# Supplementary material for: Chameau (HBO1) regulates starvation resistance in Drosophila melanogaster in a temperature-dependent manner
Source: Life Sci Alliance. 2025 Nov 6;9(1):e202503524. doi: 10.26508/lsa.202503524 (PMC12592709; doi:10.26508/lsa.202503524)
Supplement: Supplementary file 1 [file LSA-2025-03524_SdataF1.zip]

Archive with 16 entries (10 files):
- Figure_1/
- Figure_1/A/
- Figure_1/A/Mean_survival_time_males.xlsx
- Figure_1/A/README.txt
- Figure_1/B/
- Figure_1/B/README.txt
- Figure_1/B/Mean_survival_difference_males.xlsx
- Figure_1/C/
- Figure_1/C/README.txt
- Figure_1/C/Mean_survival_time_females.xlsx
- Figure_1/D/
- Figure_1/D/README.txt
- Figure_1/D/Mean_survival_difference_females.xlsx
- Figure_1/E/
- Figure_1/E/Mean_survival_and_difference_RNAi_males_and_females.xlsx
- Figure_1/E/README.txt
