# Supplementary material for: Chameau (HBO1) regulates starvation resistance in Drosophila melanogaster in a temperature-dependent manner
Source: Life Sci Alliance. 2025 Nov 6;9(1):e202503524. doi: 10.26508/lsa.202503524 (PMC12592709; doi:10.26508/lsa.202503524)
Supplement: Supplementary file 1 [file LSA-2025-03524_SdataF1.zip › Figure_1/A/Mean_survival_time_males.xlsx]

## Sheet: Mean_survival_time_males
Temp	Mean_survival_time	Genotype	Batch	Gender
18	104.25	chm	1	Male
18	122.8	wt	1	Male
18	91.64	chm	2	Male
18	109.34	wt	2	Male
18	86.46	chm	3	Male
18	107.17	wt	3	Male
21	94.4	chm	1	Male
21	109.22	wt	1	Male
21	87.7	chm	2	Male
21	103.3	wt	2	Male
21	82.99	chm	3	Male
21	98.07	wt	3	Male
25	77.07	chm	1	Male
25	77.55	wt	1	Male
25	75.59	chm	2	Male
25	77.06	wt	2	Male
25	62.86	chm	3	Male
25	60.5	wt	3	Male
25	61.25	chm	4	Male
25	61.32	wt	4	Male
25	65.79	chm	5	Male
25	67.09	wt	5	Male
27	56.41	chm	1	Male
27	58.52	wt	1	Male
27	44.9	chm	2	Male
27	35.86	wt	2	Male
27	43.23	chm	3	Male
27	43.56	wt	3	Male
