# Supplementary material for: Chameau (HBO1) regulates starvation resistance in Drosophila melanogaster in a temperature-dependent manner
Source: Life Sci Alliance. 2025 Nov 6;9(1):e202503524. doi: 10.26508/lsa.202503524 (PMC12592709; doi:10.26508/lsa.202503524)
Supplement: Supplementary file 1 [file LSA-2025-03524_SdataF1.zip › Figure_1/A/README.txt]

README Source data Fig. 1A

Figure 1A is derived from source data of Extended View Figure 1A-D and Venkatasubramani et al., 2023 for 23C
