# Supplementary material for: Chameau (HBO1) regulates starvation resistance in Drosophila melanogaster in a temperature-dependent manner
Source: Life Sci Alliance. 2025 Nov 6;9(1):e202503524. doi: 10.26508/lsa.202503524 (PMC12592709; doi:10.26508/lsa.202503524)
Supplement: Supplementary file 1 [file LSA-2025-03524_SdataF1.zip › Figure_1/B/Mean_survival_difference_males.xlsx]

## Sheet: Mean_survival_difference_males
Temp	Mean_survival_time	Genotype	Batch	Gender
18	-18.55	chm	1	Male
18	-17.7	chm	2	Male
18	-20.71	chm	3	Male
21	-14.82	chm	1	Male
21	-15.6	chm	2	Male
21	-15.08	chm	3	Male
23	-6.21	chm	1	Male
25	-0.48	chm	1	Male
25	-1.47	chm	2	Male
25	2.36	chm	3	Male
25	-0.07	chm	4	Male
25	-1.3	chm	5	Male
27	-2.11	chm	1	Male
27	9.04	chm	2	Male
27	-0.33	chm	3	Male
