# Supplementary material for: Chameau (HBO1) regulates starvation resistance in Drosophila melanogaster in a temperature-dependent manner
Source: Life Sci Alliance. 2025 Nov 6;9(1):e202503524. doi: 10.26508/lsa.202503524 (PMC12592709; doi:10.26508/lsa.202503524)
Supplement: Supplementary file 1 [file LSA-2025-03524_SdataF1.zip › Figure_1/C/Mean_survival_time_females.xlsx]

## Sheet: Mean_survival_time_females
Temp	Mean_survival_time	Genotype	Batch	Gender
18	117.75	chm	1	Female
18	156.86	wt	1	Female
18	106.34	chm	2	Female
18	125.02	wt	2	Female
18	98.8	chm	3	Female
18	130.35	wt	3	Female
21	100.06	chm	1	Female
21	130.55	wt	1	Female
21	96.37	chm	2	Female
21	121.97	wt	2	Female
21	104.87	chm	3	Female
21	129.28	wt	3	Female
23	86.87	chm	1	Female
23	104.19	wt	1	Female
23	79.19	chm	2	Female
23	102.91	wt	2	Female
23	79.82	chm	3	Female
23	91.14	wt	3	Female
23	83.16	chm	4	Female
23	98.96	wt	4	Female
25	72.87	chm	1	Female
25	78.98	wt	1	Female
25	69.68	chm	2	Female
25	80.84	wt	2	Female
25	62.86	chm	3	Female
25	71.23	wt	3	Female
25	70.58	chm	4	Female
25	83.08	wt	4	Female
27	74.26	chm	1	Female
27	74.85	wt	1	Female
27	66.09	chm	2	Female
27	70.98	wt	2	Female
27	54.61	chm	3	Female
27	61.01	wt	3	Female
