# Supplementary material for: Chameau (HBO1) regulates starvation resistance in Drosophila melanogaster in a temperature-dependent manner
Source: Life Sci Alliance. 2025 Nov 6;9(1):e202503524. doi: 10.26508/lsa.202503524 (PMC12592709; doi:10.26508/lsa.202503524)
Supplement: Supplementary file 1 [file LSA-2025-03524_SdataF1.zip › Figure_1/D/Mean_survival_difference_females.xlsx]

## Sheet: mean_survival_difference_female
Temp	Mean_survival_time	Genotype	Batch	Gender
18	-39.11	chm	1	Female
18	-31.55	chm	3	Female
18	-18.68	chm	2	Female
21	-30.49	chm	1	Female
21	-25.6	chm	2	Female
21	-24.41	chm	3	Female
23	-23.72	chm	2	Female
23	-17.32	chm	1	Female
23	-15.8	chm	4	Female
23	-11.32	chm	3	Female
25	-12.5	chm	4	Female
25	-11.16	chm	2	Female
25	-8.37	chm	3	Female
25	-6.11	chm	1	Female
27	-6.4	chm	3	Female
27	-4.89	chm	2	Female
27	-0.59	chm	1	Female
