# Supplementary material for: Chameau (HBO1) regulates starvation resistance in Drosophila melanogaster in a temperature-dependent manner
Source: Life Sci Alliance. 2025 Nov 6;9(1):e202503524. doi: 10.26508/lsa.202503524 (PMC12592709; doi:10.26508/lsa.202503524)
Supplement: Supplementary file 1 [file LSA-2025-03524_SdataF1.zip › Figure_1/E/Mean_survival_and_difference_RNAi_males_and_females.xlsx]

## Sheet: Mean_survival_RNAi_males
Temp	Mean_survival_time	Genotype	Batch	Gender
23	55.14	chm	1	Male
23	80.76	wt	1	Male
23	53.43	chm	2	Male
23	75.45	wt	2	Male
23	56.85	chm	3	Male
23	75.26	wt	3	Male
23	58.22	chm	4	Male
23	81.71	wt	4	Male
25	57.3	chm	1	Male
25	64.88	wt	1	Male
25	55.97	chm	2	Male
25	63.71	wt	2	Male
25	56.98	chm	3	Male
25	62.71	wt	3	Male
25	56.25	chm	4	Male
25	60.2	wt	4	Male

## Sheet: Mean_survival_diff_RNAi_males
Temp	Mean_survival_time	Genotype	Batch	Gender
23	-25.62	chm	1	Male
23	-23.49	chm	4	Male
23	-22.02	chm	2	Male
23	-18.41	chm	3	Male
25	-7.74	chm	2	Male
25	-7.58	chm	1	Male
25	-5.73	chm	3	Male
25	-3.95	chm	4	Male

## Sheet: Mean_survival_RNAi_females
Temp	Mean_survival_time	Genotype	Batch	Gender
23	75.89	chm	1	Female
23	91.19	wt	1	Female
23	69.63	chm	2	Female
23	88.96	wt	2	Female
23	73.57	chm	3	Female
23	98.8	wt	3	Female
23	76.26	chm	4	Female
23	101.5	wt	4	Female
25	69.75	chm	1	Female
25	71.99	wt	1	Female
25	71.26	chm	2	Female
25	72.51	wt	2	Female
25	65.7	chm	3	Female
25	72.65	wt	3	Female
25	58.09	chm	4	Female
25	57.26	wt	4	Female

## Sheet: Mean_survival_diff_RNAi_females
Temp	Mean_survival_time	Genotype	Batch	Gender
23	-25.24	chm	4	Female
23	-25.23	chm	3	Female
23	-19.33	chm	2	Female
23	-15.3	chm	1	Female
25	-6.95	chm	3	Female
25	-2.24	chm	1	Female
25	-1.25	chm	2	Female
25	0.83	chm	4	Female
