# Supplementary material for: Chameau (HBO1) regulates starvation resistance in Drosophila melanogaster in a temperature-dependent manner
Source: Life Sci Alliance. 2025 Nov 6;9(1):e202503524. doi: 10.26508/lsa.202503524 (PMC12592709; doi:10.26508/lsa.202503524)
Supplement: Supplementary file 2 [file LSA-2025-03524_SdataFS1.zip]

Archive with 21 entries (10 files):
- Extended_View_Figure_1/
- Extended_View_Figure_1/A/
- Extended_View_Figure_1/A/Survival_curves_MYST_males_18.xlsx
- Extended_View_Figure_1/B/
- Extended_View_Figure_1/B/Survival_curves_MYST_males_21.xlsx
- Extended_View_Figure_1/C/
- Extended_View_Figure_1/C/Survival_curves_MYST_males_25.xlsx
- Extended_View_Figure_1/D/
- Extended_View_Figure_1/D/Survival_curves_MYST_males_27.xlsx
- Extended_View_Figure_1/E/
- Extended_View_Figure_1/E/Survival_curves_females_MYST_18.xlsx
- Extended_View_Figure_1/F/
- Extended_View_Figure_1/F/Survival_curves_females_MYST_21.xlsx
- Extended_View_Figure_1/G/
- Extended_View_Figure_1/G/Survival_curves_females_MYST_25.xlsx
- Extended_View_Figure_1/H/
- Extended_View_Figure_1/H/Survival_curves_females_MYST_27.xlsx
- Extended_View_Figure_1/I/
- Extended_View_Figure_1/I/Survival_curves_males_RNAi_25.xlsx
- Extended_View_Figure_1/J/
- Extended_View_Figure_1/J/Survival_curves_females_RNAi_25.xlsx
