# Supplementary material for: Chameau (HBO1) regulates starvation resistance in Drosophila melanogaster in a temperature-dependent manner
Source: Life Sci Alliance. 2025 Nov 6;9(1):e202503524. doi: 10.26508/lsa.202503524 (PMC12592709; doi:10.26508/lsa.202503524)
Supplement: Supplementary file 2 [file LSA-2025-03524_SdataFS1.zip › Extended_View_Figure_1/A/Survival_curves_MYST_males_18.xlsx]

## Sheet: Survival_curves_MYST_males_18
Time	wt	chm	Batch		Time	wt		chm
0	1	1	1		0	1	0	1	0
12	1	1	1		12	1	0	1	0
24	1	1	1		24	1	0	1	0
36	1	1	1		36	1	0	1	0
48	1	1	1		48	1	0	1	0
60	1	1	1		60	0.992593	0.00740741	0.98229	0.00981511
72	1	0.984375	1		72	0.990741	0.00925926	0.879679	0.0591421
84	0.983516	0.890625	1		84	0.924804	0.0301779	0.648896	0.130965
96	0.857143	0.554688	1		96	0.707905	0.0757091	0.295518	0.13124
108	0.769231	0.289062	1		108	0.567023	0.101861	0.122557	0.0848084
120	0.379121	0.078125	1		120	0.210174	0.0879437	0.0260417	0.0260417
132	0.252747	0	1		132	0.097212	0.0785737	0	0
144	0.0659341	0	1		144	0.021978	0.021978	0	0
156	0	0	1		156	0	0	0	0
0	1	1	2
12	1	1	2
24	1	1	2
36	1	1	2
48	1	1	2
60	1	0.980769	2
72	1	0.875	2
84	0.907563	0.615385	2
96	0.655462	0.201923	2
108	0.487395	0.0673077	2
120	0.168067	0	2
132	0	0	2
144	0	0	2
156	0	0	2
0	1	1	3
12	1	1	3
24	1	1	3
36	1	1	3
48	1	1	3
60	0.977778	0.966102	3
72	0.972222	0.779661	3
84	0.883333	0.440678	3
96	0.611111	0.129944	3
108	0.444444	0.0112994	3
120	0.0833333	0	3
132	0.0388889	0	3
144	0	0	3
156	0	0	3
