# Supplementary material for: Chameau (HBO1) regulates starvation resistance in Drosophila melanogaster in a temperature-dependent manner
Source: Life Sci Alliance. 2025 Nov 6;9(1):e202503524. doi: 10.26508/lsa.202503524 (PMC12592709; doi:10.26508/lsa.202503524)
Supplement: Supplementary file 2 [file LSA-2025-03524_SdataFS1.zip › Extended_View_Figure_1/B/Survival_curves_MYST_males_21.xlsx]

## Sheet: Survival_curves_MYST_males_21
Time	wt	chm	Batch		Time	wt		chm
0	1	1	1		0	1	0	1	0
12	1	1	1		12	1	0	1	0
24	1	1	1		24	1	0	1	0
36	1	1	1		36	0.998538	0.00146199	1	0
48	1	0.994444	1		48	0.99269	0.00730994	0.992713	0.00478558
60	1	0.988889	1		60	0.980432	0.0113963	0.942676	0.0302072
72	0.988024	0.927778	1		72	0.951024	0.0249575	0.791228	0.0927843
84	0.946108	0.772222	1		84	0.855574	0.0586869	0.574182	0.100475
96	0.676647	0.205556	1		96	0.5798	0.0685367	0.132856	0.0475249
108	0.497006	0.0555556	1		108	0.31541	0.0908199	0.0239533	0.0164872
120	0.0658683	0	1		120	0.0630605	0.0255071	0	0
132	0	0	1		132	0	0	0	0
144	0	0	1
0	1	1	2
12	1	1	2
24	1	1	2
36	1	1	2
48	1	1	2
60	0.980769	0.953271	2
72	0.961538	0.831776	2
84	0.875	0.504673	2
96	0.615385	0.149533	2
108	0.221154	0	2
120	0.105769	0	2
132	0	0	2
144	0	0	2
0	1	1	3
12	1	1	3
24	1	1	3
36	0.995614	1	3
48	0.97807	0.983696	3
60	0.960526	0.88587	3
72	0.903509	0.61413	3
84	0.745614	0.445652	3
96	0.447368	0.0434783	3
108	0.22807	0.0163043	3
120	0.0175439	0	3
132	0	0	3
144	0	0	3
