# Supplementary material for: Chameau (HBO1) regulates starvation resistance in Drosophila melanogaster in a temperature-dependent manner
Source: Life Sci Alliance. 2025 Nov 6;9(1):e202503524. doi: 10.26508/lsa.202503524 (PMC12592709; doi:10.26508/lsa.202503524)
Supplement: Supplementary file 2 [file LSA-2025-03524_SdataFS1.zip › Extended_View_Figure_1/C/Survival_curves_MYST_males_25.xlsx]

## Sheet: Survival_curves_MYST_males_25
Time	wt	chm	Batch			Time	wt		chm
0	1	1	1			0	1	0	1	0
10	1	1	1			10	1	0	0.998672	0.00132802
24	0.995238	0.995327	1			24	0.996296	0.00128722	0.994573	0.00455666
34	0.995238	0.971963	1			34	0.989947	0.00540047	0.981392	0.010274
48	0.961905	0.939252	1			48	0.950017	0.0194566	0.944873	0.0160217
58	0.814286	0.728972	1			58	0.733811	0.0945489	0.712393	0.0875844
72	0.17619	0.149533	1			72	0.280204	0.126737	0.277255	0.107733
82	0	0	1			82	0.0440462	0.0272879	0.0601781	0.0280221
96	0	0	1			96	0	0	0	0
0	1	1	2
10	1	1	2
24	0.995025	1	2
34	0.995025	0.980132	2
48	0.965174	0.927152	2
58	0.716418	0.582781	2
72	0.0845771	0.172185	2
82	0	0.125828	2
96	0	0	2
0	1	1	3
10	1	1	3
24	1	1	3
34	0.990132	1	3
48	0.891447	0.916968	3
58	0.450658	0.418773	3
72	0	0	3
82	0	0	3
96	0	0	3
0	1	1	4
10	1	1	4
24	0.995575	1	4
34	0.995575	1	4
48	0.995575	0.995671	4
58	0.986726	0.965368	4
72	0.650442	0.606061	4
82	0.137168	0.155844	4
96	0	0	4
0	1	1	5
10	1	1	5
24	1	1	5
34	1	1	5
48	0.994872	0.989796	5
58	0.958974	0.94898	5
72	0.697436	0.612245	5
82	0.123077	0.0714286	5
96	0	0	5
0	1	1	6
10	1	0.992032	6
24	0.991935	0.972112	6
34	0.96371	0.936255	6
48	0.891129	0.900398	6
58	0.475806	0.629482	6
72	0.0725806	0.123506	6
82	0.00403226	0.00796813	6
96	0	0	6
