# Supplementary material for: Chameau (HBO1) regulates starvation resistance in Drosophila melanogaster in a temperature-dependent manner
Source: Life Sci Alliance. 2025 Nov 6;9(1):e202503524. doi: 10.26508/lsa.202503524 (PMC12592709; doi:10.26508/lsa.202503524)
Supplement: Supplementary file 2 [file LSA-2025-03524_SdataFS1.zip › Extended_View_Figure_1/D/Survival_curves_MYST_males_27.xlsx]

## Sheet: Survival_curves_MYST_males_27
Time	wt	chm	Batch		Time	wt		chm
0	1	1	1		0	1	0	1	0
10	0.916667	0.919414	1		10	0.972222	0.0277778	0.973138	0.026862
24	0.684783	0.758242	1		24	0.883146	0.0992146	0.909958	0.0762987
34	0.362319	0.413919	1		34	0.417201	0.144636	0.611944	0.102261
48	0.155797	0.190476	1		48	0.0666653	0.0463564	0.0986555	0.0462859
58	0.0724638	0.029304	1		58	0.0241546	0.0241546	0.0121321	0.0088267
72	0	0	1		72	0	0	0	0
0	1	1	2
10	1	1	2
24	0.986755	1	2
34	0.198675	0.755245	2
48	0	0.0629371	2
58	0	0	2
72	0	0	2
0	1	1	3
10	1	1	3
24	0.977901	0.971631	3
34	0.690608	0.666667	3
48	0.0441989	0.0425532	3
58	0	0.0070922	3
72	0	0	3
