# Supplementary material for: Chameau (HBO1) regulates starvation resistance in Drosophila melanogaster in a temperature-dependent manner
Source: Life Sci Alliance. 2025 Nov 6;9(1):e202503524. doi: 10.26508/lsa.202503524 (PMC12592709; doi:10.26508/lsa.202503524)
Supplement: Supplementary file 2 [file LSA-2025-03524_SdataFS1.zip › Extended_View_Figure_1/E/Survival_curves_females_MYST_18.xlsx]

## Sheet: Survival_curves_females_MYST_18
Time	wt	chm	Batch		Time	wt		chm
0	1	1	1		0	1	0	1	0
10	1	1	1		10	1	0	1	0
24	1	1	1		24	1	0	1	0
34	1	1	1		34	1	0	1	0
48	1	1	1		48	1	0	1	0
58	1	0.995475	1		58	1	0	0.996619	0.00171968
72	0.995595	0.950226	1		72	0.996831	0.00159727	0.957759	0.0139824
82	0.995595	0.850679	1		82	0.993322	0.0019347	0.856253	0.0290311
96	0.986784	0.719457	1		96	0.928409	0.0307151	0.574798	0.0938545
106	0.964758	0.58371	1		106	0.821872	0.0783451	0.358683	0.11995
120	0.876652	0.457014	1		120	0.614434	0.137681	0.199012	0.133389
130	0.823789	0.271493	1		130	0.511975	0.164877	0.100599	0.0858938
144	0.60793	0.0904977	1		144	0.318415	0.14479	0.0301659	0.0301659
154	0.462555	0.0180995	1		154	0.204364	0.129199	0.00603318	0.00603318
168	0.30837	0	1		168	0.109593	0.0995631	0	0
178	0.145374	0	1		178	0.0484581	0.0484581	0	0
192	0	0	1		192	0	0	0	0
0	1	1	2
10	1	1	2
24	1	1	2
34	1	1	2
48	1	1	2
58	1	1	2
72	1	0.984848	2
82	0.989474	0.909091	2
96	0.915789	0.606061	2
106	0.694737	0.318182	2
120	0.410526	0.128788	2
130	0.263158	0.030303	2
144	0.178947	0	2
154	0.0842105	0	2
168	0	0	2
178	0	0	2
192	0	0	2
0	1	1	3
10	1	1	3
24	1	1	3
34	1	1	3
48	1	1	3
58	1	0.994382	3
72	0.994898	0.938202	3
82	0.994898	0.808989	3
96	0.882653	0.398876	3
106	0.806122	0.174157	3
120	0.556122	0.011236	3
130	0.44898	0	3
144	0.168367	0	3
154	0.0663265	0	3
168	0.0204082	0	3
178	0	0	3
192	0	0	3
