# Supplementary material for: Chameau (HBO1) regulates starvation resistance in Drosophila melanogaster in a temperature-dependent manner
Source: Life Sci Alliance. 2025 Nov 6;9(1):e202503524. doi: 10.26508/lsa.202503524 (PMC12592709; doi:10.26508/lsa.202503524)
Supplement: Supplementary file 2 [file LSA-2025-03524_SdataFS1.zip › Extended_View_Figure_1/F/Survival_curves_females_MYST_21.xlsx]

## Sheet: Survival_curves_MYST_females_21
Time	wt	chm	Batch		Time	wt		chm
0	1	1	1		0	1	0	1	0
10	1	1	1		10	1	0	1	0
24	1	1	1		24	1	0	1	0
34	1	1	1		34	1	0	1	0
48	1	1	1		48	1	0	1	0
58	1	0.980645	1		58	0.99835	0.00165017	0.989845	0.00560766
72	0.993289	0.896774	1		72	0.996113	0.00200902	0.925051	0.02668
82	0.993289	0.787097	1		82	0.992812	0.00429386	0.780284	0.050914
96	0.939597	0.406452	1		96	0.944846	0.00315229	0.456205	0.0530115
106	0.872483	0.251613	1		106	0.831458	0.0379929	0.261949	0.0582249
120	0.52349	0.0516129	1		120	0.551944	0.0237037	0.0334205	0.0167322
130	0.436242	0.0387097	1		130	0.305407	0.109041	0.014705	0.0121033
144	0.134228	0	1		144	0.0612444	0.0391904	0	0
154	0.0469799	0	1		154	0.0239108	0.0135684	0	0
168	0	0	1		168	0	0	0	0
0	1	1	2
10	1	1	2
24	1	1	2
34	1	1	2
48	1	1	2
58	1	0.988889	2
72	1	0.9	2
82	1	0.688889	2
96	0.944444	0.4	2
106	0.755556	0.166667	2
120	0.533333	0	2
130	0.0888889	0	2
144	0	0	2
154	0	0	2
168	0	0	2
0	1	1	3
10	1	1	3
24	1	1	3
34	1	1	3
48	1	1	3
58	0.99505	1	3
72	0.99505	0.978378	3
82	0.985149	0.864865	3
96	0.950495	0.562162	3
106	0.866337	0.367568	3
120	0.59901	0.0486486	3
130	0.391089	0.00540541	3
144	0.049505	0	3
154	0.0247525	0	3
168	0	0	3
