# Supplementary material for: Chameau (HBO1) regulates starvation resistance in Drosophila melanogaster in a temperature-dependent manner
Source: Life Sci Alliance. 2025 Nov 6;9(1):e202503524. doi: 10.26508/lsa.202503524 (PMC12592709; doi:10.26508/lsa.202503524)
Supplement: Supplementary file 2 [file LSA-2025-03524_SdataFS1.zip › Extended_View_Figure_1/G/Survival_curves_females_MYST_25.xlsx]

## Sheet: Survival_curves_MYST_females_25
Time	wt	chm	Batch			Time	wt		chm
0	1	1	1			0	1	0	1	0
10	1	1	1			10	1	0	1	0
24	1	0.995238	1			24	0.985919	0.0110135	0.968137	0.0188774
34	1	0.971429	1			34	0.973012	0.0208597	0.931936	0.0313074
48	0.914692	0.785714	1			48	0.891609	0.036321	0.75352	0.0345406
58	0.838863	0.67619	1			58	0.818841	0.0420509	0.639855	0.0313215
72	0.616114	0.442857	1			72	0.628577	0.0447728	0.400646	0.0367974
82	0.327014	0.271429	1			82	0.349301	0.0375861	0.204407	0.0394497
96	0.056872	0.0619048	1			96	0.112945	0.0500326	0.0411104	0.0172965
106	0	0	1			106	0	0	0	0
0	1	1	2
10	1	1	2
24	0.994792	1	2
34	0.989583	0.984848	2
48	0.942708	0.823232	2
58	0.875	0.69697	2
72	0.723958	0.429293	2
82	0.395833	0.131313	2
96	0.0572917	0.0151515	2
106	0	0	2
0	1	1	3
10	1	1	3
24	0.953052	0.918803	3
34	0.910798	0.846154	3
48	0.784038	0.662393	3
58	0.694836	0.555556	3
72	0.511737	0.290598	3
82	0.253521	0.141026	3
96	0.0751174	0.00854701	3
106	0	0	3
0	1	1	4
10	1	1	4
24	0.995833	0.958506	4
34	0.991667	0.925311	4
48	0.925	0.742739	4
58	0.866667	0.630705	4
72	0.6625	0.439834	4
82	0.420833	0.273859	4
96	0.2625	0.0788382	4
106	0	0	4
