# Supplementary material for: Chameau (HBO1) regulates starvation resistance in Drosophila melanogaster in a temperature-dependent manner
Source: Life Sci Alliance. 2025 Nov 6;9(1):e202503524. doi: 10.26508/lsa.202503524 (PMC12592709; doi:10.26508/lsa.202503524)
Supplement: Supplementary file 2 [file LSA-2025-03524_SdataFS1.zip › Extended_View_Figure_1/H/Survival_curves_females_MYST_27.xlsx]

## Sheet: Survival_curves_MYST_females_27
Time	wt	chm	Batch		Time	wt		chm
0	1	1	1		0	1	0	1	0
10	1	1	1		10	1	0	1	0
24	1	1	1		24	0.997992	0.00200803	0.995614	0.00438596
34	0.982833	0.979508	1		34	0.969795	0.0120207	0.939693	0.021058
48	0.888412	0.893443	1		48	0.827828	0.0555586	0.74472	0.106018
58	0.802575	0.766393	1		58	0.657444	0.105681	0.530731	0.163287
72	0.540773	0.45082	1		72	0.349653	0.141948	0.249652	0.132379
82	0.141631	0.188525	1		82	0.0621676	0.0417899	0.0649119	0.0618323
96	0.00858369	0.0163934	1		96	0.00286123	0.00286123	0.00546448	0.00546448
106	0	0	1		106	0	0	0	0
0	1	1	2
10	1	1	2
24	1	1	2
34	0.980769	0.931677	2
48	0.878205	0.801242	2
58	0.717949	0.608696	2
72	0.435897	0.298137	2
82	0.0448718	0.00621118	2
96	0	0	2
106	0	0	2
0	1	1	3
10	1	1	3
24	0.993976	0.986842	3
34	0.945783	0.907895	3
48	0.716867	0.539474	3
58	0.451807	0.217105	3
72	0.0722892	0	3
82	0	0	3
96	0	0	3
106	0	0	3
