# Supplementary material for: Chameau (HBO1) regulates starvation resistance in Drosophila melanogaster in a temperature-dependent manner
Source: Life Sci Alliance. 2025 Nov 6;9(1):e202503524. doi: 10.26508/lsa.202503524 (PMC12592709; doi:10.26508/lsa.202503524)
Supplement: Supplementary file 2 [file LSA-2025-03524_SdataFS1.zip › Extended_View_Figure_1/I/Survival_curves_males_RNAi_25.xlsx]

## Sheet: Survival_curves_males_RNAi_25
Time	wt	chm	Batch		Time	wt		chm
0	1	1	1		0	1	0	1	0
10	1	1	1		10	1	0	1	0
24	0.985782	0.850515	1		24	0.987739	0.00465615	0.879229	0.0176
34	0.886256	0.762887	1		34	0.939961	0.0237378	0.789824	0.018345
48	0.758294	0.659794	1		48	0.82848	0.0391867	0.67188	0.0250266
58	0.530806	0.505155	1		58	0.568749	0.0193522	0.466868	0.0355192
72	0.07109	0.0721649	1		72	0.0623433	0.0283839	0.0443179	0.0187015
82	0	0	1		82	0	0	0	0
0	1	1	2
10	1	1	2
24	0.977444	0.878261	2
34	0.917293	0.773913	2
48	0.789474	0.652174	2
58	0.616541	0.530435	2
72	0.135338	0.0782609	2
82	0	0	2
0	1	1	3
10	1	1	3
24	1	0.929078	3
34	0.993103	0.843972	3
48	0.937931	0.744681	3
58	0.544828	0.368794	3
72	0	0	3
82	0	0	3
0	1	1	4
10	1	1	4
24	0.98773	0.85906	4
34	0.96319	0.778523	4
48	0.828221	0.630872	4
58	0.582822	0.463087	4
72	0.0429448	0.0268456	4
72	0	0	4
