# Supplementary material for: Chameau (HBO1) regulates starvation resistance in Drosophila melanogaster in a temperature-dependent manner
Source: Life Sci Alliance. 2025 Nov 6;9(1):e202503524. doi: 10.26508/lsa.202503524 (PMC12592709; doi:10.26508/lsa.202503524)
Supplement: Supplementary file 2 [file LSA-2025-03524_SdataFS1.zip › Extended_View_Figure_1/J/Survival_curves_females_RNAi_25.xlsx]

## Sheet: Survival_curves_RNAi_females_25
Time	wt	chm	Batch		Time	wt		chm
0	1	1	1		0	1	0	1	0
10	1	1	1		10	1	0	1	0
24	0.834862	0.783251	1		24	0.925042	0.0318327	0.856269	0.024959
34	0.775229	0.689655	1		34	0.898053	0.0420337	0.789014	0.0362158
48	0.518349	0.497537	1		48	0.724825	0.0693018	0.607604	0.0429675
58	0.408257	0.37931	1		58	0.582267	0.0583404	0.503084	0.051368
72	0.238532	0.295567	1		72	0.417434	0.0602662	0.385025	0.0369253
82	0.133028	0.236453	1		82	0.270462	0.0526824	0.304651	0.026472
96	0.0321101	0.108374	1		96	0.0614251	0.0160759	0.153387	0.0202307
106	0.00917431	0.044335	1		106	0.0279287	0.0148918	0.0806324	0.0122287
120	0	0	1		120	0	0	0	0
0	1	1	2
10	1	1	2
24	0.951807	0.885135	2
34	0.933735	0.810811	2
48	0.783133	0.581081	2
58	0.626506	0.459459	2
72	0.457831	0.364865	2
82	0.325301	0.290541	2
96	0.0843373	0.182432	2
106	0.0722892	0.0878378	2
120	0	0	2
0	1	1	3
10	1	1	3
24	0.93125	0.891304	3
34	0.91875	0.862319	3
48	0.78125	0.673913	3
58	0.6375	0.601449	3
72	0.5	0.471014	3
82	0.375	0.355072	3
96	0.09375	0.130435	3
106	0.0125	0.0942029	3
120	0	0	3
0	1	1	4
10	1	1	4
24	0.982249	0.865385	4
34	0.964497	0.793269	4
48	0.816568	0.677885	4
58	0.656805	0.572115	4
72	0.473373	0.408654	4
82	0.248521	0.336538	4
96	0.035503	0.192308	4
106	0.0177515	0.0961538	4
120	0	0	4
