# Supplementary material for: Chameau (HBO1) regulates starvation resistance in Drosophila melanogaster in a temperature-dependent manner
Source: Life Sci Alliance. 2025 Nov 6;9(1):e202503524. doi: 10.26508/lsa.202503524 (PMC12592709; doi:10.26508/lsa.202503524)
Supplement: Supplementary file 3 [file LSA-2025-03524_TableS1.xlsx]

## Sheet: Supplementary_table-1
	chm_23_0hr.R1	chm_23_0hr.R2	chm_23_0hr.R3	chm_23_0hr.R4	chm_23_0hr.R5	chm_23_10hr.R1	chm_23_10hr.R2	chm_23_10hr.R3	chm_23_10hr.R4	chm_23_10hr.R5	chm_23_24hr.R1	chm_23_24hr.R2	chm_23_24hr.R3	chm_23_24hr.R4	chm_23_24hr.R5	chm_23_34hr.R1	chm_23_34hr.R2	chm_23_34hr.R3	chm_23_34hr.R4	chm_23_34hr.R5	chm_23_48hr.R1	chm_23_48hr.R3	chm_23_48hr.R4	chm_23_48hr.R5	chm_25_0hr.R1	chm_25_0hr.R2	chm_25_0hr.R3	chm_25_0hr.R4	chm_25_0hr.R5	chm_25_10hr.R1	chm_25_10hr.R2	chm_25_10hr.R3	chm_25_10hr.R4	chm_25_10hr.R5	chm_25_24hr.R1	chm_25_24hr.R2	chm_25_24hr.R3	chm_25_24hr.R4	chm_25_24hr.R5	chm_25_34hr.R1	chm_25_34hr.R2	chm_25_34hr.R3	chm_25_34hr.R4	chm_25_34hr.R5	chm_25_48hr.R1	chm_25_48hr.R2	chm_25_48hr.R3	chm_25_48hr.R4	chm_25_48hr.R5
H3K4me1	34.1855	39.01	33.6888	33.2916	34.2375	32.3237	31.7955	33.9351	34.3702	35.3146	32.578	27.5046	23.4181	32.062	34.2625	42.3712	35.2303	37.0887	21.6125	35.1442	36.8193	37.4148	31.4784	22.4276	35.0389	20.4918	33.2309	24.1871	30.5254	33.9863	21.2008	35.0397	34.1231	25.2339	38.1336	39.1313	37.1985	33.1104	37.6908	33.2255	29.6693	37.7712	22.5402	35.4496	37.0196	30.2864	43.1248	27.6036	31.1517
H3K4me2	0.124263	0.335534	0.786177	0.395047	1.1284	0.113627	0.716595	0.546921	0.496664	1.085	0.306528	0.461631	0.150246	0.557873	0.923318	0.183618	0.0259443	0.580938	0.398925	1.17818	0.68954	0.339184	0.529629	0.75809	0.191677	0.361009	0.151104	0.197286	0.480031	0.837144	0.198409	0.141297	0.459714	1.00774	0.240799	0.339798	0.126775	0.496644	0.57766	0.678536	0.618877	0.112946	0.339209	0.723379	0.731993	0.713268	0.199782	0.382266	0.572135
H3K14ac	21.1888	23.492	22.8713	19.9316	22.677	20.7853	20.6718	20.5392	22.0593	23.643	21.1505	20.5942	19.0459	19.8171	23.1686	21.5367	21.6283	22.4463	18.7251	22.1851	20.6031	20.9585	19.1081	19.704	21.2862	19.5961	21.1356	19.6983		21.5711	18.2312	19.1917	20.0771	18.3479	22.2709	20.989	21.1167	18.7201	21.0949	20.3599	20.5209	18.999	19.7279	22.7488	20.9006	19.6038	21.6651	18.8328	20.7129
H3K9ac	0.441348	0.533012	0.545069	0.479157	0.52605	0.522381	0.491949	0.447498	0.53577	0.528255	0.606387	0.465317	0.459641	0.442379	0.525501	0.52965	0.526551	0.544884	0.437075	0.494253	0.401382	0.441005	0.451798	0.45159	0.665222	0.622772	0.608671	0.587571		0.660061	0.542918	0.552004	0.577961	0.512444	0.630616	0.607857	0.594552	0.598192	0.576653	0.572657	0.639097	0.542325	0.585592	0.640589	0.618583	0.567723	0.633093	0.491988	0.547135
H3K9acK14ac	1.68555	1.89393	1.79491	1.48599	1.70703	1.66643	1.55494	1.5615	1.7254	1.73426	1.61797	1.56742	1.37848	1.51857	1.66315	1.6577	1.64882	1.68475	1.42781	1.65822	1.47249	1.56266	1.33389	1.44768	1.80084	1.74928	1.76424	1.71739	2.31144	1.79335	1.51539	1.57797	1.66186	1.46171	1.81295	1.72764	1.72616	1.61247	1.76945	1.74219	1.78051	1.58911	1.61011	1.84646	1.7516	1.70966	1.77501	1.5756	1.686
H3K9me1	13.9419	14.8376	13.1387	14.6406	10.4366	15.196	13.9421	14.8367	10.0697	10.8752	13.2056	14.6908	15.2417	14.8575	10.3292	13.5382	14.8442	12.3089	14.7975	11.5054	15.3155	13.3301	14.8413	10.5126	13.069	13.3302	11.9734	13.0852	10.1658	13.443	12.5584	13.5194	13.5063	13.9925	14.2007	11.9066	11.5688	14.2221	10.4311	13.6561	13.3226	13.8509	13.1663	11.3298	15.0593	13.5768	13.4129	12.7191	9.7021
H3K9me2	13.4749	8.24318	10.5711	13.1365	13.0102	11.6976	12.539	13.2651	14.3362	11.0932	13.744	12.9213	14.5244	12.9863	12.271	12.4917	10.9199	12.1403	15.971	12.4875	11.7539	14.5258	13.8947	17.4605	12.6428	13.8301	14.229	14.7879	21.0226	11.7223	16.4614	15.8536	13.5601	15.4738	9.08486	14.4827	14.7492	16.1575	15.0767	14.6523	13.2787	15.6613	15.2208	12.3391	11.3098	14.78	11.9059	16.5642	15.9516
H3K9me3	3.36798	2.85341	3.01482	4.01114	4.12449	3.2738	4.7843	4.26121	4.95822	3.14951	4.23532	4.59684	3.94274	4.72592	3.57215	3.99567	3.59092	3.41664	4.29977	4.36009	3.86741	3.63001	4.50597	6.15184	4.38399	6.38701	3.70847	5.8536	6.13851	4.19177	7.27659	4.56012	5.17679	6.10318	4.44707	5.15229	3.87	5.67359	5.85451	5.07087	5.38705	6.05148	4.96771	4.49259	3.7132	5.96728	3.25348	6.46614	5.66497
H3K18ac	3.45244	3.45301	3.33288	3.37927	3.15024	3.31461	3.33953	3.29206	3.23741	3.29956	3.30816	3.36215	3.44446	3.30565	3.30408	3.23836	3.16768	3.23919	3.31375	3.19507	3.19478	3.41373	3.06446	3.16566	3.5507	3.4763	3.45832	3.67144	3.35849	3.38193	3.38617	3.36873	3.41171	3.33735	3.20311	3.18858	3.37722	3.4383	3.33046	3.27791	3.41073	3.19973	3.10291	3.30502	3.12593	3.36485	3.18611	3.15715	3.09537
H3K23ac	35.3873	35.2857	36.2073	35.5513	34.5338	35.9544	35.0688	35.8934	35.2877	34.5892	35.3738	35.0823	35.1567	35.0577	34.2138	35.833	35.2172	35.7719	35.2888	34.7657	35.3983	34.9759	34.4388	35.2728	37.0509	36.172	36.5107	36.2878	36.0275	36.736	35.6057	36.6807	35.4951	35.3133	36.1179	36.8076	37.0512	36.4736	35.7919	36.9627	37.349	35.7317	36.6143	36.0164	36.0474	36.3499	36.9597	36.3953	35.5105
H3K18acK23ac	7.22483	7.10869	7.44075	6.84224	6.44151	6.82888	6.71135	6.71146	7.09067	6.39754	6.80441	6.72926	6.81564	6.51509	6.29519	6.85079	6.56455	6.88227	6.44965	6.25255	6.49229	6.72186	5.7467	6.21587	7.09986	7.05614	7.40299	7.12643	6.75234	7.25496	6.74535	7.05056	6.63933	6.3635	6.76875	7.02209	7.41652	7.12741	6.71367	7.14561	7.05637	6.50668	6.92199	6.49393	6.65829	6.72982	6.7277	6.40912	6.20615
H3K27me1	12.2157	10.1809	19.0977	9.91895	17.0038	13.3458	11.6643	14.7313	12.9116	18.8483	12.35	12.9587	17.056	11.644	16.6783	12.3281	11.4399	16.3584	11.5799	16.1722	11.6544	18.5861	11.9471	18.6391	12.9189	12.9159	14.8173	13.4646	18.4402	11.97	12.0046	16.9833	12.2357	17.1627	12.7038	11.9691	19.1694	13.628	15.0085	12.6954	12.7818	14.4119	11.1572	18.5324	12.3538	12.4406	18.6159	10.3671	19.8147
H3K27me2	56.7095	60.4282	46.0609	60.1269	50.0703	56.0899	59.0515	54.0756	54.9942	43.1716	59.9262	56.4596	48.4222	57.8965	50.7393	58.3029	58.0534	49.6792	58.5495	51.4558	58.1145	47.4348	57.3633	47.221	56.0696	56.9929	53.3348	57.0667	44.7055	57.2315	57.6008	48.5208	58.8815	45.3325	54.8658	55.9182	43.946	56.8913	51.6779	57.2771	56.1363	52.2011	59.8709	44.861	56.9228	56.1726	45.5216	60.1328	45.415
H3K36me2	1.21185	1.21705	0.902884	1.62008	1.09628	1.05632	1.17974	0.945842	1.44998	1.36912	1.13233	1.22256	0.95247	1.21417	0.985707	1.24122	1.23975	1.14082	1.43529	1.12859	1.28208	0.821726	1.17199	1.36837	1.35553	1.28878	1.05701	1.36263	1.507	1.18783	1.3028	0.946417	1.29869	1.88688	1.16758	1.47969	0.829114	1.30275	1.29919	1.08675	1.21825	1.31267	1.27763	1.364	1.30397	1.27067	0.866803	1.16387	1.25412
H3K36me3	2.45339	2.35918	2.12674	3.01153	2.99736	1.86634	2.26677	2.40578	2.75915	3.29794	2.00106	2.17807	2.42256	2.23932	2.67092	2.22982	2.36162	2.52029	2.7775	2.81566	2.33082	2.28496	2.26853	2.89172	2.47897	2.31332	2.28498	2.52462	3.10614	2.46797	2.54133	2.27817	2.45018	3.95384	2.58208	2.79016	2.23426	2.45227	3.13096	2.12604	2.26477	3.14205	2.53828	3.24791	2.48617	2.38938	2.37609	2.11205	3.15704
H3K79me1	24.7275	23.0194	24.3676	27.6655	22.7815	26.842	25.1623	22.5828	22.7489	22.3835	23.8229	22.934	25.4133	24.2356	22.8357	24.8697	23.7088	23.8766	23.7614	22.8185	23.5483	25.078	22.912	25.0122	25.9921	26.6978	24.7321	16.6351	23.2462	25.2596	23.8342	25.0786	23.1316	26.6064	26.7613	23.8541	23.9622	24.3646	24.2848	24.3362	24.0126	32.1463	22.1902	22.4024	24.8498	24.7347	23.7861	21.3165	23.4615
H3K79me2	9.49827	11.8096	11.9207	7.77486	11.5279	7.90505	7.85804	11.8782	12.806	10.2791	8.75264	7.33263	10.5369	11.3169	12.6214	10.2827	10.3831	10.666	19.9222	11.3123	9.30803	10.5019	12.2797	7.16195	11.7343	8.61001	10.9053	19.9473	9.91554	9.07239	13.6937	8.98248	9.96953	13.6038	10.6181	10.2321	11.0907	14.3465	12.8537	8.42014	11.8925	9.03591	9.69803	8.48731	9.76229	7.01228	10.2861	11.0993	12.1264
H4K5ac	4.13008	4.14058	3.68458	3.89414	3.77829	4.04534	3.95234	4.0074	3.89747	3.86362	4.0943	4.10789	3.77678	3.98528	3.74669	3.89291	4.04386	3.68674	3.81634	3.78998	3.93487	3.77156	3.92419	3.77768	4.03528	4.23608	3.83488	4.21675	3.7449	4.13496	4.12212	3.96554	4.09292	3.8127	4.03987	4.05874	3.78676	4.23814	3.81317	4.25595	4.1178	4.08421	4.00626	3.91768	3.9273	4.14069	3.83886	4.23124	3.70784
H4K8ac	5.41878	5.18573	5.39637	5.49472	5.3917	5.05338	5.42077	5.36695	5.3558	5.09954	5.19566	5.54088	5.36055	5.31617	5.33727	5.06694	5.27221	5.4151	5.23999	5.19199	5.18798	5.3677	5.1598	5.21353	5.29955	5.33609	5.39547	5.29954	5.07983	5.39445	5.2404	5.43803	5.11658	4.96287	5.19156	5.33925	5.30514	5.32875	5.25296	5.22615	5.27318	5.3508	5.19957	5.01679	5.33373	4.98098	5.0861	4.90819	4.99586
H4K12ac	6.25583	6.21951	6.11864	5.99997	6.0152	5.98343	6.18592	6.11959	6.00691	6.19399	5.9175	5.97712	6.09806	5.95348	5.82324	5.99441	5.9496	6.12304	5.71519	5.91014	5.72864	5.78812	5.8279	5.97437	6.30457	5.98755	6.32605	5.88942	6.14945	6.42835	6.19235	6.68994	6.08924	5.93218	6.34876	6.35799	6.49656	6.19877	5.97617	6.36418	6.30558	6.42235	6.13326	6.02968	6.14652	6.03476	6.37733	5.6969	6.01454
H4K16ac	3.50421	3.50965	3.62804	3.75732	3.66587	3.47347	3.7371	3.84479	3.61638	3.61904	3.62665	3.54699	3.52954	3.585	3.71129	3.54114	3.53987	3.92106	3.41492	3.43514	3.51658	3.79876	3.46949	3.42327	3.75636	3.85632	3.99418	3.79572	3.68095	3.94315	3.95663	3.97704	3.76427	3.73682	3.78994	4.01493	4.05309	4.02829	3.89222	3.84259	3.87255	4.14687	3.93785	3.71965	4.00324	3.83691	4.06654	3.89257	3.90321
H4diAc	4.54102	4.3725	4.77319	4.61901	4.52574	4.0559	4.45721	4.49937	4.52065	4.55969	4.13694	4.42404	4.53574	4.27066	4.3826	3.90401	3.95931	4.58704	3.98924	4.04259	3.93018	4.60892	3.84	4.00435	4.54513	4.66447	4.97089	4.47301	4.57712	4.80809	4.57923	4.9459	4.30084	4.37987	4.75436	4.67527	5.02664	4.9465	4.62331	4.63574	4.56147	4.8973	4.35351	4.34037	4.60212	4.20862	4.64673	4.06127	4.42248
H4triAc	1.1801	1.10362	1.4153	1.26675	1.18084	0.964591	1.24429	1.28722	1.238	1.26012	1.01303	1.15901	1.23597	1.15979	1.21349	0.958246	1.00027	1.34468	0.952496	0.998581	1.01646	1.26829	0.948822	0.998891	1.20191	1.25051	1.48406	1.18398	1.19427	1.34848	1.23652	1.39705	1.09341	1.10069	1.36425	1.33751	1.4761	1.35893	1.24239	1.26484	1.2489	1.41917	1.20322	1.07707	1.30026	1.09202	1.35955	1.02357	1.22056
H4tetraAc	0.326336	0.284767	0.440111	0.362213	0.311835	0.236287	0.367676	0.39143	0.336735	0.370416	0.294402	0.364507	0.38508	0.340175	0.382517	0.235867	0.249196	0.421768	0.22322	0.252361	0.290527	0.424215	0.24516	0.265842	0.311489	0.363261	0.473794	0.328115	0.300549	0.419779	0.356246	0.408691	0.297877	0.267528	0.440016	0.416644	0.449571	0.404936	0.338067	0.361612	0.37291	0.43783	0.343316	0.272387	0.418066	0.31334	0.433353	0.281786	0.345503
[truncated: 49 more columns]
