# Supplementary material for: Chameau (HBO1) regulates starvation resistance in Drosophila melanogaster in a temperature-dependent manner
Source: Life Sci Alliance. 2025 Nov 6;9(1):e202503524. doi: 10.26508/lsa.202503524 (PMC12592709; doi:10.26508/lsa.202503524)
Supplement: Supplementary file 4 [file LSA-2025-03524_SdataFS5.zip]

Archive with 7 entries (4 files):
- Extended_View_Figure_5/
- Extended_View_Figure_5/A-B/
- Extended_View_Figure_5/A-B/README.txt
- Extended_View_Figure_5/A-B/Glycogen.xlsx
- Extended_View_Figure_5/C-D/
- Extended_View_Figure_5/C-D/Triglycerides.xlsx
- Extended_View_Figure_5/C-D/README.txt
