# Supplementary material for: Chameau (HBO1) regulates starvation resistance in Drosophila melanogaster in a temperature-dependent manner
Source: Life Sci Alliance. 2025 Nov 6;9(1):e202503524. doi: 10.26508/lsa.202503524 (PMC12592709; doi:10.26508/lsa.202503524)
Supplement: Supplementary file 4 [file LSA-2025-03524_SdataFS5.zip › Extended_View_Figure_5/A-B/README.txt]

README Source data Extended View Fig. 5

Figures from subpanels A-B of Fig. EV5 were from the same excel file provided. For Fig EV5A, plots were generated using column "Glycogen/protein" and only fed (0hr) samples. For Fig EV5B, plots were generated using the column "Fold_change" by also combing the information given in column "Time_group"
