# Supplementary material for: Chameau (HBO1) regulates starvation resistance in Drosophila melanogaster in a temperature-dependent manner
Source: Life Sci Alliance. 2025 Nov 6;9(1):e202503524. doi: 10.26508/lsa.202503524 (PMC12592709; doi:10.26508/lsa.202503524)
Supplement: Supplementary file 4 [file LSA-2025-03524_SdataFS5.zip › Extended_View_Figure_5/A-B/Glycogen.xlsx]

## Sheet: Glycogen
Sample	Glycogen/protein	Fold_change	Genotype	Time	Time_group	Temperature	Batch	Group
chm-0_1	0.218109	1.1571	chm	0	Early	23	1	chm_23_0
chm-0_2	0.175516	0.931135	chm	0	Early	23	2	chm_23_0
chm-0_3	0.186998	0.992046	chm	0	Early	23	3	chm_23_0
chm-0_4	0.173365	0.919724	chm	0	Early	23	4	chm_23_0
chm-24_1	0.176664	0.937224	chm	24	Early	23	1	chm_23_24
chm-24_2	0.193095	1.02439	chm	24	Early	23	2	chm_23_24
chm-24_3	0.153774	0.81579	chm	24	Early	23	3	chm_23_24
chm-24_4	0.144216	0.765082	chm	24	Early	23	4	chm_23_24
chm-34_1	0.136592	0.724634	chm	36	Late	23	1	chm_23_36
chm-34_2	0.183196	0.971875	chm	36	Late	23	2	chm_23_36
chm-34_3	0.176258	0.93507	chm	36	Late	23	3	chm_23_36
chm-34_4	0.185214	0.982585	chm	36	Late	23	4	chm_23_36
chm-48_1	0.140508	0.745412	chm	48	Late	23	1	chm_23_48
chm-48_2	0.0940505	0.498949	chm	48	Late	23	2	chm_23_48
chm-48_3	0.130427	0.691929	chm	48	Late	23	3	chm_23_48
chm-48_4	0.13785	0.731313	chm	48	Late	23	4	chm_23_48
chm-72_1	0.0385163	0.204334	chm	72	Late	23	1	chm_23_72
chm-72_2	0.0637157	0.338019	chm	72	Late	23	2	chm_23_72
chm-72_3	0.038471	0.204093	chm	72	Late	23	3	chm_23_72
chm-72_4	0.0686695	0.3643	chm	72	Late	23	4	chm_23_72
wt-0_1	0.189147	1.03526	wt	0	Early	23	1	wt_23_0
wt-0_2	0.170321	0.932216	wt	0	Early	23	2	wt_23_0
wt-0_3	0.206984	1.13288	wt	0	Early	23	3	wt_23_0
wt-0_4	0.16437	0.899646	wt	0	Early	23	4	wt_23_0
wt-24_1	0.204959	1.1218	wt	24	Early	23	1	wt_23_24
wt-24_2	0.186366	1.02004	wt	24	Early	23	2	wt_23_24
wt-24_3	0.224353	1.22795	wt	24	Early	23	3	wt_23_24
wt-24_4	0.160258	0.877139	wt	24	Early	23	4	wt_23_24
wt-34_1	0.139229	0.762041	wt	36	Late	23	1	wt_23_36
wt-34_2	0.197986	1.08364	wt	36	Late	23	2	wt_23_36
wt-34_3	0.156876	0.85863	wt	36	Late	23	3	wt_23_36
wt-34_4	0.185228	1.01381	wt	36	Late	23	4	wt_23_36
wt-48_1	0.16458	0.900792	wt	48	Late	23	1	wt_23_48
wt-48_2	0.114586	0.627162	wt	48	Late	23	2	wt_23_48
wt-48_3	0.209009	1.14397	wt	48	Late	23	3	wt_23_48
wt-48_4	0.12911	0.706655	wt	48	Late	23	4	wt_23_48
wt-72_1	0.0526584	0.288215	wt	72	Late	23	1	wt_23_72
wt-72_2	0.0641781	0.351265	wt	72	Late	23	2	wt_23_72
wt-72_3	0.091974	0.503401	wt	72	Late	23	3	wt_23_72
wt-72_4	0.0493031	0.269851	wt	72	Late	23	4	wt_23_72
chm-0_1	0.235979	1.054	chm	0	Early	25	1	chm_25_0
chm-0_2	0.178563	0.797554	chm	0	Early	25	2	chm_25_0
chm-0_3	0.167886	0.749865	chm	0	Early	25	3	chm_25_0
chm-0_4	0.313126	1.39858	chm	0	Early	25	4	chm_25_0
chm-24_1	0.155154	0.692995	chm	24	Early	25	1	chm_25_24
chm-24_2	0.154953	0.692098	chm	24	Early	25	2	chm_25_24
chm-24_3	0.25081	1.12024	chm	24	Early	25	3	chm_25_24
chm-24_4	0.207657	0.9275	chm	24	Early	25	4	chm_25_24
chm-34_1	0.174366	0.778808	chm	36	Late	25	1	chm_25_36
chm-34_2	0.142945	0.638467	chm	36	Late	25	2	chm_25_36
chm-34_3	0.181396	0.810205	chm	36	Late	25	3	chm_25_36
chm-34_4	0.156423	0.698666	chm	36	Late	25	4	chm_25_36
chm-48_1	0.10395	0.464294	chm	48	Late	25	1	chm_25_48
chm-48_2	0.0839781	0.375089	chm	48	Late	25	2	chm_25_48
chm-48_3	0.28416	1.2692	chm	48	Late	25	3	chm_25_48
chm-48_4	0.100366	0.448284	chm	48	Late	25	4	chm_25_48
chm-60_1	0.0504079	0.225147	chm	60	Late	25	1	chm_25_60
chm-60_2	0.0451634	0.201723	chm	60	Late	25	2	chm_25_60
chm-60_3	0.111013	0.495839	chm	60	Late	25	3	chm_25_60
chm-60_4	0.0468019	0.209041	chm	60	Late	25	4	chm_25_60
wt-0_1	0.178967	0.79775	wt	0	Early	25	1	wt_25_0
wt-0_2	0.154232	0.687492	wt	0	Early	25	2	wt_25_0
wt-0_3	0.256855	1.14493	wt	0	Early	25	3	wt_25_0
wt-0_4	0.307307	1.36982	wt	0	Early	25	4	wt_25_0
wt-24_1	0.171611	0.764959	wt	24	Early	25	1	wt_25_24
wt-24_2	0.124478	0.554864	wt	24	Early	25	2	wt_25_24
wt-24_3	0.241383	1.07597	wt	24	Early	25	3	wt_25_24
wt-24_4	0.265703	1.18438	wt	24	Early	25	4	wt_25_24
wt-34_1	0.180874	0.806249	wt	36	Late	25	1	wt_25_36
wt-34_2	0.107724	0.480183	wt	36	Late	25	2	wt_25_36
wt-34_3	0.197035	0.878286	wt	36	Late	25	3	wt_25_36
wt-34_4	0.200955	0.895759	wt	36	Late	25	4	wt_25_36
wt-48_1	0.0719612	0.320768	wt	48	Late	25	1	wt_25_48
wt-48_2	0.105648	0.470928	wt	48	Late	25	2	wt_25_48
wt-48_3	0.129895	0.579009	wt	48	Late	25	3	wt_25_48
wt-48_4	0.159183	0.709562	wt	48	Late	25	4	wt_25_48
wt-60_1	0.0500803	0.223234	wt	60	Late	25	1	wt_25_60
wt-60_2	0.0124341	0.0554253	wt	60	Late	25	2	wt_25_60
wt-60_3	0.0762747	0.339995	wt	60	Late	25	3	wt_25_60
wt-60_4	0.0519164	0.231418	wt	60	Late	25	4	wt_25_60
