# Supplementary material for: Chameau (HBO1) regulates starvation resistance in Drosophila melanogaster in a temperature-dependent manner
Source: Life Sci Alliance. 2025 Nov 6;9(1):e202503524. doi: 10.26508/lsa.202503524 (PMC12592709; doi:10.26508/lsa.202503524)
Supplement: Supplementary file 4 [file LSA-2025-03524_SdataFS5.zip › Extended_View_Figure_5/C-D/Triglycerides.xlsx]

## Sheet: TAGs
Sample	Triglyceride/protein	Fold_change	Genotype	Time	Time_group	Temperature	Batch	Group
chm-0_1	0.255541	1.02264	chm	0	Early	23	1	chm_23_0
chm-0_2	0.253831	1.0158	chm	0	Early	23	2	chm_23_0
chm-0_3	0.21297	0.852281	chm	0	Early	23	3	chm_23_0
chm-0_4	0.277189	1.10928	chm	0	Early	23	4	chm_23_0
chm-24_1	0.206716	0.827251	chm	24	Early	23	1	chm_23_24
chm-24_2	0.176328	0.705642	chm	24	Early	23	2	chm_23_24
chm-24_3	0.292521	1.17063	chm	24	Early	23	3	chm_23_24
chm-24_4	0.19796	0.792211	chm	24	Early	23	4	chm_23_24
chm-34_1	0.118754	0.475238	chm	36	Late	23	1	chm_23_36
chm-34_2	0.120166	0.480888	chm	36	Late	23	2	chm_23_36
chm-34_3	0.142324	0.569563	chm	36	Late	23	3	chm_23_36
chm-34_4	0.219643	0.878985	chm	36	Late	23	4	chm_23_36
chm-48_1	0.0822232	0.329047	chm	48	Late	23	1	chm_23_48
chm-48_2	0.116397	0.465807	chm	48	Late	23	2	chm_23_48
chm-48_3	0.107926	0.431907	chm	48	Late	23	3	chm_23_48
chm-48_4	0.00652597	0.0261161	chm	48	Late	23	4	chm_23_48
chm-72_1	0	0	chm	72	Late	23	1	chm_23_72
chm-72_2	0.0231678	0.0927145	chm	72	Late	23	2	chm_23_72
chm-72_3	0.0338547	0.135482	chm	72	Late	23	3	chm_23_72
chm-72_4	0.0343693	0.137542	chm	72	Late	23	4	chm_23_72
wt-0_1	0.275964	0.999759	wt	0	Early	23	1	wt_23_0
wt-0_2	0.217838	0.789183	wt	0	Early	23	2	wt_23_0
wt-0_3	0.336112	1.21767	wt	0	Early	23	3	wt_23_0
wt-0_4	0.274206	0.993392	wt	0	Early	23	4	wt_23_0
wt-24_1	0.320812	1.16223	wt	24	Early	23	1	wt_23_24
wt-24_2	0.159275	0.57702	wt	24	Early	23	2	wt_23_24
wt-24_3	0.314009	1.13759	wt	24	Early	23	3	wt_23_24
wt-24_4	0.208797	0.756429	wt	24	Early	23	4	wt_23_24
wt-34_1	0.085409	0.309419	wt	36	Late	23	1	wt_23_36
wt-34_2	0.208464	0.755222	wt	36	Late	23	2	wt_23_36
wt-34_3	0.110972	0.40203	wt	36	Late	23	3	wt_23_36
wt-34_4	0.192327	0.696761	wt	36	Late	23	4	wt_23_36
wt-48_1	0.0892649	0.323388	wt	48	Late	23	1	wt_23_48
wt-48_2	0.119805	0.434031	wt	48	Late	23	2	wt_23_48
wt-48_3	0.0845995	0.306486	wt	48	Late	23	3	wt_23_48
wt-48_4	0.0474464	0.171889	wt	48	Late	23	4	wt_23_48
wt-72_1	0	0	wt	72	Late	23	1	wt_23_72
wt-72_2	0	0	wt	72	Late	23	2	wt_23_72
wt-72_3	0.0440189	0.159472	wt	72	Late	23	3	wt_23_72
wt-72_4	0.0271416	0.0983285	wt	72	Late	23	4	wt_23_72
chm-0_1	0.23442	1.03668	chm	0	Early	25	1	chm_25_0
chm-0_2	0.223572	0.988704	chm	0	Early	25	2	chm_25_0
chm-0_3	0.275707	1.21926	chm	0	Early	25	3	chm_25_0
chm-0_4	0.170806	0.755357	chm	0	Early	25	4	chm_25_0
chm-24_1	0.138708	0.613409	chm	24	Early	25	1	chm_25_24
chm-24_2	0.149617	0.661652	chm	24	Early	25	2	chm_25_24
chm-24_3	0.139257	0.615838	chm	24	Early	25	3	chm_25_24
chm-24_4	0.161931	0.716108	chm	24	Early	25	4	chm_25_24
chm-34_1	0.0530805	0.234738	chm	36	Late	25	1	chm_25_36
chm-34_2	0.0408542	0.18067	chm	36	Late	25	2	chm_25_36
chm-34_3	0.0745326	0.329605	chm	36	Late	25	3	chm_25_36
chm-34_4	0.0951019	0.420569	chm	36	Late	25	4	chm_25_36
chm-48_1	0.0269234	0.119063	chm	48	Late	25	1	chm_25_48
chm-48_2	0.041941	0.185476	chm	48	Late	25	2	chm_25_48
chm-48_3	0.0733197	0.324242	chm	48	Late	25	3	chm_25_48
chm-48_4	0.00905474	0.0400428	chm	48	Late	25	4	chm_25_48
chm-60_1	0.000593987	0.00262679	chm	60	Late	25	1	chm_25_60
chm-60_2	0.0149425	0.0660802	chm	60	Late	25	2	chm_25_60
chm-60_3	0.0367433	0.16249	chm	60	Late	25	3	chm_25_60
chm-60_4	0.0178838	0.0790876	chm	60	Late	25	4	chm_25_60
wt-0_1	0.262589	1.22572	wt	0	Early	25	1	wt_25_0
wt-0_2	0.165743	0.773661	wt	0	Early	25	2	wt_25_0
wt-0_3	0.253259	1.18217	wt	0	Early	25	3	wt_25_0
wt-0_4	0.175337	0.818446	wt	0	Early	25	4	wt_25_0
wt-24_1	0.174491	0.814493	wt	24	Early	25	1	wt_25_24
wt-24_2	0.0929475	0.433863	wt	24	Early	25	2	wt_25_24
wt-24_3	0.207932	0.970593	wt	24	Early	25	3	wt_25_24
wt-24_4	0.151887	0.708981	wt	24	Early	25	4	wt_25_24
wt-34_1	0.0246713	0.115162	wt	36	Late	25	1	wt_25_36
wt-34_2	0.0608354	0.283969	wt	36	Late	25	2	wt_25_36
wt-34_3	0.0596367	0.278374	wt	36	Late	25	3	wt_25_36
wt-34_4	0.0972852	0.454111	wt	36	Late	25	4	wt_25_36
wt-48_1	0.0166218	0.0775877	wt	48	Late	25	1	wt_25_48
wt-48_2	0.0438428	0.204651	wt	48	Late	25	2	wt_25_48
wt-48_3	0.0505764	0.236082	wt	48	Late	25	3	wt_25_48
wt-48_4	0.00700723	0.0327086	wt	48	Late	25	4	wt_25_48
wt-60_1	0.0148733	0.0694262	wt	60	Late	25	1	wt_25_60
wt-60_2	0.0223397	0.104278	wt	60	Late	25	2	wt_25_60
wt-60_3	0.0393227	0.183552	wt	60	Late	25	3	wt_25_60
wt-60_4	0.00844975	0.039442	wt	60	Late	25	4	wt_25_60
