# Supplementary material for: Chameau (HBO1) regulates starvation resistance in Drosophila melanogaster in a temperature-dependent manner
Source: Life Sci Alliance. 2025 Nov 6;9(1):e202503524. doi: 10.26508/lsa.202503524 (PMC12592709; doi:10.26508/lsa.202503524)
Supplement: Supplementary file 5 [file LSA-2025-03524_TableS2.xlsx]

## Sheet: Supplementary_table-2
	baseMean	log2FoldChange	lfcSE	stat	pvalue	padj	chr	symbol	sigma
FBgn0085209	36.0979	1.19097	0.20433	5.82867	5.58714e-09	3.94033e-06	2L	CG34180	1.48292e-10
FBgn0024289	1537	-0.461085	0.0487375	-9.46058	3.06238e-21	3.45559e-17	3R	Sodh-1	3.47806e-10
FBgn0033307	2.52444	3.65271	1.26582	2.88564	0.00390617	0.14404	2R	CG14752	1.59718e-09
FBgn0034291	9.29387	6.04988	2.90451	2.08292	0.0372583	0.536081	2R	CG5770	2.27027e-09
FBgn0032382	3548.88	-0.933697	0.151302	-6.17106	6.78326e-10	5.88787e-07	2L	Mal-B2	2.75006e-09
FBgn0050148	19.582	2.85639	0.898563	3.17884	0.00147864	0.0752032	2R	CG30148	8.24175e-09
FBgn0085732	5.14607	2.46855	0.720139	3.42788	0.000608323	0.0403783	2R	CR40190	1.15208e-08
FBgn0038295	315.407	-0.898041	0.14989	-5.99133	2.08138e-09	1.67759e-06	3R	Gyc88E	1.59781e-08
FBgn0038750	8.38352	-1.74103	0.439745	-3.95918	7.5209e-05	0.00865978	3R	CG4465	6.614e-08
FBgn0032612	12.8082	1.77033	0.454696	3.89343	9.88375e-05	0.0104232	2L	CG13282	8.12282e-08
FBgn0051075	2234.34	-0.397919	0.0459548	-8.65893	4.76194e-18	2.68668e-14	3R	CG31075	1.27984e-07
FBgn0028387	144.522	-0.653668	0.0988961	-6.60964	3.85252e-11	8.69437e-08	2L	chm	1.55789e-07
FBgn0038879	1.85492	-3.10187	1.15383	-2.68832	0.00718127	0.213863	3R	CG17298	2.23983e-07
FBgn0267347	28.9148	1.86257	0.517437	3.5996	0.000318703	0.02625	2L	squ	3.07132e-07
FBgn0052984	6.87494	1.82518	0.513616	3.55359	0.000380004	0.0294959	2L	CG32984	5.72116e-07
FBgn0026403	33.8976	-1.34333	0.320451	-4.19199	2.76515e-05	0.00439464	2R	Ndg	7.52908e-07
FBgn0001128	2918.61	0.49457	0.0733535	6.74228	1.55919e-11	4.39849e-08	2L	Gpdh1	4.51999e-06
FBgn0051862	5.31468	1.9913	0.64789	3.07352	0.00211553	0.0939828	2L	CG31862	4.72177e-06
FBgn0026755	48.7049	1.56573	0.454482	3.44508	0.000570881	0.0381186	2L	Ugt37B1	8.34886e-06
FBgn0267585	3.02972	2.0789	0.730066	2.84755	0.00440577	0.157546	2R	lncRNA:dntRL	1.26522e-05
FBgn0264892	3.47239	2.14425	0.781581	2.74348	0.00607909	0.192147	2L	asRNA:CR44083	1.77005e-05
FBgn0267925	2.61783	-2.15542	0.796422	-2.70638	0.00680215	0.206888	2L	lncRNA:CR46206	2.1303e-05
FBgn0001142	2599.06	-0.360039	0.0484441	-7.43204	1.06937e-13	4.02226e-10	2L	Gs1	2.13789e-05
FBgn0052040	6.60714	-1.59264	0.501574	-3.17528	0.00149693	0.0754081	3L	CG32040	3.1705e-05
FBgn0037801	221.325	-0.623784	0.117364	-5.31497	1.06675e-07	4.90552e-05	3R	CG3999	4.4773e-05
FBgn0032287	411.76	-0.489888	0.0819238	-5.9798	2.23409e-09	1.68063e-06	2L	CG6415	5.78131e-05
FBgn0031689	3340.53	-0.439581	0.0693312	-6.34031	2.29305e-10	2.58747e-07	2L	Cyp28d1	5.78924e-05
FBgn0032457	1.61304	-2.43371	1.05959	-2.29684	0.0216279	0.416466	2L	CG15483	8.86976e-05
FBgn0028899	19.9158	1.24042	0.35917	3.45358	0.000553203	0.0376044	2L	CG31817	9.11609e-05
FBgn0030729	2.98271	-2.07076	0.823378	-2.51495	0.0119049	0.294987	X	CG12507	0.000103585
FBgn0261805	24.0539	-1.05198	0.283582	-3.70961	0.000207582	0.0190435	2L	CG42751	0.000133588
FBgn0035348	5226.89	-0.370158	0.0569695	-6.49747	8.1683e-11	1.02412e-07	3L	CG16758	0.000184458
FBgn0264366	4.45481	-1.78182	0.677956	-2.62822	0.00858335	0.236808	2L	lncRNA:CR43818	0.000208045
FBgn0266213	2.04723	2.1348	0.91854	2.32412	0.0201191	0.398818	2L	lncRNA:CR44908	0.000239085
FBgn0265813	12.4074	-1.22403	0.37927	-3.22733	0.00124951	0.0661947	2L	lncRNA:CR44602	0.000279464
FBgn0029669	1.6179	-2.47525	1.20208	-2.05914	0.0394809	0.550694	X	CG13021	0.00033551
FBgn0032079	156.041	0.568463	0.115464	4.92328	8.51059e-07	0.000244366	2L	CG31886	0.000354331
FBgn0035550	9.58994	-1.30727	0.432807	-3.02044	0.00252405	0.104711	3L	CG11349	0.000401641
FBgn0038967	1.4606	-2.4782	1.22371	-2.02515	0.042852	0.571566	3R	CG13847	0.000407149
FBgn0002869	1.80193	2.1895	0.998303	2.19322	0.0282916	0.469475	3R	MtnB	0.000407296
FBgn0040496	6.73889	1.41461	0.492895	2.86999	0.00410485	0.1499	2L	CG17104	0.000420492
FBgn0034515	4.4948	-3.15553	1.83616	-1.71854	0.0856974	0.741227	2R	CG13428	0.000429485
FBgn0020416	563.821	-0.425454	0.0748246	-5.68602	1.30036e-08	8.15181e-06	2L	Idgf1	0.000441467
FBgn0051626	202.403	1.69663	0.66759	2.54142	0.0110402	0.280581	2L	CG31626	0.000478255
FBgn0001125	5169.84	-0.326017	0.0500841	-6.50939	7.54548e-11	1.02412e-07	2L	Got2	0.000501131
FBgn0022355	25492.1	-0.345724	0.0550694	-6.27797	3.43013e-10	3.51869e-07	X	Tsf1	0.00053435
FBgn0000251	2.97577	-2.20232	1.03266	-2.13267	0.0329518	0.500541	2L	cad	0.000544378
FBgn0054008	4.23283	-1.77008	0.733018	-2.41478	0.0157445	0.341001	3R	CG34008	0.000643837
FBgn0032187	65.8312	-1.34923	0.475091	-2.83994	0.00451214	0.158355	2L	CG4839	0.000684254
FBgn0053510	1.35362	2.28044	1.12489	2.02726	0.0426362	0.571566	2L	CG33510	0.000750393
FBgn0037174	2.33531	-2.04945	0.955628	-2.14461	0.0319842	0.494397	3L	CG14457	0.000862869
FBgn0034994	1.3239	-2.51829	1.34599	-1.87096	0.0613504	0.663794	2R	Ir60a	0.000885882
FBgn0032262	118.537	-0.597384	0.134118	-4.45416	8.42207e-06	0.0017279	2L	CG7384	0.00093009
FBgn0031737	105.909	0.618398	0.141577	4.36792	1.25434e-05	0.00235899	2L	obst-E	0.000930828
FBgn0038819	32.5003	0.880431	0.247393	3.55884	0.000372495	0.0293932	3R	Cpr92F	0.000957435
FBgn0032839	1.60856	-2.09063	0.997797	-2.09525	0.0361489	0.52769	2L	AANATL3	0.000967183
FBgn0004872	3.99601	1.7692	0.771706	2.29259	0.0218719	0.417602	2L	piwi	0.00115591
FBgn0037607	2762.49	-0.375403	0.0665484	-5.64105	1.69014e-08	1.00377e-05	3R	CG8036	0.00120876
FBgn0030968	418.434	-0.401332	0.073969	-5.42568	5.77331e-08	3.10219e-05	X	CG7322	0.0012443
FBgn0041579	143.378	-1.8868	0.864403	-2.18277	0.0290525	0.472376	2R	AttC	0.00125992
FBgn0031775	131.338	-0.925474	0.277278	-3.33771	0.000844727	0.0504333	2L	CG9150	0.00143139
FBgn0039993	825.94	-0.385147	0.0712923	-5.40236	6.57696e-08	3.37338e-05	2R	CG17691	0.00171351
FBgn0261534	56.4727	0.755943	0.204714	3.69267	0.000221908	0.0201936	2L	l(2)34Fc	0.00172948
FBgn0004191	945.569	-0.774007	0.212974	-3.63429	0.000278751	0.0238099	2L	snRNA:U2:34ABa	0.00177244
FBgn0053914	10.9908	1.94279	0.938805	2.06943	0.0385059	0.542192	2R	CG33914	0.00178639
FBgn0032614	117.677	0.617461	0.151361	4.0794	4.51514e-05	0.00578964	2L	CG13284	0.00207457
FBgn0050099	3.2054	1.72228	0.787171	2.18794	0.0286742	0.470974	2R	CG30099	0.00220479
FBgn0000277	4.20313	-2.35109	1.32053	-1.7804	0.0750098	0.717905	3R	CecA2	0.00226624
FBgn0013680	839.278	1.3854	0.558695	2.47971	0.0131488	0.305751	MT	ND2	0.00247684
FBgn0016715	254.108	-0.415633	0.0829852	-5.00852	5.48495e-07	0.000173019	3L	Reg-2	0.00249915
FBgn0084049	6.13538	-1.34709	0.537674	-2.5054	0.0122314	0.295812	2R	CR41440	0.00265259
FBgn0265578	9.60069	1.23792	0.469105	2.6389	0.00831749	0.230529	2L	CG44405	0.00266142
FBgn0035978	2930.16	-0.324903	0.0569878	-5.70127	1.18919e-08	7.89339e-06	3L	UGP	0.00266211
FBgn0031971	1518.57	-0.535289	0.124033	-4.31571	1.59093e-05	0.00273544	2L	Sirup	0.00270082
FBgn0267084	2.0283	2.01541	1.04483	1.92894	0.0537384	0.634293	X	asRNA:CR45528	0.0027606
FBgn0083044	7.28827	1.19313	0.446944	2.66952	0.00759602	0.220866	3L	snoRNA:Psi18S-1397	0.00295986
FBgn0000055	21.7601	1.3191	0.527195	2.50212	0.0123453	0.296392	2L	Adh	0.00303734
FBgn0039779	2.58647	-1.73424	0.830082	-2.08924	0.0366863	0.532092	3R	PH4alphaSG2	0.00323972
FBgn0262150	108.221	-0.87699	0.278977	-3.14359	0.00166888	0.0810249	2L	CG42876	0.00366518
FBgn0010387	576.41	-0.398445	0.0811582	-4.90948	9.13163e-07	0.00025132	3L	Acbp2	0.00392292
FBgn0015575	2547.54	-0.235036	0.0359634	-6.53541	6.34369e-11	1.02412e-07	3R	alpha-Est7	0.00401039
FBgn0284416	3.16219	-1.63745	0.774101	-2.11529	0.034405	0.511363	2L	lncRNA:TS9	0.00401598
FBgn0266329	2.8679	-1.64099	0.780336	-2.10293	0.0354719	0.522539	2L	lncRNA:CR44994	0.00417224
FBgn0034157	9.07471	-1.1097	0.412798	-2.68823	0.00718311	0.213863	2R	resilin	0.00417978
FBgn0086077	1.62336	-2.07543	1.15979	-1.78949	0.0735361	0.711477	3L	snoRNA:Me18S-G962	0.00444116
FBgn0266315	4.06209	1.48136	0.665908	2.22458	0.0261097	0.45206	2L	lncRNA:CR44980	0.00451556
FBgn0032843	5.78194	1.30218	0.540741	2.40813	0.0160344	0.346542	2L	CG10730	0.00459903
FBgn0003074	3277.68	-0.229289	0.0352242	-6.5094	7.54492e-11	1.02412e-07	2R	Pgi	0.00477597
FBgn0032615	23.044	-1.35342	0.57894	-2.33776	0.0193995	0.388795	2L	CG6012	0.00481563
FBgn0032318	2.26149	-1.73994	0.879344	-1.97867	0.0478527	0.599736	2L	CG14072	0.00504804
FBgn0013673	15.7323	1.04891	0.385742	2.7192	0.0065441	0.201758	MT	ATP8	0.00511718
FBgn0003124	1.92647	-2.07984	1.19168	-1.7453	0.0809335	0.731188	3L	polo	0.00535899
FBgn0265584	8.70394	1.09365	0.419477	2.60718	0.00912906	0.247032	2L	lncRNA:CR44411	0.00588048
FBgn0083053	31.3374	0.717298	0.213888	3.35361	0.00079764	0.0486517	2R	snoRNA:Psi18S-1347b	0.00599338
FBgn0082926	1.73645	1.83934	0.993784	1.85085	0.0641914	0.675429	2R	snoRNA:Me28S-U1848	0.00640529
FBgn0040732	1376.68	0.367797	0.0756089	4.86447	1.14764e-06	0.000301161	2R	CG16926	0.0065345
FBgn0265912	74.4774	-1.45344	0.680406	-2.13613	0.0326687	0.499503	2L	lncRNA:CR44701	0.00692441
FBgn0267363	3.34441	-1.7003	0.88414	-1.92311	0.0544662	0.636042	4	JYalpha	0.0070964
FBgn0037239	786.549	-0.300469	0.0557661	-5.38802	7.1239e-08	3.49505e-05	3R	Sfxn1-3	0.00711978
FBgn0041337	45.4357	1.38661	0.632629	2.19183	0.0283921	0.469762	2L	Cyp309a2	0.00716449
FBgn0023549	274.568	-0.37741	0.0796978	-4.73551	2.185e-06	0.000503173	X	Mct1	0.00730552
FBgn0082953	4.74176	1.28961	0.564439	2.28477	0.0223265	0.421504	3L	snoRNA:Psi28S-612	0.00742365
FBgn0267568	1.51461	-2.00414	1.16971	-1.71336	0.0866457	0.742156	3R	asRNA:CR45908	0.00743178
FBgn0031012	107.254	-0.509956	0.128778	-3.95998	7.49564e-05	0.00865978	X	CG8051	0.0078765
FBgn0015522	236.644	-0.400002	0.0880324	-4.54381	5.52472e-06	0.00119887	2R	olf186-M	0.00788703
FBgn0039310	2.97797	1.56379	0.783297	1.99642	0.0458883	0.587746	3R	CG11878	0.00807578
FBgn0017558	2577.58	-0.222447	0.0357909	-6.2152	5.12602e-10	4.82016e-07	2R	Pdk	0.00857857
FBgn0005664	511.448	0.494449	0.123984	3.98802	6.66278e-05	0.00816804	2L	Crys	0.00861017
FBgn0036030	3038.08	-0.282815	0.051912	-5.44797	5.09473e-08	2.87445e-05	3L	Prps	0.00865895
FBgn0034475	14.7476	1.04726	0.41049	2.55125	0.0107337	0.275898	2R	Obp56h	0.00866323
FBgn0264834	6.75969	1.16959	0.491447	2.37989	0.0173177	0.363221	2R	lncRNA:CR44042	0.00870475
FBgn0036381	1309.79	-0.52047	0.135378	-3.84456	0.000120769	0.0118501	3L	CG8745	0.00913639
FBgn0033301	1.95629	1.84951	1.05711	1.74959	0.0801883	0.731188	2R	CG12780	0.00940035
FBgn0267276	4.5983	1.33338	0.615789	2.16532	0.0303628	0.48295	2L	asRNA:CR45712	0.00947066
FBgn0002564	1.58492	-1.78303	0.996566	-1.78918	0.0735866	0.711477	3L	Lsp1gamma	0.00953819
FBgn0001124	3442.25	-0.287948	0.0542115	-5.31157	1.08683e-07	4.90552e-05	2R	Got1	0.00988043
FBgn0034407	23.5379	-1.9029	1.1193	-1.70008	0.0891161	0.746688	2R	DptB	0.0100431
FBgn0013683	35.1293	0.811148	0.27899	2.90744	0.00364399	0.135706	MT	ND4L	0.0105215
FBgn0085195	896.814	-0.462961	0.11469	-4.03662	5.42261e-05	0.00687514	2L	CG34166	0.0105951
FBgn0259936	38.676	0.63839	0.191699	3.33016	0.000867959	0.0515476	2L	Uhg3	0.0111063
FBgn0028526	4191.19	-0.301238	0.05933	-5.07733	3.82772e-07	0.000136266	2L	CG15293	0.0116664
FBgn0267799	3.96383	1.36637	0.664936	2.05489	0.03989	0.552867	3R	lncRNA:CR46124	0.0122536
FBgn0263336	330.051	-0.417409	0.101586	-4.10892	3.9751e-05	0.00546166	2R	lncRNA:CR43417	0.0145589
FBgn0265525	2.38299	-1.56302	0.854524	-1.82911	0.0673831	0.687489	2R	asRNA:CR44375	0.0147572
FBgn0050121	5.5888	-1.19728	0.556601	-2.15106	0.0314715	0.492545	2R	lncRNA:CR30121	0.0159069
FBgn0031010	1.32397	1.82098	1.13066	1.61054	0.10728	0.7882	X	CG8028	0.0171633
FBgn0034117	1146.18	-0.353169	0.0799698	-4.41628	1.00412e-05	0.00192042	2R	CG7997	0.0171706
FBgn0034605	346.804	0.63193	0.200576	3.15058	0.00162948	0.0799438	2R	Ugt49C1	0.0173066
FBgn0034076	4.61522	1.43358	0.761274	1.88313	0.0596828	0.660256	2R	Jhedup	0.0175826
FBgn0034481	2.11822	1.64572	0.96107	1.71239	0.0868253	0.742225	2R	CG11041	0.0179186
FBgn0053300	1.5189	-1.80652	1.12381	-1.6075	0.107944	0.789649	2L	Muc30E	0.0179247
FBgn0035189	212.974	-0.39689	0.0966499	-4.10647	4.01753e-05	0.00546166	3L	CG9119	0.0179993
FBgn0025393	1.89495	1.79151	1.11884	1.60122	0.109328	0.793132	X	CG14795	0.0189616
FBgn0000279	11.1749	-1.65679	0.989488	-1.67439	0.0940537	0.761643	3R	CecC	0.0199113
FBgn0019830	940.477	-0.259057	0.0506932	-5.11029	3.21656e-07	0.000125158	2L	colt	0.0207991
FBgn0031097	86.9738	0.494155	0.139606	3.53965	0.000400656	0.0301762	X	obst-A	0.0209528
FBgn0050411	3.37837	-1.34922	0.712136	-1.89461	0.0581442	0.655444	2R	CG30411	0.0215303
FBgn0029823	2207.64	-0.255457	0.0502714	-5.08157	3.74335e-07	0.000136266	X	Shmt	0.0228161
FBgn0038291	42.5045	-0.626374	0.206641	-3.03122	0.00243567	0.102553	3R	CG3984	0.0230698
FBgn0038858	467.05	-0.318767	0.0712053	-4.47674	7.57923e-06	0.00161366	3R	CG5793	0.0233234
FBgn0259151	4.97728	1.15942	0.564778	2.05287	0.040085	0.552867	2L	CG42266	0.0240034
FBgn0032613	209.468	-0.396409	0.100945	-3.92697	8.60235e-05	0.00961079	2L	Nepl9	0.0244594
FBgn0040360	1.89184	-1.42349	0.797113	-1.7858	0.074131	0.714342	X	CG14626	0.0246297
FBgn0266686	11.4309	0.905979	0.378874	2.39124	0.0167916	0.354467	3L	lncRNA:CR45176	0.0246587
FBgn0036824	1854.84	-0.260213	0.0524846	-4.9579	7.12607e-07	0.000217326	3L	CG3902	0.0251437
FBgn0267180	3.52139	1.35126	0.738753	1.8291	0.0673842	0.687489	X	asRNA:CR45620	0.0261265
FBgn0035167	2.87573	-1.30166	0.69529	-1.87211	0.0611914	0.663794	3L	Gr61a	0.026344
FBgn0037146	5467.91	-0.251688	0.0501931	-5.01439	5.3201e-07	0.000173019	3L	P5CS	0.0263565
FBgn0028939	64.2988	-0.513307	0.154211	-3.32859	0.000872855	0.051567	2L	NimC2	0.0269008
FBgn0003886	5.79555	1.11957	0.552989	2.02458	0.0429108	0.571566	3R	alphaTub85E	0.0294484
FBgn0053542	2.00458	1.46109	0.863234	1.69258	0.0905353	0.749563	X	upd3	0.0299098
FBgn0035638	2.05134	1.56225	0.966981	1.6156	0.106181	0.784642	3L	Tektin-C	0.0300913
FBgn0267126	2.59299	-1.4672	0.871601	-1.68334	0.0923083	0.755183	3R	lncRNA:CR45566	0.0303247
FBgn0032284	2.86314	-1.28533	0.702658	-1.82924	0.0673632	0.687489	2L	CG7294	0.0311985
FBgn0030737	1076.71	-0.277517	0.0603735	-4.59667	4.29297e-06	0.000968837	NA	NA	0.0323965
FBgn0001967	1.37662	1.62824	1.06261	1.53231	0.125446	0.812808	2L	NimC3	0.0340464
FBgn0032167	725.847	-0.359297	0.0916404	-3.92073	8.82819e-05	0.0097664	2L	CG5853	0.0349432
FBgn0086254	1227.24	-0.323813	0.0779135	-4.15606	3.23787e-05	0.00493732	3L	Akr1B	0.0351694
FBgn0263083	201.407	-0.36478	0.0940161	-3.87997	0.000104469	0.0106897	2R	CG43351	0.0353027
FBgn0265664	2.80882	1.31769	0.750517	1.75571	0.0791372	0.729771	X	lncRNA:CR44471	0.0353512
FBgn0038397	16.1356	-1.14728	0.59716	-1.92122	0.0547036	0.636042	3R	CG10185	0.0356579
FBgn0032585	2.1927	1.71469	1.17267	1.46221	0.143684	0.836169	2L	Nepl8	0.0359101
FBgn0032582	2.70597	-1.41165	0.845236	-1.67012	0.0948951	0.761776	2L	CG13258	0.0359939
FBgn0054045	3.07086	1.31826	0.754514	1.74716	0.0806097	0.731188	2R	CG34045	0.0361692
FBgn0267280	1.40024	-1.81694	1.3008	-1.39679	0.162478	0.863587	2L	CR45716	0.036818
FBgn0040104	1.12571	2.55349	2.34401	1.08937	0.275992	0.940925	2L	lectin-24A	0.0373538
FBgn0013684	4626.31	0.446778	0.131111	3.40764	0.000655281	0.0422525	MT	ND5	0.0378139
FBgn0035811	2888.56	-0.247972	0.052044	-4.76466	1.89172e-06	0.000462002	3L	Mcad	0.0380909
FBgn0032022	225.113	0.359163	0.0930837	3.85849	0.000114088	0.0113926	2L	CG14275	0.0383624
FBgn0263199	1866.4	-0.248224	0.0522148	-4.7539	1.99529e-06	0.000469059	3L	Galk	0.0384703
FBgn0041194	3568.03	-0.24736	0.0519531	-4.76121	1.92432e-06	0.000462002	3L	Prat2	0.038562
FBgn0025352	1209.57	-0.222415	0.044105	-5.04285	4.58638e-07	0.000156826	2R	Mtpbeta	0.0389238
FBgn0031935	33.1351	0.640629	0.23478	2.72863	0.00635971	0.19824	2L	CG13793	0.0391578
FBgn0010287	30.9701	-0.603081	0.213278	-2.82768	0.0046887	0.159841	2L	Trf	0.0393963
FBgn0032253	645.806	-0.312534	0.0753003	-4.1505	3.31744e-05	0.00499119	2L	LManI	0.0398196
FBgn0034151	8.58272	0.977757	0.469771	2.08135	0.0374018	0.536081	2R	CG15617	0.040238
FBgn0032891	5.5489	-1.02129	0.504793	-2.02318	0.0430548	0.571566	2L	Oseg5	0.0402666
FBgn0050101	39.6111	0.611503	0.219105	2.79091	0.00525596	0.171411	2R	Vajk4	0.0403806
FBgn0038257	323.597	-0.364999	0.0963714	-3.78742	0.000152219	0.0144339	3R	smp-30	0.0404208
FBgn0034266	2.0786	1.50392	0.964501	1.55927	0.118932	0.806508	2R	CG4975	0.0406747
FBgn0034885	2186.77	-0.221922	0.0443197	-5.0073	5.51991e-07	0.000173019	2R	Eglp4	0.0408506
FBgn0051769	1050.75	-0.229756	0.0469729	-4.89124	1.00204e-06	0.000269213	2L	CG31769	0.0418474
FBgn0000276	12.4815	-1.71206	1.22746	-1.3948	0.163076	0.864228	3R	CecA1	0.0448299
FBgn0038463	445.921	-0.278304	0.0642534	-4.33135	1.48199e-05	0.00269723	3R	CG3534	0.0452928
FBgn0035430	2.03669	1.42832	0.907783	1.57342	0.115622	0.799982	3L	CG12009	0.0458898
FBgn0032820	507.558	-0.346684	0.0910575	-3.80731	0.000140489	0.0136662	2L	fbp	0.0461796
FBgn0264509	2.26244	-1.38965	0.871882	-1.59385	0.11097	0.79519	X	asRNA:CR43908	0.0471164
FBgn0032664	2.24623	1.49376	0.985844	1.51521	0.129719	0.813649	2L	Slc25A46b	0.0473197
FBgn0039299	5.64133	-1.01196	0.517352	-1.95604	0.0504606	0.615171	3R	CG11854	0.04869
FBgn0031824	258.461	-0.344549	0.0912903	-3.77421	0.000160516	0.0150938	2L	CG9547	0.0492738
FBgn0036816	1661.24	-0.203067	0.0400091	-5.07552	3.86434e-07	0.000136266	3L	Indy	0.0498592
FBgn0036428	3226.51	-0.385887	0.109524	-3.52332	0.000426179	0.0311991	3L	Gbs-70E	0.0500498
FBgn0031449	2728.21	-0.259625	0.0587231	-4.42117	9.81682e-06	0.00190988	2L	CG31689	0.0500948
FBgn0032878	5.22078	-1.10767	0.607559	-1.82315	0.0682808	0.691449	2L	CG9316	0.051143
FBgn0052086	1.85487	1.46753	0.974927	1.50527	0.132254	0.819585	3L	CG32086	0.0513619
FBgn0032648	17.3501	0.736133	0.31079	2.36859	0.0178562	0.370861	2L	CG15144	0.0516517
FBgn0069354	3.60902	1.1868	0.686427	1.72895	0.0838173	0.739877	2L	Porin2	0.0527487
FBgn0267098	3.09472	-1.2843	0.783686	-1.63879	0.101257	0.775489	X	asRNA:CR45538	0.0528043
FBgn0040608	3.3903	1.23186	0.732204	1.6824	0.0924905	0.755183	3R	CG14246	0.0532566
FBgn0012042	112.762	-1.27798	0.781279	-1.63576	0.10189	0.775797	2R	AttA	0.0540021
FBgn0040963	0.695449	1.97507	1.64513	1.20056	0.229924	0.921328	2L	CG18662	0.0548385
FBgn0034137	57.1977	-0.492148	0.164539	-2.99108	0.00277995	0.112838	2R	CG4945	0.0552189
FBgn0266745	2.55559	1.3376	0.852393	1.56923	0.116595	0.802227	3R	CG45218	0.0564402
FBgn0034255	3.41065	-1.18735	0.69869	-1.69939	0.0892448	0.746688	2R	Oxp	0.0567511
FBgn0262961	2.30408	1.36184	0.881735	1.5445	0.122467	0.812323	2R	CG43272	0.0572833
FBgn0001208	4245.12	-0.181279	0.0344472	-5.26251	1.42101e-07	5.93877e-05	3L	Hn	0.0573737
FBgn0261068	44.4738	0.621757	0.241665	2.57281	0.0100877	0.264322	2L	LSm7	0.0573912
FBgn0039241	3187.43	-0.254864	0.0589624	-4.32249	1.54279e-05	0.00273544	3R	CG11089	0.0593844
FBgn0034330	258.996	0.403178	0.121807	3.30997	0.000933055	0.0537173	2R	BomS4	0.0600253
FBgn0037518	22.9841	-0.626137	0.246899	-2.536	0.0112127	0.284324	3R	CG2641	0.0600969
FBgn0266878	1.49996	1.49916	1.05006	1.42769	0.153381	0.850493	2L	lncRNA:CR45339	0.0601642
FBgn0037254	2.35794	1.33219	0.860123	1.54884	0.121421	0.811616	3R	sac	0.0602703
FBgn0040089	64.9742	-0.437425	0.139236	-3.14161	0.00168024	0.0810249	X	meso18E	0.0611376
FBgn0037440	427.504	-0.252522	0.0585293	-4.31446	1.59996e-05	0.00273544	3R	CRAT	0.0615078
FBgn0053307	167.573	-0.349967	0.0979048	-3.57457	0.000350809	0.0280747	2L	CG33307	0.0617858
FBgn0039091	4.11692	-1.06835	0.598051	-1.78638	0.074037	0.714045	3R	CG10182	0.0619693
FBgn0036178	3.32771	-1.12421	0.65129	-1.72612	0.0843256	0.740257	3L	CG14137	0.0620237
FBgn0046880	1.3637	1.59835	1.18141	1.35292	0.176082	0.879033	2R	Obp56b	0.0622861
FBgn0031715	1.48266	1.47525	1.03368	1.42719	0.153526	0.850677	2L	tomb	0.0630106
FBgn0002563	4467.38	-0.72598	0.318805	-2.27719	0.0227748	0.425951	2L	Lsp1beta	0.0642015
FBgn0003087	3.01203	1.20869	0.742888	1.62702	0.103732	0.779784	2L	pim	0.0646459
FBgn0016122	1353.64	-0.31378	0.0832097	-3.77096	0.000162621	0.0151654	2L	Acer	0.0647354
FBgn0000261	3225.37	-0.175459	0.0336107	-5.22034	1.78595e-07	7.19736e-05	3L	Cat	0.0654601
FBgn0266742	3.66424	1.13398	0.670863	1.69033	0.0909651	0.751978	3R	lncRNA:CR45215	0.0659759
FBgn0034997	746.769	-0.284599	0.0717114	-3.96868	7.22723e-05	0.00865978	2R	CG3376	0.0662927
FBgn0020385	2853.12	-0.244453	0.0565764	-4.32077	1.55487e-05	0.00273544	3R	pug	0.0667719
FBgn0262108	35.4502	-0.548116	0.203883	-2.68839	0.00717985	0.213863	X	lncRNA:CR42861	0.0668194
FBgn0028878	1.61281	-1.62339	1.23598	-1.31345	0.189032	0.883977	2L	CG15269	0.0669164
FBgn0033633	17.4461	-0.658482	0.275349	-2.39144	0.0167823	0.354467	2R	Smyd4-3	0.0677793
FBgn0039239	6.52535	1.01645	0.563145	1.80496	0.0710814	0.704199	3R	CG13641	0.0680557
FBgn0036226	2.71789	1.21265	0.758316	1.59914	0.10979	0.793132	3L	CG7252	0.0686338
FBgn0010225	6202.05	-0.167032	0.0315373	-5.29633	1.18155e-07	5.12794e-05	3R	Gel	0.0696435
FBgn0262952	3427.64	0.338985	0.0956515	3.54396	0.000394161	0.0300521	MT	ND4	0.0701428
FBgn0052259	2.97975	1.20238	0.753229	1.5963	0.110421	0.794659	3L	CG32259	0.0706945
FBgn0028519	9.12309	1.20404	0.755046	1.59466	0.110788	0.79519	NA	NA	0.0707183
FBgn0001258	84.8413	-0.459669	0.155827	-2.94987	0.00317905	0.125428	3L	Ldh	0.0711024
FBgn0267003	3.21926	1.06555	0.615987	1.72983	0.0836603	0.73925	2L	lncRNA:CR45447	0.0711027
FBgn0262881	15.9372	-0.716581	0.319728	-2.24122	0.025012	0.444639	2R	Mtkl	0.0711449
FBgn0032772	36.7426	-0.545049	0.20533	-2.6545	0.00794261	0.224354	2L	CG17350	0.0716765
FBgn0031560	143.385	-0.360021	0.105784	-3.40335	0.000665661	0.042678	2L	CG16713	0.0718299
FBgn0052602	18.797	-0.63883	0.266032	-2.40133	0.0163357	0.350441	X	Muc12Ea	0.0721935
FBgn0053138	822.134	-0.244636	0.0576589	-4.24281	2.20735e-05	0.00360981	2R	AGBE	0.072601
FBgn0263767	1.55447	-1.47441	1.07212	-1.37523	0.169059	0.87193	3L	lncRNA:CR43684	0.0727461
FBgn0263656	5.41599	1.03689	0.5923	1.75061	0.0800135	0.731188	2R	CG43647	0.0728964
FBgn0052483	2.02712	-1.24806	0.809724	-1.54134	0.123235	0.812808	3L	CG32483	0.0733132
FBgn0032981	4.93539	1.08053	0.637095	1.69603	0.0898799	0.749519	2L	CG3635	0.0740281
FBgn0032286	390.504	0.683091	0.298708	2.28682	0.0222064	0.420432	2L	CG7300	0.0742154
FBgn0004897	2.24212	1.30941	0.881241	1.48587	0.137313	0.82777	3R	fd96Ca	0.0742869
FBgn0054054	14.1915	-0.728393	0.332497	-2.19067	0.0284755	0.469762	2R	CG34054	0.0748596
FBgn0042127	2.42788	1.2281	0.794044	1.54664	0.121951	0.812323	2L	CG18789	0.0754654
FBgn0267228	5.98489	0.886854	0.461039	1.9236	0.0544048	0.636042	X	lncRNA:CR45668	0.0756302
FBgn0030501	2.11327	-1.32898	0.911279	-1.45836	0.14474	0.836851	X	BthD	0.0766377
FBgn0030239	172.954	-0.334305	0.0956424	-3.49536	0.000473421	0.0331807	X	Pgls	0.0773607
FBgn0030455	3.88568	-1.04354	0.609193	-1.71298	0.0867157	0.742156	X	CG4318	0.077959
FBgn0031859	1.19959	-1.82005	1.57318	-1.15693	0.247303	0.931119	2L	CG17377	0.0786401
FBgn0025739	10.9194	-0.797202	0.393652	-2.02514	0.0428526	0.571566	X	pon	0.0811726
FBgn0038865	461.849	-0.257621	0.0643259	-4.00493	6.20364e-05	0.00777799	3R	cDIP	0.0824325
FBgn0266638	5.22995	-0.937133	0.51765	-1.81036	0.0702399	0.700443	2R	asRNA:CR45145	0.0830034
FBgn0259216	412.435	0.258354	0.0647396	3.99066	6.589e-05	0.00816804	4	RhoGAP102A	0.0831335
FBgn0037763	3.10318	-1.17155	0.754161	-1.55345	0.120316	0.80957	3R	CG16904	0.083667
FBgn0086691	575.384	-0.24453	0.0595875	-4.10371	4.06575e-05	0.00546166	2L	UK114	0.0843926
FBgn0264904	3.60134	1.1148	0.696574	1.6004	0.10951	0.793132	3R	asRNA:CR44095	0.0849543
FBgn0034225	7.20321	0.885203	0.474417	1.86588	0.0620587	0.666766	2R	veil	0.0853859
FBgn0040355	1.79002	1.40361	1.03266	1.35923	0.174075	0.877734	X	CG3526	0.085958
FBgn0259697	8.22652	0.844699	0.439821	1.92055	0.0547884	0.636042	NA	NA	0.0860145
FBgn0264902	2.26947	1.35342	0.973959	1.38961	0.164649	0.865825	3R	asRNA:CR44093	0.0870311
FBgn0001114	3457.97	-0.232856	0.0556269	-4.18604	2.83868e-05	0.00440216	2L	Glt	0.0873435
FBgn0032058	2.49874	-1.38279	1.01458	-1.36292	0.172908	0.876939	2L	CG9289	0.0883195
FBgn0031974	69.1165	-0.426438	0.146066	-2.91948	0.00350615	0.134113	2L	CG12560	0.0897475
FBgn0040260	286.622	0.322044	0.0934454	3.44633	0.000568255	0.0381186	2L	Ugt37D1	0.09012
FBgn0031913	409.573	-0.346628	0.105062	-3.29926	0.000969392	0.054421	2L	CG5958	0.0902478
FBgn0265807	2.30383	-1.21443	0.820105	-1.48082	0.138655	0.82777	2L	lncRNA:CR44596	0.0907705
FBgn0266569	35.2119	0.506207	0.193222	2.61982	0.00879759	0.24079	X	CG42259	0.0910798
FBgn0034281	5.01004	0.958002	0.551005	1.73865	0.0820972	0.734208	2R	CG14490	0.0911851
FBgn0044047	394.831	-0.305412	0.0862907	-3.53933	0.000401137	0.0301762	X	Ilp6	0.09175
FBgn0040717	15.7124	-0.653123	0.293056	-2.22866	0.0258364	0.4505	2L	Nplp4	0.0918316
FBgn0030836	3.68477	1.13006	0.730421	1.54713	0.121831	0.812323	X	CG8664	0.092652
FBgn0011274	1255.31	-0.203902	0.0458488	-4.44727	8.69668e-06	0.00175238	2L	Dif	0.0929232
FBgn0005670	8.97701	0.820606	0.428969	1.91298	0.0557513	0.642592	X	Cyp4d1	0.0935769
FBgn0032266	476.401	-0.343471	0.10459	-3.28397	0.00102354	0.0562217	2L	CG18302	0.0939847
FBgn0063496	2.41674	1.2831	0.910647	1.409	0.158835	0.860852	2R	GstE4	0.0943478
FBgn0027073	576.729	0.527924	0.209165	2.52397	0.0116039	0.290975	2R	Ugt49B1	0.0951169
FBgn0030940	2.75419	1.1662	0.777044	1.50082	0.133402	0.822061	X	CG15040	0.0954463
FBgn0032824	4.33991	1.06949	0.672378	1.59061	0.111698	0.79571	2L	CG13962	0.0959174
FBgn0054002	1.76194	1.38234	1.04003	1.32913	0.183805	0.879861	3L	CG34002	0.0961822
FBgn0026415	5262.29	-0.172894	0.0357452	-4.83686	1.31908e-06	0.000330766	X	Idgf4	0.0962561
FBgn0259831	2.8747	1.17858	0.794154	1.48407	0.13779	0.82777	3R	CG34309	0.0967165
FBgn0001234	49420.1	0.230397	0.0560823	4.10819	3.98764e-05	0.00546166	3R	lncRNA:Hsromega	0.0969212
FBgn0013689	8.22035	0.780306	0.398983	1.95574	0.0504957	0.615171	MT	trnA	0.0973063
FBgn0020236	4706.41	-0.245021	0.0619992	-3.952	7.75021e-05	0.00883368	2R	ATPCL	0.0983553
FBgn0040257	7.61694	-0.818674	0.434912	-1.88239	0.0597833	0.660719	3R	Ugt302E1	0.0996363
FBgn0037037	0.917633	1.6299	1.39779	1.16605	0.243593	0.929162	3L	CG10588	0.100075
FBgn0023507	2035.91	-0.224179	0.054189	-4.13698	3.51909e-05	0.00509095	X	D2hgdh	0.10037
FBgn0036367	2.90939	-1.09267	0.708521	-1.54218	0.123029	0.812323	3L	CG10116	0.101316
FBgn0030157	799.143	-0.297572	0.0850569	-3.49851	0.000467874	0.0330618	X	CG1468	0.102123
FBgn0035147	692.774	-0.245509	0.0628424	-3.90675	9.3547e-05	0.0100532	3L	Gale	0.10253
FBgn0040064	2282.02	-0.194086	0.0434706	-4.46476	8.01582e-06	0.00167501	2L	yip2	0.102548
FBgn0035090	2322.49	-0.247806	0.0638199	-3.8829	0.000103217	0.0106854	2R	CG2736	0.102845
FBgn0085217	1.851	1.29246	0.946561	1.36542	0.17212	0.876841	2R	CG34188	0.102883
FBgn0266020	5.48083	0.927375	0.540895	1.71452	0.0864333	0.742156	2L	lncRNA:CR44785	0.103254
FBgn0002930	1673.64	-0.203381	0.0468701	-4.33924	1.42978e-05	0.00264486	2R	nec	0.103437
FBgn0003934	34.4791	-0.621149	0.279166	-2.22502	0.0260801	0.45206	2L	snRNA:U5:23D	0.103822
FBgn0046258	13.7804	-0.665689	0.313794	-2.12142	0.0338861	0.509919	3R	CG12880	0.105063
FBgn0035611	4.03848	1.032	0.650831	1.58566	0.112816	0.79813	3L	CG13285	0.105208
FBgn0029117	52.3423	-0.457444	0.17082	-2.67793	0.00740798	0.217275	3L	Surf1	0.106049
FBgn0053632	3.58277	1.04735	0.669282	1.56489	0.117609	0.804332	2R	CG33632	0.106273
FBgn0054030	10.8691	0.773815	0.404197	1.91445	0.0555627	0.641073	3L	CG34030	0.10683
FBgn0263504	4.42806	0.98963	0.61053	1.62094	0.105031	0.782264	X	lncRNA:CR43493	0.107515
FBgn0036622	43.0906	0.461322	0.174017	2.65102	0.00802489	0.225041	3L	Agpat4	0.107962
FBgn0014865	54.3333	-1.22995	0.885798	-1.38853	0.164977	0.865858	2R	Mtk	0.10901
FBgn0001259	32.8515	0.502299	0.200415	2.50629	0.0122004	0.295812	3L	in	0.109342
FBgn0052284	10.0758	0.722019	0.362986	1.98911	0.0466892	0.591292	3L	CG32284	0.109433
FBgn0053468	2.50743	1.15101	0.79245	1.45247	0.14637	0.838848	2R	CG33468	0.109503
FBgn0264616	2.52374	1.1002	0.735335	1.49618	0.134606	0.82598	4	lncRNA:CR43956	0.110104
FBgn0051755	34.8577	0.527009	0.217846	2.41918	0.0155556	0.338353	2L	SoYb	0.111457
FBgn0032040	1.91244	-1.16181	0.815071	-1.42541	0.15404	0.852053	2L	CG13386	0.113812
FBgn0266598	4.00065	-0.971126	0.603087	-1.61026	0.107341	0.7882	3R	Kmn2	0.114486
FBgn0053868	20.8406	-0.603021	0.273868	-2.20187	0.0276747	0.463198	2L	His2B:CG33868	0.114959
FBgn0033312	3.88529	-0.954699	0.590091	-1.61788	0.105688	0.783981	2R	CG8642	0.117014
FBgn0039801	1446.37	-0.204851	0.0489454	-4.1853	2.84791e-05	0.00440216	3R	Npc2h	0.11718
FBgn0262541	4.95168	-0.926128	0.561485	-1.64943	0.0990602	0.772233	3R	CG43095	0.11751
FBgn0051704	185.186	-0.344233	0.111379	-3.09065	0.00199716	0.0901438	2L	CG31704	0.117683
FBgn0032297	1460.6	-0.26741	0.0747579	-3.57701	0.000347541	0.0280118	2L	CG17124	0.118858
FBgn0082962	12.3156	0.691207	0.346421	1.99528	0.0460124	0.588667	3R	snoRNA:Psi28S-3385a	0.119061
FBgn0013308	1.59961	1.43219	1.1849	1.2087	0.226776	0.920008	2R	Odc2	0.119424
FBgn0032538	48.7431	-0.463782	0.180624	-2.56767	0.0102385	0.266202	2L	Vajk2	0.119449
FBgn0263478	2.68896	1.10799	0.764894	1.44855	0.147462	0.838848	3L	snoRNA:Edc3-a	0.119924
FBgn0262782	3439.46	-0.192804	0.0448549	-4.2984	1.72033e-05	0.00289734	2L	Mdh1	0.120616
FBgn0027580	3621.8	-0.210554	0.0515599	-4.08368	4.43279e-05	0.0057709	2R	PCB	0.121168
FBgn0040906	2.52879	-1.17402	0.848013	-1.38443	0.166226	0.868922	X	CG15579	0.121643
FBgn0086043	2.47885	-1.14653	0.815	-1.40679	0.159491	0.861509	X	snoRNA:Me18S-C1024	0.121874
FBgn0000557	5341.14	0.150682	0.0306275	4.91982	8.6624e-07	0.000244366	3R	eEF1alpha2	0.122043
FBgn0032188	3.41594	-1.00414	0.651554	-1.54115	0.12328	0.812808	2L	CG13137	0.122216
FBgn0052255	1.46906	-1.4562	1.23049	-1.18343	0.236639	0.923841	3L	Gr64f	0.122615
FBgn0004507	4689.46	-0.181731	0.0410776	-4.4241	9.68455e-06	0.00190988	2L	GlyP	0.122691
FBgn0033243	1.89524	1.22878	0.92133	1.33371	0.1823	0.879861	2R	CG14763	0.1235
FBgn0035679	178.082	-0.30905	0.0950854	-3.25024	0.00115308	0.0616652	3L	CG10467	0.123585
FBgn0085475	4.67424	-0.903045	0.549095	-1.64461	0.100051	0.773189	2R	CG34446	0.12507
FBgn0051205	1197.33	0.216242	0.0542562	3.98557	6.7319e-05	0.00816804	3R	CG31205	0.125276
FBgn0261833	1.87785	-1.28114	0.995991	-1.2863	0.198339	0.89506	3R	lncRNA:CR42765	0.125857
FBgn0042207	3.31349	-0.997633	0.652481	-1.52899	0.126268	0.812808	3R	CG18530	0.126888
FBgn0013772	139.869	0.393145	0.141091	2.78648	0.00532847	0.173275	2R	Cyp6a8	0.12771
FBgn0053272	1.90082	1.21549	0.91858	1.32323	0.18576	0.881744	3L	CG33272	0.129246
FBgn0266535	1.65947	1.21242	0.914769	1.32538	0.185044	0.880359	3L	lncRNA:CR45096	0.12931
FBgn0038487	2.12096	-1.18002	0.877816	-1.34426	0.178863	0.879861	3R	TwdlW	0.131209
FBgn0043578	217.719	-0.641207	0.315629	-2.03152	0.0422021	0.5685	3L	PGRP-SB1	0.131387
FBgn0003861	12507	0.143996	0.0291223	4.94452	7.63332e-07	0.00022667	3R	trp	0.131564
FBgn0039682	3537.03	-0.201516	0.0493572	-4.08281	4.44938e-05	0.0057709	3R	Obp99c	0.132758
FBgn0034354	51.6199	0.435446	0.168825	2.57927	0.00990097	0.261034	2R	GstE11	0.134038
FBgn0030881	2.04601	1.18822	0.896144	1.32592	0.184866	0.880179	X	CG12985	0.134545
FBgn0010019	213.454	-1.01829	0.691313	-1.47299	0.140755	0.831996	X	Cyp4g1	0.135796
FBgn0037973	205.03	-0.284818	0.0859235	-3.31479	0.000917121	0.0536207	3R	CG18547	0.136409
FBgn0013672	16373	0.359191	0.124519	2.88462	0.00391884	0.14404	MT	ATP6	0.13661
FBgn0051106	1.53068	-1.22424	0.951558	-1.28656	0.198247	0.89506	3R	CG31106	0.137915
FBgn0000075	11.1466	0.720669	0.389221	1.85157	0.0640879	0.675429	2L	amd	0.138064
FBgn0051546	1.17609	-1.50652	1.36268	-1.10555	0.26892	0.940025	3R	CG31546	0.138266
FBgn0266766	1.49778	-1.2627	1.00639	-1.25468	0.209594	0.908859	2R	lncRNA:CR45231	0.139028
FBgn0261292	2.53678	0.987708	0.663583	1.48845	0.136633	0.826556	2R	CheB53a	0.140017
FBgn0267513	74.3582	-0.676101	0.351825	-1.9217	0.0546439	0.636042	X	28SrRNA-Psi:CR45853	0.140104
FBgn0058002	15.6662	0.62377	0.308161	2.02417	0.0429525	0.571566	3L	ND-AGGG	0.140378
FBgn0267027	6.3609	-0.904272	0.573047	-1.57801	0.114564	0.799741	2R	lncRNA:CR45471	0.140969
FBgn0032785	175.739	-0.475789	0.198127	-2.40143	0.016331	0.350441	2L	CG10026	0.141179
FBgn0020415	2167.68	-0.234905	0.0640205	-3.66921	0.000243297	0.0215036	2L	Idgf2	0.141607
FBgn0036354	12.4828	-0.687087	0.363659	-1.88937	0.0588419	0.657112	3L	Poc1	0.14278
FBgn0064237	370.535	-0.279841	0.0847643	-3.30141	0.000962012	0.0542767	2R	Idgf5	0.143143
FBgn0039045	44.853	-0.436594	0.173118	-2.52195	0.0116708	0.292002	3R	Ctns	0.143254
FBgn0031515	379.519	-0.233447	0.0636346	-3.66855	0.000243926	0.0215036	2L	CG9664	0.143422
FBgn0265059	2.01985	1.16307	0.885504	1.31346	0.189028	0.883977	2R	lncRNA:CR44170	0.144061
FBgn0031835	2640.92	-0.190035	0.0461784	-4.11524	3.86783e-05	0.00546166	2L	Dpp10	0.145032
FBgn0036468	2.02298	1.22969	0.977877	1.25752	0.208567	0.908557	3L	CG13461	0.145506
FBgn0050098	33.0789	0.828666	0.500916	1.6543	0.0980659	0.769683	2R	CG30098	0.145984
FBgn0040324	1482.92	0.157929	0.0346399	4.55915	5.13608e-06	0.00113638	4	Ephrin	0.146102
FBgn0034153	6.79899	0.844689	0.518465	1.62921	0.103268	0.779784	2R	Acp53C14b	0.146929
FBgn0037746	11.263	-0.688103	0.368419	-1.86772	0.0618012	0.665473	3R	CG8478	0.147259
FBgn0050359	758.039	-0.207542	0.0533641	-3.88918	0.000100585	0.0105093	2R	Mal-A5	0.148032
FBgn0267040	2.96149	1.25496	1.02381	1.22577	0.220285	0.91554	NA	NA	0.149787
FBgn0040252	1.69727	1.15186	0.886068	1.29997	0.193613	0.891725	3R	Ugt303A1	0.150886
FBgn0023477	1586.34	-0.231694	0.0639292	-3.62423	0.000289826	0.0244059	2R	Taldo	0.15146
FBgn0038507	1.04724	1.37972	1.21148	1.13888	0.254755	0.934941	3R	CG5863	0.15157
FBgn0038742	337.514	-0.249964	0.0722017	-3.46203	0.000536121	0.0366642	3R	Arc42	0.152206
FBgn0031879	618.255	0.239222	0.0674522	3.54655	0.000390318	0.0299615	2L	uif	0.152965
FBgn0001248	5960.61	-0.182438	0.0440609	-4.14058	3.46426e-05	0.00507672	3L	Idh	0.153553
FBgn0265178	8.72964	0.775629	0.45749	1.6954	0.0899993	0.749519	2R	CG44243	0.154482
FBgn0016974	3.05237	-0.987942	0.688596	-1.43472	0.151367	0.846481	X	swaPsi	0.154853
FBgn0267161	2.88018	-1.01323	0.71998	-1.40731	0.159336	0.861509	X	asRNA:CR45601	0.15551
FBgn0036619	768.883	0.293293	0.0940676	3.11789	0.00182149	0.0841659	3L	Cpr72Ec	0.157218
FBgn0034821	3.21119	0.961905	0.662191	1.45261	0.146332	0.838848	2R	CG9876	0.157447
FBgn0002284	294.166	-0.244304	0.0703959	-3.47043	0.000519627	0.0357529	3L	Prosbeta6	0.157627
FBgn0082980	41.1527	0.535599	0.249715	2.14484	0.0319658	0.494397	2L	snoRNA:Psi28S-2996	0.158166
FBgn0038361	4.31928	-0.913673	0.61141	-1.49437	0.135079	0.826387	3R	Uros2	0.160561
FBgn0028468	63.348	0.394598	0.152917	2.58048	0.00986643	0.260733	3R	rtet	0.161622
FBgn0082928	2.13393	1.18273	0.952302	1.24197	0.214247	0.912979	2R	snoRNA:Me28S-G3255a	0.161679
FBgn0265660	2.52658	0.988679	0.704976	1.40243	0.160787	0.863587	2R	lncRNA:CR44467	0.164149
FBgn0029836	2.63272	-1.02623	0.751806	-1.36502	0.172246	0.876939	X	CG5928	0.164479
FBgn0263323	1.51534	1.31786	1.15768	1.13835	0.254972	0.934941	2L	lncRNA:CR43404	0.165137
FBgn0051676	271.376	0.333507	0.11763	2.83522	0.00457945	0.158355	2L	CG31676	0.165907
FBgn0034229	1390.68	0.326734	0.113928	2.86791	0.00413192	0.150402	2R	CG4847	0.166386
FBgn0005391	22.4368	-0.677293	0.374892	-1.80664	0.0708192	0.703454	X	Yp2	0.166424
FBgn0259896	227.746	-0.294543	0.096511	-3.05192	0.00227386	0.0983073	2L	NimC1	0.166515
FBgn0032281	19.8921	-0.529419	0.250013	-2.11757	0.0342119	0.510543	2L	CG17107	0.167481
FBgn0034162	765.823	-0.234006	0.0670972	-3.48757	0.000487426	0.0339513	2R	CG6426	0.167861
FBgn0026190	15.4103	0.609472	0.317319	1.92069	0.0547707	0.636042	3R	PH4alphaMP	0.170287
FBgn0038774	114.663	-0.33582	0.120204	-2.79375	0.00521005	0.170902	3R	CG5023	0.171108
FBgn0005390	2.25108	1.1012	0.862752	1.27638	0.201822	0.902709	X	fs(1)M3	0.171646
FBgn0003308	579.534	-0.229558	0.0656131	-3.49866	0.000467598	0.0330618	3R	ry	0.172005
FBgn0265585	6.9934	0.77421	0.474758	1.63075	0.102944	0.77867	2L	lncRNA:CR44412	0.172007
FBgn0266649	4.15272	0.910583	0.624785	1.45744	0.144996	0.837328	3L	lncRNA:CR45156	0.172324
FBgn0052451	4034.4	0.128931	0.0265686	4.85275	1.21761e-06	0.00031226	3L	SPoCk	0.172759
FBgn0031435	5.27209	-0.803708	0.506583	-1.58653	0.11262	0.79813	2L	Elba2	0.172892
FBgn0038845	4.28736	-0.890571	0.60431	-1.4737	0.140562	0.831931	3R	Alp5	0.174227
FBgn0265757	2.19692	-1.0195	0.760937	-1.3398	0.180312	0.879861	3L	lncRNA:CR44564	0.174388
FBgn0266069	4.03225	0.879687	0.592297	1.48521	0.137488	0.82777	2L	lncRNA:CR44822	0.174559
FBgn0003888	135.23	-0.393204	0.156193	-2.51743	0.0118216	0.294469	NA	NA	0.17465
FBgn0022774	298.575	-0.273345	0.0870937	-3.13851	0.00169808	0.0811915	3L	Oat	0.174914
FBgn0267816	1.51555	-1.18366	0.984592	-1.20219	0.229291	0.920101	3R	lncRNA:CR46141	0.17495
FBgn0039490	1.6663	1.18861	0.992246	1.1979	0.230955	0.922547	3R	CG5882	0.175179
FBgn0034126	42.5623	0.668433	0.374159	1.7865	0.0740189	0.714045	2R	jtb	0.175481
FBgn0042701	18.6571	-0.542204	0.264693	-2.04842	0.0405184	0.556216	2L	CR12628	0.175818
FBgn0034435	2.0668	1.74856	1.95268	0.895464	0.370539	0.974487	2R	fest	0.176231
FBgn0040391	2.3599	-1.06553	0.824253	-1.29273	0.196105	0.893208	X	CG2854	0.176247
FBgn0037519	7.61305	-0.71369	0.418216	-1.70651	0.0879135	0.746115	3R	CG3014	0.176353
FBgn0031542	10.6367	-0.658656	0.36591	-1.80005	0.0718524	0.707489	2L	CG15414	0.176518
FBgn0267408	1320.36	-0.185553	0.0473568	-3.91819	8.92162e-05	0.00977393	3R	AOX1	0.177253
FBgn0000053	2625.39	-0.32093	0.113187	-2.83539	0.00457691	0.158355	2L	Gart	0.177504
FBgn0028645	336.174	-0.264846	0.0832554	-3.18113	0.00146701	0.0752032	2L	beat-Ib	0.17764
FBgn0034965	12.7365	-0.603778	0.317519	-1.90155	0.0572303	0.65297	2R	ppk29	0.177779
FBgn0267431	152.389	0.32412	0.115103	2.81592	0.00486373	0.163828	3R	Myo81F	0.177951
FBgn0266436	1.22405	-1.26382	1.11154	-1.137	0.255537	0.934941	3L	CG45066	0.17829
FBgn0083029	4.36971	0.896199	0.6169	1.45275	0.146294	0.838848	2L	snoRNA:Psi18S-525j	0.178598
FBgn0038795	367.881	-0.235993	0.0694807	-3.39652	0.00068248	0.0430229	3R	CG4335	0.179006
FBgn0040373	15.2989	0.566441	0.286456	1.97741	0.0479955	0.599736	X	CG3038	0.179051
FBgn0031292	3.741	-0.942774	0.674166	-1.39843	0.161984	0.863587	2L	CG15824	0.179767
FBgn0035382	22.8708	0.550022	0.274294	2.00523	0.0449385	0.582858	3L	Or63a	0.181514
FBgn0038419	11.2654	-0.689942	0.399797	-1.72573	0.0843955	0.740257	3R	CG14879	0.181645
FBgn0039697	1384.99	-0.156154	0.0364219	-4.28736	1.80809e-05	0.00300036	3R	Etfb	0.181717
FBgn0085453	214.629	-0.277473	0.0906241	-3.0618	0.00220013	0.0962258	2R	Mthfs	0.183064
FBgn0035323	30.8438	-0.485266	0.224372	-2.16277	0.0305589	0.48295	3L	CG13807	0.18403
FBgn0003938	238.198	-0.592391	0.312432	-1.89606	0.0579519	0.654583	3L	snRNA:U5:63BC	0.185034
FBgn0264081	2.14488	1.07135	0.849348	1.26138	0.207173	0.906978	2L	CG43750	0.185163
FBgn0032650	7.015	0.745584	0.460099	1.62049	0.105127	0.782264	2L	CG7094	0.186469
FBgn0038144	13.5125	0.614277	0.333284	1.8431	0.0653142	0.680769	3R	CG8870	0.187106
FBgn0031092	179.039	-0.269965	0.087446	-3.08723	0.00202034	0.0908268	X	Ech1	0.187309
FBgn0032260	3.43514	-0.937616	0.67977	-1.37931	0.167798	0.870556	2L	CG13144	0.187563
FBgn0051320	238.735	0.256623	0.0808093	3.17566	0.00149495	0.0754081	3R	HEATR2	0.188341
FBgn0040398	1781.62	-0.216774	0.0619712	-3.49798	0.000468796	0.0330618	X	CG14629	0.189826
FBgn0039916	751.679	0.188612	0.0497585	3.79056	0.00015031	0.0143737	4	Ekar	0.190078
FBgn0085427	1092.57	-0.174339	0.0439829	-3.9638	7.37657e-05	0.00865978	2L	CG34398	0.190372
FBgn0030958	2.39505	-1.02941	0.80583	-1.27745	0.201443	0.902373	X	CR6900	0.192171
FBgn0053508	1.66222	1.2126	1.07807	1.12479	0.260678	0.940025	2L	ppk13	0.195871
FBgn0032010	1401.5	-0.179759	0.0466195	-3.85587	0.000115318	0.0114145	2L	CG8086	0.195926
FBgn0051469	43.7011	0.421442	0.182905	2.30416	0.0212136	0.412714	3R	Argp	0.197136
FBgn0267163	8.477	0.678714	0.402199	1.68751	0.0915058	0.752176	X	CG45603	0.197297
FBgn0004186	1.92282	1.10809	0.926987	1.19537	0.231944	0.922547	3R	snRNA:U1:95Cb	0.198056
FBgn0267590	5.43554	0.760824	0.489385	1.55465	0.120029	0.809394	2R	asRNA:CR45928	0.199296
FBgn0035097	6.46114	-0.745776	0.474016	-1.57331	0.115646	0.799982	3L	CG13405	0.200127
FBgn0262838	23.9131	0.533366	0.271081	1.96755	0.0491194	0.60908	2R	BomT1	0.200428
FBgn0050145	2.65806	1.0586	0.861966	1.22813	0.219399	0.91554	2R	Obp57e	0.200738
FBgn0051809	18.6794	0.576729	0.30923	1.86505	0.0621746	0.666766	2L	CG31809	0.201484
FBgn0013679	3212.46	0.376696	0.15396	2.44672	0.0144163	0.323407	MT	ND1	0.20251
FBgn0014417	216.94	0.310384	0.112648	2.75533	0.00586325	0.186172	2L	CG13397	0.202893
FBgn0031240	14.7346	0.588394	0.320911	1.83351	0.0667267	0.685741	2L	CG3345	0.203341
FBgn0004057	394.824	-0.216716	0.0635644	-3.40939	0.000651075	0.0422226	X	Zw	0.203921
FBgn0052694	486.356	-0.215631	0.0631738	-3.4133	0.000641808	0.0418622	X	CG32694	0.204917
FBgn0038631	71.0769	-0.459046	0.213851	-2.14657	0.0318274	0.494003	3R	CG7695	0.205455
FBgn0052425	1014.56	-0.237669	0.0738519	-3.21818	0.00129005	0.0672964	3L	CG32425	0.205722
FBgn0031088	5.42419	-0.780891	0.519903	-1.50199	0.133099	0.82159	X	CG15322	0.20705
FBgn0039800	1831.49	-0.240386	0.0755125	-3.18339	0.0014556	0.0752032	3R	Npc2g	0.207986
FBgn0264441	1.43995	1.18149	1.06039	1.11421	0.265191	0.940025	2L	lncRNA:CR43859	0.208419
FBgn0265347	31.954	0.453476	0.211187	2.14727	0.0317715	0.494003	2R	lncRNA:CR44301	0.209272
FBgn0086673	38.945	0.439639	0.200814	2.18928	0.0285762	0.470049	2L	CG13272	0.209507
FBgn0037765	1.44392	-1.10815	0.951499	-1.16464	0.244166	0.929251	3R	CG9458	0.209635
FBgn0265453	10.3792	-0.67412	0.408309	-1.651	0.0987377	0.772233	X	lncRNA:CR44353	0.209972
FBgn0265665	5.81214	0.749507	0.48836	1.53474	0.124847	0.812808	2R	lncRNA:CR44472	0.210247
FBgn0267087	3.60474	0.872596	0.633629	1.37714	0.168469	0.871362	X	lncRNA:CR45531	0.21138
FBgn0039462	41.9512	-0.398198	0.171526	-2.3215	0.0202598	0.400015	3R	CG14252	0.211692
FBgn0036577	3.41048	-0.959017	0.745558	-1.28631	0.198336	0.89506	3L	CG13073	0.211932
FBgn0032525	2.73976	-0.973375	0.766299	-1.27023	0.204004	0.905246	2L	Hsp60D	0.212823
FBgn0264471	3.42764	-0.89521	0.664252	-1.3477	0.177756	0.879861	3L	lncRNA:CR43879	0.213028
FBgn0013307	264.412	-0.27395	0.0940232	-2.91364	0.00357241	0.13437	2R	Odc1	0.213616
FBgn0263453	2.75459	0.938885	0.721688	1.30096	0.193273	0.89152	3R	asRNA:CR43476	0.213696
FBgn0011891	5.41044	0.796664	0.545452	1.46056	0.144137	0.836646	2R	tRNA:Lys-CTT-1-1	0.213711
FBgn0031613	5.22617	0.774229	0.519999	1.48891	0.136512	0.826556	2L	HP6	0.214005
FBgn0010398	44.5936	0.399675	0.173704	2.3009	0.0213973	0.414788	2L	Lrr47	0.215123
FBgn0044046	3.8653	-0.850316	0.612638	-1.38796	0.16515	0.866364	X	Ilp7	0.216246
FBgn0051414	250.717	-0.244881	0.0791889	-3.09236	0.00198571	0.0899871	3R	Gba1b	0.217928
FBgn0053463	7.18583	0.700364	0.442831	1.58156	0.11375	0.799741	2R	CG33463	0.218183
FBgn0034468	20.8624	0.495562	0.248872	1.99123	0.0464558	0.590323	2R	Obp56a	0.218492
FBgn0028695	761.556	-0.185867	0.0511671	-3.63255	0.000280638	0.0238099	3L	Rpn1	0.218689
FBgn0039827	288.536	-0.25107	0.0825288	-3.04221	0.00234848	0.100001	3R	CG1544	0.218717
FBgn0032354	27.5332	0.462328	0.222174	2.08093	0.0374407	0.536081	2L	Boh2	0.218986
FBgn0035409	2.75115	-0.904769	0.686277	-1.31837	0.187378	0.882661	3L	CG14963	0.219775
FBgn0031937	412.924	-0.253019	0.0837262	-3.02198	0.00251124	0.104564	2L	CG13795	0.219847
FBgn0033093	229.13	-0.312412	0.117649	-2.65546	0.00792008	0.224354	2R	CG3270	0.220566
FBgn0086069	1.32096	-1.18798	1.10304	-1.077	0.28148	0.945051	3L	snoRNA:Me28S-C3351	0.221797
FBgn0010383	166.551	-0.296004	0.108296	-2.7333	0.00627033	0.19654	X	Cyp18a1	0.222838
FBgn0032282	214.736	-0.483309	0.240833	-2.00683	0.0447681	0.581316	2L	CG7299	0.222844
FBgn0032945	843.073	-0.25882	0.0873549	-2.96285	0.00304804	0.121534	2L	CG8665	0.223262
FBgn0038585	56.1166	-0.376358	0.160057	-2.3514	0.0187028	0.380613	3R	Non3	0.223676
FBgn0031519	2.96902	0.904795	0.692356	1.30683	0.191269	0.887476	2L	Fign	0.22389
FBgn0035924	3.11175	-0.945596	0.74787	-1.26439	0.206092	0.90645	3L	CG6576	0.224584
FBgn0082919	2.57932	0.916709	0.710628	1.29	0.197051	0.89467	2R	snoRNA:Or-CD4	0.225598
FBgn0283741	264.837	-0.240488	0.0780213	-3.08233	0.00205385	0.0916034	X	prage	0.225791
FBgn0259111	2101.62	0.139839	0.0331388	4.2198	2.4452e-05	0.00394166	2L	Ndae1	0.22652
FBgn0053155	6.30385	0.712744	0.464239	1.5353	0.124711	0.812808	2R	CG33155	0.226784
FBgn0032078	359.212	0.251559	0.0840365	2.99345	0.00275846	0.112777	2L	C1GalTA	0.227079
FBgn0010501	43.8497	-0.399018	0.177575	-2.24704	0.0246375	0.441445	2R	Dcp-1	0.228149
FBgn0031897	1900.96	0.143613	0.0346683	4.14249	3.43556e-05	0.00507672	2L	CG13784	0.228513
FBgn0032907	34.2361	0.437882	0.207056	2.11479	0.0344476	0.511363	2L	CG9272	0.228796
FBgn0267219	2.86786	0.868059	0.651856	1.33167	0.182967	0.879861	3L	lncRNA:CR45659	0.228927
FBgn0001991	3038.66	0.159047	0.0408049	3.89775	9.7092e-05	0.0103357	2L	Ca-alpha1D	0.230023
FBgn0003382	0.932295	-1.28562	1.28976	-0.996788	0.318867	0.961801	2R	sha	0.230054
FBgn0036979	2.53667	-0.924701	0.728271	-1.26972	0.204184	0.905307	3L	CG13247	0.230131
FBgn0050440	113.544	0.31314	0.120339	2.60215	0.00926407	0.249489	2R	CG30440	0.230847
FBgn0259247	637.029	0.19236	0.055301	3.47841	0.000504394	0.0349177	NA	NA	0.232138
FBgn0033821	792.654	-0.209559	0.0634037	-3.30515	0.000949241	0.0542719	2R	CG10799	0.232585
FBgn0005614	13608.7	0.159042	0.0410073	3.87838	0.000105154	0.0106897	2R	trpl	0.232972
FBgn0053363	9.73926	-0.672071	0.425995	-1.57765	0.114646	0.799741	2R	5SrRNA-Psi:CR33363	0.23325
FBgn0031693	590.05	-0.230605	0.0739332	-3.1191	0.00181407	0.0841659	2L	Cyp4ac1	0.233256
FBgn0260461	12.4953	0.577324	0.330548	1.74657	0.0807127	0.731188	3L	Rcd7	0.233858
FBgn0031320	129.712	-0.296574	0.110839	-2.67573	0.00745674	0.217984	2L	CG5126	0.233912
FBgn0263485	11.7947	0.58077	0.33445	1.73649	0.0824765	0.734542	2R	scaRNA:PsiU2-55	0.234767
FBgn0003900	3.04557	0.866909	0.66075	1.31201	0.189517	0.884964	2R	twi	0.236476
FBgn0263974	32.9954	0.491796	0.254883	1.9295	0.0536691	0.634293	3R	qin	0.237292
FBgn0034480	98.4384	0.337113	0.137443	2.45274	0.0141772	0.320593	2R	CG16898	0.238165
FBgn0015316	12.9947	0.546382	0.304544	1.7941	0.0727977	0.709528	2L	Try29F	0.238936
FBgn0050289	7.71811	-0.669391	0.428072	-1.56374	0.11788	0.804332	2R	CG30289	0.239017
FBgn0039879	8.90285	0.634459	0.391605	1.62015	0.1052	0.782264	3R	Ir100a	0.239613
FBgn0032914	3.89482	-0.845731	0.638413	-1.32474	0.185258	0.880559	2L	CG14397	0.24029
FBgn0037070	683.249	-0.183071	0.0518555	-3.5304	0.000414924	0.0308027	3L	CG11309	0.240352
FBgn0036552	8.26266	0.635604	0.3937	1.61444	0.106432	0.785469	3L	CG17028	0.240771
FBgn0032283	147.707	-0.447731	0.220089	-2.03431	0.04192	0.5675	2L	CG7296	0.241666
FBgn0014427	574.824	-0.20301	0.0612903	-3.31227	0.000925425	0.0537173	3R	CG11899	0.242179
FBgn0033465	1495.76	-0.198873	0.0594181	-3.34701	0.000816884	0.0490304	NA	NA	0.243171
FBgn0034200	1538.98	-0.17887	0.0502457	-3.55991	0.000370981	0.0293932	2R	Gbp2	0.243421
FBgn0265530	7.93358	0.665652	0.428387	1.55386	0.120218	0.809394	2R	lncRNA:CR44380	0.244107
FBgn0267792	133.174	0.288954	0.108309	2.66786	0.00763363	0.220866	2R	rgr	0.244459
FBgn0041710	47.5252	-0.386727	0.174003	-2.22253	0.0262476	0.45206	3R	yellow-f	0.244692
FBgn0036857	425.21	-0.211473	0.0657306	-3.21727	0.00129416	0.0672964	3L	Aldh7A1	0.245055
FBgn0015336	2.54091	-0.913916	0.736606	-1.24071	0.214712	0.913316	X	CG15865	0.245117
FBgn0036382	9.73331	0.608572	0.36922	1.64826	0.0992987	0.772233	3L	CG13737	0.245227
FBgn0031918	3.58523	-0.858325	0.661695	-1.29716	0.194575	0.893208	2L	CG6055	0.245361
FBgn0261862	2257.26	-0.181143	0.0514341	-3.52184	0.000428559	0.0311991	2R	whd	0.245422
FBgn0037842	130.624	-0.28855	0.108351	-2.66309	0.00774261	0.221745	3R	CG6567	0.245945
FBgn0026873	58.1212	0.35589	0.152354	2.33594	0.0194944	0.389336	X	MED18	0.246261
FBgn0024897	48.5664	0.390164	0.177123	2.20279	0.0276099	0.462927	X	b6	0.246468
FBgn0267453	3.99864	0.823732	0.618298	1.33226	0.182776	0.879861	3L	lncRNA:CR45803	0.246615
FBgn0263584	30.6319	0.560108	0.322443	1.73707	0.082374	0.734208	2L	asRNA:CR43609	0.247016
FBgn0052548	4.1042	-0.858117	0.664162	-1.29203	0.196347	0.893372	X	CG32548	0.247361
FBgn0031494	7.12939	-0.666999	0.434198	-1.53616	0.124499	0.812808	2L	CG17219	0.249159
FBgn0032940	1341.11	-0.191482	0.0565925	-3.38352	0.000715627	0.0448619	2L	Mondo	0.249879
FBgn0037354	140.233	-0.274173	0.100644	-2.72418	0.00644607	0.200379	3R	CG12171	0.250823
FBgn0267277	6.26859	-0.709457	0.483888	-1.46616	0.142605	0.834371	2L	asRNA:CR45713	0.251128
FBgn0031451	3.78891	-0.809927	0.606699	-1.33497	0.181885	0.879861	2L	CG9961	0.251472
FBgn0004045	34.2747	-0.808837	0.60532	-1.33621	0.18148	0.879861	X	Yp1	0.251485
FBgn0050008	7.50292	-0.69817	0.471351	-1.48121	0.13855	0.82777	2R	CG30008	0.251591
FBgn0266846	9.1292	0.639423	0.406932	1.57133	0.116107	0.801806	2R	lncRNA:CR45308	0.252376
FBgn0001187	389.334	-0.251627	0.0879789	-2.86008	0.00423537	0.153179	2R	Hex-C	0.25285
FBgn0038878	656.522	-0.178102	0.0507511	-3.50933	0.000449233	0.0322875	3R	CG3301	0.253394
FBgn0038299	198.47	-0.325803	0.133707	-2.4367	0.014822	0.330536	3R	Spn88Eb	0.253557
FBgn0037503	2.10506	-0.944423	0.793782	-1.18978	0.234134	0.922547	3R	CG14598	0.25381
FBgn0085489	6.30119	-0.664982	0.436	-1.52519	0.127212	0.812808	2R	CG34460	0.253821
FBgn0003082	65.5501	-0.376759	0.169556	-2.22204	0.0262807	0.45206	2R	phr	0.253854
FBgn0034497	434.22	-0.224937	0.0736881	-3.05256	0.00226901	0.0983073	2R	Mpcp1	0.254232
FBgn0024920	1.51597	-1.07254	0.990956	-1.08233	0.279108	0.94442	2L	Ts	0.254431
FBgn0259229	143.198	0.297916	0.115867	2.57118	0.0101353	0.264322	2L	CG42329	0.254628
FBgn0039557	44.2525	-0.399104	0.187145	-2.13259	0.0329583	0.500541	3R	CG12259	0.256161
FBgn0031874	28.0747	0.491134	0.263921	1.86091	0.0627562	0.668058	2L	CG13775	0.256737
FBgn0004782	5.75131	-0.81256	0.617418	-1.31606	0.188153	0.883163	3R	Ccp84Ab	0.257334
FBgn0013675	11205	0.214159	0.0685342	3.12485	0.00177895	0.0832934	MT	COX2	0.25769
FBgn0037061	57.9088	0.364984	0.162439	2.2469	0.0246465	0.441445	3L	Trmt112	0.258831
FBgn0267286	2.38691	-0.9401	0.796087	-1.1809	0.237642	0.925966	2L	lncRNA:CR45722	0.259004
FBgn0033250	3791.29	-0.134648	0.032967	-4.08431	4.42072e-05	0.0057709	2R	CG14762	0.259225
FBgn0260944	275.383	0.235461	0.0801229	2.93875	0.00329543	0.129117	3R	Rbp1	0.260355
FBgn0028703	1600.75	0.141436	0.0356973	3.96208	7.42997e-05	0.00865978	2L	Nhe3	0.260621
FBgn0016120	1125.07	-0.167786	0.0467504	-3.58897	0.000331983	0.0269875	3R	ATPsynD	0.260791
FBgn0038074	172.309	-0.473819	0.250947	-1.88813	0.059009	0.657501	3R	Gnmt	0.2616
FBgn0034440	3.48885	-0.87246	0.705502	-1.23665	0.216217	0.914122	2R	CG10073	0.262856
FBgn0035476	10.2022	0.619425	0.393767	1.57308	0.115701	0.799982	3L	CG12766	0.26291
FBgn0002719	6843.68	-0.19119	0.0577489	-3.3107	0.000930621	0.0537173	3R	Men	0.263306
FBgn0052829	4.49965	0.76789	0.567606	1.35286	0.176101	0.879033	2L	CG32829	0.263529
FBgn0031777	31.3206	-0.430648	0.215036	-2.00268	0.0452114	0.585052	2L	CG9154	0.263563
FBgn0036999	112.121	-0.289491	0.112588	-2.57124	0.0101336	0.264322	3L	isoQC	0.264659
FBgn0032213	1708.3	-0.160188	0.0438275	-3.65495	0.000257228	0.0221714	2L	CG5390	0.266059
FBgn0038450	1.38754	-1.0681	1.00869	-1.0589	0.289646	0.95044	3R	CG17560	0.266208
FBgn0266210	2.15403	-0.906883	0.759732	-1.19369	0.2326	0.922547	2L	lncRNA:CR44905	0.266434
FBgn0000024	5013.85	0.141516	0.0361443	3.91529	9.02943e-05	0.00979694	3R	Ace	0.267709
FBgn0030715	8.51987	0.614425	0.392481	1.56549	0.117468	0.804332	X	Or13a	0.268248
FBgn0267861	1026.03	0.18494	0.0552523	3.3472	0.000816325	0.0490304	2R	Maf1	0.26846
FBgn0031558	335.079	-0.233099	0.0799472	-2.91566	0.00354933	0.13437	2L	CG16704	0.268498
FBgn0030676	14.8418	-0.511421	0.288756	-1.77112	0.0765415	0.723765	X	CG12379	0.268659
FBgn0267567	4.71938	-0.755948	0.559425	-1.35129	0.176601	0.879033	3R	asRNA:CR45907	0.269629
FBgn0259226	136.501	0.353398	0.157162	2.24862	0.024537	0.44129	2R	CG42326	0.269753
FBgn0265637	1.68582	1.01554	0.931595	1.09011	0.275664	0.940925	2R	lncRNA:CR44444	0.270197
FBgn0034156	7.30403	-0.683722	0.472361	-1.44746	0.147769	0.838848	2R	CG5348	0.270537
FBgn0019660	1218.44	0.336366	0.145421	2.31304	0.0207203	0.404643	X	lncRNA:roX2	0.271452
FBgn0259238	100.445	-0.293975	0.117101	-2.51045	0.0120579	0.295786	2R	CG42336	0.272862
FBgn0030359	2.50204	-0.974744	0.872954	-1.1166	0.264164	0.940025	X	CG18130	0.273196
FBgn0011747	4467.65	0.187402	0.0569215	3.2923	0.00099373	0.0552377	4	Ank	0.273704
FBgn0264548	16.6789	0.508637	0.289055	1.75966	0.0784663	0.728206	2L	lncRNA:CR43927	0.274028
FBgn0036337	413.985	-0.21893	0.0729914	-2.99939	0.00270524	0.111003	3L	Adk2	0.274053
FBgn0037939	2.65943	0.957471	0.849553	1.12703	0.25973	0.939842	3R	CG14718	0.275056
FBgn0037687	80.3693	-0.324253	0.13796	-2.35034	0.0187562	0.380613	3R	CG8132	0.275462
FBgn0030724	1125.89	-0.155955	0.0426713	-3.65479	0.000257395	0.0221714	X	Nipsnap	0.27556
FBgn0264750	272.495	-0.263676	0.0987926	-2.66899	0.00760797	0.220866	2L	CG44008	0.276274
FBgn0051547	646.978	-0.180441	0.0538451	-3.35112	0.000804857	0.048828	3R	NKCC	0.27648
FBgn0038148	7.35572	0.644663	0.432814	1.48947	0.136365	0.826556	3R	CG14377	0.276805
FBgn0033913	595.776	-0.188706	0.0578677	-3.26099	0.00111023	0.0602299	2R	CG8468	0.276982
FBgn0050489	3.7153	0.834318	0.673138	1.23944	0.215181	0.913316	2R	Cyp12d1-p	0.277553
FBgn0266044	2.74921	0.933571	0.818243	1.14095	0.253893	0.934941	2L	lncRNA:CR44809	0.278099
FBgn0000064	11237.3	-0.126325	0.0307655	-4.10606	4.0246e-05	0.00546166	3R	Ald1	0.278462
FBgn0038181	1274.76	-0.176398	0.0521611	-3.38179	0.000720162	0.0448967	3R	CG9297	0.279035
FBgn0042083	207.688	-0.244952	0.0881731	-2.77807	0.00546821	0.1768	2R	Mccc2	0.279178
FBgn0035484	873.24	-0.187973	0.0577944	-3.25245	0.00114416	0.0614798	3L	CG11594	0.279947
FBgn0265306	3.08704	-0.8582	0.710878	-1.20724	0.22734	0.920008	2R	lncRNA:CR44279	0.280479
FBgn0031914	1299.5	0.163027	0.0461657	3.53133	0.000413474	0.0308027	2L	CG5973	0.280796
FBgn0265510	1.60887	1.08397	1.06763	1.0153	0.309963	0.95638	2R	asRNA:CR44372	0.280928
FBgn0033138	3.08779	0.899189	0.771404	1.16565	0.243755	0.929162	2R	Tsp42Eq	0.281032
FBgn0034390	457.913	-0.244562	0.0883449	-2.76827	0.00563551	0.181171	2R	CG15093	0.281814
FBgn0030893	69.7644	-0.329374	0.143186	-2.30031	0.0214305	0.414788	X	RhoGAP16F	0.282024
FBgn0038426	71.6228	0.32567	0.140676	2.31503	0.0206112	0.404482	3R	mRpS33	0.282459
FBgn0039737	4584.84	-0.13412	0.0340216	-3.94221	8.07326e-05	0.00910987	3R	CG7920	0.282522
FBgn0033886	432.25	-0.217727	0.0734739	-2.96332	0.00304343	0.121534	2R	Rpn13	0.283179
FBgn0267696	8.31014	-0.62297	0.414519	-1.50287	0.132872	0.820648	3L	lncRNA:CR46032	0.284397
FBgn0262901	2.83334	-0.860664	0.720731	-1.19416	0.232417	0.922547	2R	lncRNA:CR43256	0.284819
FBgn0050324	1.88495	0.969095	0.885484	1.09442	0.273769	0.940925	2R	CG30324	0.284952
FBgn0051909	8.41115	0.592051	0.38102	1.55386	0.120218	0.809394	2L	CG31909	0.285296
FBgn0027550	624.531	0.198388	0.0636485	3.11693	0.00182742	0.0841659	2L	CG6495	0.286274
FBgn0039186	753.395	0.181287	0.0552167	3.28319	0.00102638	0.0562217	3R	CG5746	0.287203
FBgn0038630	4.3603	-0.73805	0.556254	-1.32682	0.184568	0.879875	3R	CG14305	0.287334
FBgn0052703	1.03334	1.38489	1.66891	0.829814	0.406644	0.976758	X	Erk7	0.287612
FBgn0036007	3100.82	-0.148556	0.0403206	-3.68437	0.000229265	0.0206962	3L	path	0.287942
FBgn0030871	14.9824	-0.520815	0.308847	-1.68632	0.0917335	0.752815	X	CG8142	0.288183
FBgn0265859	1.33812	1.09061	1.09711	0.994083	0.320182	0.962662	2R	lncRNA:CR44648	0.288788
FBgn0050051	36.0094	-0.394579	0.195017	-2.0233	0.0430418	0.571566	2R	Tmem18	0.289042
FBgn0025519	125.063	-0.279054	0.110794	-2.51867	0.0117799	0.294081	2R	fidipidine	0.289564
FBgn0013694	26.7947	0.65805	0.459661	1.4316	0.152259	0.847183	MT	trnG	0.2898
FBgn0082989	9.51005	0.602537	0.396106	1.52115	0.128222	0.812839	3R	snoRNA:Psi28S-2442a	0.290077
FBgn0032115	13.5488	0.542106	0.331663	1.63451	0.102152	0.77674	2L	CG4438	0.29034
FBgn0052719	1.4853	-1.07892	1.08013	-0.998884	0.317851	0.961801	X	CG32719	0.29036
FBgn0263143	7.45292	-0.666414	0.470557	-1.41623	0.156709	0.858461	3R	vret	0.290804
FBgn0038983	308.899	-0.231773	0.0822835	-2.81676	0.00485104	0.163828	3R	CG5326	0.29083
FBgn0003731	1902.15	-0.152428	0.0422959	-3.60384	0.000313547	0.0260152	2R	Egfr	0.292374
FBgn0038194	2264.71	-0.164468	0.0477402	-3.44508	0.000570901	0.0381186	3R	Cyp6d5	0.29279
FBgn0260746	180.599	-0.291802	0.120033	-2.43102	0.0150563	0.33444	3R	Ect3	0.293938
FBgn0261575	2637.07	-0.441572	0.237177	-1.86178	0.0626336	0.667712	3R	tobi	0.294242
FBgn0037751	3.89098	0.781443	0.622203	1.25593	0.209142	0.908557	3R	topi	0.294418
FBgn0038846	5.30541	-0.715789	0.535536	-1.33659	0.181358	0.879861	3R	CG5697	0.294624
FBgn0020513	3455.89	-0.147525	0.0403119	-3.6596	0.000252611	0.0220966	X	Paics	0.294626
FBgn0032264	664.788	-0.248448	0.092638	-2.68192	0.00732004	0.216065	2L	Lip4	0.294743
FBgn0011987	3.49102	-0.811082	0.664083	-1.22136	0.221951	0.916055	2R	tRNA:SeC-TCA-1-1	0.294959
FBgn0262017	10.0783	0.574746	0.369222	1.55664	0.119556	0.809263	2L	CG42830	0.295011
FBgn0039537	514.803	-0.201788	0.0663842	-3.03969	0.00236819	0.100461	3R	Hsdl2	0.29525
FBgn0082998	3.04381	0.81661	0.672649	1.21402	0.224739	0.919492	X	snoRNA:Psi28S-1192d	0.295512
FBgn0036738	6.28982	0.727169	0.551217	1.31921	0.1871	0.882661	3L	CG7542	0.29558
FBgn0015926	5.13733	-0.705286	0.523167	-1.34811	0.177623	0.879861	X	dah	0.295585
FBgn0039010	2.22026	0.999371	0.955156	1.04629	0.295427	0.951166	3R	CG4907	0.295654
FBgn0267506	5.90752	0.718788	0.540881	1.32892	0.183874	0.879861	X; Y	pre-rRNA:CR45846	0.296037
FBgn0030759	33.4471	-0.39566	0.198415	-1.9941	0.0461407	0.588972	X	CG13014	0.296095
FBgn0051296	1.74641	-0.937313	0.855353	-1.09582	0.273158	0.940925	3R	CG31296	0.296308
FBgn0015271	20.2937	-0.491677	0.284932	-1.72559	0.0844204	0.740257	2L	Orc5	0.296592
FBgn0265149	1.4402	-1.04597	1.03682	-1.00883	0.313056	0.95638	2L	lncRNA:CR44218	0.29678
FBgn0086040	3.26141	-0.795308	0.644555	-1.23389	0.217245	0.91504	2L	snoRNA:Me28S-A3365	0.296941
FBgn0028379	2.84706	-0.932824	0.849481	-1.09811	0.272157	0.940925	3L	fan	0.29702
FBgn0262877	10.1857	-0.560188	0.355542	-1.57559	0.115121	0.799741	2L	CG43232	0.2979
FBgn0263503	2.39857	-0.909081	0.814176	-1.11657	0.26418	0.940025	X	lncRNA:CR43492	0.298167
FBgn0010516	1657.51	-0.150486	0.0419344	-3.58861	0.000332441	0.0269875	2R	wal	0.299617
FBgn0034389	622.373	0.17494	0.0532582	3.28476	0.00102071	0.0562217	2R	Mctp	0.299734
FBgn0264875	1.96884	-0.908999	0.817081	-1.1125	0.265925	0.940025	2L	lncRNA:CR44066	0.29999
FBgn0026754	3.43944	0.750571	0.588856	1.27463	0.202441	0.904038	2R	Ugt37C1	0.301529
FBgn0035084	16.6732	-0.489345	0.285426	-1.71444	0.0864485	0.742156	2R	CG15861	0.301792
FBgn0031069	1502.88	-0.19546	0.0638208	-3.06265	0.0021939	0.0962258	X	Abcd3	0.302213
FBgn0034647	80.6164	-0.366872	0.177147	-2.07101	0.0383583	0.541043	2R	pirk	0.302314
FBgn0051898	16.0155	-0.507594	0.303922	-1.67015	0.0948899	0.761776	2L	CG31898	0.302582
FBgn0028894	65.5263	0.329564	0.148656	2.21696	0.0266256	0.454529	2L	GMF	0.302716
FBgn0250848	1177.3	-0.226566	0.080941	-2.79915	0.00512379	0.168562	3L	26-29-p	0.302741
FBgn0031347	8.74483	0.617323	0.422911	1.4597	0.144372	0.836851	2L	nis	0.302783
FBgn0036728	757.562	-0.209849	0.0715808	-2.93163	0.00337185	0.130446	3L	UQCR-Q	0.302849
FBgn0052704	2.30423	-0.873202	0.766537	-1.13915	0.25464	0.934941	X	Ir8a	0.302868
FBgn0267910	4946.78	0.325944	0.146052	2.23169	0.0256354	0.4504	X	lncRNA:CR34335	0.30295
FBgn0035193	14.1277	0.538772	0.336577	1.60074	0.109434	0.793132	3L	CG9192	0.303615
FBgn0036926	596.353	0.187772	0.0600124	3.12889	0.00175465	0.0828432	3L	CG7646	0.303763
FBgn0086027	16.8984	0.485899	0.28313	1.71617	0.086131	0.74191	2R	snoRNA:Or-CD1	0.303805
FBgn0052687	834.99	-0.197453	0.0650643	-3.03474	0.00240743	0.101743	X	CG32687	0.304074
FBgn0029091	2.08902	-0.883982	0.785761	-1.125	0.260588	0.940025	3L	Chs2	0.30459
FBgn0030828	751.277	0.164599	0.0487288	3.37787	0.000730498	0.0452909	X	CG5162	0.304616
FBgn0002922	4.9222	-0.677642	0.497368	-1.36246	0.173054	0.876939	3R	nau	0.304621
FBgn0053087	4699.17	-0.138244	0.0370018	-3.73613	0.000186876	0.0172845	2R	LRP1	0.305187
FBgn0024294	3.78483	0.816688	0.685993	1.19052	0.233843	0.922547	2R	Spn43Aa	0.305216
FBgn0052551	3.91389	0.827664	0.702108	1.17883	0.238467	0.925966	X	CG32551	0.305295
FBgn0036895	6.25099	-0.673804	0.49523	-1.36059	0.173644	0.877734	3L	ms(3)76Cc	0.307383
FBgn0285938	3.1194	-0.786753	0.647128	-1.21576	0.224076	0.918109	3R	CG46335	0.308263
FBgn0035091	998.166	-0.168614	0.0510294	-3.30425	0.000952307	0.0542719	2R	CG3829	0.309443
FBgn0267993	4.16805	0.817201	0.694372	1.17689	0.239238	0.926846	2L	lncRNA:CR46260	0.310728
FBgn0036563	1.53172	0.933117	0.875347	1.066	0.286425	0.94997	3L	CG13075	0.311407
FBgn0034095	20.0858	-0.462651	0.264682	-1.74795	0.0804724	0.731188	2R	CG15701	0.311671
FBgn0265938	2.49131	0.839376	0.728969	1.15146	0.249545	0.931468	2R	lncRNA:CR44725	0.311875
FBgn0036330	3.67195	0.776317	0.637179	1.21836	0.223086	0.916586	3L	CG11263	0.312038
FBgn0036415	20.0599	0.458921	0.261533	1.75474	0.0793046	0.7304	3L	CG7768	0.31251
FBgn0082968	6.27981	0.691478	0.523039	1.32204	0.186155	0.881744	2R	snoRNA:Psi28S-3316e	0.312705
FBgn0260234	7.85577	0.587456	0.39638	1.48205	0.138326	0.82777	3R	Xport-B	0.312838
FBgn0017482	93.6379	-0.330142	0.151818	-2.17459	0.0296606	0.478813	2R	T3dh	0.313042
FBgn0265577	2.4835	-1.23651	1.44255	-0.857169	0.391351	0.976758	2R	IBIN	0.313477
FBgn0033221	21.9083	-0.459945	0.263148	-1.74786	0.0804884	0.731188	2R	CG12825	0.313832
FBgn0035109	49.7718	-0.368393	0.182674	-2.01667	0.0437301	0.573779	3L	CG13876	0.315699
FBgn0031313	495.768	-0.191711	0.0633028	-3.02847	0.00245796	0.102745	2L	CG5080	0.316042
FBgn0085317	1.81955	-0.972506	0.950377	-1.02328	0.306173	0.955355	3R	CG34288	0.316301
FBgn0263378	1.25226	-1.05772	1.10303	-0.958924	0.337597	0.966671	2R	asRNA:CR43430	0.317085
FBgn0038132	3.68848	-0.749227	0.605704	-1.23695	0.216105	0.913992	3R	apn	0.317331
FBgn0086917	11.9076	-0.553459	0.362092	-1.52851	0.126387	0.812808	3R	spok	0.318294
FBgn0001250	1211.75	-0.158534	0.0469679	-3.37537	0.000737165	0.0454545	X	if	0.318715
FBgn0034377	12.7139	-0.54559	0.353731	-1.54239	0.12298	0.812323	2R	CG15071	0.31873
FBgn0264345	1.57228	-0.968471	0.948332	-1.02124	0.307142	0.955355	2L	lncRNA:CR43801	0.318789
FBgn0265793	11.4038	0.550224	0.35918	1.53189	0.12555	0.812808	2L	lncRNA:CR44582	0.319262
FBgn0034612	13.521	-0.505591	0.311963	-1.62068	0.105087	0.782264	2R	CG10505	0.320114
FBgn0027601	1659.16	-0.140778	0.0390404	-3.60596	0.000311006	0.0259955	X	pdgy	0.320819
FBgn0265872	3.58721	0.817809	0.70991	1.15199	0.249325	0.931468	X	lncRNA:CR44661	0.321122
FBgn0039877	144.449	-0.263921	0.106897	-2.46894	0.0135515	0.310116	3R	Mccc1	0.321361
FBgn0038445	3.01271	0.824874	0.721653	1.14303	0.253024	0.934508	3R	CG14891	0.321872
FBgn0011020	45.2135	-0.351722	0.17133	-2.05289	0.0400834	0.552867	3R	Sas-4	0.322576
FBgn0038292	1.24748	-1.04687	1.0962	-0.955002	0.339576	0.966814	3R	CG3987	0.322814
FBgn0040291	3.67296	-0.753679	0.618652	-1.21826	0.223126	0.916586	3L	Roc1b	0.322861
FBgn0015396	131.505	0.262493	0.106335	2.46853	0.0135668	0.310116	3R	jumu	0.323437
FBgn0033257	16.0026	-0.48945	0.297363	-1.64597	0.0997706	0.773189	2R	sand	0.32364
FBgn0031987	211.111	-0.248762	0.09784	-2.54254	0.0110052	0.280321	2L	CG12375	0.325705
FBgn0267429	1025.64	0.151737	0.0443107	3.4244	0.000616161	0.0406594	3L	lovit	0.325744
FBgn0267616	5.98797	0.648473	0.480788	1.34877	0.177411	0.879861	3L	lncRNA:CR45954	0.325825
FBgn0042206	30.4072	0.408728	0.221122	1.84843	0.0645407	0.676838	3R	GstD10	0.326246
FBgn0051875	3.45079	0.771224	0.64823	1.18974	0.234149	0.922547	2L	CG31875	0.32639
FBgn0266521	1238.01	0.153098	0.0450085	3.40154	0.000670085	0.0427189	2L	stai	0.326653
FBgn0030678	48.8084	-0.339369	0.162838	-2.08409	0.0371519	0.535426	X	CG11679	0.327112
FBgn0053301	2.09119	-0.895252	0.843755	-1.06103	0.288675	0.95044	2L	CG33301	0.328798
FBgn0038142	43.5614	0.57137	0.390381	1.46362	0.143298	0.835277	3R	CheA87a	0.329534
FBgn0267702	24.7106	0.422455	0.235108	1.79686	0.072358	0.709226	3R	lncRNA:CR46035	0.32975
FBgn0033461	1.90146	0.990881	1.01075	0.980342	0.326917	0.965328	2R	CG12923	0.330267
FBgn0051803	1.73645	0.988155	1.0059	0.982361	0.325922	0.965328	2L	Rsph9	0.330279
FBgn0043364	885.228	-0.165836	0.0514572	-3.22279	0.00126948	0.0666271	2L	cbt	0.330885
FBgn0263838	4.79839	-0.708106	0.565327	-1.25256	0.210365	0.909203	2L	lncRNA:CR43700	0.331584
FBgn0036990	66.9132	0.315648	0.145728	2.166	0.0303109	0.48295	3L	mRpL15	0.331681
FBgn0003137	4797.66	-0.140043	0.0394215	-3.55247	0.000381638	0.0294959	3R	Ppn	0.332111
FBgn0036959	20.1931	-0.455997	0.268347	-1.69928	0.0892665	0.746688	3L	CG6951	0.33229
FBgn0038584	72.1775	0.311778	0.14371	2.1695	0.030045	0.482258	3R	mTerf5	0.335277
FBgn0051683	23.9384	-0.465011	0.278885	-1.66739	0.0954362	0.762679	2L	CG31683	0.335394
FBgn0266879	1.51435	1.02018	1.07593	0.948185	0.343035	0.968842	2L	lncRNA:CR45340	0.335706
FBgn0033685	2.85158	-0.777637	0.671338	-1.15834	0.246726	0.931119	2R	OSCP1	0.336793
FBgn0038390	16.5448	-0.462723	0.277392	-1.66812	0.095292	0.762679	3R	Rbf2	0.336966
FBgn0033879	969.733	-0.162365	0.0503398	-3.22538	0.00125806	0.066336	2R	Echs1	0.338137
FBgn0263831	5.51746	-0.647425	0.491361	-1.31761	0.187633	0.882661	3L	Gen	0.338471
FBgn0039326	130.982	0.251507	0.10181	2.47036	0.0134977	0.310116	3R	CG10562	0.338647
FBgn0035725	23.323	0.428491	0.244763	1.75063	0.080009	0.731188	3L	Mis12	0.338848
FBgn0265991	1944.51	-0.13645	0.0383733	-3.55587	0.000376726	0.0294959	2R	Zasp52	0.341034
FBgn0051674	21.2597	-0.445197	0.262486	-1.69608	0.0898709	0.749519	2L	CG31674	0.342101
FBgn0032921	26.0752	-0.419611	0.237797	-1.76458	0.0776351	0.727603	2L	Mpp6	0.342181
FBgn0033202	3.52091	-0.759396	0.651429	-1.16574	0.24372	0.929162	2R	CG1339	0.342301
FBgn0053129	784.756	-0.197554	0.0694642	-2.84397	0.00445551	0.157605	2L	CG33129	0.343186
FBgn0053514	2.73461	-0.853497	0.800373	-1.06637	0.286254	0.94997	3L	CG33514	0.343827
FBgn0085242	19.7474	-0.450968	0.269578	-1.67287	0.0943537	0.761776	2R	CG34213	0.344865
FBgn0020261	379.587	-0.188522	0.0646807	-2.91466	0.00356071	0.13437	X	pcm	0.345469
FBgn0085484	531.766	-0.174905	0.0573727	-3.04857	0.0022993	0.0983981	3L	Pdxk	0.345565
FBgn0027657	1187.04	-0.166126	0.0528641	-3.14252	0.00167501	0.0810249	3R	glob1	0.345809
FBgn0053523	795.112	-0.165186	0.0524008	-3.15235	0.00161963	0.0798075	3L	CG33523	0.345968
FBgn0261560	752.089	-0.221683	0.0840289	-2.63818	0.00833533	0.230529	2L	Thor	0.346022
FBgn0011770	472.209	-0.199679	0.0710307	-2.81116	0.00493637	0.164799	X	Gip	0.346277
FBgn0050401	5.42884	0.686301	0.551844	1.24365	0.213629	0.911031	2R	dany	0.346693
FBgn0032864	937.767	-0.154145	0.0469901	-3.28037	0.00103671	0.0565132	2L	CG2493	0.346719
FBgn0028531	10.4912	0.519404	0.343645	1.51146	0.130672	0.815709	2L	CG15286	0.347489
FBgn0032946	12769.7	0.135541	0.038433	3.52668	0.000420801	0.0310348	2L	nrv3	0.348678
FBgn0029942	135.656	-0.242671	0.0978839	-2.47918	0.0131686	0.305751	X	CG2059	0.349676
FBgn0033367	773.248	-0.27423	0.119509	-2.29463	0.0217542	0.416764	2R	PPO2	0.35003
FBgn0039184	1.36612	-0.995505	1.06241	-0.937025	0.348746	0.969859	3R	CG6432	0.350401
FBgn0036589	49.0803	-0.369652	0.195499	-1.89081	0.0586494	0.657112	3L	CG13067	0.350498
FBgn0035076	968.591	-0.17169	0.0562021	-3.05487	0.00225161	0.0980971	2R	Ance-5	0.351115
FBgn0040056	1169.19	0.141977	0.0415684	3.41551	0.000636625	0.0417656	3L	CG17698	0.351742
FBgn0053281	5.57322	0.63833	0.492423	1.2963	0.194871	0.893208	2L	CG33281	0.352066
FBgn0013773	128.882	-0.249009	0.102682	-2.42505	0.0153065	0.337584	2R	Cyp6a22	0.353198
FBgn0267243	96.0047	-0.286428	0.12905	-2.21951	0.026452	0.454314	2L	asRNA:CR45683	0.353303
FBgn0264876	1.93581	0.870828	0.845948	1.02941	0.303286	0.955355	2R	asRNA:CR44067	0.35382
FBgn0039944	25.5026	0.405022	0.228997	1.76868	0.0769474	0.725982	X	CG17162	0.353902
FBgn0284248	1564.81	-0.161348	0.051142	-3.15491	0.00160546	0.0798064	2L	Cyt-c-p	0.354102
FBgn0002562	177.959	-0.487209	0.312296	-1.56009	0.118739	0.806508	X	Lsp1alpha	0.354105
FBgn0038247	50.5737	0.337109	0.169028	1.9944	0.0461086	0.588972	3R	Cad88C	0.354446
FBgn0264835	7.13842	-0.606717	0.453578	-1.33763	0.181019	0.879861	2R	lncRNA:CR44043	0.354526
FBgn0262353	41.1922	0.350497	0.180621	1.94051	0.0523176	0.626036	2L	CG43051	0.355541
FBgn0040333	12.5241	0.503213	0.330725	1.52155	0.128123	0.812808	X	brv3	0.355587
FBgn0052850	421.278	0.189939	0.0665954	2.85214	0.00434261	0.156057	4	Rnf11	0.35589
FBgn0029648	108.587	-0.257373	0.108897	-2.36346	0.0181053	0.373491	X	CG3603	0.356128
FBgn0013763	5918.41	-0.164257	0.0528196	-3.10977	0.00187232	0.085284	2R	Idgf6	0.356426
FBgn0267137	8.73225	0.545853	0.380269	1.43544	0.151162	0.846481	3R	lncRNA:CR45577	0.356531
FBgn0030156	36.2737	-0.36714	0.195468	-1.87826	0.0603454	0.662811	X	CG15247	0.356719
FBgn0266628	4.63032	0.722154	0.614932	1.17437	0.240249	0.927793	2R	asRNA:CR45135	0.35706
FBgn0003984	270.949	0.217387	0.0829345	2.62119	0.00876241	0.240572	3L	vn	0.35707
FBgn0031002	150.209	-0.239185	0.096985	-2.4662	0.0136554	0.311289	X	CG14196	0.358091
FBgn0036995	74.0974	-0.601802	0.45072	-1.3352	0.181811	0.879861	3L	atk	0.358458
FBgn0037937	1.61037	0.937395	0.971971	0.964426	0.334832	0.965328	3R	Fer3	0.358571
FBgn0265847	2.23366	0.854726	0.828781	1.0313	0.302398	0.95532	2R	lncRNA:CR44636	0.35978
FBgn0033372	5.79306	-0.663661	0.534704	-1.24117	0.214542	0.913316	2R	CG13742	0.36004
FBgn0050344	194.012	0.225041	0.0881587	2.55268	0.0106899	0.275399	2R	CG30344	0.360113
FBgn0032247	33.4309	0.390875	0.21831	1.79046	0.0733804	0.711477	2L	CG5188	0.360233
FBgn0263379	2.9985	0.777768	0.70381	1.10508	0.269124	0.940025	3L	lncRNA:CR43431	0.360276
FBgn0037350	34.0639	0.363185	0.193966	1.87241	0.0611493	0.663794	3R	Dph4	0.362439
FBgn0033518	191.238	-0.2767	0.12398	-2.23181	0.0256275	0.4504	2R	Prx2540-2	0.362818
FBgn0039664	43.0076	0.342943	0.176682	1.94102	0.0522556	0.625958	3R	CG2006	0.363406
FBgn0030362	1264.11	-0.191778	0.0684998	-2.79969	0.00511523	0.168562	X	regucalcin	0.363589
FBgn0034392	123.815	-0.250425	0.105548	-2.37261	0.0176628	0.368535	2R	MFS15	0.363932
FBgn0021944	87.348	-0.283925	0.129595	-2.19087	0.0284612	0.469762	2L	Coprox	0.364018
FBgn0001147	3.99142	0.710391	0.606329	1.17163	0.241347	0.928282	2R	gsb-n	0.364279
FBgn0266346	314.765	-0.199404	0.0730332	-2.73032	0.00632731	0.197777	2R	CngB	0.36438
FBgn0030102	54.7777	-0.319906	0.157873	-2.02635	0.0427294	0.571566	X	SmydA-9	0.364721
FBgn0039479	17.444	-0.435788	0.264675	-1.64651	0.0996596	0.773189	3R	CG14257	0.366072
FBgn0031649	484.89	0.185914	0.065438	2.84107	0.00449629	0.158355	2L	hoe2	0.366128
FBgn0010173	274.665	-0.203034	0.07548	-2.6899	0.00714733	0.213863	3R	RPA1	0.366707
FBgn0262731	88.8751	0.2788	0.126445	2.20492	0.0274598	0.462352	4	CG33941	0.367036
FBgn0264956	2.76816	-0.854009	0.841178	-1.01525	0.309985	0.95638	2R	lncRNA:CR44125	0.367791
FBgn0030826	5.56655	0.674908	0.558879	1.20761	0.227198	0.920008	X	CG12995	0.367817
FBgn0036150	29.1549	0.390486	0.221069	1.76636	0.0773361	0.7262	3L	Ir68a	0.368069
FBgn0035916	849.297	-0.227567	0.0910333	-2.49982	0.0124255	0.297601	3L	GAPsec	0.368407
FBgn0085415	1.73727	0.939389	0.996253	0.942923	0.34572	0.968842	2R	CG34386	0.368709
FBgn0033354	40.3202	-0.342627	0.178128	-1.92349	0.0544187	0.636042	2R	FANCI	0.368836
FBgn0032660	3.4396	0.719207	0.626824	1.14738	0.251224	0.933755	2L	elfless	0.370271
FBgn0265596	3.15656	0.730018	0.644373	1.13291	0.257251	0.936999	X	lncRNA:CR44423	0.371151
FBgn0000490	343.802	-0.192334	0.069732	-2.75819	0.0058123	0.185796	2L	dpp	0.371543
FBgn0035911	94.7877	-0.274287	0.124122	-2.20981	0.0271183	0.459463	3L	CG6638	0.371761
FBgn0050403	17.3546	-0.450839	0.283404	-1.5908	0.111655	0.79571	2R	CG30403	0.372174
FBgn0085488	17.4228	-0.437343	0.269593	-1.62223	0.104753	0.782264	2R	CG34459	0.372802
FBgn0035977	80.1829	-0.316233	0.157151	-2.01229	0.0441892	0.577119	3L	PGRP-LF	0.37291
FBgn0039031	395.819	-0.198901	0.0738004	-2.69513	0.00703615	0.212683	3R	Gbp3	0.373106
FBgn0051262	5.18291	0.621698	0.490454	1.2676	0.204941	0.90645	3R	CG31262	0.373285
FBgn0031815	694.657	0.16787	0.0562297	2.98544	0.00283174	0.114528	2L	frj	0.373487
FBgn0035455	1.97278	-0.853309	0.849908	-1.004	0.315378	0.95845	3L	CG10862	0.373549
FBgn0036661	243.161	-0.210747	0.0812357	-2.59427	0.00947931	0.254678	3L	CG9705	0.374638
FBgn0034248	191.39	-0.223168	0.0891403	-2.50357	0.0122949	0.295812	2R	CG14483	0.374703
FBgn0266993	2.34458	0.86973	0.881019	0.987186	0.323552	0.965095	3L	lncRNA:CR45444	0.374786
FBgn0032470	29.3848	-0.392732	0.225949	-1.73815	0.0821849	0.734208	2L	Ttc30	0.374804
FBgn0266413	4.87673	-0.646872	0.526768	-1.228	0.219447	0.91554	3R	asRNA:CR45053	0.374908
FBgn0031501	6.36207	0.628152	0.50105	1.25367	0.209961	0.909042	2L	CG17261	0.375146
FBgn0267207	2.85665	-0.828126	0.810039	-1.02233	0.306625	0.955355	3R	lncRNA:CR45647	0.375705
FBgn0025814	458.464	-0.199301	0.0744303	-2.67769	0.00741322	0.217275	X	Mgstl	0.376262
FBgn0020429	1.22355	-1.05141	1.23586	-0.850757	0.394904	0.976758	2L	GluRIIB	0.376484
FBgn0001987	339.712	-0.220497	0.0877178	-2.51371	0.0119469	0.294987	2L	Gli	0.376739
FBgn0032879	484.411	0.17822	0.0622622	2.86241	0.0042043	0.152544	2L	CarT	0.377133
FBgn0031645	2257.73	-0.200369	0.0752197	-2.66379	0.00772665	0.221745	2L	CG3036	0.377414
FBgn0052364	21.8956	0.422931	0.257029	1.64546	0.0998747	0.773189	3L	tut	0.377432
FBgn0263981	12.0741	0.487522	0.326691	1.49231	0.135619	0.826556	2R	asRNA:CR43730	0.377561
FBgn0038519	361.04	-0.197431	0.0734903	-2.68649	0.00722069	0.214416	3R	Prx3	0.377761
FBgn0022343	172.248	-0.22452	0.0904864	-2.48126	0.013092	0.305751	2R	CG3760	0.377772
FBgn0037547	9.80734	-0.568461	0.424402	-1.33944	0.180427	0.879861	3R	CG7910	0.377778
FBgn0038756	3.98371	0.688946	0.590796	1.16613	0.243561	0.929162	3R	CG4783	0.377926
FBgn0039525	83.3906	-0.274571	0.125674	-2.18478	0.0289048	0.472014	3R	CG5646	0.377944
FBgn0032899	191.19	-0.220624	0.088091	-2.5045	0.0122626	0.295812	2L	CG9338	0.378701
FBgn0032077	38.1118	-0.35528	0.192993	-1.84089	0.0656377	0.682632	2L	CG9515	0.379978
FBgn0020414	897.772	-0.157794	0.051536	-3.06183	0.00219991	0.0962258	2L	Idgf3	0.380756
FBgn0031670	288.38	0.201275	0.0762475	2.63976	0.00829658	0.230529	2L	SelT	0.381177
FBgn0266197	12.944	-0.484259	0.325315	-1.48859	0.136596	0.826556	X	asRNA:CR44892	0.381353
FBgn0013983	108.23	-0.277829	0.128924	-2.15497	0.0311641	0.489771	2R	imd	0.3815
FBgn0266906	5.03932	-0.662182	0.556717	-1.18944	0.234266	0.922547	2L	asRNA:CR45366	0.382501
FBgn0250746	319.631	-0.189294	0.0692194	-2.7347	0.00624379	0.196253	3R	Prosbeta7	0.382553
FBgn0259098	31.7653	0.395654	0.232112	1.70458	0.0882726	0.746115	X	CG42246	0.382747
FBgn0032084	77.2656	0.297154	0.144311	2.05913	0.0394817	0.550694	2L	CG13101	0.382748
FBgn0085491	4.68382	-0.612731	0.487875	-1.25592	0.209146	0.908557	3L	CG34462	0.383371
FBgn0034558	6.90134	0.586644	0.453042	1.2949	0.195354	0.893208	2R	Cib2	0.383677
FBgn0032494	2731.13	0.177857	0.0627439	2.83466	0.00458751	0.158355	2L	CG5945	0.383791
FBgn0013688	80796.4	0.267254	0.121622	2.19741	0.0279911	0.466547	MT	srRNA	0.384556
FBgn0011205	677.718	-0.165236	0.0558446	-2.95886	0.00308784	0.122687	3L	fbl	0.38477
FBgn0266148	1.83357	-1.02443	1.20115	-0.85287	0.393732	0.976758	2L	lncRNA:CR44854	0.384868
FBgn0010470	432.676	-0.166843	0.0567681	-2.93903	0.00329238	0.129117	2R	Fkbp14	0.385313
FBgn0029915	18.2085	-0.431389	0.269667	-1.59971	0.109662	0.793132	X	CG14434	0.385382
FBgn0028996	3195.63	0.11376	0.0308977	3.68181	0.00023158	0.0207393	4	onecut	0.385878
FBgn0000451	20.794	-0.408332	0.246205	-1.6585	0.0972163	0.766589	3L	ect	0.386066
FBgn0054043	2.02414	0.895803	0.950001	0.94295	0.345707	0.968842	2L	CG34043	0.386165
FBgn0020258	14.4371	0.486538	0.331151	1.46923	0.14177	0.834252	2L	ppk	0.386557
FBgn0033827	0.995758	-1.10485	1.38	-0.800616	0.423354	0.977517	2R	CG17047	0.386867
FBgn0027578	1262.38	-0.163791	0.0552702	-2.96345	0.00304207	0.121534	3R	Nepl21	0.387049
FBgn0033129	25.8002	0.404994	0.243717	1.66174	0.0965655	0.764127	2R	Tsp42Eh	0.388024
FBgn0033302	166.826	-0.249013	0.109058	-2.2833	0.0224125	0.421504	2R	Cyp6a14	0.388375
FBgn0266253	3.33613	-0.772655	0.736848	-1.0486	0.294364	0.951166	3R	lncRNA:CR44948	0.388715
FBgn0050157	13.7881	0.47008	0.313679	1.4986	0.133976	0.823864	2R	Ufsp1	0.388717
FBgn0052695	110.519	-0.258139	0.115821	-2.22878	0.0258288	0.4505	X	CG32695	0.389136
FBgn0267495	15.2654	0.475741	0.320446	1.48462	0.137644	0.82777	X	asRNA:CR45185	0.389289
FBgn0250816	7.02671	-0.576576	0.444677	-1.29662	0.194763	0.893208	3L	AGO3	0.389356
FBgn0015399	928.44	-0.148323	0.0473468	-3.13269	0.00173213	0.0824699	2L	kek1	0.38942
FBgn0031517	1.9374	0.846443	0.866184	0.977209	0.328465	0.965328	2L	CG15406	0.389705
FBgn0261998	1.73472	0.859494	0.891123	0.964506	0.334792	0.965328	3L	CG42816	0.390433
FBgn0001325	49.1871	0.323405	0.168348	1.92105	0.0547255	0.636042	2R	Kr	0.390772
FBgn0052457	9.09012	-0.526934	0.382534	-1.37748	0.168363	0.871362	3L	CG32457	0.391096
FBgn0264987	6.90152	-0.597479	0.474416	-1.2594	0.207886	0.907814	3R	lncRNA:CR44138	0.391215
FBgn0014396	1158.65	0.151224	0.0490163	3.08519	0.00203425	0.0910891	2L	tim	0.39171
FBgn0033296	2.27557	-0.776037	0.747121	-1.0387	0.298943	0.953714	2R	Mal-A7	0.391776
FBgn0263206	1.09078	-0.932796	1.03467	-0.901544	0.367299	0.974462	2L	CG43376	0.392873
FBgn0262538	324.761	0.218983	0.0893891	2.44977	0.0142947	0.32196	3R	CG43092	0.394471
FBgn0039040	466.4	0.213538	0.085834	2.4878	0.0128535	0.3027	3R	CG13833	0.394642
FBgn0267142	6.05637	0.62174	0.511644	1.21518	0.224297	0.918681	3R	lncRNA:CR45582	0.394803
FBgn0065098	8615.65	0.172535	0.0609142	2.83244	0.00461949	0.158439	3R	RNaseMRP:RNA	0.395421
FBgn0034272	61.5811	-0.61268	0.499608	-1.22632	0.220078	0.91554	2R	Ir54a	0.395557
FBgn0013690	2.72994	0.802093	0.798128	1.00497	0.314912	0.957957	MT	trnC	0.395823
FBgn0053126	165.043	0.250782	0.111798	2.24317	0.0248857	0.444321	2L	NLaz	0.396034
FBgn0039592	1.95139	0.852304	0.888599	0.959155	0.337481	0.966671	3R	CG14062	0.396209
FBgn0000121	53539.9	0.126456	0.0372031	3.39906	0.000676181	0.0428653	3L	Arr2	0.397323
FBgn0004654	891.194	-0.16415	0.0564387	-2.90846	0.00363214	0.135706	X	Pgd	0.397651
FBgn0025629	44.3189	-0.3356	0.181347	-1.8506	0.0642268	0.675429	X	CG4045	0.397987
FBgn0023515	49.0555	-0.315924	0.164103	-1.92515	0.0542104	0.636042	X	Gcna	0.398168
FBgn0263250	2.32687	0.80047	0.79954	1.00116	0.316748	0.960286	2R	CG43393	0.398416
FBgn0038525	8.36283	-0.52837	0.389898	-1.35515	0.175371	0.879033	3R	CG14329	0.398593
FBgn0032896	177.082	-0.233647	0.100234	-2.33102	0.0197521	0.393091	2L	CG14400	0.399738
FBgn0036568	2.83788	0.789002	0.782282	1.00859	0.313171	0.95638	3L	ATPsynbetaL	0.400102
FBgn0028848	1.10759	-1.11898	1.45306	-0.77008	0.441252	0.981876	2L	Gpo3	0.400326
FBgn0034059	49.4776	0.328077	0.175394	1.87052	0.0614115	0.663794	2R	CG8320	0.400361
FBgn0032217	490.034	0.168939	0.0593793	2.84509	0.00443988	0.157546	2L	CG4972	0.40045
FBgn0034084	54.6248	-0.326272	0.173833	-1.87693	0.060528	0.662811	2R	CG8435	0.400485
FBgn0000551	5.84988	-0.611866	0.503703	-1.21474	0.224467	0.919043	3L	Edg78E	0.400859
FBgn0003525	5.69917	-0.586833	0.469031	-1.25116	0.210876	0.909606	3R	stg	0.40116
FBgn0035471	328.627	-0.184205	0.068363	-2.69451	0.00704921	0.212683	3L	Sc2	0.401437
FBgn0040097	1.92775	-0.833936	0.86624	-0.962708	0.335694	0.965328	2L	lectin-30A	0.402409
FBgn0025777	952.831	0.142601	0.0454179	3.13977	0.00169082	0.0811883	2L	homer	0.40246
FBgn0037057	354.516	-0.195426	0.0753605	-2.59322	0.00950827	0.254849	3L	CG10512	0.402595
FBgn0038924	307.952	-0.195621	0.0754887	-2.59139	0.00955894	0.2556	3R	CG6028	0.402649
FBgn0028841	6.97781	-0.626593	0.526923	-1.18915	0.234379	0.922547	2L	jhamt	0.402898
FBgn0037841	12.7721	0.502718	0.361364	1.39117	0.164175	0.865322	3R	CG4565	0.4032
FBgn0053140	10.7752	-0.552805	0.425171	-1.3002	0.193534	0.891725	2R	CG33140	0.403381
FBgn0036211	2013.37	-0.142913	0.0457208	-3.12578	0.00177336	0.0832934	3L	CG5946	0.404406
FBgn0267738	5.08276	-0.610513	0.505365	-1.20806	0.227023	0.920008	2L	asRNA:CR46069	0.404457
FBgn0261535	70.773	-0.284028	0.139207	-2.04033	0.0413171	0.560363	2L	l(2)34Fd	0.404522
FBgn0032361	115.741	0.245622	0.109751	2.23799	0.0252218	0.446086	NA	NA	0.404987
FBgn0037835	373.623	-0.170992	0.0610379	-2.80141	0.00508794	0.168562	3R	CG14687	0.405356
FBgn0040524	20.6717	-0.655332	0.572232	-1.14522	0.252118	0.933755	3R	CG11052	0.40537
FBgn0032161	45.1682	-0.332712	0.181334	-1.8348	0.0665353	0.685413	2L	CG4594	0.405897
FBgn0016917	3783.09	-0.116811	0.0332656	-3.51146	0.000445647	0.0322352	3R	Stat92E	0.406037
FBgn0040349	521.362	-0.19232	0.0738706	-2.60347	0.00922852	0.249126	X	CG3699	0.40612
FBgn0036380	125.356	0.243003	0.108066	2.24864	0.0245351	0.44129	3L	CG8757	0.406176
FBgn0039429	4.47732	-0.652976	0.570605	-1.14436	0.252475	0.933755	3R	CG14238	0.407064
FBgn0267643	14.3413	0.445481	0.297469	1.49757	0.134245	0.824713	3L	lncRNA:CR45981	0.408786
FBgn0035880	3313.08	0.124828	0.0371313	3.36181	0.000774327	0.0474864	3L	Culd	0.408931
FBgn0030291	14.9373	0.458229	0.312483	1.46641	0.142536	0.834371	X	CG1738	0.409547
FBgn0062517	9.40748	-0.511798	0.377162	-1.35697	0.17479	0.87852	3L	CG16984	0.409564
FBgn0028406	223.171	0.207975	0.0843662	2.46515	0.0136957	0.311578	2L	Drep4	0.409691
FBgn0035914	640.99	0.157141	0.0537071	2.92589	0.00343478	0.13228	3L	CG6282	0.410005
FBgn0032394	181.761	0.225292	0.0963973	2.33712	0.0194328	0.388795	2L	Hacd1	0.411548
FBgn0266570	90.776	-0.256029	0.11886	-2.15404	0.0312367	0.490229	X	NO66	0.411708
FBgn0267688	13.5095	0.456399	0.311837	1.46358	0.143309	0.835277	3R	lncRNA:CR46024	0.412025
FBgn0085250	6.52581	-0.594429	0.491225	-1.2101	0.226242	0.920008	2R	CG34221	0.413371
FBgn0264821	223.439	0.221265	0.0939068	2.35621	0.0184623	0.378091	4	asRNA:CR44029	0.413419
FBgn0035427	2.90037	0.770089	0.770593	0.999346	0.317627	0.961801	3L	ckd	0.413459
FBgn0085474	8.5083	0.533158	0.407679	1.30779	0.190945	0.887041	2R	CG34445	0.413628
FBgn0265824	2.72317	-0.761755	0.758021	-1.00493	0.314932	0.957957	2L	lncRNA:CR44613	0.414729
FBgn0031881	68.2902	0.294037	0.150137	1.95846	0.050176	0.614751	2L	MME1	0.414857
FBgn0039767	251.195	-0.192768	0.0752611	-2.56132	0.0104274	0.269868	3R	CG2218	0.414923
FBgn0023535	9.0688	-0.524797	0.397858	-1.31906	0.18715	0.882661	X	arg	0.414999
FBgn0022224	42.2237	0.323329	0.176064	1.83643	0.0662938	0.684409	2R	ubl	0.415861
FBgn0020399	2.63226	0.742407	0.726361	1.02209	0.306738	0.955355	3R	Mst89B	0.415885
FBgn0086355	1802.1	-0.144107	0.0472759	-3.04821	0.00230212	0.0983981	3R	Tpi	0.41674
FBgn0065053	10.1234	-0.507617	0.377437	-1.34491	0.178656	0.879861	2L	snoRNA:Me18S-C1831	0.417168
FBgn0033459	2.89296	-0.734312	0.714649	-1.02751	0.304178	0.955355	2R	CG12744	0.417306
FBgn0027590	2500.98	-0.134661	0.042523	-3.16677	0.00154142	0.077304	2R	GstE12	0.418142
FBgn0039804	111.092	-0.247791	0.113948	-2.1746	0.0296598	0.478813	3R	CG15544	0.418232
FBgn0004554	1.44255	-1.12123	1.51773	-0.738757	0.460055	0.985324	3R	Edg91	0.418727
FBgn0038398	3044.44	0.125675	0.038138	3.29527	0.000983261	0.0549263	3R	sxe2	0.418845
FBgn0025726	17826.2	0.0953685	0.0246801	3.86419	0.000111458	0.0112294	4	unc-13	0.419777
FBgn0031466	1.96396	0.82852	0.887982	0.933037	0.350801	0.971429	2L	CG3119	0.41983
FBgn0003162	1845.76	0.132867	0.0417535	3.18216	0.00146179	0.0752032	2R	Pu	0.420057
FBgn0002609	12.1721	0.475022	0.339102	1.40082	0.161267	0.863587	3R	E(spl)m3-HLH	0.420307
FBgn0039685	6766.89	-0.411636	0.26611	-1.54687	0.121895	0.812323	3R	Obp99b	0.420493
FBgn0040734	385.891	0.358693	0.211789	1.69363	0.0903355	0.749519	2R	BomS5	0.422157
FBgn0037230	1145.97	-0.147188	0.0493534	-2.98234	0.00286056	0.115281	3R	Nepl11	0.422298
FBgn0000047	21.0843	0.429989	0.287823	1.49394	0.135192	0.826387	3R	Act88F	0.422979
FBgn0052549	1933.43	-0.122694	0.036958	-3.31983	0.000900737	0.052937	X	Nt5b	0.423007
FBgn0024993	38.0445	0.350377	0.203965	1.71783	0.0858273	0.741227	X	CG2662	0.423026
FBgn0053784	5.60045	-0.600224	0.509794	-1.17739	0.239042	0.926846	3R	CG33784	0.423589
FBgn0054041	2.27491	-0.762169	0.77285	-0.986179	0.324045	0.965328	3R	CG34041	0.423642
FBgn0036441	2.46679	0.730182	0.717265	1.01801	0.308674	0.95638	3L	CG13476	0.42388
FBgn0038028	1.60521	0.845771	0.930947	0.908505	0.363611	0.97445	3R	CG10035	0.425011
FBgn0053303	343.074	-0.186219	0.0724328	-2.57092	0.0101428	0.264322	2L	CG33303	0.425313
FBgn0022770	13.04	0.469724	0.336002	1.39798	0.162119	0.863587	X	Peritrophin-A	0.425442
FBgn0001092	4174.17	-0.096616	0.025437	-3.79825	0.000145723	0.0140542	X	Gapdh2	0.425927
FBgn0033860	1.28136	0.943405	1.13229	0.833184	0.404741	0.976758	2R	S-Lap5	0.425999
FBgn0039759	46.4553	-0.404366	0.261121	-1.54858	0.121483	0.811616	3R	CG9733	0.426393
FBgn0265422	1.75734	-0.796032	0.839319	-0.948425	0.342913	0.968842	3R	lncRNA:CR44334	0.426571
FBgn0264562	28.2953	0.37094	0.226005	1.64129	0.100738	0.774336	X	Hr4	0.42682
FBgn0034045	252.137	-0.228254	0.101131	-2.25701	0.0240074	0.438349	2R	CG8249	0.426881
FBgn0034007	23.6411	-0.382762	0.238424	-1.60538	0.108411	0.79127	2R	ND-51L2	0.427231
FBgn0033981	173.387	0.263	0.127843	2.05722	0.0396653	0.551938	NA	NA	0.427939
FBgn0041237	4.15417	0.641845	0.577857	1.11073	0.266683	0.940025	2R	Gr58c	0.428132
FBgn0003089	5.72612	0.593082	0.504123	1.17646	0.23941	0.926846	3L	pip	0.428332
FBgn0032515	572.219	0.16038	0.0572838	2.79974	0.00511433	0.168562	2L	loqs	0.429077
FBgn0032055	5.59799	-0.641763	0.578999	-1.1084	0.267689	0.940025	2L	Sgp	0.429215
FBgn0063385	6.08304	0.561688	0.459869	1.22141	0.221931	0.916055	2R	snoRNA:Me28S-A3407a	0.429317
FBgn0034406	113.094	0.322529	0.179721	1.79461	0.0727161	0.709528	2R	Jheh3	0.429381
FBgn0030271	62.3597	0.291013	0.151611	1.91948	0.0549242	0.636962	X	CG15202	0.429788
FBgn0039128	2.18726	-0.809828	0.871011	-0.929756	0.352497	0.971522	3R	CG13599	0.429808
FBgn0005638	9.08823	-0.519987	0.403538	-1.28857	0.197547	0.89506	2R	slbo	0.430287
FBgn0020642	2.65535	0.767376	0.793588	0.966971	0.333559	0.965328	3L	Lcp65Ac	0.430619
FBgn0283437	754.236	-0.283542	0.145502	-1.94872	0.0513294	0.619422	2R	PPO1	0.430859
FBgn0032424	7.4591	-0.586541	0.497305	-1.17944	0.238223	0.925966	2L	CG17010	0.431098
FBgn0260632	562.376	0.167385	0.061581	2.71813	0.00656517	0.201857	2L	dl	0.43116
FBgn0029799	174.783	0.218688	0.0950248	2.30137	0.0213705	0.414788	X	CG15772	0.431272
FBgn0034861	17.0314	0.425235	0.287169	1.48078	0.138664	0.82777	2R	CG9815	0.431652
FBgn0035089	127.268	-0.267402	0.132392	-2.01978	0.0434059	0.572529	2R	Phk-3	0.432193
FBgn0086357	826.481	-0.154678	0.0543557	-2.84565	0.00443202	0.157546	2L	Sec61alpha	0.432496
FBgn0040353	1.98745	-0.789786	0.8382	-0.94224	0.34607	0.968842	X	CG14417	0.432551
FBgn0266328	3.05077	-0.702025	0.682124	-1.02918	0.303397	0.955355	2L	lncRNA:CR44993	0.432871
FBgn0036652	1.40133	0.934876	1.13086	0.826695	0.40841	0.976758	3L	CG13032	0.432935
FBgn0052499	12.9971	0.493269	0.37061	1.33097	0.1832	0.879861	X	Cda4	0.432936
FBgn0036985	12.2479	-0.470579	0.342316	-1.37469	0.169227	0.87193	3L	zye	0.433445
FBgn0261800	578.685	-0.17578	0.0669732	-2.62463	0.00867432	0.238734	2L	LanB1	0.434094
FBgn0003920	2.28431	-0.823618	0.905693	-0.909378	0.363151	0.97445	X	snRNA:U2:14B	0.43419
FBgn0085321	1.98582	0.808921	0.877423	0.921928	0.356566	0.973767	3R	CG34292	0.434227
FBgn0021765	1035.78	-0.150647	0.052264	-2.88242	0.00394639	0.144581	X	scu	0.434386
FBgn0043005	74.1293	0.273558	0.138033	1.98183	0.0474985	0.597609	3R	prt	0.434505
FBgn0027101	1606.14	0.13009	0.0413899	3.14305	0.00167199	0.0810249	4	Dyrk3	0.43528
FBgn0031461	302.606	-0.213762	0.0922495	-2.31722	0.020492	0.402843	2L	daw	0.435593
FBgn0264979	155.184	-0.232749	0.106034	-2.19505	0.02816	0.467978	2L	CG4267	0.435666
FBgn0032139	159.517	-0.230782	0.104672	-2.20481	0.0274674	0.462352	2L	CG13116	0.436221
FBgn0259741	15.0189	0.432153	0.297839	1.45096	0.14679	0.838848	X	CG42395	0.436401
FBgn0267579	151.954	0.222046	0.0984295	2.25588	0.0240779	0.438927	2L	lncRNA:CR45919	0.437166
FBgn0083017	7.78715	0.512289	0.398797	1.28458	0.198937	0.89506	2R	snoRNA:Psi18S-841c	0.437261
FBgn0261436	267.062	-0.191994	0.07775	-2.46937	0.0135351	0.310116	3R	DhpD	0.437777
FBgn0265272	24.5217	-0.372698	0.232613	-1.60222	0.109106	0.793132	2R	CG30060	0.437934
FBgn0035383	387.663	-0.165156	0.0609944	-2.70773	0.00677457	0.206888	3L	CPT2	0.438285
FBgn0033679	48.473	-0.307451	0.168701	-1.82246	0.068385	0.691449	2R	CG8888	0.438337
FBgn0030839	48.7722	-0.298197	0.160445	-1.85856	0.0630891	0.669429	X	ENGase	0.438683
FBgn0042173	0.52275	1.93189	4.29607	0.449687	0.652936	0.991517	2R	CG18853	0.438885
FBgn0051404	2.19151	0.728827	0.737649	0.988041	0.323133	0.964611	3R	CG31404	0.438958
FBgn0264984	1.60642	-0.821029	0.910982	-0.901257	0.367452	0.974462	3R	lncRNA:CR44135	0.439558
FBgn0013954	709.809	-0.152768	0.0539751	-2.83033	0.00464996	0.159	2R	Fkbp12	0.440212
FBgn0265197	1.65809	0.882926	1.03785	0.850722	0.394924	0.976758	3R	CG44257	0.440302
FBgn0032076	871.661	-0.196953	0.0814185	-2.41902	0.0155623	0.338353	2L	Argl	0.440477
FBgn0011828	1090.73	-0.152277	0.0537403	-2.83358	0.00460303	0.158355	3L	Pxn	0.440692
FBgn0266691	3.15976	0.701954	0.695128	1.00982	0.312582	0.95638	3L	lncRNA:CR45181	0.442067
FBgn0034500	255.053	-0.195483	0.0806995	-2.42235	0.0154205	0.337873	2R	CG11200	0.442389
FBgn0000406	7470.78	-0.126125	0.0398746	-3.16305	0.00156125	0.0779518	2L	Cyt-b5-r	0.442614
FBgn0023180	7.1313	-0.547124	0.451484	-1.21184	0.225575	0.920008	2R	Orc6	0.442762
FBgn0266404	1.27048	0.911283	1.1039	0.825515	0.409079	0.976758	3R	asRNA:CR45044	0.44284
FBgn0012034	8218.2	-0.152403	0.0540143	-2.82153	0.00477955	0.161959	3L	AcCoAS	0.442927
FBgn0052755	10.4461	-0.482192	0.363826	-1.32534	0.18506	0.880359	X	CG32755	0.443306
FBgn0037683	33.0909	-0.405756	0.27158	-1.49406	0.135161	0.826387	3R	CG18473	0.443953
FBgn0027506	752.388	-0.157966	0.057343	-2.75476	0.00587356	0.186172	2R	EDTP	0.444183
FBgn0263200	656.68	-0.18351	0.0730721	-2.51136	0.0120268	0.295786	2L	Galt	0.444312
FBgn0035678	40.6941	-0.31442	0.177094	-1.77544	0.0758248	0.722894	3L	CG10469	0.444417
FBgn0033320	1083.94	-0.134737	0.044491	-3.02841	0.00245844	0.102745	2R	CG8586	0.445066
FBgn0262116	366.522	0.186773	0.0752919	2.48065	0.0131142	0.305751	2R	RNASEK	0.445087
FBgn0250821	1.54809	-0.834605	0.949064	-0.879398	0.379185	0.975079	3R	CG14644	0.445151
FBgn0034920	317.8	-0.174405	0.0673888	-2.58803	0.00965253	0.256805	2R	CG5597	0.445156
FBgn0032750	34.8394	0.345804	0.208085	1.66184	0.0965457	0.764127	2L	CG10495	0.445571
FBgn0041243	3.32046	-0.675457	0.656623	-1.02868	0.303629	0.955355	2R	Gr43a	0.447039
FBgn0030408	17.5127	0.421275	0.291226	1.44655	0.148022	0.839594	X	CG11085	0.447177
FBgn0265447	8.88413	0.500894	0.391373	1.27984	0.200602	0.900751	3L	lncRNA:CR44347	0.447243
FBgn0052544	265.561	0.195648	0.0815602	2.39882	0.016448	0.35218	X	CG32544	0.447698
FBgn0032964	5.42266	-0.606852	0.545716	-1.11203	0.266126	0.940025	2L	CG11630	0.44783
FBgn0261452	7.59338	-0.53611	0.440559	-1.21688	0.223648	0.918024	3R	scaRNA:MeU2-G25	0.448018
FBgn0052603	9.30366	-0.490592	0.378522	-1.29607	0.194951	0.893208	X	CG32603	0.448377
FBgn0265428	2.62383	0.720366	0.737637	0.976586	0.328774	0.965328	X	asRNA:CR44340	0.448735
FBgn0267450	12.2114	0.455024	0.333083	1.3661	0.171908	0.876841	3R	asRNA:CR45800	0.448788
FBgn0261808	840.78	-0.189029	0.0774084	-2.44197	0.0146073	0.326394	3R	cu	0.449832
FBgn0086028	2.42916	0.728991	0.755212	0.965279	0.334405	0.965328	2R	snoRNA:Me28S-G2173	0.449986
FBgn0261503	4.07991	-0.618073	0.565907	-1.09218	0.274753	0.940925	3R	lncRNA:CR42651	0.450014
FBgn0052407	394.449	-0.176307	0.0691726	-2.5488	0.0108093	0.27721	3L	CG32407	0.450136
FBgn0011693	7097.88	0.140225	0.0478373	2.93129	0.00337558	0.130446	3L	Pdh	0.450208
FBgn0037222	23.9914	-0.375634	0.241713	-1.55405	0.120173	0.809394	3R	CG14642	0.451173
FBgn0051231	1.81198	-0.876578	1.04898	-0.835652	0.403351	0.976758	3R	CG31231	0.451181
FBgn0037521	1188.29	0.13518	0.0451873	2.99155	0.00277569	0.112838	3R	CG2993	0.451228
FBgn0038959	86.4927	-0.255368	0.127101	-2.00918	0.0445183	0.580074	3R	CG13856	0.451732
FBgn0267544	1.52294	-0.874339	1.04823	-0.834109	0.40422	0.976758	3L	lncRNA:CR45884	0.45295
FBgn0035056	1.48134	-0.843624	0.98372	-0.857586	0.391121	0.976758	2R	spz6	0.452964
FBgn0051183	486.376	-0.179894	0.0718419	-2.50402	0.012279	0.295812	3R	CG31183	0.45316
FBgn0036757	138.507	0.245964	0.119828	2.05264	0.0401072	0.552867	3L	Ir75a	0.45336
FBgn0267537	7.99076	-0.51467	0.415209	-1.23955	0.215144	0.913316	3L	lncRNA:CR45877	0.453498
FBgn0265704	2.80336	0.787131	0.871146	0.903558	0.36623	0.974462	3L	lncRNA:CR44511	0.453542
FBgn0053192	18.5449	-0.50193	0.397819	-1.2617	0.207055	0.906978	3R	MtnD	0.453652
FBgn0265075	2.42148	-0.723112	0.75068	-0.963276	0.335409	0.965328	2L	lncRNA:CR44186	0.453876
FBgn0034356	283.19	-0.502582	0.398888	-1.25996	0.207685	0.907612	2R	Pepck2	0.453879
FBgn0264871	2.53316	0.753828	0.808322	0.932584	0.351035	0.971429	3R	asRNA:CR44062	0.454226
FBgn0003274	2798.02	-0.136632	0.0462438	-2.9546	0.00313078	0.123957	2R	RpLP2	0.454806
FBgn0001078	1043.34	0.138318	0.0471856	2.93136	0.00337477	0.130446	3L	ftz-f1	0.455104
FBgn0003134	1449.05	-0.152728	0.0553949	-2.75707	0.00583211	0.185903	3R	Pp1alpha-96A	0.455805
FBgn0031389	40.4535	0.344869	0.211353	1.63172	0.102738	0.77867	2L	CG4259	0.456222
FBgn0014869	1455.32	-0.132191	0.0439837	-3.00545	0.00265187	0.109356	3R	Pglym78	0.456475
FBgn0039666	73.655	0.463395	0.348881	1.32823	0.184102	0.879861	3R	Diedel	0.45649
FBgn0035797	10.4709	0.490409	0.384759	1.27459	0.202455	0.904038	3L	CG14837	0.456896
FBgn0043853	1357.29	0.146254	0.0517717	2.82497	0.00472849	0.160712	3R	scaRNA:MeU5-C46	0.457004
FBgn0036818	33.9299	0.348003	0.21498	1.61877	0.105496	0.783172	3L	CG14074	0.457176
FBgn0053258	4.02219	-0.611192	0.563631	-1.08438	0.278195	0.94442	3L	CG33258	0.457499
FBgn0051365	112.09	-0.238974	0.115186	-2.07468	0.0380166	0.539471	3R	CG31365	0.457774
FBgn0039315	7.56324	0.5379	0.452494	1.18875	0.23454	0.922547	3R	CG13658	0.458395
FBgn0033963	14.0461	0.458419	0.344247	1.33166	0.182973	0.879861	2R	CG12857	0.459055
FBgn0039478	5.67237	0.595446	0.54054	1.10158	0.270646	0.940925	3R	Nep5	0.459225
FBgn0029093	3680.79	-0.144462	0.0509508	-2.83532	0.00457794	0.158355	2R	cathD	0.459257
FBgn0035688	1427.8	0.122374	0.0390887	3.13068	0.00174401	0.0826867	3L	fmt	0.45966
FBgn0030721	10.8383	0.480563	0.373963	1.28505	0.198773	0.89506	X	CG12698	0.460062
FBgn0034276	151.034	-0.412264	0.287945	-1.43175	0.152216	0.847183	2R	Sardh	0.460212
FBgn0039325	513.444	0.173158	0.068365	2.53285	0.0113141	0.286251	3R	CG10560	0.460223
FBgn0024184	14.7755	0.420868	0.29868	1.4091	0.158806	0.860852	X	unc-4	0.460968
FBgn0262148	36.0748	0.34094	0.209243	1.6294	0.103229	0.779784	2L	lncRNA:CR42874	0.461068
FBgn0046876	11.7808	-0.48245	0.37764	-1.27754	0.201411	0.902373	3R	Obp83ef	0.461588
FBgn0030418	139.712	0.221464	0.102359	2.16359	0.0304958	0.48295	X	CG4004	0.461651
FBgn0054057	21.7624	0.380496	0.252069	1.50949	0.131173	0.81596	3L	CG34057	0.461682
FBgn0030679	311.099	-0.185017	0.0763723	-2.42256	0.0154114	0.337873	X	CG8206	0.462084
FBgn0034583	1087.62	-0.158172	0.0593156	-2.66662	0.00766184	0.221116	2R	CG10527	0.462765
FBgn0050357	78.7063	0.258132	0.132174	1.95297	0.0508228	0.615988	2R	CG30357	0.463438
FBgn0050338	23.8235	0.374137	0.245907	1.52146	0.128145	0.812808	2R	CG30338	0.463615
FBgn0053504	3.52671	0.628038	0.598653	1.04909	0.294138	0.951166	3L	snRNA:U7	0.463692
FBgn0040493	309.658	-0.176912	0.0712445	-2.48317	0.0130219	0.305487	3R	grsm	0.463941
FBgn0265419	1.9864	-0.82043	0.959085	-0.85543	0.392313	0.976758	3R	lncRNA:CR44331	0.464092
FBgn0082960	20.8691	0.388269	0.262291	1.4803	0.138793	0.82777	3R	snoRNA:Psi28S-3405a	0.464524
FBgn0261859	2085.49	-0.134532	0.0458635	-2.93332	0.00335357	0.130446	3R	CG42788	0.464623
FBgn0036016	26.283	-0.3936	0.268574	-1.46552	0.142779	0.834371	3L	CG3306	0.46481
FBgn0036585	100.787	0.242567	0.119598	2.02818	0.0425417	0.571477	3L	CG13071	0.464939
FBgn0040508	8.57038	-0.518568	0.430717	-1.20397	0.228603	0.920008	2L	ACXC	0.465201
FBgn0028342	770.945	-0.140557	0.0492559	-2.85361	0.0043226	0.155835	X	ATPsyndelta	0.465251
FBgn0000477	454.426	-0.167388	0.0652889	-2.5638	0.0103533	0.268568	3R	DNaseII	0.465317
FBgn0035151	30.1866	-0.346888	0.217193	-1.59714	0.110234	0.794303	3L	CG17129	0.465362
FBgn0052000	4120.15	0.11004	0.0333263	3.30191	0.000960281	0.0542767	4	anne	0.465524
FBgn0035915	17.6079	0.484963	0.384061	1.26272	0.206689	0.906797	3L	S-Lap1	0.465538
FBgn0031694	202.206	-0.190833	0.0808805	-2.35944	0.0183024	0.376006	2L	Cyp4ac2	0.466047
FBgn0036396	31.3053	0.333508	0.203769	1.6367	0.101694	0.775797	3L	CG17359	0.466579
FBgn0037276	2.60387	-0.708637	0.746436	-0.949361	0.342437	0.968842	3R	CG17387	0.467936
FBgn0083014	64.8009	-0.354565	0.226596	-1.56474	0.117643	0.804332	3L	snoRNA:Psi18S-996	0.468227
FBgn0031184	129.091	0.247046	0.124066	1.99125	0.0464535	0.590323	X	CG14615	0.468481
FBgn0040682	11.9889	0.443017	0.330888	1.33887	0.180612	0.879861	3R	CG14664	0.468517
FBgn0039896	182.98	0.236955	0.115924	2.04405	0.0409486	0.55779	4	yellow-h	0.468989
FBgn0037107	695.947	0.156354	0.0588873	2.65514	0.00792758	0.224354	3L	CG7166	0.469377
FBgn0261434	5.04111	-0.590508	0.545101	-1.0833	0.278675	0.94442	3R	hkb	0.470247
FBgn0032943	413.887	0.190064	0.0811059	2.3434	0.0191087	0.385041	2L	Tsp39D	0.471329
FBgn0033527	23.6287	0.360479	0.234469	1.53743	0.124189	0.812808	2R	CG11777	0.471451
FBgn0266549	348.655	0.200052	0.088212	2.26786	0.0233377	0.429597	X	lncRNA:CR45102	0.471548
FBgn0033775	169.758	-0.207823	0.0939123	-2.21294	0.0269015	0.457163	2R	Cyp9h1	0.471707
FBgn0032455	672.785	0.169632	0.0674749	2.51401	0.0119367	0.294987	2L	Pih1D1	0.471821
FBgn0083960	3.92498	0.611981	0.582215	1.05112	0.293201	0.95044	2L	CG34124	0.471971
FBgn0051760	668.291	-0.154255	0.0578763	-2.66526	0.00769292	0.221446	2L	CG31760	0.471974
FBgn0029507	175.554	-0.215026	0.0993598	-2.16412	0.0304552	0.48295	2R	Tsp42Ed	0.472006
FBgn0046763	151.797	-0.21929	0.10269	-2.13546	0.0327238	0.499669	3R	peg	0.472416
FBgn0264565	6.66805	-0.51665	0.434446	-1.18922	0.234355	0.922547	2L	lncRNA:CR43937	0.472548
FBgn0264373	14.0788	0.430619	0.317801	1.355	0.175418	0.879033	2L	lncRNA:CR43825	0.472589
FBgn0032299	6.60491	-0.542628	0.473018	-1.14716	0.251315	0.933755	2L	CG17127	0.472652
FBgn0034505	6.07507	0.568597	0.513199	1.10795	0.267884	0.940025	2R	CG16739	0.47286
FBgn0003187	9.50788	-0.485114	0.390046	-1.24373	0.213597	0.911031	2L	qua	0.472909
FBgn0033440	4.24862	-0.586864	0.543671	-1.07945	0.280389	0.94442	2R	CG10459	0.474144
FBgn0038592	11.7322	0.44386	0.335781	1.32187	0.18621	0.881744	3R	CG18599	0.474224
FBgn0035583	116.904	-0.224342	0.107211	-2.09253	0.0363911	0.530539	3L	hoka	0.475522
FBgn0034430	73.9612	-0.260679	0.13739	-1.89736	0.0577801	0.654583	2R	mip40	0.475578
FBgn0030731	996.846	-0.131536	0.0450778	-2.91797	0.00352314	0.134308	X	Mfe2	0.4757
FBgn0051658	2.3967	-0.733316	0.806366	-0.909409	0.363134	0.97445	2L	Nnf1b	0.475763
FBgn0033705	8.50071	0.495992	0.409285	1.21185	0.225569	0.920008	2R	CG13168	0.477784
FBgn0051391	1.97255	0.750671	0.844164	0.889248	0.37387	0.974487	3R	CG31391	0.477808
FBgn0266898	7.11009	0.519189	0.44293	1.17217	0.24113	0.928282	2L	lncRNA:CR45358	0.477828
FBgn0267483	7.48969	-0.508181	0.426962	-1.19022	0.233958	0.922547	3L	lncRNA:CR45833	0.477978
FBgn0264721	22.8234	-0.383899	0.264386	-1.45204	0.146491	0.838848	3L	lncRNA:CR43989	0.47836
FBgn0036691	43.4368	-0.299048	0.173613	-1.72249	0.0849803	0.740817	3L	beg	0.478426
FBgn0033205	117.443	-0.258803	0.136492	-1.89611	0.057946	0.654583	2R	Rdh1	0.478483
FBgn0031849	2.35179	0.771098	0.886619	0.869706	0.384461	0.976758	2L	CG11327	0.478498
FBgn0010388	95.5773	-0.775199	0.895103	-0.866045	0.386465	0.976758	2R	Dro	0.478551
FBgn0015791	780.197	0.146275	0.0537541	2.7212	0.00650463	0.201091	2L	Rab14	0.478772
FBgn0267991	15.4382	-0.427955	0.318736	-1.34266	0.179382	0.879861	2L	lncRNA:CR46258	0.479348
FBgn0026361	4.83715	0.600508	0.572458	1.049	0.294179	0.951166	2R	Septin5	0.479619
FBgn0036359	82.6156	0.265627	0.142854	1.85943	0.0629662	0.669429	3L	CG14105	0.479745
FBgn0031703	315.685	-0.168523	0.0676985	-2.48931	0.012799	0.302141	2L	Acsf2	0.479751
FBgn0003460	195.179	0.194216	0.0853619	2.2752	0.0228938	0.425951	2R	so	0.48021
FBgn0024364	70.0692	-0.260528	0.138452	-1.88172	0.0598736	0.66107	X	CG11417	0.480215
FBgn0051427	13.2016	-0.456769	0.357191	-1.27878	0.200974	0.901704	3R	CR31427	0.480502
FBgn0031410	1.08538	-0.983564	1.37623	-0.714681	0.474806	0.985908	2L	CG17237	0.480655
FBgn0038020	273.718	-0.183757	0.0781139	-2.35242	0.0186516	0.380588	3R	GstD9	0.481097
FBgn0262029	15.1047	0.41212	0.300106	1.37324	0.169676	0.87193	2L	d	0.481406
FBgn0039622	9.61559	-0.468206	0.373546	-1.25341	0.210056	0.909042	3R	eIF4E6	0.48163
FBgn0034262	15.0821	-0.414549	0.303298	-1.36681	0.171686	0.876244	2R	swi2	0.481681
FBgn0040670	2.78012	-0.644592	0.651177	-0.989888	0.322229	0.96446	3R	e(y)2b	0.481911
FBgn0027109	153.037	0.212921	0.0996294	2.13713	0.0325875	0.498938	3R	NPF	0.482389
FBgn0010014	501.183	0.15163	0.0573423	2.64429	0.0081863	0.228649	X	CanB	0.482572
FBgn0083011	6.65639	0.526322	0.458155	1.14879	0.250644	0.932191	X	snoRNA:Psi28S-1135b	0.482737
FBgn0015773	45.5764	-0.29874	0.174941	-1.70766	0.0877001	0.745994	X	NetA	0.483317
FBgn0004400	6.26213	-0.506875	0.429814	-1.17929	0.238283	0.925966	2R	rhi	0.483353
FBgn0004581	1.74565	0.785974	0.927599	0.847321	0.396816	0.976758	2R	bgcn	0.483617
FBgn0285954	305.878	0.186107	0.0801778	2.32118	0.0202773	0.400015	X	caz	0.484086
FBgn0060292	3.13593	-0.643367	0.652447	-0.986083	0.324092	0.965328	3L	snoRNA:U49:66Da	0.484374
FBgn0030696	29.3978	-0.34415	0.222397	-1.54746	0.121752	0.812323	X	CG8509	0.48447
FBgn0031562	25.8059	0.34675	0.225305	1.53903	0.123798	0.812808	2L	CG3604	0.484616
FBgn0037340	41.4183	0.301459	0.178063	1.69299	0.0904568	0.749563	3R	CG14671	0.484629
FBgn0264437	1.61013	0.858124	1.0874	0.789156	0.430021	0.979987	2L	lncRNA:CR43855	0.484717
FBgn0265583	3.80791	0.639433	0.645956	0.989902	0.322222	0.96446	2L	lncRNA:CR44410	0.484728
FBgn0031682	94.9925	-0.239548	0.121737	-1.96774	0.0490975	0.60908	2L	CG5828	0.485787
FBgn0025878	336.571	-0.163332	0.065045	-2.51107	0.0120367	0.295786	2R	wrapper	0.48583
FBgn0030675	19.2792	-0.370132	0.252277	-1.46717	0.142331	0.834371	X	CG8191	0.48597
FBgn0265809	4.67811	0.577956	0.54284	1.06469	0.287017	0.950305	2L	lncRNA:CR44598	0.486065
FBgn0033834	1.57487	0.982349	1.39351	0.704945	0.480845	0.985908	2R	CG4744	0.4871
FBgn0266635	1.79417	-0.782704	0.927884	-0.843536	0.398929	0.976758	2R	asRNA:CR45142	0.487101
FBgn0040751	24.7624	0.344565	0.224072	1.53774	0.124111	0.812808	2R	CG13018	0.487258
FBgn0036417	15.8524	0.410744	0.302486	1.3579	0.174496	0.878233	3L	CG7906	0.488167
FBgn0035830	174.401	-0.202225	0.0925253	-2.18562	0.0288436	0.472014	3L	CG8209	0.488184
FBgn0035510	2.22881	0.741584	0.845645	0.876945	0.380516	0.975079	3L	Cpr64Aa	0.488441
FBgn0083058	128.876	0.284884	0.163306	1.74448	0.0810752	0.731882	3L	snoRNA:Psi18S-1086	0.488832
FBgn0031996	59.989	-0.270147	0.149485	-1.80719	0.0707326	0.703213	2L	CG8460	0.488909
FBgn0030612	154.843	-0.207532	0.0966769	-2.14666	0.0318207	0.494003	X	Dbct	0.48895
FBgn0002569	2.20672	0.728106	0.820508	0.887384	0.374872	0.974487	2R	Mal-A2	0.489488
FBgn0083035	2.30146	0.683896	0.735228	0.930183	0.352277	0.971429	2L	snoRNA:Psi18S-525d	0.489909
FBgn0030590	6.47388	-0.552588	0.5063	-1.09142	0.275087	0.940925	X	CG9518	0.49007
FBgn0029629	475.278	-0.17281	0.071866	-2.40462	0.0161893	0.348625	X	eIF3g1	0.490384
FBgn0033516	6.27273	0.518223	0.453496	1.14273	0.253152	0.934508	2R	CG12898	0.490702
FBgn0051869	456.533	-0.150225	0.0573586	-2.61906	0.00881736	0.24079	2L	CG31869	0.49129
FBgn0024740	91.2421	-0.254635	0.136131	-1.87052	0.0614114	0.663794	2L	Lip2	0.491412
FBgn0038695	6.98899	0.503809	0.432594	1.16462	0.244171	0.929251	3R	CG14280	0.49149
FBgn0083025	9.09049	-0.473549	0.389303	-1.2164	0.223832	0.918108	2L	snoRNA:Psi18S-640b	0.492216
FBgn0030558	171.22	0.209005	0.0983992	2.12405	0.0336662	0.509236	X	Tat	0.49224
FBgn0039886	25.4242	-0.368341	0.253577	-1.45258	0.146339	0.838848	3R	CG2003	0.492683
FBgn0039038	3.29848	-0.6174	0.618127	-0.998823	0.31788	0.961801	3R	CG6688	0.492831
FBgn0033773	4.89537	-0.58008	0.554482	-1.04617	0.295485	0.951166	2R	Mos	0.493024
FBgn0259193	1.5577	0.83304	1.05109	0.792545	0.428043	0.979906	3R	Ir94d	0.49319
FBgn0082971	14.2489	0.415741	0.312485	1.33043	0.183375	0.879861	2R	snoRNA:Psi28S-3316b	0.494016
FBgn0001091	3347.08	-0.109727	0.0348062	-3.15251	0.00161871	0.0798075	2R	Gapdh1	0.49405
FBgn0028582	3696.95	0.108056	0.033994	3.17867	0.00147954	0.0752032	3L	lqf	0.494557
FBgn0028684	293.474	-0.170375	0.070768	-2.40751	0.0160618	0.346542	3R	Rpt5	0.494667
FBgn0004959	4.15143	0.595719	0.583018	1.02179	0.306882	0.955355	X	phm	0.494743
FBgn0011703	19.4411	-0.372944	0.260138	-1.43364	0.151676	0.846481	2L	RnrL	0.494911
FBgn0037610	71.8124	-0.260471	0.142363	-1.82962	0.0673064	0.687489	3R	CG8043	0.495157
FBgn0061476	2.9986	0.66778	0.713277	0.936214	0.349163	0.970063	3R	Zwilch	0.495272
FBgn0029831	3287.68	-0.322667	0.203819	-1.58311	0.113397	0.79951	X	CG5966	0.495395
FBgn0028411	34.9834	-0.320505	0.201633	-1.58955	0.111937	0.795903	2R	Nxt1	0.495669
FBgn0028886	128.168	0.236295	0.121312	1.94783	0.0514355	0.619422	2L	CG15279	0.495996
FBgn0032881	148.694	-0.21951	0.107418	-2.04352	0.041001	0.55779	2L	Amacr	0.496015
FBgn0262898	2.25083	-0.711833	0.800139	-0.889637	0.373661	0.974487	3L	lncRNA:CR43253	0.496221
FBgn0046692	363.535	0.178233	0.0764247	2.33214	0.0196932	0.392612	2R	Stlk	0.496582
FBgn0032670	54.644	0.288857	0.169681	1.70236	0.0886883	0.746688	2L	CG5783	0.496688
FBgn0043534	244.934	0.180307	0.0779164	2.3141	0.020662	0.404643	2R	Obp57b	0.496838
FBgn0025387	3.54509	0.638376	0.662531	0.96354	0.335276	0.965328	X	Alms1b	0.49777
FBgn0033234	2.4735	0.71783	0.816008	0.879685	0.37903	0.975079	2R	MFS12	0.498378
FBgn0037550	37.223	0.306226	0.18779	1.63068	0.102958	0.77867	3R	CG9667	0.498483
FBgn0086681	4.29424	0.597402	0.59068	1.01138	0.311835	0.95638	2L	Mst36Fa	0.498505
FBgn0033528	53.5123	-0.282605	0.164191	-1.7212	0.0852148	0.741122	2R	trsn	0.498607
FBgn0025936	2113.76	0.103465	0.0319443	3.2389	0.0011999	0.0638663	4	Eph	0.498649
FBgn0036660	90.6951	0.236211	0.121859	1.93839	0.0525757	0.628457	NA	NA	0.498695
FBgn0066365	2.35077	-0.70873	0.798995	-0.887028	0.375064	0.974487	3L	dyl	0.499063
FBgn0039613	75.7682	-0.256131	0.139644	-1.83417	0.0666284	0.685413	3R	Nepl20	0.499692
FBgn0037936	270.671	0.1755	0.0749776	2.3407	0.0192475	0.387145	3R	CG6908	0.499927
FBgn0264869	0.921426	1.04677	1.6106	0.649923	0.515742	0.990469	2L	lncRNA:CR44060	0.500016
FBgn0035040	8.85854	-0.458755	0.374877	-1.22375	0.221047	0.916055	2R	CG4741	0.500356
FBgn0030628	31.6343	-0.334413	0.21875	-1.52874	0.126328	0.812808	X	CG9114	0.500644
FBgn0050342	76.2175	-0.258878	0.142474	-1.81702	0.0692143	0.695172	2R	Prp38	0.500902
FBgn0033065	875.798	0.171078	0.0720854	2.37326	0.0176318	0.368535	2R	Cyp6w1	0.501165
FBgn0083010	28.9138	0.328221	0.212202	1.54674	0.121926	0.812323	X	snoRNA:Psi28S-1135c	0.501231
FBgn0025595	451.349	-0.189076	0.0849346	-2.22613	0.0260054	0.45206	2L	AkhR	0.501565
FBgn0039821	250.245	0.190538	0.0860159	2.21515	0.0267498	0.455468	3R	CG15556	0.501585
FBgn0039380	979.169	0.121957	0.0417627	2.92022	0.00349779	0.134113	3R	CG5890	0.501706
FBgn0032609	22.7448	0.360186	0.248618	1.44875	0.147407	0.838848	2L	CG13280	0.501778
FBgn0027509	219.052	0.181408	0.0794188	2.28419	0.0223602	0.421504	2L	TBCD	0.501859
FBgn0010222	524.905	-0.347091	0.233934	-1.48371	0.137885	0.82777	3R	Nmdmc	0.502729
FBgn0034139	17.4471	-0.396068	0.292998	-1.35178	0.176447	0.879033	2R	CG4927	0.503046
FBgn0032029	222.231	-0.191179	0.0867475	-2.20385	0.0275346	0.462352	2L	CG17292	0.503197
FBgn0032061	3.68151	-0.607591	0.614783	-0.988301	0.323005	0.964581	2L	CG9314	0.503269
FBgn0033710	2085.62	0.132673	0.0479725	2.76561	0.00568167	0.182136	2R	CG17739	0.503593
FBgn0263870	2.45509	0.712148	0.814172	0.87469	0.381743	0.975079	2L	lncRNA:CR43717	0.503685
FBgn0028952	7.93076	-0.479991	0.408482	-1.17506	0.239971	0.927657	2L	Kebab	0.50406
FBgn0051687	41.0121	0.305851	0.189486	1.61411	0.106504	0.785481	2L	CG31687	0.504102
FBgn0002543	167.139	-0.203014	0.0960177	-2.11434	0.0344866	0.511363	2L	robo2	0.504804
FBgn0265542	6.68523	0.552295	0.522084	1.05786	0.290117	0.95044	2L	lncRNA:CR44392	0.504873
FBgn0263330	13.5926	-0.432778	0.34264	-1.26307	0.206564	0.906797	2L	lncRNA:CR43411	0.505325
FBgn0033377	509.595	-0.172671	0.0738141	-2.33927	0.0193214	0.387941	2R	Pgm2a	0.505881
FBgn0265821	2.93935	-0.678677	0.751423	-0.903188	0.366426	0.974462	2L	lncRNA:CR44610	0.505927
FBgn0263780	1083.05	0.15481	0.0618218	2.50413	0.0122753	0.295812	2R	CG17684	0.506015
FBgn0034687	27.2977	-0.329702	0.215871	-1.52731	0.126684	0.812808	2R	CG11475	0.506018
FBgn0031459	477.354	-0.155279	0.0621693	-2.49767	0.0125011	0.297601	2L	HINT1	0.506404
FBgn0033089	9.01833	-0.470196	0.396192	-1.18679	0.235311	0.922714	2R	CG17266	0.506465
FBgn0033246	12164.9	-0.146378	0.0565118	-2.59021	0.00959169	0.255869	2R	ACC	0.506518
FBgn0037064	65.2483	0.288378	0.172544	1.67133	0.0946565	0.761776	3L	CG9389	0.506692
FBgn0260758	23.2356	0.341511	0.229457	1.48834	0.13666	0.826556	2L	CG42556	0.506771
FBgn0036583	53.8214	0.282264	0.166539	1.69488	0.0900986	0.749519	3L	CG13055	0.506938
FBgn0034484	57.398	-0.290284	0.174557	-1.66298	0.0963172	0.764127	2R	CG11044	0.506974
FBgn0259113	13.7582	-0.445246	0.361421	-1.23193	0.217974	0.91554	3R	PolA1	0.50749
FBgn0035290	1607.56	-0.173606	0.0747137	-2.32362	0.0201459	0.398818	3L	dsb	0.507687
FBgn0266685	22.2251	0.352976	0.24333	1.45061	0.146889	0.838848	3L	asRNA:CR45175	0.508121
FBgn0031952	990.381	0.128828	0.0461317	2.79262	0.00522829	0.171003	2L	cdc14	0.50823
FBgn0038088	230.649	0.187772	0.0851839	2.20431	0.0275026	0.462352	3R	CG10126	0.509283
FBgn0261504	25.0362	-0.345685	0.23582	-1.46589	0.142679	0.834371	3R	7SLRNA:CR42652	0.510124
FBgn0000964	184.511	0.187804	0.0854962	2.19664	0.0280463	0.466777	2L	tj	0.511099
FBgn0015550	3.66616	-0.603129	0.618081	-0.975808	0.32916	0.965328	3L	tap	0.511604
FBgn0036690	3.14082	0.607664	0.626664	0.969681	0.332206	0.965328	3L	Ilp8	0.511889
FBgn0000206	1339.22	0.125873	0.0447693	2.8116	0.00492965	0.164799	3R	boss	0.512375
FBgn0037643	4973.75	-0.118606	0.0406958	-2.91446	0.00356309	0.13437	3R	ScsbetaA	0.512427
FBgn0039226	176.154	-0.212297	0.10492	-2.02341	0.0430306	0.571566	3R	Ude	0.512808
FBgn0010263	6906.33	0.109839	0.0360263	3.04886	0.00229708	0.0983981	2L	Rbp9	0.513042
FBgn0030012	40.8177	0.311386	0.199209	1.56311	0.118026	0.804332	X	CG18262	0.514075
FBgn0031164	4.85584	0.587576	0.59375	0.989601	0.322369	0.96446	X	CG1724	0.514186
FBgn0030013	386.205	-0.216599	0.108815	-1.99054	0.0465319	0.590626	X	GIIIspla2	0.51456
FBgn0266204	5.70014	0.538448	0.510606	1.05453	0.291641	0.95044	2L	lncRNA:CR44899	0.515049
FBgn0260766	1.23821	-0.8489	1.14304	-0.742671	0.457681	0.985324	3R	CG42564	0.515053
FBgn0032834	12.8169	0.420119	0.332307	1.26425	0.206142	0.90645	2L	CG13965	0.515072
FBgn0031751	6.24914	-0.5308	0.498458	-1.06488	0.286928	0.950305	2L	CG9016	0.51545
FBgn0086408	79.9829	-0.238564	0.127936	-1.86472	0.0622213	0.666766	2R	stl	0.515558
FBgn0038854	198.527	-0.181859	0.0818025	-2.22315	0.0262057	0.45206	3R	CG7044	0.515669
FBgn0036300	72.0782	-0.249656	0.138046	-1.8085	0.0705284	0.701801	3L	Pmm2	0.515807
FBgn0038371	9.99425	-0.446618	0.369783	-1.20778	0.227131	0.920008	3R	Pbp45	0.515824
FBgn0267823	34.1125	-0.314913	0.204032	-1.54345	0.122722	0.812323	2R	Gmer	0.516524
FBgn0265499	9.42676	0.471553	0.407054	1.15845	0.24668	0.931119	2R	asRNA:CR44368	0.516843
FBgn0033949	56.9769	-0.275571	0.163155	-1.68901	0.0912176	0.752176	2R	Had2	0.516926
FBgn0260474	148.167	-0.208452	0.102695	-2.02981	0.0423755	0.569922	2R	CG30002	0.517391
FBgn0266199	5.26849	0.566434	0.56116	1.0094	0.312784	0.95638	X	asRNA:CR44894	0.517714
FBgn0283531	124.428	0.218989	0.111492	1.96417	0.0495103	0.611679	2L	Duox	0.517788
FBgn0026319	69.54	-0.258756	0.14711	-1.75893	0.0785902	0.728206	2L	Traf4	0.517809
FBgn0085234	1.18983	-0.896306	1.26967	-0.705937	0.480227	0.985908	2R	CG34205	0.518178
FBgn0036752	121.491	-0.25751	0.146065	-1.76298	0.0779033	0.728037	3L	Adgf-A	0.518281
FBgn0016047	34.3346	0.362256	0.259802	1.39435	0.163211	0.864228	2R	nompA	0.518578
FBgn0266331	3.7783	-0.591552	0.606925	-0.974671	0.329724	0.965328	2L	asRNA:CR44996	0.518753
FBgn0031309	19.0963	-0.361401	0.259001	-1.39537	0.162905	0.864228	2L	Tfb4	0.51903
FBgn0053120	343.103	-0.16246	0.0684769	-2.37248	0.017669	0.368535	2L	CG33120	0.519089
FBgn0053966	2.60374	0.661307	0.739686	0.894038	0.371302	0.974487	3L	CG33966	0.519347
FBgn0050203	231.47	0.180626	0.0814742	2.21697	0.0266254	0.454529	2R	CG30203	0.519479
FBgn0039404	25.3625	0.336444	0.229576	1.4655	0.142784	0.834371	3R	CG14543	0.519513
FBgn0027932	1490.08	-0.15745	0.0651736	-2.41586	0.0156982	0.340651	2L	Akap200	0.51992
FBgn0025454	3486.22	-0.146025	0.0577102	-2.53032	0.0113959	0.287489	2R	Cyp6g1	0.520279
FBgn0036996	2.83834	-1.1426	1.98461	-0.575729	0.564798	0.991517	3L	mag	0.520611
FBgn0030376	5.61643	0.528305	0.500062	1.05648	0.290749	0.95044	X	CG2750	0.520684
FBgn0038662	554.193	-0.178516	0.0801186	-2.22815	0.0258706	0.4505	3R	Mpc1	0.520787
FBgn0265814	17.6771	-0.406051	0.317389	-1.27935	0.200774	0.901167	2L	lncRNA:CR44603	0.521031
FBgn0267365	114.57	0.226414	0.118733	1.90691	0.0565317	0.646882	2L	l(2)SH0834	0.521797
FBgn0038601	37.0037	-0.299651	0.189848	-1.57837	0.11448	0.799741	3R	Polr1E	0.522332
FBgn0042131	3.31645	-0.634455	0.692143	-0.916653	0.359324	0.97391	3L	CG18808	0.522368
FBgn0038339	8.88814	-0.460139	0.394996	-1.16492	0.244051	0.929251	3R	CG6118	0.522583
FBgn0261396	398.542	-0.153066	0.0625943	-2.44537	0.0144705	0.323979	2L	Rpn3	0.522917
FBgn0028479	2110.9	-0.129792	0.0479556	-2.7065	0.00679971	0.206888	2L	Mtpalpha	0.523209
FBgn0041164	97.096	-0.233725	0.125526	-1.86196	0.0626091	0.667712	3L	armi	0.523293
FBgn0002466	4.19986	0.5603	0.557499	1.00502	0.314885	0.957957	3L	sti	0.523378
FBgn0032119	2.4189	-0.661855	0.747652	-0.885245	0.376025	0.974487	2L	CG3769	0.523425
FBgn0032846	85.2694	0.244463	0.135434	1.80503	0.0710693	0.704199	2L	Pyroxd1	0.523937
FBgn0003654	292.387	-0.173444	0.0769146	-2.25502	0.0241322	0.438936	X	sw	0.524169
FBgn0085360	402.675	-0.165741	0.0714399	-2.32001	0.0203403	0.400559	X	CG34331	0.524355
FBgn0004391	164.867	-0.196628	0.0945755	-2.07905	0.0376124	0.536559	X	shtd	0.524651
FBgn0051077	4.95258	0.545645	0.533836	1.02212	0.306724	0.955355	3R	CG31077	0.524743
FBgn0025882	5.90569	0.556782	0.553622	1.00571	0.314557	0.957957	X	snoRNA:MeU6-A47	0.525204
FBgn0037351	3075.85	-0.10171	0.0325893	-3.12097	0.00180258	0.0840507	3R	RpL13A	0.525892
FBgn0037635	198.889	0.192984	0.0919907	2.09786	0.0359175	0.525672	3R	CG9837	0.526257
FBgn0039731	14.5047	-0.414172	0.332051	-1.24731	0.212283	0.91046	3R	Sas-6	0.526293
FBgn0261930	12.4959	0.447437	0.379422	1.17926	0.238296	0.925966	X	vnd	0.526379
FBgn0010040	1.52932	0.778601	1.00563	0.77424	0.438789	0.98169	3R	GstD4	0.526574
FBgn0038139	16.1374	0.384699	0.293303	1.31161	0.189652	0.885043	3R	PK2-R2	0.52751
FBgn0036474	24.5862	0.333709	0.230444	1.44811	0.147586	0.838848	3L	Or71a	0.528084
FBgn0061492	105.45	-0.225825	0.11977	-1.88548	0.0593646	0.658026	3L	loj	0.528485
FBgn0023516	343.051	-0.166071	0.0722477	-2.29864	0.0215255	0.415204	X	Pex5	0.52863
FBgn0069913	1.25705	0.860498	1.20964	0.711366	0.476857	0.985908	2R	CG4681	0.528754
FBgn0025683	5991.14	-0.168697	0.0741969	-2.27364	0.0229878	0.426636	NA	NA	0.529164
FBgn0041581	45.3952	-0.69871	0.8343	-0.837481	0.402322	0.976758	2R	AttB	0.529312
FBgn0261625	638.41	-0.184331	0.0858275	-2.14769	0.0317381	0.494003	2R	GLS	0.529413
FBgn0035168	14.6977	0.390137	0.301787	1.29276	0.196096	0.893208	3L	Cep290	0.529621
FBgn0267638	10.8712	0.428715	0.354906	1.20797	0.22706	0.920008	3L	lncRNA:CR45976	0.529625
FBgn0032649	13.3941	0.43791	0.368273	1.18909	0.234404	0.922547	2L	CG15145	0.529787
FBgn0083054	21.8653	0.369596	0.275261	1.34271	0.179366	0.879861	2R	snoRNA:Psi18S-1347a	0.529889
FBgn0263487	11.8918	0.436838	0.36689	1.19065	0.233791	0.922547	2R	scaRNA:PsiU5-44	0.530005
FBgn0033742	174.787	-0.208934	0.105686	-1.97693	0.0480499	0.599736	2R	Nepl10	0.530348
FBgn0002775	111.674	0.217179	0.112823	1.92495	0.0542357	0.636042	3L	msl-3	0.531023
FBgn0031800	550.02	0.166092	0.0726122	2.28739	0.0221732	0.420432	2L	CG9497	0.531196
FBgn0004425	2.20207	-0.693783	0.828441	-0.837455	0.402337	0.976758	3L	LysB	0.531706
FBgn0031117	112.45	-0.221121	0.116465	-1.89861	0.0576156	0.653889	X	GstT3	0.532022
FBgn0033451	108.205	-0.220901	0.116312	-1.8992	0.0575377	0.653889	2R	Marc	0.532197
FBgn0029795	1.45186	0.777728	1.01783	0.764106	0.444804	0.983085	X	CG15773	0.532563
FBgn0051627	21.3348	-0.352937	0.255865	-1.37939	0.167776	0.870556	2L	CG31627	0.532572
FBgn0032082	2.57621	-0.632939	0.705804	-0.896764	0.369845	0.974462	2L	CG18088	0.532822
FBgn0025832	15.3639	-0.395792	0.31149	-1.27064	0.203856	0.905246	2R	Fen1	0.532888
FBgn0033883	327.568	-0.164319	0.0715957	-2.2951	0.0217273	0.416764	2R	CG16935	0.533013
FBgn0050466	74.1763	0.250951	0.14417	1.74066	0.0817432	0.733803	2R	CG30466	0.533431
FBgn0033207	2.18166	0.694633	0.83406	0.832834	0.404938	0.976758	2R	CG12826	0.533678
FBgn0004432	3282.09	-0.0999155	0.0321258	-3.11013	0.00187005	0.085284	X	Cyp1	0.533846
FBgn0033819	2.84709	0.629756	0.701249	0.898048	0.36916	0.974462	2R	CG4714	0.533889
FBgn0263482	59.0064	0.284784	0.178406	1.59627	0.110429	0.794659	2R	snoRNA:lola-c	0.533932
FBgn0050488	1.68977	0.801209	1.07757	0.743532	0.457159	0.985324	2R	antr	0.534125
FBgn0014019	2519.22	0.119608	0.0430047	2.78128	0.00541445	0.175565	2L	Rh5	0.535691
FBgn0058298	14.0144	0.385072	0.299129	1.28731	0.197986	0.89506	3L	CG40298	0.535986
FBgn0051673	255.577	-0.169555	0.0758188	-2.23632	0.0253308	0.447313	2L	CG31673	0.536205
FBgn0031463	35.9338	0.298262	0.194007	1.53737	0.124202	0.812808	2L	G6P	0.5368
FBgn0029969	314.725	-0.170789	0.0768212	-2.22321	0.0262019	0.45206	X	Acat1	0.536868
FBgn0264507	59.6551	0.262742	0.156854	1.67507	0.0939209	0.761643	X	asRNA:CR43906	0.537158
FBgn0032938	1029.46	0.133976	0.0517814	2.58733	0.00967228	0.256805	2L	CG8671	0.537168
FBgn0058178	1664.03	0.128312	0.0482989	2.65662	0.00789276	0.224354	NA	NA	0.537266
FBgn0032362	5.705	0.506332	0.482213	1.05002	0.29371	0.950725	2L	spz4	0.537763
FBgn0000594	12.6701	-0.405801	0.32885	-1.234	0.217202	0.91504	3L	Est-P	0.538144
FBgn0036687	4.8422	0.558056	0.573175	0.973624	0.330243	0.965328	3L	CG6652	0.538868
FBgn0010350	4160.61	0.114857	0.0405275	2.83404	0.00459635	0.158355	3L	Cds	0.538906
FBgn0033055	272.374	0.174422	0.0798586	2.18414	0.0289519	0.4721	2R	Tbce	0.539116
FBgn0037005	25.2702	-0.334507	0.237712	-1.40719	0.15937	0.861509	3L	CG5078	0.541002
FBgn0034446	4.07019	-0.569588	0.597264	-0.953661	0.340255	0.966814	2R	Arl6	0.541155
FBgn0038047	11.1744	-0.4191	0.349966	-1.19755	0.231094	0.922547	3R	CG5245	0.541208
FBgn0039527	74.8332	-0.243725	0.139481	-1.74737	0.0805728	0.731188	3R	CG5639	0.541266
FBgn0010406	422.889	0.153405	0.0650315	2.35894	0.0183271	0.376006	3L	RNaseX25	0.541438
FBgn0266871	72.1837	0.242723	0.138577	1.75153	0.0798547	0.731188	2L	lncRNA:CR45332	0.541456
FBgn0032452	0.972462	-0.942748	1.47146	-0.640691	0.521724	0.990469	2L	CG15484	0.541524
FBgn0031305	997.68	-0.126828	0.0477779	-2.65453	0.00794187	0.224354	2L	Iris	0.541566
FBgn0266428	31.4957	0.340066	0.244821	1.38904	0.164821	0.865825	2L	asRNA:CR43463	0.541667
FBgn0033206	153.9	-0.195543	0.0969086	-2.01781	0.0436112	0.573437	2R	DCTN4-p62	0.54198
FBgn0034706	276.968	-0.195661	0.097052	-2.01604	0.0437958	0.573974	2R	CG11275	0.542228
FBgn0082997	2.50846	0.636109	0.728209	0.873526	0.382377	0.975302	X	snoRNA:Psi28S-1232	0.542524
FBgn0050050	29.9637	0.335743	0.240134	1.39815	0.162069	0.863587	2R	CG30050	0.542828
FBgn0051866	11.2949	-0.427753	0.363947	-1.17532	0.239867	0.927575	2L	Ada1-2	0.542976
FBgn0032934	136.185	-0.204737	0.104784	-1.95389	0.0507138	0.615445	2L	CG8679	0.543115
FBgn0013686	134847	0.184813	0.0886147	2.08558	0.0370165	0.534868	MT	lrRNA	0.543777
FBgn0264307	2446.33	0.112793	0.0397237	2.83944	0.00451931	0.158355	3L	orb2	0.543887
FBgn0037144	27.491	-0.314837	0.215929	-1.45806	0.144824	0.836851	3L	CG7458	0.544254
FBgn0263474	62.9526	0.293333	0.191614	1.53086	0.125805	0.812808	2L	scaRNA:PsiU2-38.40.42	0.544392
FBgn0038738	1100.76	-0.123439	0.0459848	-2.68435	0.00726708	0.215228	3R	CG4572	0.544512
FBgn0039004	82.0584	-0.239113	0.136007	-1.75809	0.078732	0.728206	3R	Nup133	0.544572
FBgn0031146	78.3711	-0.234773	0.13213	-1.77683	0.0755961	0.722292	X	CG15449	0.545383
FBgn0266351	5.07334	-0.548645	0.565174	-0.970753	0.331671	0.965328	X	asRNA:CR45000	0.545807
FBgn0050446	50.0244	-0.26887	0.165953	-1.62015	0.1052	0.782264	2R	Tdc2	0.54582
FBgn0032754	3.60487	-0.581618	0.626529	-0.928317	0.353243	0.971956	2L	CG10700	0.545948
FBgn0052170	119.192	-0.236991	0.134446	-1.76272	0.0779485	0.728037	3L	CG32170	0.546221
FBgn0028956	25.9604	-0.322881	0.226388	-1.42623	0.153802	0.851155	2R	mthl3	0.546369
FBgn0011676	453.737	-0.176062	0.0822523	-2.14051	0.0323133	0.498581	2L	Nos	0.54646
FBgn0264385	14.3027	0.39128	0.314616	1.24368	0.213619	0.911031	X	lncRNA:CR43837	0.54664
FBgn0030764	16.6455	0.382891	0.303339	1.26225	0.206857	0.906978	X	CG9777	0.546986
FBgn0033921	8.49323	0.445074	0.393989	1.12966	0.258619	0.939252	2R	tej	0.54776
FBgn0085354	214.024	-0.180828	0.0861894	-2.09804	0.035902	0.525672	X	CG34325	0.547929
FBgn0036225	39.4692	0.297621	0.197862	1.50418	0.132534	0.819909	3L	CG5883	0.548007
FBgn0028988	261.667	-0.176111	0.0825579	-2.13319	0.0329093	0.500541	2R	Spn42Dd	0.548129
FBgn0034501	3180.73	-0.159484	0.0702125	-2.27144	0.0231203	0.427687	2R	CG13868	0.548383
FBgn0030786	97.0074	-0.230196	0.128664	-1.78913	0.0735937	0.711477	X	mRpL22	0.548467
FBgn0037912	3.78238	-0.575687	0.61969	-0.928992	0.352893	0.971705	3R	sea	0.549015
FBgn0032285	2165.81	-0.23253	0.131026	-1.77469	0.0759487	0.722894	2L	CG17108	0.549145
FBgn0031496	3.70465	-0.567479	0.604723	-0.938412	0.348033	0.969697	2L	CG17258	0.549388
FBgn0051029	18.9957	-0.384147	0.306808	-1.25208	0.210541	0.909203	3R	CG31029	0.549619
FBgn0040629	18.3916	-0.716831	0.916593	-0.78206	0.434179	0.981185	3R	CAH5	0.549883
FBgn0264481	6.16516	0.489224	0.466713	1.04823	0.294532	0.951166	3L	asRNA:CR43889	0.549904
FBgn0032140	276.959	0.168477	0.0770845	2.18561	0.028844	0.472014	2L	CG13117	0.550244
FBgn0037603	79.6978	0.232729	0.131631	1.76804	0.0770539	0.7262	3R	Sys1	0.550712
FBgn0020660	85.6103	0.232927	0.131845	1.76667	0.077284	0.7262	3L	eIF4B	0.550816
FBgn0265313	15.8964	0.390074	0.316388	1.2329	0.217613	0.91554	2R	CG44286	0.55163
FBgn0051032	15.1876	0.399318	0.330002	1.21005	0.226261	0.920008	3R	CR31032	0.552439
FBgn0031768	120.859	-0.203029	0.105309	-1.92794	0.0538625	0.635094	2L	IPIP	0.552604
FBgn0265830	9.4709	0.435457	0.383813	1.13456	0.256561	0.935995	X	lncRNA:CR44619	0.553003
FBgn0046875	5.78044	-0.492666	0.476201	-1.03458	0.300867	0.954164	3R	Obp83g	0.553367
FBgn0052756	115.26	0.216281	0.117194	1.8455	0.064965	0.679947	X	CG32756	0.553612
FBgn0037856	173.536	0.19244	0.0966269	1.99158	0.0464176	0.590323	3R	Leash	0.553881
FBgn0032472	1106.45	-0.12095	0.04533	-2.66821	0.00762561	0.220866	2L	CG9928	0.554448
FBgn0032136	6410.43	-0.108568	0.0381503	-2.84581	0.00442993	0.157546	2L	Apoltp	0.55523
FBgn0040666	57.7692	-0.256987	0.156879	-1.63812	0.101397	0.775489	2R	CG12848	0.555342
FBgn0012037	390.462	0.183376	0.0895051	2.04878	0.0404838	0.556216	2L	Ance	0.555403
FBgn0037615	12.7625	-0.421514	0.364991	-1.15486	0.248147	0.931468	3R	CG11760	0.555726
FBgn0031250	460.548	-0.15141	0.0654625	-2.31292	0.020727	0.404643	2L	Ent1	0.556042
FBgn0037721	129.457	0.200063	0.103505	1.93287	0.0532516	0.632517	3R	CG9427	0.556143
FBgn0038466	10.3304	0.432136	0.38208	1.13101	0.258052	0.937795	3R	CG8907	0.5569
FBgn0267083	3.39668	0.583763	0.647194	0.901991	0.367062	0.974462	X	lncRNA:CR45527	0.557071
FBgn0030439	2.35624	0.642785	0.768157	0.836788	0.402712	0.976758	X	CG12716	0.557309
FBgn0035120	70.9188	0.237377	0.137961	1.72061	0.0853216	0.741122	3L	wac	0.557517
FBgn0259101	15.8118	0.379719	0.306229	1.23998	0.214982	0.913316	X	CG42249	0.557828
FBgn0031959	45.5287	0.272878	0.174451	1.5642	0.11777	0.804332	2L	spz3	0.557835
FBgn0030480	34.9689	0.297765	0.202713	1.4689	0.141859	0.834252	X	Tim9a	0.559053
FBgn0052507	13.6062	0.404827	0.342942	1.18045	0.23782	0.925966	X	CG32507	0.559099
FBgn0267727	2.63647	-0.963029	1.59825	-0.602553	0.546806	0.991517	NA	NA	0.559147
FBgn0264607	4466.87	0.109405	0.0389109	2.81168	0.00492841	0.164799	4	CaMKII	0.559205
FBgn0030478	3063.91	-0.0925079	0.0297506	-3.10945	0.00187437	0.085284	X	CG1640	0.559394
FBgn0264554	1.90671	0.68372	0.86201	0.793169	0.427679	0.979786	3L	asRNA:CR43933	0.559485
FBgn0032727	143.76	-0.204127	0.1078	-1.89358	0.0582809	0.655674	2L	CG10623	0.559771
FBgn0015035	300.178	-0.2254	0.127276	-1.77096	0.0765669	0.723765	2L	Cyp4e3	0.560354
FBgn0020392	138.707	-0.20438	0.108187	-1.88913	0.0588746	0.657112	3L	Nmt	0.560529
FBgn0036833	6.08223	-0.467289	0.441858	-1.05755	0.290259	0.95044	3L	CG3819	0.561003
FBgn0031091	5.13682	-0.524381	0.541021	-0.969244	0.332423	0.965328	X	Phf7	0.561286
FBgn0266324	2.42979	0.626114	0.741567	0.844312	0.398495	0.976758	2L	asRNA:CR44989	0.562107
FBgn0028863	2034.01	0.0971018	0.0323129	3.00505	0.0026554	0.109356	2L	stol	0.562184
FBgn0038208	2.64276	0.661862	0.818889	0.808243	0.41895	0.976758	3R	CG14355	0.562243
FBgn0031661	59.4129	0.281303	0.185445	1.51691	0.12929	0.813649	2L	Gmd	0.562446
FBgn0033520	77.8415	-0.260712	0.163142	-1.59806	0.110029	0.793844	2R	Prx2540-1	0.562484
FBgn0033374	33.1326	-0.309057	0.217738	-1.4194	0.155782	0.856232	2R	Boot	0.562913
FBgn0250838	923.542	-0.136856	0.0563126	-2.43028	0.0150871	0.334464	2R	roh	0.56329
FBgn0035308	37.4761	0.28886	0.194496	1.48517	0.137498	0.82777	3L	CG15822	0.563752
FBgn0262738	23776.4	0.0843695	0.0259071	3.25662	0.00112746	0.0608723	X	norpA	0.564011
FBgn0037263	10.8575	-0.404023	0.345573	-1.16914	0.242348	0.928892	3R	slx1	0.564027
FBgn0083055	8.44916	-0.458099	0.429795	-1.06585	0.286489	0.94997	3R	snoRNA:Psi18S-1295	0.56403
FBgn0037416	9.53326	-0.443988	0.407296	-1.09009	0.275675	0.940925	3R	Osi9	0.564343
FBgn0052109	82.7962	0.228203	0.13114	1.74015	0.0818335	0.73403	3L	CG32109	0.564843
FBgn0033691	101.143	-0.220041	0.12344	-1.78258	0.0746553	0.716335	2R	CG8860	0.564973
FBgn0039044	61.1151	-0.250814	0.153677	-1.63208	0.102663	0.77867	3R	p53	0.565
FBgn0050410	173.642	-0.1896	0.0965467	-1.96382	0.0495515	0.611679	2R	Rpi	0.565696
FBgn0039890	1505.95	0.112971	0.0415099	2.72155	0.00649757	0.201091	4	Abcd1	0.566113
FBgn0034530	38.1167	0.317415	0.229502	1.38306	0.166647	0.869028	2R	Rcd6	0.566222
FBgn0011296	104.656	0.23798	0.141104	1.68655	0.0916892	0.752815	2R	l(2)efl	0.566308
FBgn0031196	2.84612	0.59714	0.688958	0.86673	0.38609	0.976758	X	Cluap1	0.566494
FBgn0024957	808.373	-0.140763	0.0593746	-2.37077	0.0177512	0.369566	3R	Irp-1B	0.566964
FBgn0000281	1.34609	0.720891	0.965786	0.746429	0.455408	0.985324	3R	Cec2	0.56721
FBgn0266899	2.26262	0.627198	0.753412	0.832477	0.40514	0.976758	2L	lncRNA:CR45359	0.567401
FBgn0264448	3.75188	0.551107	0.599141	0.919829	0.357662	0.97391	2L	asRNA:CR43866	0.567435
FBgn0037540	46.1975	0.268111	0.172874	1.55091	0.120923	0.810836	3R	Pbp95	0.567559
FBgn0036136	186.68	-0.191018	0.0981343	-1.9465	0.0515951	0.620682	3L	Ufd1	0.567656
FBgn0016054	13.8555	-0.390901	0.329512	-1.1863	0.235503	0.922714	2L	phr6-4	0.568215
FBgn0026380	222.339	-0.167465	0.0791032	-2.11705	0.0342556	0.510543	3R	Prosbeta3	0.568353
FBgn0065071	19.8559	0.34942	0.271847	1.28535	0.198668	0.89506	X	snoRNA:Or-CD10	0.568528
FBgn0016660	12.6547	-0.389035	0.327366	-1.18838	0.234684	0.922547	2L	H15	0.568978
FBgn0264310	1.90333	0.666491	0.842882	0.790729	0.429102	0.979987	3L	lncRNA:CR43785	0.568991
FBgn0262789	27.5487	0.319098	0.23314	1.3687	0.171094	0.874985	3L	CR43170	0.569281
FBgn0267520	34.7581	0.295641	0.204813	1.44347	0.148889	0.840638	X	28SrRNA-Psi:CR45860	0.569462
FBgn0031357	59.4668	-0.251758	0.156156	-1.61222	0.106914	0.787479	2L	mRpL48	0.569576
FBgn0030964	77.8584	0.226628	0.131097	1.7287	0.0838623	0.739877	X	Pvf1	0.57023
FBgn0278599	1.11212	-0.847831	1.30447	-0.649945	0.515728	0.990469	2R	asRNA:CR46269	0.570402
FBgn0266698	10.5564	0.426802	0.386068	1.10551	0.26894	0.940025	3R	lncRNA:CR45188	0.570921
FBgn0259985	1341.85	0.119014	0.0455773	2.61125	0.00902121	0.2447	2R	Mppe	0.571016
FBgn0052626	2571.74	-0.106194	0.0379307	-2.79967	0.00511547	0.168562	X	AMPdeam	0.571082
FBgn0038251	106.994	0.214403	0.119788	1.78985	0.0734779	0.711477	3R	Hexim	0.571349
FBgn0039757	4102.37	-0.0996737	0.0342805	-2.90759	0.00364223	0.135706	3R	RpS7	0.57139
FBgn0028694	265.038	-0.157339	0.0718424	-2.19005	0.0285203	0.469815	2L	Rpn11	0.571394
FBgn0039094	347.262	-0.195999	0.103207	-1.8991	0.0575516	0.653889	3R	CG10184	0.571442
FBgn0051374	208.767	-0.175417	0.0859212	-2.0416	0.0411909	0.559323	3R	sals	0.571495
FBgn0032478	30.5962	0.2959	0.206218	1.43488	0.15132	0.846481	2L	Rsph1	0.571915
FBgn0263408	14.3614	0.367167	0.298394	1.23048	0.218518	0.91554	3R	asRNA:CR43454	0.572112
FBgn0003279	5793.12	-0.112815	0.0419056	-2.69212	0.00710004	0.213645	3R	RpL4	0.572256
FBgn0030653	9.86404	-0.436625	0.402913	-1.08367	0.278511	0.94442	X	CG7860	0.572274
FBgn0050263	62.5675	0.253787	0.159216	1.59397	0.110942	0.79519	2R	stum	0.572345
FBgn0039024	874.968	-0.131209	0.0535453	-2.45044	0.0142684	0.32196	3R	Nepl15	0.572581
FBgn0052418	27.4291	-0.325805	0.243358	-1.33879	0.18064	0.879861	3L	vito	0.57262
FBgn0027780	155.315	-0.191306	0.0994043	-1.92453	0.0542884	0.636042	2L	Aasdh	0.572719
FBgn0035721	30.5632	-0.298969	0.210394	-1.421	0.155317	0.855275	3L	CG9948	0.573059
FBgn0033866	12.0275	0.405512	0.355057	1.14211	0.25341	0.934508	2R	CG6280	0.573117
FBgn0042129	19.3061	0.359141	0.28808	1.24667	0.212518	0.91046	2L	OS9	0.573376
FBgn0267628	16.2182	0.353288	0.280106	1.26127	0.207213	0.906978	3L	lncRNA:CR45966	0.573453
FBgn0035785	7.49279	-0.456815	0.437872	-1.04326	0.296827	0.952	3L	ppk26	0.574159
FBgn0086081	5.33622	-0.486569	0.489317	-0.994385	0.320035	0.962564	3L	snoRNA:Me28S-A30	0.57444
FBgn0267708	3.27035	0.568859	0.645085	0.881835	0.377866	0.974699	3R	lncRNA:CR46041	0.574863
FBgn0050295	107.823	0.245573	0.151495	1.621	0.105018	0.782264	2R	Ipk1	0.574974
FBgn0035909	493.296	-0.132794	0.0548572	-2.42072	0.0154899	0.338353	3L	ergic53	0.574976
FBgn0029997	1042.52	0.116979	0.0446973	2.61714	0.00886691	0.241094	X	CG2258	0.57535
FBgn0015543	6.99985	0.460263	0.444953	1.03441	0.300945	0.954164	2R	snoRNA:Me28S-A1322	0.575396
FBgn0001341	91.3776	0.233064	0.138897	1.67797	0.0933539	0.759129	X	Mybbp1A	0.575407
FBgn0029880	60.6358	-0.243755	0.14981	-1.6271	0.103716	0.779784	X	CG14443	0.575583
FBgn0026872	138.012	0.199085	0.10684	1.8634	0.0624063	0.667712	X	CG14777	0.575635
FBgn0029838	29.0047	0.301141	0.214323	1.40508	0.159997	0.863004	X	CG4666	0.575871
FBgn0039124	2.9474	0.624073	0.762963	0.81796	0.41338	0.976758	3R	tbrd-1	0.576201
FBgn0023541	10.2334	-0.421453	0.382743	-1.10114	0.270836	0.940925	X	Cyp4d14	0.57665
FBgn0015714	51.0177	-0.323246	0.242306	-1.33404	0.18219	0.879861	2R	Cyp6a17	0.576724
FBgn0010531	64.7087	-0.23333	0.139606	-1.67134	0.0946545	0.761776	2R	Ccs	0.576904
FBgn0267801	12.8564	-0.379862	0.319962	-1.18721	0.235145	0.922714	3R	lncRNA:CR46126	0.577025
FBgn0015625	8.52846	-0.44851	0.426964	-1.05046	0.293505	0.950725	3R	CycB3	0.577058
FBgn0027364	4.93681	0.514222	0.542822	0.947312	0.34348	0.968842	3L	Six4	0.577232
FBgn0261989	95.6531	-0.326537	0.246962	-1.32222	0.186097	0.881744	2R	CG42807	0.577487
FBgn0058198	37.1886	0.275462	0.184979	1.48915	0.136447	0.826556	3R	CG40198	0.577717
FBgn0083031	1.71439	0.686294	0.908667	0.755276	0.450084	0.985324	2L	snoRNA:Psi18S-525h	0.578172
FBgn0013678	24365.4	0.197652	0.106175	1.86156	0.0626646	0.667712	MT	CYTB	0.578401
FBgn0263106	1238.56	0.136307	0.0576592	2.36401	0.0180783	0.373491	3L	DnaJ-1	0.578679
FBgn0035907	59.6932	0.258914	0.166942	1.55092	0.12092	0.810836	3L	GstO1	0.57869
FBgn0086667	564.309	0.345846	0.273312	1.26539	0.205732	0.90645	X	snoRNA:Psi28S-3342	0.578773
FBgn0034523	6.76118	-0.460222	0.448537	-1.02605	0.304867	0.955355	2R	Nnf1a	0.578864
FBgn0083041	37.9196	0.335388	0.259448	1.2927	0.196115	0.893208	X	snoRNA:Psi18S-1854b	0.57905
FBgn0266667	150.19	0.194548	0.103578	1.87827	0.0603441	0.662811	3L	Exo70	0.579128
FBgn0028490	4730.8	-0.105229	0.0379593	-2.77216	0.00556863	0.179533	2L	CG31705	0.579145
FBgn0032020	49.9039	0.274333	0.18428	1.48867	0.136574	0.826556	2L	strat	0.579165
FBgn0022361	1782.47	0.125152	0.0502435	2.49091	0.0127416	0.301418	4	Pur-alpha	0.579248
FBgn0267730	1.7754	-0.710214	0.970692	-0.731658	0.464378	0.985324	3R	lncRNA:CR46061	0.579972
FBgn0034322	2.1856	0.623312	0.768502	0.811074	0.417323	0.976758	2R	CG18536	0.58001
FBgn0051105	6.07107	0.504194	0.528332	0.954313	0.339925	0.966814	3R	ppk22	0.580399
FBgn0027052	304.938	0.157122	0.0730862	2.14982	0.0315696	0.493395	2L	STUB1	0.581035
FBgn0045474	7.04984	0.468635	0.466119	1.0054	0.314705	0.957957	3L	Gr77a	0.581702
FBgn0031992	126.418	-0.221932	0.129742	-1.71057	0.087161	0.743968	2L	Acbp1	0.581867
FBgn0052732	105.009	-0.205046	0.113709	-1.80326	0.0713473	0.704977	X	Setd3	0.581955
FBgn0250824	4.0194	-0.53643	0.591762	-0.906497	0.364673	0.97445	2R	CG33655	0.582092
FBgn0265873	80.0848	0.22857	0.136371	1.67608	0.0937224	0.760837	X	lncRNA:CR44662	0.582096
FBgn0013279	14.5381	0.389105	0.337492	1.15293	0.248939	0.931468	3R	Hsp70Bc	0.582126
FBgn0036997	118.496	-0.250206	0.158791	-1.5757	0.115096	0.799741	3L	CG5955	0.582199
FBgn0037730	98.6184	0.211181	0.119511	1.76703	0.0772224	0.7262	3R	CG9444	0.582254
FBgn0039145	5.28351	0.493058	0.510645	0.96556	0.334264	0.965328	3R	CG6000	0.582571
FBgn0266727	3.89917	-0.553514	0.626995	-0.882805	0.377342	0.974487	4	lncRNA:CR45200	0.583065
FBgn0053640	1.3742	-0.758046	1.10045	-0.688854	0.490915	0.986067	2L	CG33640	0.583134
FBgn0264679	2.2804	0.637732	0.80746	0.789801	0.429644	0.979987	2R	asRNA:CR43964	0.583474
FBgn0040794	1.4945	0.711442	0.983223	0.723582	0.469322	0.985324	3L	CG13056	0.583809
FBgn0015805	335.478	-0.153889	0.071066	-2.16544	0.030354	0.48295	3L	HDAC1	0.584022
FBgn0031314	59.5254	-0.25727	0.16745	-1.5364	0.12444	0.812808	2L	IntS14	0.585006
FBgn0031538	731.685	-0.155053	0.0722151	-2.1471	0.0317856	0.494003	2L	CG3246	0.585823
FBgn0035429	3.49203	0.565079	0.655651	0.86186	0.388765	0.976758	3L	CG12017	0.586328
FBgn0014931	23.4446	0.31965	0.242931	1.31581	0.188238	0.883194	3R	CG2678	0.586354
FBgn0261269	30.8758	0.291423	0.207492	1.4045	0.16017	0.863114	2R	conv	0.586404
FBgn0032647	31.9043	0.338708	0.268436	1.26178	0.207027	0.906978	2L	CG15143	0.586587
FBgn0266666	80.2812	-0.235327	0.144713	-1.62616	0.103916	0.779838	2L	Sem1	0.586947
FBgn0038582	21.9506	0.32235	0.246931	1.30542	0.191748	0.887476	3R	CG7988	0.587204
FBgn0039869	81.1071	-0.235758	0.145246	-1.62316	0.104555	0.782264	3R	CG1890	0.587224
FBgn0021768	97.6088	0.213843	0.123393	1.73303	0.083091	0.736583	3L	nudC	0.587427
FBgn0013681	802.775	0.288197	0.204098	1.41205	0.157934	0.859298	MT	ND3	0.587494
FBgn0065110	6.92542	-0.468893	0.473104	-0.9911	0.321637	0.96446	2L	ppk10	0.587499
FBgn0037844	3.1189	0.560369	0.647884	0.864922	0.387082	0.976758	3R	CG4570	0.587513
FBgn0086658	163.916	0.310191	0.231494	1.33995	0.180261	0.879861	2R	snoRNA:Psi28S-1180	0.587743
FBgn0083026	2.63972	-0.62769	0.794003	-0.790539	0.429213	0.979987	2L	snoRNA:Psi18S-640a	0.588074
FBgn0026566	121.168	-0.195317	0.106243	-1.83839	0.0660046	0.682992	3R	CG1307	0.588089
FBgn0025741	4670.75	0.086565	0.0282409	3.06524	0.00217496	0.0962258	4	PlexA	0.588189
FBgn0031436	571.061	-0.143485	0.0639829	-2.24256	0.0249252	0.444321	2L	ND-B17.2	0.588763
FBgn0050356	7.16251	-0.468787	0.474367	-0.988236	0.323037	0.964581	2R	CG30356	0.588768
FBgn0045443	4.57724	-0.506306	0.54324	-0.932012	0.351331	0.971429	3R	mthl11	0.588834
FBgn0033132	1097.67	0.126015	0.051814	2.43207	0.0150129	0.334133	2R	Tsp42Ej	0.589124
FBgn0036486	104.286	-0.207071	0.1175	-1.76231	0.0780169	0.728037	3L	Msh6	0.589664
FBgn0053544	4.01011	0.521602	0.573723	0.909153	0.36327	0.97445	2R	Vkor	0.589678
FBgn0052237	11.1132	0.410149	0.376757	1.08863	0.276318	0.941415	3L	CG32237	0.590057
FBgn0040606	5086.02	-0.123293	0.0501191	-2.46	0.0138936	0.315444	3R	CG6503	0.590231
FBgn0267185	14.0351	0.365036	0.308153	1.18459	0.236179	0.923338	X	lncRNA:CR45625	0.590488
FBgn0028546	171.448	-0.175978	0.0899285	-1.95686	0.0503636	0.615171	2L	ics	0.591019
FBgn0030016	2.62638	0.615501	0.7726	0.796662	0.425648	0.978807	X	Or7a	0.591126
FBgn0039013	46.8867	-0.255683	0.167988	-1.52203	0.128001	0.812808	3R	RNF220	0.591194
FBgn0000357	4.91516	-0.499538	0.533803	-0.935811	0.34937	0.970292	3L	Cp18	0.591363
FBgn0034417	153.463	-0.195634	0.107301	-1.82322	0.0682696	0.691449	2R	CG15117	0.591473
FBgn0040765	519.724	-0.137487	0.0600838	-2.28826	0.0221223	0.420432	2R	luna	0.592155
FBgn0033677	230.71	0.174624	0.0893349	1.95472	0.0506167	0.615445	2R	CG8321	0.593934
FBgn0000565	263.304	-0.151924	0.0710848	-2.13722	0.0325801	0.498938	3L	MsrA	0.594404
FBgn0004240	30.4247	-0.763163	1.14729	-0.665187	0.505931	0.988696	2R	DptA	0.59453
FBgn0265379	37.9909	0.276951	0.193795	1.42909	0.152978	0.849726	3R	lncRNA:CR44320	0.594541
FBgn0036671	137.273	-0.189321	0.10228	-1.851	0.0641698	0.675429	3L	CG9951	0.59457
FBgn0030886	68.6104	0.226939	0.1385	1.63855	0.101308	0.775489	X	CG12672	0.594759
FBgn0038235	28.2632	-0.296744	0.218236	-1.35974	0.173913	0.877734	3R	CG8461	0.595077
FBgn0033629	8.88802	-0.413358	0.386676	-1.069	0.285068	0.949239	2R	Tsp47F	0.595249
FBgn0263830	141.575	-0.217706	0.129393	-1.68252	0.0924688	0.755183	X	CG40486	0.595513
FBgn0259742	116.065	0.197456	0.10992	1.79635	0.0724382	0.709226	2R	CG42360	0.595517
FBgn0036770	350.572	-0.152977	0.0720675	-2.1227	0.0337794	0.509919	3L	Prestin	0.595548
FBgn0037975	170.262	-0.176926	0.0916545	-1.93036	0.0535624	0.634205	3R	CG3397	0.595802
FBgn0267220	4.14687	0.526326	0.592545	0.888246	0.374409	0.974487	3L	lncRNA:CR45660	0.596267
FBgn0033252	592.28	0.123766	0.0510546	2.42419	0.0153425	0.337584	2R	CG12769	0.596314
FBgn0032401	52.0345	-0.25214	0.166172	-1.51734	0.12918	0.813432	2L	Plzf	0.596894
FBgn0266227	1362.67	0.121514	0.0496221	2.44878	0.0143341	0.322202	3R	lncRNA:CR44922	0.596999
FBgn0031975	350.777	-0.145412	0.0665551	-2.18484	0.0289008	0.472014	2L	Tg	0.597307
FBgn0031629	754.933	0.13518	0.0591098	2.28693	0.0221998	0.420432	NA	NA	0.597667
FBgn0038893	49.1292	0.25429	0.168937	1.50523	0.132264	0.819585	3R	Archease	0.597849
FBgn0034062	61.7558	0.238008	0.15112	1.57496	0.115265	0.799741	2R	CG8388	0.597966
FBgn0023174	328.537	-0.170954	0.0870025	-1.96493	0.0494226	0.611496	3L	Prosbeta2	0.598028
FBgn0004373	2610.09	0.092642	0.0320932	2.88665	0.00389364	0.14404	3L	fwd	0.598089
FBgn0003372	9.34179	-0.417726	0.396691	-1.05303	0.292329	0.95044	2L	Sgs1	0.598247
FBgn0034379	74.324	-0.223287	0.135944	-1.6425	0.100487	0.773991	2R	CG15073	0.598665
FBgn0014870	985.944	0.118406	0.047776	2.47835	0.013199	0.305827	2R	Psi	0.599047
FBgn0050085	54.2951	-0.257276	0.172893	-1.48806	0.136734	0.826556	2R	Rif1	0.599352
FBgn0034919	77.474	-0.223403	0.136303	-1.63902	0.101209	0.775489	2R	CG5569	0.599464
FBgn0030641	3.00018	-0.571189	0.690868	-0.826771	0.408367	0.976758	X	CG6299	0.599565
FBgn0265041	9.72916	0.413932	0.391862	1.05632	0.290822	0.95044	3R	CG44158	0.599761
FBgn0002774	880.798	0.115984	0.0462729	2.50653	0.0121924	0.295812	2R	mle	0.599813
FBgn0266705	11.485	-0.404825	0.37749	-1.07241	0.283534	0.947689	3R	asRNA:CR45195	0.600345
FBgn0033806	90.3838	-0.218636	0.131717	-1.65989	0.0969365	0.764917	2R	FLASH	0.600357
FBgn0086600	30.1191	0.30506	0.231684	1.3167	0.187938	0.882661	2R	snoRNA:Psi18S-1347c	0.600525
FBgn0043022	4.59745	0.52838	0.603455	0.875591	0.381253	0.975079	2L	snRNA:U5:38ABa	0.600788
FBgn0030725	4.0326	0.511439	0.570009	0.897246	0.369588	0.974462	X	CG8958	0.601054
FBgn0011280	5676.88	-0.147728	0.0688457	-2.14578	0.0318906	0.494304	X	Obp19d	0.601104
FBgn0005771	700.013	-0.116395	0.0466738	-2.49379	0.0126387	0.29961	2L	noc	0.60124
FBgn0032033	34.0016	0.276637	0.196398	1.40855	0.158968	0.861158	2L	CG13392	0.601246
FBgn0035282	4.50446	0.504387	0.55743	0.904843	0.365548	0.97445	3L	CNMa	0.601943
FBgn0040899	49.0252	-0.256776	0.173433	-1.48055	0.138726	0.82777	X	CG17776	0.602181
FBgn0051229	106.469	0.204221	0.117988	1.73086	0.083476	0.738779	3R	CG31229	0.602227
FBgn0034735	131.594	-0.200901	0.114872	-1.74891	0.0803061	0.731188	2R	CG4610	0.602507
FBgn0032017	62.2164	0.238508	0.153283	1.556	0.119709	0.809345	2L	CG7810	0.602734
FBgn0052971	1.62963	-0.694596	0.989469	-0.701988	0.482687	0.985908	2L	CG32971	0.602942
FBgn0085237	21.576	-0.393165	0.36105	-1.08895	0.276177	0.941219	2R	CG34208	0.602968
FBgn0260817	78.1116	0.228031	0.142587	1.59924	0.109767	0.793132	2L	gkt	0.604223
FBgn0036962	17.6104	0.356307	0.30544	1.16653	0.243398	0.929162	3L	CG17122	0.604423
FBgn0032429	186.253	-0.18006	0.0961669	-1.87237	0.0611559	0.663794	2L	CG5446	0.604626
FBgn0033115	6.8054	-0.47166	0.499133	-0.944958	0.344681	0.968842	2R	Spn42De	0.605088
FBgn0028402	72.148	-0.222086	0.136663	-1.62506	0.104149	0.779838	3L	Polr3E	0.605111
FBgn0027945	553.029	-0.150777	0.0718022	-2.09989	0.0357385	0.524413	3L	ppl	0.605127
FBgn0066292	29.639	-0.287354	0.211603	-1.35799	0.174467	0.878233	2R	CheB42c	0.605485
FBgn0032856	36.663	0.276984	0.199058	1.39147	0.164082	0.865322	2L	CG16798	0.606155
FBgn0265011	2.81545	-0.560938	0.680585	-0.824199	0.409826	0.976758	2R	Np	0.606307
FBgn0032196	226.618	0.171754	0.0892801	1.92376	0.0543845	0.636042	2L	CG5708	0.606476
FBgn0083987	1627.74	0.137238	0.0617233	2.22344	0.026186	0.45206	3L	snRNA:U11	0.606595
FBgn0035868	8.4067	-0.422202	0.41253	-1.02344	0.306098	0.955355	3L	CG7194	0.606638
FBgn0010548	1557.64	-0.0981333	0.0358345	-2.73852	0.00617169	0.194529	2R	Aldh-III	0.606967
FBgn0003969	601.241	0.12526	0.0532208	2.35359	0.018593	0.380079	X	vap	0.607042
FBgn0039589	93.5004	0.207417	0.122465	1.69369	0.0903251	0.749519	3R	CG9986	0.607319
FBgn0035044	98.1657	-0.201349	0.116544	-1.72767	0.0840478	0.740257	2R	CG3663	0.607371
FBgn0021800	1084.29	0.113771	0.0455475	2.49785	0.0124948	0.297601	2L	Reph	0.607384
FBgn0051634	2.71172	-0.576185	0.716435	-0.804238	0.42126	0.976758	2L	Oatp26F	0.607675
FBgn0029813	3.10949	-0.559633	0.680223	-0.82272	0.410667	0.976758	X	AgmNAT	0.607709
FBgn0030830	2.45992	0.637625	0.859156	0.742153	0.457995	0.985324	X	CG5172	0.607793
FBgn0031554	2.29348	-0.610752	0.796492	-0.766802	0.443199	0.982452	2L	CG15418	0.608358
FBgn0030575	293.657	-0.157992	0.0781359	-2.02201	0.0431752	0.571644	X	CG5321	0.608665
FBgn0033753	28.1464	0.291457	0.21841	1.33445	0.182056	0.879861	2R	Cyp301a1	0.608669
FBgn0034394	824.715	-0.171039	0.089255	-1.9163	0.0553271	0.640319	2R	CG15096	0.609527
FBgn0036465	6.22466	0.479143	0.519292	0.922686	0.356171	0.973767	3L	Rpn12R	0.60979
FBgn0033667	10.4573	0.379371	0.345082	1.09936	0.27161	0.940925	2R	reb	0.609895
FBgn0031359	662.348	-0.123295	0.0522251	-2.36084	0.0182336	0.375452	2L	Rim2	0.610343
FBgn0266582	535.876	-0.136835	0.0619851	-2.20754	0.0272763	0.461449	3L	ND-30	0.610888
FBgn0250906	1389.51	-0.111753	0.0445729	-2.5072	0.0121693	0.295812	2L	Pgk	0.610974
FBgn0063497	335.104	-0.181081	0.0984418	-1.83947	0.0658462	0.682992	2R	GstE3	0.611025
FBgn0265139	5.53827	0.47823	0.519225	0.921044	0.357027	0.97391	X	Gr2a	0.611067
FBgn0250822	2.03017	0.629218	0.847201	0.742702	0.457662	0.985324	2R	CG34222	0.611518
FBgn0002521	721.343	0.128429	0.0559854	2.29398	0.0217915	0.416772	4	pho	0.611769
FBgn0034437	1.68791	0.678763	0.972105	0.698241	0.485027	0.986067	2R	CG10051	0.611941
FBgn0035374	87.1261	-0.216148	0.132786	-1.6278	0.103568	0.779784	3L	mRpS35	0.612551
FBgn0020907	1162.37	0.130003	0.0572262	2.27173	0.0231026	0.427687	3R	Scp2	0.612733
FBgn0029603	3.43571	-0.508727	0.581687	-0.874573	0.381806	0.975079	X	CG14053	0.612734
FBgn0003651	614.817	-0.145833	0.0690974	-2.11055	0.0348114	0.514825	3R	svp	0.612822
FBgn0283442	1.99997	0.608277	0.800441	0.759928	0.447298	0.984456	2L	vas	0.613008
FBgn0265343	2.09377	0.688051	1.00056	0.687668	0.491662	0.986067	2R	asRNA:CR44297	0.613551
FBgn0264947	7.11326	0.410568	0.399766	1.02702	0.30441	0.955355	2L	asRNA:CR44116	0.613656
FBgn0267803	7.20465	0.44739	0.464967	0.962197	0.335951	0.965328	3R	asRNA:CR46128	0.613847
FBgn0034956	5.73966	-0.458852	0.486306	-0.943546	0.345402	0.968842	2R	CG4324	0.613987
FBgn0015038	113.275	-0.193385	0.110578	-1.74885	0.0803167	0.731188	2R	Cyp9b1	0.614054
FBgn0266907	3.35771	0.525655	0.618651	0.849679	0.395504	0.976758	2L	asRNA:CR45367	0.614102
FBgn0033863	37.7551	0.264659	0.187754	1.40961	0.158656	0.860852	2R	CG13337	0.614318
FBgn0260499	4878.55	0.100785	0.0379861	2.65322	0.00797289	0.224354	2R	qvr	0.614489
FBgn0053552	8.11081	0.411051	0.401451	1.02391	0.305876	0.955355	2L	CG33552	0.614515
FBgn0038332	36.6785	-0.277953	0.204314	-1.36042	0.173697	0.877734	3R	CG6136	0.614749
FBgn0034013	456.89	0.138009	0.06346	2.17475	0.0296492	0.478813	2R	unc-5	0.615352
FBgn0000927	3.62977	0.504926	0.577948	0.873653	0.382307	0.975302	X	fs(1)Ya	0.615388
FBgn0042711	1.60873	0.706896	1.05617	0.669299	0.503305	0.987083	3R	Hex-t1	0.615496
FBgn0036921	1615.28	0.112872	0.0457291	2.46828	0.0135765	0.310116	3L	RhoGDI	0.615523
FBgn0033303	13.6512	-0.352988	0.309046	-1.14219	0.253377	0.934508	2R	Cyp6a15Psi	0.615938
FBgn0033945	74.1303	-0.21483	0.132467	-1.62177	0.104853	0.782264	2R	CG12868	0.616015
FBgn0283494	407.101	-0.1431	0.067457	-2.12135	0.0338922	0.509919	2R	Ak2	0.616109
FBgn0266977	3.8117	0.535336	0.64351	0.831901	0.405465	0.976758	3L	CG45428	0.61677
FBgn0262656	740.488	0.150259	0.0732035	2.05262	0.0401093	0.552867	X	Myc	0.616773
FBgn0265421	1.81337	0.619345	0.836481	0.740417	0.459047	0.985324	3R	lncRNA:CR44333	0.617409
FBgn0033128	124.99	-0.201417	0.119364	-1.68742	0.0915223	0.752176	2R	Tsp42Eg	0.61778
FBgn0039485	134.534	0.196919	0.11497	1.71279	0.0867515	0.742156	3R	CG17189	0.617913
FBgn0261995	253.913	0.160291	0.0816641	1.96281	0.049668	0.611679	3R	CG42813	0.618006
FBgn0032101	117.962	0.190993	0.109277	1.74779	0.0805007	0.731188	2L	CG9586	0.618038
FBgn0050088	6.84711	-0.402149	0.389818	-1.03163	0.302245	0.95532	2R	CG30088	0.618054
FBgn0263006	8338.87	-0.110481	0.0444201	-2.48717	0.0128763	0.3027	2R	SERCA	0.618256
FBgn0262888	3.6835	0.54266	0.662587	0.819002	0.412785	0.976758	2R	asRNA:CR43243	0.618684
FBgn0052190	907.514	-0.128465	0.0568547	-2.25953	0.0238507	0.436192	3L	NUCB1	0.618822
FBgn0264564	14.3889	-0.362761	0.326386	-1.11145	0.266375	0.940025	2L	asRNA:CR43936	0.618859
FBgn0038492	2.41047	-0.563928	0.710059	-0.794199	0.427079	0.979786	3R	Mur89F	0.618918
FBgn0086134	352.124	-0.152875	0.0756981	-2.01953	0.0434318	0.572529	3R	Prosalpha2	0.619092
FBgn0038058	124.582	0.190436	0.109061	1.74615	0.0807853	0.731188	3R	CG5608	0.619322
FBgn0034443	287.543	-0.160304	0.0819405	-1.95635	0.050424	0.615171	2R	cer	0.61948
FBgn0037506	43.6453	-0.273895	0.201535	-1.35904	0.174134	0.877734	3R	Mics1	0.619558
FBgn0038722	69.6952	-0.219951	0.138951	-1.58293	0.113436	0.79951	3R	Nup58	0.619572
FBgn0033692	137.572	-0.188059	0.106896	-1.75927	0.0785312	0.728206	2R	wash	0.619731
FBgn0014391	623.78	-0.127056	0.0559664	-2.27021	0.0231948	0.428363	X	sun	0.619889
FBgn0029945	6.5604	0.448958	0.475104	0.944968	0.344675	0.968842	X	Acsf3	0.619893
FBgn0004888	2834.83	-0.0996777	0.0377494	-2.64051	0.00827814	0.230529	3L	Scsalpha1	0.620104
FBgn0010329	304.228	-0.149612	0.0732147	-2.04347	0.0410056	0.55779	X	Tbh	0.620104
FBgn0035422	2622.47	-0.106679	0.0421696	-2.52976	0.011414	0.287489	3L	RpL28	0.620539
FBgn0263481	32.5025	0.288703	0.221062	1.30598	0.191559	0.887476	2R	snoRNA:lola-b	0.620581
FBgn0030056	304.377	0.147369	0.0714999	2.06111	0.039293	0.550101	X	CAH3	0.620648
FBgn0261563	477.11	0.242726	0.164677	1.47396	0.140493	0.831931	2L	wb	0.621032
FBgn0034645	345.452	-0.143832	0.068762	-2.09174	0.0364616	0.530881	2R	ND-B12	0.621077
FBgn0014868	296.05	-0.150362	0.0740207	-2.03135	0.0422194	0.5685	X	Ost48	0.62134
FBgn0262569	6.55095	0.458449	0.495801	0.924663	0.355141	0.973624	2R	CG43109	0.622131
FBgn0032414	317.998	0.148503	0.07268	2.04324	0.0410285	0.55779	2L	CG17211	0.622357
FBgn0037778	43.0218	-0.25267	0.176854	-1.42869	0.153092	0.849726	3R	mtTFB2	0.62239
FBgn0265800	4.4598	-0.49433	0.567311	-0.871356	0.38356	0.975952	2L	lncRNA:CR44589	0.622696
FBgn0015376	12.6045	-0.384152	0.364156	-1.05491	0.291466	0.95044	2L	cutlet	0.622759
FBgn0033971	117.528	-0.191696	0.111165	-1.72443	0.0846297	0.740617	2R	CG10209	0.622888
FBgn0037535	40.8379	-0.260193	0.186164	-1.39765	0.162217	0.863587	3R	PIG-H	0.622978
FBgn0262686	3.64949	0.531318	0.645559	0.823036	0.410487	0.976758	X	CG43156	0.623073
FBgn0040256	107.195	-0.208484	0.128093	-1.6276	0.103609	0.779784	3R	Ugt35C1	0.623342
FBgn0035160	16.5507	-0.333875	0.286037	-1.16724	0.243112	0.929162	3L	hng3	0.623644
FBgn0265044	2.52721	0.602009	0.808574	0.744532	0.456555	0.985324	2R	lncRNA:CR44161	0.623752
FBgn0033717	535.363	-0.124466	0.0545887	-2.28007	0.0226036	0.42425	2R	CG8839	0.623952
FBgn0031561	1917.62	-0.144315	0.069588	-2.07384	0.0380939	0.539471	2L	IM33	0.624018
FBgn0038271	2818.83	-0.0950532	0.0352588	-2.69588	0.00702039	0.212683	3R	UQCR-C1	0.624151
FBgn0266768	2.63189	-0.593286	0.788736	-0.752198	0.451932	0.985324	3L	lncRNA:CR45233	0.624252
FBgn0036765	137.538	0.20074	0.120535	1.6654	0.0958322	0.76369	3L	CG7408	0.624523
FBgn0263660	195.683	0.168925	0.0903906	1.86883	0.0616459	0.665021	2R	lncRNA:CR43651	0.624575
FBgn0034284	2.44623	0.587704	0.776306	0.757052	0.449019	0.985324	2R	CG14491	0.624647
FBgn0051860	32.1293	-0.278225	0.209783	-1.32625	0.184756	0.880027	2L	ZnT33D	0.6251
FBgn0031094	74.0253	-0.217949	0.138624	-1.57223	0.115898	0.800851	X	CG9578	0.625196
FBgn0082957	68.5872	0.251965	0.177368	1.42058	0.15544	0.855275	3R	snoRNA:Psi28S-3405d	0.625608
FBgn0038934	71.9979	-0.216723	0.137491	-1.57627	0.114964	0.799741	3R	Gld2	0.625752
FBgn0085357	25.2555	0.298994	0.237772	1.25748	0.20858	0.908557	X	CG34328	0.625845
FBgn0034198	570.002	-0.130802	0.0594729	-2.19936	0.0278525	0.464922	2R	CG11400	0.626015
FBgn0039290	366.014	-0.146388	0.0715679	-2.04545	0.0408109	0.557519	3R	CG13654	0.626086
FBgn0029095	333.678	0.147565	0.0725463	2.03408	0.0419439	0.5675	2L	aru	0.62626
FBgn0052773	2.08025	0.58432	0.772283	0.756613	0.449282	0.985324	X	lncRNA:CR32773	0.626556
FBgn0035024	359.032	-0.1446	0.0702144	-2.05941	0.0394552	0.550694	2R	CG11414	0.626609
FBgn0036836	56.8063	0.235376	0.158406	1.4859	0.137305	0.82777	3L	CG11619	0.62666
FBgn0261049	200.254	-0.159034	0.0822109	-1.93446	0.0530567	0.630866	3R	Vps45	0.626889
FBgn0037386	141.065	-0.184283	0.105039	-1.75443	0.0793576	0.7304	3R	CG1208	0.626921
FBgn0028687	467.427	-0.132852	0.0611761	-2.17163	0.0298834	0.481716	2R	Rpt1	0.627274
FBgn0002707	71.1005	0.216694	0.137992	1.57034	0.116337	0.801819	X	mei-9	0.627404
FBgn0086036	5.8168	0.438841	0.465777	0.942171	0.346105	0.968842	2L	snoRNA:Me18S-A934	0.627748
FBgn0053978	643.767	0.140885	0.0675531	2.08554	0.0370199	0.534868	4	CG33978	0.628513
FBgn0051815	142.606	-0.183427	0.104617	-1.75332	0.0795471	0.730486	2L	CG31815	0.628558
FBgn0266048	6.86397	-0.443689	0.475908	-0.932299	0.351182	0.971429	2R	lncRNA:CR44813	0.628576
FBgn0039286	71.3121	0.217334	0.139072	1.56275	0.118112	0.804332	3R	dan	0.628605
FBgn0267647	1.29319	0.71455	1.11747	0.639436	0.52254	0.990469	3L	lncRNA:CR45985	0.628901
FBgn0003300	14.7105	-0.355326	0.323161	-1.09953	0.271535	0.940925	X	run	0.629251
FBgn0025781	84.7324	-0.203594	0.124813	-1.6312	0.102849	0.77867	3R	Cdc16	0.629345
FBgn0086130	45.3802	-0.25072	0.177601	-1.4117	0.158037	0.859298	2L	Dbp21E2	0.62967
FBgn0085257	79.5387	-0.217445	0.13956	-1.55808	0.119215	0.807944	2R	CG34228	0.629729
FBgn0026077	246.778	0.169842	0.0923049	1.84001	0.0657669	0.682992	3R	Gasp	0.629866
FBgn0028572	1200.38	-0.131765	0.0607072	-2.17051	0.0299685	0.481716	2L	qtc	0.629908
FBgn0052580	38.0537	0.261115	0.190451	1.37104	0.170364	0.874505	X	Muc14A	0.629943
FBgn0266361	41.0087	0.245866	0.172038	1.42914	0.152965	0.849726	X	asRNA:CR45009	0.630259
FBgn0026176	2.39111	0.625747	0.882394	0.709147	0.478233	0.985908	2R	SkpB	0.630283
FBgn0033104	58.2885	-0.22805	0.151586	-1.50442	0.132473	0.819909	2R	CG15237	0.630669
FBgn0040045	7.61846	0.401501	0.401547	0.999884	0.317367	0.961645	3L	CR12460	0.630778
FBgn0039051	26.5651	0.329636	0.284904	1.15701	0.247268	0.931119	3R	CG17109	0.630909
FBgn0031814	1927.46	-0.0953853	0.0359876	-2.6505	0.00803718	0.225041	2L	retm	0.631215
FBgn0037120	513.885	0.124889	0.0557798	2.23897	0.0251578	0.445653	3L	CG11247	0.631337
FBgn0015036	48.6221	0.248909	0.176147	1.41307	0.157634	0.859298	X	Cyp4ae1	0.631376
FBgn0020618	3895.6	-0.0919887	0.0339717	-2.7078	0.00677303	0.206888	2L	Rack1	0.631621
FBgn0011705	39.7413	-0.272399	0.20559	-1.32496	0.185185	0.880559	2L	rost	0.631679
FBgn0035839	42.9684	-0.245958	0.172798	-1.42339	0.154623	0.854243	3L	CG7550	0.631823
FBgn0261858	15.1895	0.350546	0.317738	1.10326	0.269916	0.940025	3L	Mzt1	0.631858
FBgn0040309	1163.61	-0.112	0.0467614	-2.39514	0.016614	0.353055	X	Jafrac1	0.631965
FBgn0250823	2585.28	0.102708	0.0406284	2.52799	0.0114717	0.2883	3R	gish	0.631987
FBgn0031903	24.4819	0.304699	0.249552	1.22098	0.222092	0.916303	2L	Wnt10	0.63225
FBgn0029924	36.1514	0.258079	0.187883	1.37362	0.169561	0.87193	X	CG4586	0.632565
FBgn0032889	701.774	0.222643	0.146298	1.52185	0.128047	0.812808	2L	CG9331	0.632793
FBgn0031972	147.142	-0.180287	0.102694	-1.75558	0.0791598	0.729771	2L	Wwox	0.633016
FBgn0259737	9.91156	0.392176	0.387673	1.01162	0.311721	0.95638	2R	CG42391	0.633092
FBgn0015011	100.304	0.192863	0.115167	1.67464	0.0940049	0.761643	3R	AhcyL2	0.633809
FBgn0035022	11.8843	-0.354627	0.325881	-1.08821	0.276502	0.941476	2R	CG11413	0.633886
FBgn0035480	80.4796	0.221146	0.145052	1.5246	0.12736	0.812808	3L	CG14984	0.633989
FBgn0026760	80.733	0.220756	0.144631	1.52634	0.126926	0.812808	2L	Tehao	0.634021
FBgn0034728	226.675	-0.161237	0.0854856	-1.88613	0.059278	0.658026	2R	rad50	0.634082
FBgn0039680	29.8501	-0.278153	0.214655	-1.29581	0.19504	0.893208	3R	Cap-D2	0.634666
FBgn0039020	30.6967	-0.274881	0.210373	-1.30664	0.191336	0.887476	3R	CG17141	0.634717
FBgn0004644	26.0226	-0.306183	0.253349	-1.20854	0.226839	0.920008	3R	hh	0.634938
FBgn0028325	1747.87	-0.105367	0.0426277	-2.47178	0.0134441	0.310116	X	Pdha	0.635053
FBgn0261628	57.9093	-0.224163	0.148884	-1.50562	0.132164	0.819585	2L	CG42711	0.635311
FBgn0260444	132.362	-0.182304	0.105196	-1.73299	0.0830973	0.736583	3R	Not10	0.635385
FBgn0259714	442.929	-0.141377	0.0690699	-2.04686	0.0406714	0.556961	2L	DIP-epsilon	0.635896
FBgn0039355	23.3893	-0.292036	0.234183	-1.24705	0.212381	0.91046	3R	CG4730	0.636053
FBgn0085339	12.1005	-0.364495	0.343977	-1.05965	0.289305	0.95044	2L	CG34310	0.636307
FBgn0266279	3.5067	0.510716	0.623479	0.819138	0.412707	0.976758	X	lncRNA:CR44964	0.636359
FBgn0015553	14.0556	0.347919	0.317553	1.09562	0.273244	0.940925	2L	tos	0.636745
FBgn0033978	615.388	-0.122361	0.0546142	-2.24046	0.0250612	0.444639	2R	Cyp6a23	0.636943
FBgn0265611	5.57442	0.445589	0.490352	0.908713	0.363502	0.97445	X	asRNA:CR44429	0.63704
FBgn0264999	2.3214	0.580339	0.785443	0.738869	0.459987	0.985324	2L	lncRNA:CR44150	0.637203
FBgn0039616	9.56354	0.397901	0.402068	0.989637	0.322352	0.96446	3R	CG11828	0.637329
FBgn0265760	1.9617	-0.624387	0.897436	-0.695745	0.486589	0.986067	3L	lncRNA:CR44567	0.637776
FBgn0003218	3858	0.0809544	0.0280327	2.88785	0.0038788	0.143975	X	rdgB	0.637961
FBgn0029508	52.0822	0.234195	0.161389	1.45112	0.146746	0.838848	2R	Tsp42Ea	0.63799
FBgn0040007	1683.16	0.182953	0.106486	1.7181	0.0857788	0.741227	2R	RpL38	0.638055
FBgn0265342	5.1321	-0.452659	0.506048	-0.894498	0.371055	0.974487	2R	COX7CL	0.638414
FBgn0036576	321.108	0.145402	0.072761	1.99835	0.0456783	0.587238	3L	CG5151	0.638438
FBgn0267385	5013	-0.0974265	0.037844	-2.57442	0.0100407	0.264101	3R	PyK	0.638732
FBgn0035670	22.031	-0.30091	0.248353	-1.21162	0.225656	0.920008	3L	CG10472	0.638919
FBgn0029854	255.211	-0.149248	0.0760708	-1.96196	0.0497666	0.611728	X	CG3566	0.639029
FBgn0040394	158.606	-0.170506	0.0948959	-1.79677	0.0723726	0.709226	X	CG16903	0.639073
FBgn0040900	12.4649	0.384487	0.380531	1.01039	0.312306	0.95638	X	CG17777	0.639254
FBgn0041229	0.984299	0.788723	1.37899	0.571956	0.567352	0.991517	3R	Gr93a	0.639526
FBgn0050009	6.84473	-0.413128	0.432173	-0.955931	0.339107	0.966814	2R	lncRNA:CR30009	0.639689
FBgn0039665	36.7194	0.26426	0.199102	1.32726	0.184423	0.879875	3R	CG2310	0.639712
FBgn0020277	22.2372	0.303095	0.251987	1.20282	0.229046	0.920008	3L	lush	0.639729
FBgn0267107	2.8871	0.543152	0.702571	0.773091	0.439468	0.98169	3R	lncRNA:CR45547	0.639816
FBgn0263772	244.259	-0.157484	0.0833017	-1.89052	0.0586881	0.657112	X	CG43689	0.639833
FBgn0032845	167.297	0.166769	0.0916782	1.81907	0.0689002	0.693598	2L	CG10747	0.640104
FBgn0032517	200.702	0.160867	0.0863839	1.86223	0.0625708	0.667712	2L	CG7099	0.640289
FBgn0032692	5.29456	0.47563	0.555616	0.85604	0.391976	0.976758	2L	IFT46	0.640534
FBgn0033526	37.4699	-0.254062	0.186661	-1.36109	0.173486	0.877734	2R	Caf1-105	0.640806
FBgn0035952	5.34172	0.446932	0.498018	0.897421	0.369494	0.974462	3L	CG5280	0.64084
FBgn0037713	49.8227	0.247272	0.178354	1.38641	0.165622	0.867631	3R	CG16790	0.641077
FBgn0035461	60.8297	-0.223406	0.150141	-1.48797	0.136758	0.826556	3L	ntc	0.641161
FBgn0003302	69.6274	-0.212578	0.138201	-1.53818	0.124004	0.812808	X	rux	0.641629
FBgn0035281	18.9473	0.318265	0.275826	1.15386	0.248557	0.931468	3L	Cpr62Bc	0.642075
FBgn0038236	3245.78	0.147948	0.0755613	1.95799	0.0502318	0.614767	3R	Cyp313a1	0.64241
FBgn0050082	4.98065	0.489975	0.589453	0.831238	0.405839	0.976758	2R	CG30082	0.642841
FBgn0034736	6.11095	0.449874	0.506764	0.887738	0.374682	0.974487	2R	gas	0.642986
FBgn0035169	112.678	-0.185827	0.110588	-1.68035	0.0928891	0.757341	3L	Dci	0.643014
FBgn0004901	53.0372	-0.23041	0.159016	-1.44898	0.147344	0.838848	3R	Prat	0.643243
FBgn0052668	6.22893	0.455303	0.518162	0.878688	0.37957	0.975079	X	CG32668	0.643355
FBgn0052518	3.08885	0.532222	0.684276	0.777789	0.436693	0.981407	X	tRNA:Ile-AAT-2-1Psi	0.643419
FBgn0085200	18.2313	0.31388	0.270431	1.16067	0.245777	0.930966	2L	CG34171	0.643729
FBgn0037669	25.0186	-0.281972	0.224806	-1.25429	0.209737	0.908859	3R	Ibf2	0.643771
FBgn0042179	4.70941	0.493407	0.598407	0.824533	0.409637	0.976758	3L	Ugt305A1	0.643806
FBgn0011288	2635.42	0.0993211	0.0394904	2.51507	0.0119009	0.294987	3L	Snap25	0.643968
FBgn0037794	93.2041	0.198183	0.123554	1.60401	0.108711	0.792438	3R	CG6254	0.644178
FBgn0262537	75.4114	0.213401	0.140121	1.52298	0.127763	0.812808	3R	CG43091	0.644624
FBgn0030160	2114.9	-0.107414	0.0449257	-2.39092	0.0168061	0.354467	X	CG9691	0.644749
FBgn0010223	4.71717	0.497318	0.609437	0.816029	0.414484	0.976758	3L	Galphaf	0.645327
FBgn0004567	112.887	0.186794	0.112181	1.66511	0.0958915	0.76369	2L	slp2	0.645361
FBgn0010909	1811.43	-0.0890137	0.033198	-2.6813	0.00733366	0.216065	3L	msn	0.645631
FBgn0263697	107.348	-0.202081	0.128138	-1.57706	0.114781	0.799741	2R	Uba3	0.64568
FBgn0032753	140.351	0.176944	0.102544	1.72554	0.0844303	0.740257	2L	CG17572	0.645729
FBgn0265176	5.09406	-0.446641	0.5041	-0.886017	0.375609	0.974487	2R	lncRNA:CR44241	0.645743
FBgn0038224	908.834	-0.113783	0.0494897	-2.29913	0.0214978	0.415204	3R	ATPsynE	0.646033
FBgn0263464	5.19686	0.453637	0.518586	0.874757	0.381706	0.975079	2R	snoRNA:hts-a	0.646036
FBgn0037620	25.2143	0.285371	0.230844	1.23621	0.216381	0.914473	3R	ranshi	0.646086
FBgn0036282	5.53805	0.454585	0.520922	0.872654	0.382852	0.975952	3L	Smyd4-2	0.646326
FBgn0259682	1830.86	-0.177247	0.103008	-1.7207	0.0853045	0.741122	2R	Jabba	0.646425
FBgn0004811	133.031	-0.177929	0.103675	-1.71623	0.08612	0.74191	2L	fs(2)ltoPP43	0.646433
FBgn0034683	3.47023	-0.501166	0.619991	-0.808344	0.418893	0.976758	2R	CG13500	0.646563
FBgn0284081	1.80609	0.664147	1.02942	0.645168	0.518818	0.990469	3R	CG46303	0.646738
FBgn0031252	2.49111	-0.562124	0.761935	-0.737758	0.460662	0.985324	2L	CG13690	0.646814
FBgn0052069	38.648	0.25189	0.186822	1.34829	0.177566	0.879861	3L	CG32069	0.647025
FBgn0267515	332.797	0.227449	0.157057	1.4482	0.147562	0.838848	X	28SrRNA-Psi:CR45855	0.647118
FBgn0039681	187.014	0.162699	0.0895888	1.81607	0.0693603	0.695172	3R	CG7582	0.647813
FBgn0031957	3.58099	-0.496103	0.611465	-0.811335	0.417173	0.976758	2L	TwdlE	0.648094
FBgn0038526	5.37823	0.441402	0.496977	0.888172	0.374448	0.974487	3R	CG14327	0.648178
FBgn0015034	110.207	0.203294	0.130245	1.56086	0.118557	0.805969	2R	Cyp4e1	0.648238
FBgn0017429	180.904	-0.179219	0.105427	-1.69994	0.0891423	0.746688	3L	CG5989	0.648388
FBgn0037880	54.4174	0.236937	0.168944	1.40246	0.160778	0.863587	3R	CG17726	0.648524
FBgn0028542	93.5632	-0.199577	0.126411	-1.57879	0.114384	0.799741	2L	NimB4	0.648741
FBgn0034512	3367.65	0.218977	0.148171	1.47787	0.139442	0.82945	2R	Bbd	0.649593
FBgn0028675	67.0132	-0.21955	0.148916	-1.47432	0.140396	0.831931	2L	Sur	0.649833
FBgn0050431	120.504	0.182635	0.109198	1.67252	0.0944227	0.761776	2R	CG30431	0.64985
FBgn0031939	149.91	0.218018	0.147209	1.48101	0.138604	0.82777	2L	CG13796	0.649968
FBgn0029750	5.76315	0.440787	0.498891	0.883533	0.376948	0.974487	X	CG3323	0.650475
FBgn0039052	73.3211	-0.221753	0.15175	-1.46131	0.143931	0.836314	3R	CG6733	0.650606
FBgn0035264	11.33	0.359045	0.347979	1.0318	0.302166	0.95532	3L	Oseg4	0.650706
FBgn0039201	1.5614	0.662757	1.03786	0.638583	0.523094	0.990469	3R	DZIP1	0.650859
FBgn0035873	40.5285	0.25249	0.189443	1.3328	0.182596	0.879861	3L	CG13670	0.65093
FBgn0029664	120.528	-0.182359	0.109206	-1.66986	0.0949461	0.761776	X	CG10802	0.65093
FBgn0038804	12.7369	-0.348641	0.33088	-1.05368	0.29203	0.95044	3R	CG10877	0.651068
FBgn0041709	6.5928	-0.421198	0.461181	-0.913302	0.361084	0.97445	3L	yellow-g	0.651126
FBgn0039225	13.8401	0.367332	0.362597	1.01306	0.311031	0.95638	3R	Ets96B	0.651164
FBgn0040973	9.67099	0.378198	0.381775	0.990629	0.321867	0.96446	2L	CG16824	0.651335
FBgn0026268	84.7783	0.197234	0.124727	1.58133	0.113804	0.799741	X	Antdh	0.651391
FBgn0039674	549.905	-0.125994	0.0593149	-2.12415	0.0336577	0.509236	3R	CG1907	0.652262
FBgn0032388	378.147	0.137437	0.0684592	2.00758	0.0446884	0.580949	2L	CG6686	0.652359
FBgn0260007	20.4165	-0.306092	0.265135	-1.15448	0.248305	0.931468	2R	CG42493	0.652845
FBgn0043783	601.681	-0.156014	0.0845819	-1.84453	0.0651055	0.680232	3L	CG32444	0.652991
FBgn0004597	66.4056	0.229791	0.16226	1.41619	0.15672	0.858461	3R	CycC	0.653201
FBgn0085428	7.34413	0.419275	0.46035	0.910776	0.362414	0.97445	2R	Nox	0.653409
FBgn0040339	54.9785	0.231495	0.164439	1.40778	0.159196	0.861509	X	MED22	0.653509
FBgn0261550	1381.58	0.097011	0.0388337	2.49811	0.0124857	0.297601	3R	Orp8	0.653629
FBgn0035768	6.06609	-0.422353	0.467388	-0.903646	0.366183	0.974462	3L	CG14834	0.654224
FBgn0040832	146.354	-0.169322	0.0972532	-1.74104	0.0816763	0.733786	3L	CG8012	0.654326
FBgn0050280	1.91782	-0.617985	0.924421	-0.66851	0.503808	0.987488	2R	CG30280	0.654643
FBgn0036570	64.6052	-0.211251	0.141196	-1.49615	0.134613	0.82598	3L	IntS9	0.654665
FBgn0036106	5710.18	-0.131177	0.0637703	-2.05702	0.0396846	0.551938	3L	CG6409	0.654896
FBgn0266376	123.479	0.191163	0.119427	1.60067	0.109451	0.793132	X	lncRNA:CR45018	0.65514
FBgn0266327	2.01269	0.546809	0.742873	0.736073	0.461686	0.985324	2L	asRNA:CR44992	0.655333
FBgn0036842	271.175	0.142323	0.0730437	1.94846	0.0513598	0.619422	3L	Ugt316A1	0.655378
FBgn0037090	750.102	-0.15737	0.0863148	-1.8232	0.0682724	0.691449	3L	Est-Q	0.655459
FBgn0019686	40.8188	-0.252481	0.191642	-1.31746	0.187683	0.882661	2L	lok	0.655471
FBgn0030373	1.37368	0.656147	1.03303	0.635166	0.52532	0.990469	X	moon	0.655476
FBgn0034911	705.264	0.113724	0.0505474	2.24985	0.0244585	0.44129	2R	GlyT	0.655731
FBgn0032957	1158.42	0.0989005	0.0402624	2.4564	0.0140338	0.317986	2L	CG2225	0.655775
FBgn0263466	47.527	-0.236393	0.171636	-1.3773	0.168421	0.871362	2R	snoRNA:lola-a	0.656334
FBgn0266786	5.77542	-0.433932	0.49381	-0.878742	0.379541	0.975079	3L	lncRNA:CR45251	0.656791
FBgn0035488	306.872	0.147416	0.0777319	1.89646	0.0578989	0.654583	3L	CG11593	0.65705
FBgn0051514	13.4795	-0.335038	0.313781	-1.06774	0.285637	0.949654	3R	asRNA:CR31514	0.657169
FBgn0262559	3040.99	-0.0928472	0.0364591	-2.54661	0.0108775	0.278325	3R	Mdh2	0.657199
FBgn0031856	2.28122	-0.543569	0.739246	-0.735301	0.462156	0.985324	2L	CG11322	0.657339
FBgn0027579	1132.57	-0.127866	0.0615507	-2.07741	0.0377633	0.537353	3R	mino	0.657741
FBgn0035392	137.012	-0.17586	0.104504	-1.6828	0.0924142	0.755183	3L	CG1271	0.657832
FBgn0250835	30.6284	-0.267616	0.213125	-1.25567	0.209234	0.908557	2L	CG15394	0.657947
FBgn0037167	33.1915	-0.30329	0.26452	-1.14657	0.251561	0.933755	3L	CG11425	0.657993
FBgn0267815	7.62817	-0.386424	0.404409	-0.955528	0.339311	0.966814	3R	asRNA:CR46140	0.658585
FBgn0037338	52.4031	-0.230461	0.165322	-1.39401	0.163314	0.864368	3R	Snm1	0.658616
FBgn0020248	24.7651	0.283082	0.235191	1.20363	0.228734	0.920008	3L	stet	0.658624
FBgn0032222	308.031	-0.140046	0.0716785	-1.95381	0.0507235	0.615445	2L	Cox10	0.658672
FBgn0037684	168.499	-0.263176	0.207582	-1.26781	0.204865	0.90645	3R	Srr	0.658862
FBgn0263778	5.32999	-0.432825	0.494621	-0.875063	0.38154	0.975079	X	lncRNA:CR43695	0.658992
FBgn0259140	5.73932	0.454357	0.539182	0.842679	0.399408	0.976758	3L	Cubn2	0.659024
FBgn0051619	2047.33	-0.100134	0.0413854	-2.41954	0.0155402	0.338353	2L	nolo	0.659028
FBgn0003401	2.61176	-0.549657	0.758138	-0.725009	0.468446	0.985324	2R	shu	0.659137
FBgn0029660	6.13947	-0.415285	0.460098	-0.902601	0.366738	0.974462	X	CG10801	0.6593
FBgn0030796	555.74	-0.125906	0.0602451	-2.08989	0.0366277	0.532092	X	CG4829	0.659441
FBgn0001263	4438.23	0.0879813	0.0336012	2.6184	0.00883437	0.24079	2R	inaD	0.659632
FBgn0038860	80.6435	-0.203041	0.133696	-1.51867	0.128846	0.813432	3R	Ice2	0.659641
FBgn0034570	1234.19	0.101448	0.0423405	2.39601	0.0165745	0.353055	2R	CG10543	0.659729
FBgn0003011	144.271	0.170073	0.0992756	1.71314	0.0866868	0.742156	3R	ort	0.659743
FBgn0037336	1733.23	0.0897637	0.0347249	2.58499	0.00973805	0.257944	3R	CG2519	0.659839
FBgn0264727	3.78685	0.496161	0.63296	0.783873	0.433115	0.980691	3L	lncRNA:CR43995	0.660232
FBgn0029851	17.0317	-0.333508	0.313906	-1.06244	0.288034	0.95044	X	CG14445	0.660268
FBgn0016797	1289.12	-0.114594	0.0517361	-2.21498	0.0267613	0.455468	3L	fz2	0.660391
FBgn0030105	3.16787	0.557794	0.781387	0.713851	0.475319	0.985908	X	CG15369	0.660427
FBgn0024943	2451.75	0.0858097	0.0323323	2.65399	0.00795463	0.224354	X	PIP82	0.66047
FBgn0267013	74.8749	-0.234385	0.171009	-1.3706	0.170501	0.874505	2L	lncRNA:CR45457	0.660584
FBgn0039749	25.1637	0.269571	0.217562	1.23905	0.215327	0.913316	3R	CG11498	0.661032
FBgn0033446	664.656	-0.12545	0.0601403	-2.08596	0.0369821	0.534868	2R	CG1648	0.661232
FBgn0034915	93.5402	-0.190486	0.120595	-1.57955	0.11421	0.799741	2R	eIF6	0.661464
FBgn0039092	3.89155	0.485074	0.610401	0.794681	0.426799	0.979658	3R	CG16723	0.661654
FBgn0041004	82.2258	-0.213947	0.146861	-1.4568	0.145172	0.837565	2L	CG17715	0.66174
FBgn0035298	338.018	-0.15466	0.0852304	-1.81461	0.0695841	0.695471	3L	SCOT	0.66219
FBgn0036373	225.924	-0.149834	0.0808886	-1.85235	0.0639755	0.675304	3L	Tgi	0.662369
FBgn0082999	13.6533	-0.360726	0.362389	-0.995412	0.319536	0.962017	X	snoRNA:Psi28S-1192c	0.662624
FBgn0052391	8.57749	-0.384816	0.406108	-0.94757	0.343348	0.968842	3L	CG32391	0.662741
FBgn0037709	152.362	-0.16467	0.0947637	-1.73769	0.0822649	0.734208	3R	CG8199	0.662778
FBgn0267457	20.3935	0.296826	0.258126	1.14993	0.250175	0.931981	3L	asRNA:CR45807	0.662801
FBgn0011695	8041.28	-0.108794	0.0478147	-2.27534	0.0228858	0.425951	2R	EbpIII	0.663025
FBgn0037100	3.54522	0.49002	0.624033	0.785248	0.432308	0.980142	3L	CapaR	0.663027
FBgn0001170	3.22603	0.495426	0.636703	0.778112	0.436503	0.981389	2L	H2.0	0.663194
FBgn0047114	25.7034	-0.271224	0.221225	-1.22601	0.220195	0.91554	3R	CG31142	0.663366
FBgn0023525	70.2771	-0.212748	0.146381	-1.45339	0.146116	0.838848	X	CG3191	0.664188
FBgn0262560	35.9792	-0.258435	0.204051	-1.26652	0.205328	0.90645	2R	wcd	0.664221
FBgn0051360	61.0605	0.23415	0.172614	1.3565	0.174941	0.87852	3R	CG31360	0.664849
FBgn0030296	40.23	0.246727	0.188897	1.30615	0.191503	0.887476	X	CG15196	0.66511
FBgn0035673	1.85964	0.55734	0.79246	0.703304	0.481866	0.985908	3L	CG6602	0.665706
FBgn0001220	1793.16	-0.0939345	0.0378835	-2.47956	0.0131543	0.305751	2R	Hsc70-5	0.665757
FBgn0031630	91.4265	-0.205085	0.138116	-1.48487	0.137578	0.82777	2L	CG15629	0.665778
FBgn0029751	2.66207	-0.55579	0.788697	-0.704694	0.481001	0.985908	X	CG17764	0.665794
FBgn0262567	12.44	-0.341148	0.331734	-1.02838	0.303772	0.955355	2R	CG43107	0.665997
FBgn0028692	817.611	-0.108065	0.0476354	-2.2686	0.0232929	0.429473	3R	Rpn2	0.666121
FBgn0083004	189.119	0.20332	0.136247	1.49229	0.135623	0.826556	2R	snoRNA:Psi28S-1175b	0.666172
FBgn0261938	325.713	0.132999	0.0670345	1.98404	0.0472516	0.596406	2L	PolrMT	0.666344
FBgn0010300	1723.08	0.107444	0.0472173	2.27553	0.0228743	0.425951	2L	brat	0.666379
FBgn0260799	2049.57	0.102215	0.0435383	2.3477	0.0188898	0.381993	2R	p120ctn	0.666507
FBgn0265067	4.93834	-0.44164	0.523882	-0.843014	0.39922	0.976758	3R	lncRNA:CR44178	0.666622
FBgn0263113	5.67985	0.459434	0.562193	0.817217	0.413804	0.976758	2R	Cc2d2a	0.666719
FBgn0003248	1503.58	0.10824	0.0478327	2.26288	0.023643	0.433801	3R	Rh2	0.666761
FBgn0029524	6.56521	0.411754	0.463242	0.888854	0.374081	0.974487	X	CG3176	0.667063
FBgn0004580	1792.15	0.100687	0.0425946	2.36385	0.0180861	0.373491	2R	Cbp53E	0.667631
FBgn0035064	65.4319	-0.212992	0.148098	-1.43818	0.150383	0.844242	2R	TyrRS-m	0.667959
FBgn0264674	6.89166	0.410766	0.462693	0.887772	0.374664	0.974487	X	asRNA:CR43959	0.668138
FBgn0034639	90.7971	-0.197963	0.130931	-1.51197	0.130541	0.815709	2R	CG15673	0.668268
FBgn0262477	822.969	0.118042	0.0553307	2.13339	0.0328924	0.500541	3R	FoxP	0.668274
FBgn0032178	21.3577	-0.292431	0.255443	-1.1448	0.252293	0.933755	2L	Spn31A	0.668496
FBgn0040491	101.633	0.184732	0.116594	1.5844	0.113102	0.799148	2R	Buffy	0.668567
FBgn0266808	4.04718	-0.450142	0.54547	-0.825237	0.409237	0.976758	2R	asRNA:CR45270	0.668858
FBgn0025334	3.41895	-0.49154	0.638284	-0.770095	0.441244	0.981876	2R	PHDP	0.668876
FBgn0033734	213.909	-0.160456	0.0921422	-1.7414	0.0816141	0.733786	2R	CG8520	0.668938
FBgn0038133	3.70084	-0.466509	0.581664	-0.802026	0.422538	0.9769	3R	Osi22	0.669057
FBgn0000492	139.934	-0.229066	0.168145	-1.36232	0.173098	0.876939	3R	Dr	0.669142
FBgn0083016	7.23682	0.398713	0.440279	0.905591	0.365152	0.97445	2R	snoRNA:Psi18S-841d	0.669195
FBgn0025678	291.607	-0.139489	0.0730909	-1.90843	0.0563356	0.646882	2L	CaBP1	0.669496
FBgn0039635	1048.27	-0.111857	0.0508118	-2.20139	0.0277082	0.463198	3R	Pdhb	0.669568
FBgn0015247	560.936	0.122222	0.0587855	2.07912	0.0376067	0.536559	2R	Diap2	0.669678
FBgn0037215	891.001	-0.114824	0.053057	-2.16415	0.0304526	0.48295	3R	beta-Man	0.669706
FBgn0052111	48.0221	0.230704	0.170467	1.35336	0.17594	0.879033	3L	lncRNA:CR32111	0.669734
FBgn0259676	5.63957	0.442159	0.529817	0.834551	0.403971	0.976758	3L	Prim2	0.669798
FBgn0027341	541.121	0.13361	0.0681307	1.96108	0.0498696	0.612152	NA	NA	0.669913
FBgn0266414	955.256	0.114138	0.0525838	2.17059	0.0299623	0.481716	3R	lncRNA:CR45054	0.670069
FBgn0263400	1.86575	0.570322	0.83709	0.681315	0.495672	0.986067	3R	CG43446	0.670135
FBgn0035987	378.779	0.136197	0.0703844	1.93505	0.0529842	0.630668	NA	NA	0.670243
FBgn0031574	3.00453	-0.548013	0.779482	-0.703048	0.482026	0.985908	2L	TTLL4B	0.670376
FBgn0035960	33.0991	0.249458	0.195245	1.27767	0.201367	0.902373	3L	CG4942	0.670462
FBgn0267819	4.07484	-0.475274	0.603807	-0.787129	0.431206	0.980142	3R	asRNA:CR46144	0.670464
FBgn0004583	402.16	0.128434	0.0639141	2.00947	0.0444873	0.580074	2L	ex	0.670484
FBgn0033429	16.7963	-0.328798	0.31497	-1.0439	0.296531	0.951757	2R	CG12929	0.670529
FBgn0266347	1411.6	0.105432	0.046251	2.27956	0.0226337	0.42425	3L	nAChRalpha4	0.670716
FBgn0039684	25.2946	0.292856	0.257766	1.13613	0.255903	0.934941	3R	Obp99d	0.67089
FBgn0267680	19.1434	0.302258	0.27239	1.10965	0.267149	0.940025	3R	lncRNA:CR46016	0.671014
FBgn0038598	19.892	-0.302102	0.27258	-1.10831	0.267729	0.940025	3R	CG7131	0.671592
FBgn0033792	38.3491	-0.242573	0.186684	-1.29937	0.193815	0.89193	2R	CG13325	0.671645
FBgn0035816	387.78	0.137937	0.0721577	1.91161	0.0559265	0.643954	3L	CG13685	0.671815
FBgn0266730	27.4068	0.261782	0.212945	1.22934	0.218944	0.91554	3R	lncRNA:CR45203	0.67191
FBgn0083972	146.15	-0.180993	0.113671	-1.59226	0.111326	0.79519	2L	CG34136	0.67211
FBgn0001075	272.527	0.141587	0.0754579	1.87637	0.060604	0.662811	2L	ft	0.672385
[truncated: 9,286 more rows]
