# Supplementary material for: Chameau (HBO1) regulates starvation resistance in Drosophila melanogaster in a temperature-dependent manner
Source: Life Sci Alliance. 2025 Nov 6;9(1):e202503524. doi: 10.26508/lsa.202503524 (PMC12592709; doi:10.26508/lsa.202503524)
Supplement: Supplementary file 6 [file LSA-2025-03524_TableS3.xlsx]

## Sheet: Supplementary_table-3
	baseMean	log2FoldChange	lfcSE	stat	pvalue	padj	chr	symbol	sigma
FBgn0085209	36.0979	1.56286	0.238355	6.55684	5.4959e-11	1.0336e-07	2L	CG34180	9.22864e-17
FBgn0034076	4.61522	3.46458	0.848612	4.08265	4.45258e-05	0.0104673	2R	Jhedup	8.39959e-16
FBgn0050148	19.582	3.34816	0.924979	3.61971	0.000294931	0.0387347	2R	CG30148	1.51381e-12
FBgn0015522	236.644	-0.66466	0.0814785	-8.15749	3.42054e-16	1.92987e-12	2R	olf186-M	5.25321e-11
FBgn0000492	139.934	-1.00329	0.159892	-6.27478	3.50135e-10	5.27996e-07	3R	Dr	3.25963e-10
FBgn0264892	3.47239	3.20024	0.991969	3.22615	0.00125469	0.103342	2L	asRNA:CR44083	5.18351e-10
FBgn0032612	12.8082	1.93935	0.4533	4.27829	1.88333e-05	0.00501559	2L	CG13282	6.86171e-10
FBgn0052103	1567.42	-0.450965	0.0483866	-9.32004	1.16297e-20	1.3123e-16	3L	SCaMC	1.02393e-09
FBgn0052984	6.87494	2.13615	0.537897	3.97131	7.14787e-05	0.014403	2L	CG32984	1.39278e-09
FBgn0001168	502.686	-0.639146	0.0838278	-7.62451	2.44955e-14	9.21358e-11	3L	h	1.9982e-09
FBgn0266450	397.913	-0.657161	0.0885442	-7.42184	1.15508e-13	3.25849e-10	2L	Kr-h1	3.14817e-09
FBgn0038295	315.407	-0.908002	0.148381	-6.11941	9.39198e-10	9.63447e-07	3R	Gyc88E	6.35689e-09
FBgn0051862	5.31468	2.51402	0.74214	3.38753	0.000705254	0.0688415	2L	CG31862	1.1931e-08
FBgn0085732	5.14607	2.28713	0.649073	3.52369	0.000425579	0.049049	2R	CR40190	1.94996e-08
FBgn0034741	5.36073	-2.11719	0.602996	-3.51112	0.000446231	0.0508613	2R	CG4269	8.06277e-08
FBgn0054043	2.02414	2.90178	1.02211	2.83901	0.00452542	0.242274	2L	CG34043	1.57486e-07
FBgn0037939	2.65943	2.62264	0.890387	2.94551	0.00322423	0.194489	3R	CG14718	2.9207e-07
FBgn0026403	33.8976	-1.37038	0.318669	-4.30032	1.7055e-05	0.00481121	2R	Ndg	2.92303e-07
FBgn0004872	3.99601	2.2392	0.714691	3.13311	0.00172967	0.131274	2L	piwi	6.53484e-07
FBgn0000055	21.7601	1.87026	0.53919	3.46865	0.00052308	0.0546521	2L	Adh	7.2922e-07
FBgn0050098	33.0789	1.80478	0.512189	3.52366	0.000425631	0.049049	2R	CG30098	8.24407e-07
FBgn0040531	7.80186	-1.7444	0.487453	-3.5786	0.000345434	0.0438497	3R	CG11741	9.15209e-07
FBgn0033782	170.302	-0.646706	0.105299	-6.14164	8.16716e-10	9.21582e-07	2R	sug	1.32671e-06
FBgn0266162	2.63403	-2.67237	0.992868	-2.69157	0.00711172	0.314772	2L	lncRNA:CR44868	1.81837e-06
FBgn0026755	48.7049	1.61711	0.447005	3.61765	0.000297287	0.0387347	2L	Ugt37B1	1.98038e-06
FBgn0032382	3548.88	-0.801414	0.149366	-5.36543	8.07566e-08	6.07505e-05	2L	Mal-B2	2.06877e-06
FBgn0265746	1.37826	-2.98377	1.23853	-2.40912	0.0159909	0.489001	3L	lncRNA:CR44553	4.37297e-06
FBgn0034382	4.88845	-1.943	0.625467	-3.10648	0.00189327	0.139632	2R	CG18609	5.12408e-06
FBgn0037726	12.0038	2.03131	0.688584	2.94999	0.00317786	0.193832	NA	NA	8.43434e-06
FBgn0040496	6.73889	1.68709	0.521845	3.23294	0.00122524	0.102412	2L	CG17104	1.22339e-05
FBgn0052192	1.75182	2.60797	1.0568	2.46781	0.0135944	0.456545	3L	CG32192	1.35476e-05
FBgn0053914	10.9908	2.40013	0.959139	2.50238	0.0123363	0.439124	2R	CG33914	2.6218e-05
FBgn0259938	693.177	-0.472408	0.0756338	-6.24599	4.21124e-10	5.27996e-07	3R	cwo	3.72305e-05
FBgn0037449	2.10829	-2.1438	0.837611	-2.55942	0.0104847	0.394364	3R	CG15185	5.70779e-05
FBgn0261675	1.83708	-2.42827	1.03037	-2.35669	0.0184386	0.53624	X	Npc1b	6.14786e-05
FBgn0041229	0.984299	2.6707	1.21581	2.19665	0.0280457	0.652589	3R	Gr93a	7.15669e-05
FBgn0262150	108.221	-1.04541	0.271911	-3.84469	0.000120705	0.020604	2L	CG42876	8.0129e-05
FBgn0028519	9.12309	1.60848	0.553304	2.90705	0.00364852	0.21005	NA	NA	0.000119869
FBgn0267347	28.9148	1.53363	0.513369	2.98739	0.00281371	0.179378	2L	squ	0.000122497
FBgn0040104	1.12571	3.81992	2.30464	1.65749	0.0974199	0.999915	2L	lectin-24A	0.000136997
FBgn0085290	5.57443	-1.54354	0.524237	-2.94436	0.00323624	0.194489	3L	CG34261	0.00014343
FBgn0283461	181.859	-1.57427	0.544496	-2.89124	0.00383726	0.215421	3L	Drs	0.000157253
FBgn0010222	524.905	-0.913752	0.234327	-3.89947	9.64032e-05	0.0184375	3R	Nmdmc	0.00021402
FBgn0050431	120.504	0.656149	0.141273	4.64454	3.40832e-06	0.00129204	2R	CG30431	0.000258543
FBgn0051626	202.403	1.73555	0.660232	2.6287	0.00857115	0.348049	2L	CG31626	0.00025863
FBgn0031737	105.909	0.646242	0.138442	4.66796	3.04198e-06	0.00122592	2L	obst-E	0.000272134
FBgn0031971	1518.57	-0.586071	0.120408	-4.86736	1.13097e-06	0.00060771	2L	Sirup	0.000327264
FBgn0031461	302.606	-0.471731	0.0865362	-5.45126	5.0014e-08	4.34122e-05	2L	daw	0.000359693
FBgn0265813	12.4074	-1.08548	0.327361	-3.31586	0.000913617	0.0831391	2L	lncRNA:CR44602	0.000502294
FBgn0036143	13.6384	1.02934	0.303948	3.38658	0.000707694	0.0688415	3L	CG14142	0.000572018
FBgn0261534	56.4727	0.831413	0.217351	3.82521	0.000130659	0.0210623	2L	l(2)34Fc	0.000590078
FBgn0032024	7.17982	-1.2796	0.432745	-2.95693	0.00310714	0.19159	2L	CG14273	0.000618337
FBgn0034291	9.29387	4.01923	2.88853	1.39145	0.16409	0.999915	2R	CG5770	0.00070021
FBgn0033860	1.28136	2.41436	1.22992	1.96302	0.0496442	0.832419	2R	S-Lap5	0.000710169
FBgn0265831	2.06985	1.93483	0.86004	2.2497	0.024468	0.608142	X	lncRNA:CR44620	0.000762445
FBgn0261805	24.0539	-0.847739	0.22884	-3.7045	0.00021181	0.0306418	2L	CG42751	0.000767999
FBgn0031897	1900.96	0.256801	0.0360042	7.13254	9.85336e-13	2.22371e-09	2L	CG13784	0.000825543
FBgn0052279	2.01815	-1.92543	0.867397	-2.21977	0.0264341	0.638719	3L	Drsl2	0.000916203
FBgn0038299	198.47	-0.579236	0.129265	-4.48099	7.42987e-06	0.00246584	3R	Spn88Eb	0.00106928
FBgn0028387	144.522	-0.472934	0.094802	-4.98865	6.08039e-07	0.000361111	2L	chm	0.00114871
FBgn0038397	16.1356	1.4828	0.579229	2.55995	0.0104688	0.394364	3R	CG10185	0.00115855
FBgn0038819	32.5003	0.859958	0.242545	3.54556	0.000391775	0.0475354	3R	Cpr92F	0.00117532
FBgn0265068	234.8	0.494345	0.102111	4.84126	1.29016e-06	0.000661733	3R	asRNA:CR44179	0.00122638
FBgn0033913	595.776	-0.309742	0.0495818	-6.24709	4.18173e-10	5.27996e-07	2R	CG8468	0.00124462
FBgn0040798	3.53706	-1.55635	0.631629	-2.46403	0.0137386	0.457304	3L	CG13069	0.0012647
FBgn0267544	1.52294	-2.21445	1.13276	-1.95491	0.050594	0.842039	3L	lncRNA:CR45884	0.00134987
FBgn0011283	8.5232	1.21142	0.424184	2.85588	0.00429183	0.233957	2L	Obp28a	0.00135563
FBgn0263400	1.86575	-2.22009	1.15143	-1.92811	0.0538417	0.856709	3R	CG43446	0.00152396
FBgn0001128	2918.61	0.393082	0.0731632	5.37266	7.75814e-08	6.07505e-05	2L	Gpdh1	0.0016036
FBgn0029091	2.08902	-2.0662	1.03326	-1.99968	0.0455349	0.802838	3L	Chs2	0.00168996
FBgn0032981	4.93539	1.49279	0.613146	2.43463	0.0149068	0.471712	2L	CG3635	0.00187609
FBgn0053192	18.5449	-1.05071	0.348342	-3.01633	0.00255856	0.170833	3R	MtnD	0.00189035
FBgn0034647	80.6164	-0.686728	0.180041	-3.81429	0.000136572	0.0217054	2R	pirk	0.00221842
FBgn0031468	2.77419	-1.62395	0.719702	-2.25642	0.0240443	0.604887	2L	CG2975	0.00234878
FBgn0032614	117.677	0.602113	0.148515	4.05421	5.03035e-05	0.0115842	2L	CG13284	0.00258153
FBgn0034965	12.7365	-0.996709	0.331331	-3.0082	0.00262804	0.17428	2R	ppk29	0.00267993
FBgn0041717	2.2454	-1.88549	0.934708	-2.01719	0.0436752	0.79261	2L	snRNA:U6atac	0.0027301
FBgn0039307	1.34767	-2.14429	1.163	-1.84375	0.0652197	0.913617	3R	CR13656	0.00286872
FBgn0267730	1.7754	-1.95633	1.00207	-1.9523	0.0509029	0.844689	3R	lncRNA:CR46061	0.00295092
FBgn0038507	1.04724	-2.30572	1.31888	-1.74824	0.0804218	0.976487	3R	CG5863	0.00299296
FBgn0005664	511.448	0.528363	0.122862	4.30046	1.7044e-05	0.00481121	2L	Crys	0.0030237
FBgn0262881	15.9372	-0.976009	0.324612	-3.00669	0.00264107	0.17428	2R	Mtkl	0.00304533
FBgn0260746	180.599	-0.51537	0.120554	-4.27501	1.91129e-05	0.00501559	3R	Ect3	0.00369947
FBgn0263406	2.9878	-1.70605	0.820544	-2.07917	0.0376017	0.744382	3R	lncRNA:CR43452	0.00370879
FBgn0031091	5.13682	-1.37095	0.574889	-2.38473	0.0170919	0.508878	X	Phf7	0.00377781
FBgn0032139	159.517	-0.44207	0.0955469	-4.62674	3.71473e-06	0.00135216	2L	CG13116	0.00397673
FBgn0046880	1.3637	-2.09298	1.16255	-1.80035	0.0718061	0.931967	2R	Obp56b	0.00403612
FBgn0051606	3.00624	1.70865	0.838795	2.03704	0.0416465	0.778044	2L	CG31606	0.00437861
FBgn0264448	3.75188	-1.39867	0.605708	-2.30914	0.0209356	0.572003	2L	asRNA:CR43866	0.00448206
FBgn0028899	19.9158	1.00543	0.355348	2.82943	0.00466311	0.245881	2L	CG31817	0.0045291
FBgn0086673	38.945	0.708151	0.203229	3.4845	0.000493054	0.0529869	2L	CG13272	0.00455061
FBgn0010401	1.28313	1.9788	1.07564	1.83965	0.06582	0.914236	3R	Os-C	0.00458956
FBgn0000615	24.3341	0.962378	0.334094	2.88056	0.00396967	0.219577	2R	exu	0.00488759
FBgn0265584	8.70394	1.07401	0.399354	2.68936	0.00715882	0.314772	2L	lncRNA:CR44411	0.00496684
FBgn0037186	180.826	-0.412082	0.0877463	-4.69629	2.64931e-06	0.0011498	3L	CG11241	0.00503354
FBgn0000278	2.60826	-1.71082	0.856085	-1.99842	0.0456706	0.803974	3R	CecB	0.00509189
FBgn0033942	4.15405	1.5547	0.739038	2.10367	0.0354068	0.722479	2R	Cpr51A	0.00554974
FBgn0013812	47.3702	1.00729	0.366419	2.749	0.00597767	0.293451	3R	Dhc93AB	0.00575872
FBgn0053508	1.66222	2.0197	1.15149	1.75398	0.0794331	0.971097	2L	ppk13	0.00600251
FBgn0051675	42.355	-0.633553	0.177458	-3.57016	0.00035676	0.0440853	2L	CG31675	0.00654256
FBgn0031678	20.0313	-0.819509	0.268052	-3.05728	0.00223359	0.157524	2L	Nepl3	0.00672176
FBgn0266878	1.49996	1.97131	1.13036	1.74396	0.0811656	0.977592	2L	lncRNA:CR45339	0.00707999
FBgn0014179	2.51658	1.61863	0.816688	1.98195	0.0474853	0.817606	2L	gcm	0.00720836
FBgn0043575	19.0039	-1.03784	0.396254	-2.61911	0.00881582	0.350274	2R	PGRP-SC2	0.0073709
FBgn0030482	757.265	-0.681282	0.20206	-3.37169	0.000747092	0.0714423	X	CG1673	0.00741114
FBgn0036030	3038.08	-0.280044	0.050303	-5.56714	2.58957e-08	2.43506e-05	3L	Prps	0.00750534
FBgn0035550	9.58994	-1.12085	0.450745	-2.48667	0.0128944	0.448808	3L	CG11349	0.00762144
FBgn0265577	2.4835	-2.19862	1.37299	-1.60133	0.109303	0.999915	2R	IBIN	0.00769699
FBgn0032551	1.90859	-1.77188	0.961159	-1.84348	0.0652583	0.913617	2L	CG18636	0.00793735
FBgn0040503	3.09482	-1.50351	0.732503	-2.05257	0.0401147	0.763329	2R	CG7763	0.00794425
FBgn0051704	185.186	-0.465323	0.112255	-4.14524	3.39462e-05	0.00832714	2L	CG31704	0.00832485
FBgn0036995	74.0974	-1.07807	0.428812	-2.5141	0.0119338	0.432993	3L	atk	0.00844546
FBgn0038208	2.64276	1.65365	0.86679	1.90778	0.0564193	0.875702	3R	CG14355	0.00861593
FBgn0267758	2.51284	-1.50617	0.74523	-2.02108	0.0432718	0.791375	3R	asRNA:CR46089	0.00882868
FBgn0032262	118.537	-0.522053	0.135644	-3.84869	0.000118749	0.020604	2L	CG7384	0.00892789
FBgn0030938	8.36929	1.0865	0.437647	2.4826	0.0130427	0.448808	X	CG15047	0.00896078
FBgn0039241	3187.43	-0.301878	0.057885	-5.21512	1.83694e-07	0.00012193	3R	CG11089	0.00925935
FBgn0039993	825.94	-0.341027	0.0700207	-4.87038	1.11386e-06	0.00060771	2R	CG17691	0.00932838
FBgn0040794	1.4945	-1.90751	1.11464	-1.71132	0.0870215	0.988463	3L	CG13056	0.00949122
FBgn0050008	7.50292	-1.14605	0.48102	-2.38254	0.0171938	0.510566	2R	CG30008	0.00949841
FBgn0037503	2.10506	1.73484	0.970701	1.7872	0.0739047	0.941682	3R	CG14598	0.0108975
FBgn0259936	38.676	0.643624	0.195004	3.30058	0.000964861	0.0857283	2L	Uhg3	0.0114585
FBgn0265096	2.0691	1.80157	1.04817	1.71878	0.0856549	0.986903	2R	asRNA:CR44201	0.0119476
FBgn0037324	9.0849	1.01632	0.40896	2.48513	0.0129504	0.448808	3R	Orco	0.0120637
FBgn0053510	1.35362	1.96069	1.2154	1.61321	0.106699	0.999915	2L	CG33510	0.0124314
FBgn0032049	2.29119	-1.47864	0.759216	-1.94759	0.0514645	0.846687	2L	Bace	0.012439
FBgn0012042	112.762	-1.48918	0.771529	-1.93017	0.053586	0.856102	2R	AttA	0.0128035
FBgn0014417	216.94	0.445071	0.110697	4.02064	5.80411e-05	0.0128419	2L	CG13397	0.0130185
FBgn0002733	32.0832	-0.665804	0.209824	-3.17315	0.00150797	0.122417	3R	E(spl)mbeta-HLH	0.013224
FBgn0013691	2.1216	-1.72001	0.987884	-1.7411	0.0816659	0.978777	MT	trnD	0.0134494
FBgn0031254	2.01679	-1.51459	0.801979	-1.88856	0.0589503	0.89049	2L	CG13692	0.0137339
FBgn0031689	3340.53	-0.324584	0.0681461	-4.76306	1.90678e-06	0.000896506	2L	Cyp28d1	0.0139148
FBgn0265635	1.73439	-1.74483	1.01787	-1.7142	0.0864922	0.986903	2R	lncRNA:CR44442	0.0139701
FBgn0032530	14.7118	0.880676	0.331653	2.65541	0.00792115	0.337036	2L	CG9263	0.0141096
FBgn0267722	1.96607	-1.61693	0.898539	-1.79951	0.0719375	0.931967	3R	asRNA:CR46055	0.0141832
FBgn0029823	2207.64	-0.26451	0.0497076	-5.32132	1.03017e-07	7.26526e-05	X	Shmt	0.0141855
FBgn0267987	8.32603	1.18664	0.544353	2.1799	0.0292647	0.658426	2L	lncRNA:CR46254	0.0151394
FBgn0265912	74.4774	-1.34802	0.672124	-2.0056	0.0448984	0.800369	2L	lncRNA:CR44701	0.0152471
FBgn0263628	4.26504	-1.31702	0.651642	-2.02108	0.0432715	0.791375	X	asRNA:CR43637	0.01599
FBgn0034501	3180.73	-0.324742	0.069547	-4.66939	3.02102e-06	0.00122592	2R	CG13868	0.0161241
FBgn0266404	1.27048	-1.82657	1.13583	-1.60814	0.107805	0.999915	3R	asRNA:CR45044	0.0171018
FBgn0085194	23.936	0.85922	0.331195	2.5943	0.00947838	0.367574	2L	CG34165	0.0182629
FBgn0086078	1.50235	1.81707	1.14646	1.58494	0.11298	0.999915	3L	snoRNA:Me28S-A774b	0.019021
FBgn0032891	5.5489	-1.14074	0.529927	-2.15263	0.0313478	0.676931	2L	Oseg5	0.0192562
FBgn0267562	4.34933	1.19473	0.575687	2.0753	0.0379583	0.744953	3R	lncRNA:CR45902	0.0200752
FBgn0031645	2257.73	-0.326693	0.0728368	-4.48528	7.28191e-06	0.00246584	2L	CG3036	0.0209667
FBgn0086265	3.14373	-1.24127	0.623003	-1.99239	0.0463283	0.807169	2L	psd	0.0220781
FBgn0053509	5.04755	1.12662	0.532008	2.11768	0.0342025	0.708149	2L	CG33509	0.0223069
FBgn0036996	2.83834	-2.15079	1.57323	-1.36711	0.171589	0.999915	3L	mag	0.0225711
FBgn0085234	1.18983	-1.74947	1.11049	-1.57541	0.115162	0.999915	2R	CG34205	0.0227922
FBgn0040342	3.95474	1.19893	0.593814	2.01904	0.0434829	0.79261	X	CG3706	0.0233042
FBgn0264511	29.2397	0.637632	0.213716	2.98355	0.00284925	0.179614	3L	lncRNA:CR43910	0.0238262
FBgn0086054	4.00425	1.21225	0.607102	1.99678	0.0458495	0.805866	3R	snoRNA:Me18S-G1358b	0.0238345
FBgn0042127	2.42788	1.47923	0.845695	1.74913	0.0802691	0.976487	2L	CG18789	0.023965
FBgn0052572	2.02113	1.52884	0.893651	1.71078	0.0871214	0.988463	X	CG32572	0.0239673
FBgn0267611	1.98366	1.61567	0.983064	1.64351	0.100278	0.999915	2L	lncRNA:CR45949	0.0243375
FBgn0262020	2.17157	-1.53058	0.898501	-1.70348	0.0884777	0.990914	3L	CG42831	0.0244368
FBgn0034475	14.7476	0.960734	0.41891	2.29342	0.0218241	0.580171	2R	Obp56h	0.0253605
FBgn0267585	3.02972	1.50294	0.879959	1.70797	0.0876421	0.990914	2R	lncRNA:dntRL	0.0257607
FBgn0025687	278.204	-0.407476	0.106379	-3.83042	0.000127922	0.0209199	NA	NA	0.0259224
FBgn0034523	6.76118	-1.01226	0.458881	-2.20594	0.027388	0.650784	2R	Nnf1a	0.0262058
FBgn0260475	0.888189	3.4193	3.62026	0.944492	0.344918	0.999915	2R	CG30059	0.0262609
FBgn0031313	495.768	-0.288515	0.0621407	-4.64293	3.43506e-06	0.00129204	2L	CG5080	0.0265177
FBgn0032648	17.3501	0.759549	0.28915	2.62683	0.00861832	0.348563	2L	CG15144	0.0270303
FBgn0040354	1.9552	-1.60325	0.99596	-1.60975	0.107452	0.999915	X	CG14418	0.0279764
FBgn0051019	3.29158	1.29264	0.69595	1.85738	0.0632573	0.905814	3R	CG31019	0.0282009
FBgn0264750	272.495	-0.393132	0.101937	-3.85664	0.000114958	0.0205902	2L	CG44008	0.0282664
FBgn0030257	15.9162	-0.756439	0.289874	-2.60954	0.00906637	0.356107	X	SmydA-4	0.0285051
FBgn0044048	80.3789	0.487038	0.143394	3.39651	0.000682519	0.0675574	3L	Ilp5	0.0287139
FBgn0038095	2.21267	1.52573	0.92727	1.6454	0.0998871	0.999915	3R	Cyp304a1	0.0297523
FBgn0004191	945.569	-0.617272	0.210803	-2.9282	0.00340933	0.200369	2L	snRNA:U2:34ABa	0.0299907
FBgn0039387	1.27679	1.70808	1.12483	1.51852	0.128883	0.999915	3R	Mco3	0.0302095
FBgn0032266	476.401	-0.395998	0.104267	-3.79792	0.000145913	0.0228678	2L	CG18302	0.0302684
FBgn0041337	45.4357	1.19947	0.624085	1.92197	0.0546096	0.861839	2L	Cyp309a2	0.0305766
FBgn0011672	637.222	-0.25815	0.053793	-4.79896	1.59491e-06	0.000782478	3R	Mvl	0.0318738
FBgn0031603	20.6008	0.673214	0.245039	2.74738	0.00600738	0.293451	2L	CG15432	0.031958
FBgn0052797	3.14071	1.27623	0.698988	1.82582	0.0678769	0.922799	X	CG32797	0.0322857
FBgn0020642	2.65535	1.29897	0.720635	1.80253	0.0714613	0.931967	3L	Lcp65Ac	0.0324693
FBgn0032839	1.60856	-1.847	1.30367	-1.41677	0.156551	0.999915	2L	AANATL3	0.0325485
FBgn0037936	270.671	0.319829	0.0754878	4.23682	2.26706e-05	0.00581398	3R	CG6908	0.0326998
FBgn0031835	2640.92	-0.232352	0.0458619	-5.06633	4.0556e-07	0.000254241	2L	Dpp10	0.0327205
FBgn0030914	7.08386	0.953111	0.432873	2.20183	0.0276775	0.652589	X	CG6106	0.0327472
FBgn0037801	221.325	-0.44582	0.128143	-3.47908	0.00050314	0.0530601	3R	CG3999	0.0338491
FBgn0085736	3.72411	-1.21269	0.653141	-1.8567	0.0633541	0.905814	3L	CG40472	0.0352313
FBgn0033798	8.83092	0.885827	0.390166	2.27039	0.0231841	0.59626	2R	CG15870	0.0356321
FBgn0264984	1.60642	-1.57894	1.01879	-1.54982	0.121185	0.999915	3R	lncRNA:CR44135	0.0357124
FBgn0031815	694.657	0.258347	0.0549927	4.69784	2.62923e-06	0.0011498	2L	frj	0.0361726
FBgn0041711	204.898	0.350583	0.0887491	3.95027	7.80626e-05	0.0154537	3R	yellow-e	0.0363044
FBgn0050384	16.8805	-0.761	0.307079	-2.47819	0.0132049	0.448808	2R	CG30384	0.0371432
FBgn0050082	4.98065	1.27499	0.718014	1.77571	0.0757805	0.954778	2R	CG30082	0.037278
FBgn0051025	2.21582	1.63173	1.09043	1.49641	0.134546	0.999915	3R	Ppi1	0.0378926
FBgn0031874	28.0747	0.705213	0.272671	2.58631	0.00970083	0.373598	2L	CG13775	0.0380428
FBgn0020415	2167.68	-0.279751	0.0629566	-4.44355	8.84865e-06	0.00285281	2L	Idgf2	0.038582
FBgn0032287	411.76	-0.333353	0.0830625	-4.01327	5.98822e-05	0.0129944	2L	CG6415	0.0391157
FBgn0035348	5226.89	-0.262774	0.0573708	-4.58027	4.64369e-06	0.00163748	3L	CG16758	0.0396818
FBgn0020277	22.2372	0.668109	0.251939	2.65187	0.00800476	0.337036	3L	lush	0.0397382
FBgn0038914	278.763	-0.837523	0.363933	-2.30131	0.0213743	0.572892	3R	fit	0.0399252
FBgn0031209	7.31771	0.923644	0.42776	2.15926	0.03083	0.674197	2L	Ir21a	0.0402114
FBgn0003401	2.61176	1.40276	0.856494	1.63779	0.101465	0.999915	2R	shu	0.0403739
FBgn0041160	494.655	0.352695	0.0917543	3.8439	0.000121093	0.020604	3L	comm2	0.0415467
FBgn0042129	19.3061	0.701326	0.275155	2.54884	0.0108083	0.403844	2L	OS9	0.0417853
FBgn0033834	1.57487	1.60041	1.08074	1.48085	0.138647	0.999915	2R	CG4744	0.0423358
FBgn0028789	1.98879	-1.42227	0.891846	-1.59475	0.110769	0.999915	3L	Doc1	0.0437427
FBgn0266577	1.35946	1.58068	1.06638	1.48227	0.138267	0.999915	2R	asRNA:CR45108	0.0438285
FBgn0040232	2.57646	-1.37082	0.842391	-1.6273	0.103673	0.999915	2L	cmet	0.0447355
FBgn0013710	2.94562	1.35588	0.828285	1.63697	0.101636	0.999915	MT	trnY	0.0450481
FBgn0032078	359.212	0.327353	0.0834366	3.92338	8.73146e-05	0.0169872	2L	C1GalTA	0.0469138
FBgn0039779	2.58647	-1.32085	0.799807	-1.65147	0.0986434	0.999915	3R	PH4alphaSG2	0.0469148
FBgn0050011	2.85858	1.24579	0.726964	1.71369	0.0865858	0.986903	2R	gem	0.0474548
FBgn0034229	1390.68	0.395405	0.112849	3.50385	0.000458579	0.0512337	2R	CG4847	0.0478525
FBgn0063496	2.41674	1.28102	0.76394	1.67686	0.0935692	0.999915	2R	GstE4	0.0480837
FBgn0000276	12.4815	-1.68157	1.21003	-1.38969	0.164623	0.999915	3R	CecA1	0.0481365
FBgn0032235	9.85976	-0.843453	0.383307	-2.20046	0.0277741	0.652589	2L	CG5096	0.0486724
FBgn0040260	286.622	0.348779	0.0929566	3.75206	0.000175389	0.0267444	2L	Ugt37D1	0.0489765
FBgn0015585	2.14002	-1.36854	0.857575	-1.59582	0.110528	0.999915	3L	Acp63F	0.0490858
FBgn0266044	2.74921	1.15302	0.64727	1.78136	0.0748541	0.948993	2L	lncRNA:CR44809	0.0503442
FBgn0031974	69.1165	-0.464604	0.147454	-3.15083	0.00162807	0.129622	2L	CG12560	0.0506445
FBgn0011276	3.81988	1.09977	0.599352	1.83493	0.0665157	0.914236	X	HLH3B	0.0507558
FBgn0036482	1.73454	1.49305	1.00112	1.49138	0.135861	0.999915	3L	CG13457	0.0507769
FBgn0037997	14.3283	0.738156	0.311319	2.37106	0.0177374	0.519866	3R	CG14742	0.050981
FBgn0263336	330.051	-0.378711	0.107101	-3.53601	0.000406213	0.0487629	2R	lncRNA:CR43417	0.0519634
FBgn0265199	4.24917	1.05512	0.56335	1.87295	0.0610759	0.896783	3R	CG44259	0.0523531
FBgn0040262	1.02902	1.62989	1.17131	1.39151	0.164071	0.999915	2L	Ugt37C2	0.0525515
FBgn0032464	2.9126	1.21005	0.70903	1.70663	0.0878907	0.990914	2L	Vha68-3	0.0527369
FBgn0015543	6.99985	0.966694	0.490557	1.97061	0.0487689	0.827531	2R	snoRNA:Me28S-A1322	0.0539306
FBgn0032187	65.8312	-0.940197	0.468558	-2.00658	0.0447948	0.799786	2L	CG4839	0.0539371
FBgn0038160	37.958	-0.63526	0.247266	-2.56914	0.0101951	0.387965	3R	CG9759	0.0543013
FBgn0041780	2.68743	1.25581	0.761482	1.64917	0.0991129	0.999915	3R	Ssl2	0.0548691
FBgn0038879	1.85492	-1.37252	0.885313	-1.55032	0.121065	0.999915	3R	CG17298	0.0551347
FBgn0032079	156.041	0.39123	0.114344	3.42152	0.000622713	0.0627384	2L	CG31886	0.0556969
FBgn0031558	335.079	-0.312392	0.0803755	-3.88666	0.000101632	0.0188003	2L	CG16704	0.0565753
FBgn0033153	43.4719	-0.555265	0.201712	-2.75277	0.0059094	0.292464	2R	Gadd45	0.0578916
FBgn0082953	4.74176	-1.03632	0.560037	-1.85045	0.0642489	0.909398	3L	snoRNA:Psi28S-612	0.0581523
FBgn0266322	20.52	0.653136	0.262524	2.48791	0.0128497	0.448808	2L	asRNA:CR44987	0.0581903
FBgn0037612	465.724	-0.348495	0.0963631	-3.61647	0.000298646	0.0387347	3R	CG8112	0.0591032
FBgn0034406	113.094	0.514929	0.179533	2.86816	0.00412864	0.226153	2R	Jheh3	0.0591982
FBgn0038579	1.78735	1.38131	0.911111	1.51607	0.129501	0.999915	3R	CG14313	0.0593979
FBgn0250821	1.54809	1.57972	1.15042	1.37316	0.169701	0.999915	3R	CG14644	0.0606901
FBgn0032609	22.7448	0.623722	0.245913	2.53635	0.0112015	0.414244	2L	CG13280	0.0607144
FBgn0042207	3.31349	-1.12791	0.652398	-1.72886	0.0838335	0.983344	3R	CG18530	0.061054
FBgn0032615	23.044	-1.03778	0.569637	-1.82182	0.0684821	0.926561	2L	CG6012	0.0618856
FBgn0262970	19.451	0.657033	0.268972	2.44275	0.0145757	0.471622	2R	CR43281	0.0621503
FBgn0032055	5.59799	-1.16195	0.688727	-1.6871	0.0915841	0.999915	2L	Sgp	0.062185
FBgn0050093	2.85515	-1.20507	0.732698	-1.6447	0.100031	0.999915	2R	COX6AL	0.0623863
FBgn0020416	563.821	-0.286862	0.0720202	-3.98308	6.80292e-05	0.0142156	2L	Idgf1	0.0637615
FBgn0036860	6.33576	0.880934	0.43754	2.01338	0.0440747	0.793205	3L	CG14086	0.0639176
FBgn0031580	1.70818	1.36627	0.91482	1.49349	0.13531	0.999915	2L	CG15423	0.0650373
FBgn0267689	2.19542	1.23688	0.774164	1.5977	0.110111	0.999915	2L	CG46025	0.0652918
FBgn0039454	1.82253	-1.34627	0.893982	-1.50592	0.132087	0.999915	3R	CG14247	0.0655308
FBgn0035358	2.09756	-1.27541	0.816142	-1.56273	0.118116	0.999915	3L	CG14949	0.0655869
FBgn0034152	6.49417	-0.895509	0.456057	-1.96359	0.0495775	0.832419	2R	Acp53C14a	0.0678604
FBgn0267099	3.01119	1.12553	0.668773	1.68298	0.0923791	0.999915	X	lncRNA:CR45539	0.0685048
FBgn0040360	1.89184	1.40456	0.972876	1.44372	0.148818	0.999915	X	CG14626	0.0688563
FBgn0265058	1.3371	1.55904	1.16669	1.33629	0.181453	0.999915	2R	asRNA:CR44169	0.0698857
FBgn0266963	2.11396	1.42145	0.99817	1.42406	0.154431	0.999915	3L	lncRNA:CR45414	0.0702789
FBgn0259712	7.29815	-0.850852	0.42295	-2.01171	0.0442507	0.795104	2L	CG42366	0.0704496
FBgn0031775	131.338	-0.648988	0.271381	-2.39143	0.016783	0.503669	2L	CG9150	0.0704633
FBgn0085230	2.52574	-1.20424	0.754894	-1.59525	0.110657	0.999915	2R	CG34201	0.0705866
FBgn0038732	4.54039	1.01169	0.564472	1.79227	0.0730895	0.938273	3R	Acsx2	0.0708887
FBgn0264819	8.32478	0.826143	0.404222	2.04378	0.0409748	0.769158	4	asRNA:CR44027	0.0714069
FBgn0030359	2.50204	1.23029	0.785382	1.56649	0.117233	0.999915	X	CG18130	0.0715581
FBgn0039413	14.4386	-0.700192	0.308418	-2.27027	0.0231911	0.59626	3R	CG14556	0.0716821
FBgn0052551	3.91389	0.984144	0.541646	1.81695	0.0692247	0.927704	X	CG32551	0.0722187
FBgn0040629	18.3916	-1.3583	0.933462	-1.45512	0.145636	0.999915	3R	CAH5	0.0730246
FBgn0261832	2.13523	-1.2094	0.767327	-1.57611	0.115	0.999915	3L	CG42764	0.0731157
FBgn0267816	1.51555	-1.49366	1.0977	-1.36072	0.173602	0.999915	3R	lncRNA:CR46141	0.0731396
FBgn0036997	118.496	-0.462981	0.158858	-2.91442	0.00356345	0.207379	3L	CG5955	0.0735466
FBgn0082961	9.41701	0.791993	0.382462	2.07077	0.03838	0.745439	3R	snoRNA:Psi28S-3385b	0.0756174
FBgn0043578	217.719	-0.701545	0.314555	-2.23028	0.0257292	0.627058	3L	PGRP-SB1	0.0767083
FBgn0034010	20.7161	0.683048	0.301216	2.26764	0.0233513	0.598615	2R	CG8157	0.0768207
FBgn0264431	5.46641	-0.916753	0.489332	-1.87348	0.0610024	0.896783	3R	lncRNA:CR43849	0.0769952
FBgn0285943	1.1217	1.59621	1.25043	1.27653	0.20177	0.999915	2R	knon	0.0776972
FBgn0037765	1.44392	-1.51267	1.14079	-1.32598	0.184845	0.999915	3R	CG9458	0.0777901
FBgn0033461	1.90146	1.23237	0.810967	1.51964	0.128603	0.999915	2R	CG12923	0.0798478
FBgn0032843	5.78194	0.935422	0.515012	1.81631	0.0693224	0.927704	2L	CG10730	0.0823621
FBgn0032785	175.739	-0.515753	0.194421	-2.65276	0.00798369	0.337036	2L	CG10026	0.0828048
FBgn0000279	11.1749	-1.37023	0.98231	-1.3949	0.163046	0.999915	3R	CecC	0.0833079
FBgn0267142	6.05637	0.902197	0.487435	1.85091	0.0641826	0.909398	3R	lncRNA:CR45582	0.0839566
FBgn0010433	2.3981	-1.14256	0.724845	-1.57628	0.114961	0.999915	3R	ato	0.0844551
FBgn0031859	1.19959	1.62067	1.31903	1.22868	0.219191	0.999915	2L	CG17377	0.085446
FBgn0261560	752.089	-0.288889	0.0783054	-3.68926	0.000224911	0.0321253	2L	Thor	0.0883359
FBgn0030347	179.835	-0.331539	0.0975273	-3.39945	0.000675223	0.0674267	X	CG15739	0.088887
FBgn0038607	2.47499	1.20255	0.803061	1.49745	0.134275	0.999915	3R	hmw	0.0894076
FBgn0027073	576.729	0.528589	0.206626	2.55819	0.0105218	0.394446	2R	Ugt49B1	0.0900529
FBgn0036962	17.6104	0.650158	0.289405	2.24654	0.0246696	0.610466	3L	CG17122	0.0900848
FBgn0027600	20.3466	-0.629082	0.274268	-2.29368	0.021809	0.580171	2L	obst-B	0.0901291
FBgn0032649	13.3941	0.76117	0.375582	2.02664	0.0426992	0.78684	2L	CG15145	0.0906811
FBgn0000251	2.97577	-1.10618	0.704742	-1.56962	0.116503	0.999915	2L	cad	0.0927265
FBgn0031935	33.1351	0.567301	0.234045	2.42389	0.0153551	0.476009	2L	CG13793	0.0935533
FBgn0037167	33.1915	-0.570777	0.237793	-2.40031	0.0163812	0.496692	3L	CG11425	0.0956733
FBgn0001142	2599.06	-0.205299	0.0467666	-4.38986	1.13424e-05	0.0035552	2L	Gs1	0.0965463
FBgn0032286	390.504	0.651687	0.296652	2.1968	0.0280344	0.652589	2L	CG7300	0.0973602
FBgn0010323	11.1328	0.73654	0.36297	2.0292	0.0424374	0.786065	2L	Gsc	0.0975623
FBgn0036970	3.62875	-1.06595	0.672249	-1.58565	0.112818	0.999915	3L	Spn77Bc	0.0976962
FBgn0029521	10.3895	0.77929	0.399108	1.95258	0.0508693	0.844689	X	Or1a	0.0981643
FBgn0083023	3.25481	-1.08485	0.695726	-1.55931	0.118924	0.999915	2L	snoRNA:Psi18S-640d	0.0992669
FBgn0051106	1.53068	1.46323	1.15781	1.26379	0.206306	0.999915	3R	CG31106	0.099306
FBgn0264084	2.27318	-1.16457	0.784836	-1.48383	0.137853	0.999915	2L	lncRNA:CR43753	0.0994935
FBgn0037037	0.917633	1.71485	1.5265	1.12339	0.261272	0.999915	3L	CG10588	0.100092
FBgn0037751	3.89098	0.977411	0.585585	1.66912	0.0950937	0.999915	3R	topi	0.100284
FBgn0266691	3.15976	-1.05791	0.669047	-1.58121	0.113829	0.999915	3L	lncRNA:CR45181	0.10037
FBgn0031449	2728.21	-0.233767	0.0579449	-4.03429	5.47673e-05	0.0123599	2L	CG31689	0.100881
FBgn0010388	95.5773	-1.24522	0.88452	-1.40779	0.159194	0.999915	2R	Dro	0.101444
FBgn0011205	677.718	-0.226296	0.0551487	-4.10338	4.07158e-05	0.00977526	3L	fbl	0.10151
FBgn0040670	2.78012	1.10734	0.725261	1.52682	0.126806	0.999915	3R	e(y)2b	0.101594
FBgn0063492	40.2527	0.610251	0.270001	2.26018	0.0238101	0.603761	2R	GstE8	0.102192
FBgn0267450	12.2114	0.682643	0.325164	2.09938	0.0357835	0.726225	3R	asRNA:CR45800	0.102963
FBgn0000594	12.6701	-0.675318	0.319585	-2.11311	0.0345916	0.713586	3L	Est-P	0.10312
FBgn0035056	1.48134	1.37891	1.06008	1.30076	0.193342	0.999915	2R	spz6	0.103731
FBgn0004569	242.057	0.285189	0.0799251	3.56821	0.000359433	0.0440853	3L	aos	0.10416
FBgn0270925	4.91111	2.09391	2.1997	0.951907	0.341144	0.999915	3R	CG4836	0.1052
FBgn0039319	12.012	-0.700721	0.34293	-2.04333	0.0410193	0.769158	3R	CG13659	0.106682
FBgn0043022	4.59745	0.970608	0.590318	1.64421	0.100132	0.999915	2L	snRNA:U5:38ABa	0.10714
FBgn0001987	339.712	-0.296168	0.0855719	-3.46104	0.000538083	0.055704	2L	Gli	0.107592
FBgn0264950	23.8626	0.593281	0.261712	2.26692	0.023395	0.598615	2L	asRNA:CR44119	0.107753
FBgn0263830	141.575	-0.370086	0.122388	-3.02388	0.00249552	0.170424	X	CG40486	0.108824
FBgn0028645	336.174	-0.287338	0.0819187	-3.5076	0.000452164	0.0510222	2L	beat-Ib	0.10938
FBgn0041581	45.3952	-1.17685	0.826712	-1.42353	0.154582	0.999915	2R	AttB	0.111112
FBgn0259795	5.60988	1.26948	0.94459	1.34394	0.178966	0.999915	2R	loopin-1	0.112567
FBgn0031972	147.142	-0.31358	0.0948326	-3.30667	0.000944109	0.0845502	2L	Wwox	0.112571
FBgn0263586	2.99404	-1.03996	0.676712	-1.53678	0.124347	0.999915	2R	lncRNA:CR43611	0.114408
FBgn0033257	16.0026	-0.681129	0.334821	-2.03431	0.0419208	0.781874	2R	sand	0.115265
FBgn0267081	2.52339	-1.14083	0.794082	-1.43667	0.150813	0.999915	X	asRNA:CR45525	0.115541
FBgn0003129	2.33674	1.12802	0.780534	1.44519	0.148403	0.999915	3R	Poxm	0.116244
FBgn0267799	3.96383	-0.919598	0.553167	-1.66242	0.0964278	0.999915	3R	lncRNA:CR46124	0.116379
FBgn0267243	96.0047	-0.377406	0.12869	-2.93268	0.00336045	0.198631	2L	asRNA:CR45683	0.116533
FBgn0030501	2.11327	-1.12308	0.777354	-1.44475	0.148529	0.999915	X	BthD	0.117457
FBgn0262782	3439.46	-0.191759	0.0441739	-4.34101	1.41828e-05	0.00421155	2L	Mdh1	0.117572
FBgn0034141	266.551	-0.25848	0.071066	-3.63718	0.000275637	0.0379303	2R	Dolk	0.120198
FBgn0023496	2.82994	-1.02083	0.668103	-1.52795	0.126526	0.999915	2L	Lip1	0.121194
FBgn0261068	44.4738	0.551921	0.241432	2.28603	0.0222524	0.588046	2L	LSm7	0.122428
FBgn0040608	3.3903	-1.0649	0.721726	-1.47549	0.14008	0.999915	3R	CG14246	0.123303
FBgn0041579	143.378	-1.17659	0.855886	-1.3747	0.169224	0.999915	2R	AttC	0.123656
FBgn0017424	5.17152	-1.19324	0.877317	-1.3601	0.173798	0.999915	3L	asRNA:CR11538	0.123934
FBgn0267239	1.65625	-1.2271	0.921077	-1.33225	0.182779	0.999915	3R	lncRNA:CR45679	0.124254
FBgn0039403	7.24807	-0.816069	0.462878	-1.76303	0.0778949	0.961978	3R	Sld5	0.124565
FBgn0013348	81.6366	-0.40924	0.149429	-2.73869	0.00616837	0.298048	2R	TpnC41C	0.124638
FBgn0031914	1299.5	0.196081	0.0465231	4.21469	2.50117e-05	0.00627182	2L	CG5973	0.125217
FBgn0051547	646.978	-0.217205	0.0546913	-3.97147	7.14297e-05	0.014403	3R	NKCC	0.125731
FBgn0038902	5.23594	-0.920178	0.568487	-1.61864	0.105524	0.999915	3R	CG6800	0.126273
FBgn0013689	8.22035	-0.76088	0.413913	-1.83826	0.066024	0.914236	MT	trnA	0.126454
FBgn0264727	3.78685	0.947262	0.599501	1.58009	0.114087	0.999915	3L	lncRNA:CR43995	0.127925
FBgn0015618	36.9936	0.473477	0.190801	2.48152	0.0130822	0.448808	3L	Cdk8	0.128319
FBgn0033828	27.8473	0.519674	0.222134	2.33946	0.0193116	0.547517	2R	CG17048	0.128583
FBgn0028855	26.46	-0.593149	0.27587	-2.1501	0.0315473	0.676931	2L	CG15282	0.128724
FBgn0037410	210.375	-0.297676	0.0906779	-3.28278	0.00102789	0.0892208	3R	Osi2	0.128982
FBgn0026176	2.39111	1.10882	0.784968	1.41256	0.157785	0.999915	2R	SkpB	0.129063
FBgn0032848	12.6564	-0.648136	0.319963	-2.02566	0.0428	0.78684	2L	nesd	0.129715
FBgn0264439	22.2039	-0.572283	0.261075	-2.19203	0.0283774	0.65349	2L	lncRNA:CR43857	0.130215
FBgn0034739	3.47257	-0.963048	0.625931	-1.53858	0.123906	0.999915	2R	CG3927	0.133845
FBgn0265310	15.0097	-0.642348	0.318479	-2.01693	0.0437032	0.79261	2R	lncRNA:CR44283	0.133886
FBgn0040684	3.20128	-0.955297	0.61782	-1.54624	0.122047	0.999915	3R	CG12589	0.13408
FBgn0040732	1376.68	0.264002	0.0758372	3.48116	0.000499245	0.0530601	2R	CG16926	0.134385
FBgn0031410	1.08538	-1.53926	1.4	-1.09947	0.271563	0.999915	2L	CG17237	0.134457
FBgn0039023	193.688	-0.28764	0.0869603	-3.30771	0.000940609	0.0845502	3R	Nepl14	0.13472
FBgn0036990	66.9132	-0.394923	0.144449	-2.73399	0.00625712	0.298048	3L	mRpL15	0.134815
FBgn0031805	19.0235	-0.577617	0.268157	-2.15402	0.0312383	0.676931	2L	Nepl4	0.135053
FBgn0032629	342.189	-0.241909	0.0661804	-3.65529	0.000256891	0.0362344	2L	beat-IIIc	0.135359
FBgn0039752	1.41899	-1.35565	1.12759	-1.20226	0.229263	0.999915	3R	CG15530	0.135779
FBgn0053272	1.90082	1.17125	0.877333	1.33501	0.181873	0.999915	3L	CG33272	0.135833
FBgn0259213	725.707	-0.205436	0.0512485	-4.00864	6.10701e-05	0.0130022	2L	side-II	0.136225
FBgn0265380	4.00919	-0.923747	0.587098	-1.57341	0.115623	0.999915	3R	asRNA:CR44321	0.136299
FBgn0002534	2.71451	-1.05032	0.730555	-1.43769	0.150521	0.999915	2R	Lcp3	0.136841
FBgn0032647	31.9043	0.564448	0.259535	2.17484	0.029642	0.658426	2L	CG15143	0.137237
FBgn0263206	1.09078	1.50868	1.36472	1.10549	0.268948	0.999915	2L	CG43376	0.137897
FBgn0037759	9.05876	0.724547	0.392814	1.8445	0.06511	0.913617	3R	CG8526	0.138176
FBgn0037129	3.07662	1.00619	0.68234	1.47462	0.140315	0.999915	3L	CG14565	0.138619
FBgn0027780	155.315	-0.309428	0.0986457	-3.13676	0.00170827	0.131274	2L	Aasdh	0.139212
FBgn0054034	2.80294	-1.04205	0.725369	-1.43658	0.150836	0.999915	3R	CG34034	0.139302
FBgn0051898	16.0155	-0.622982	0.307069	-2.0288	0.0424788	0.786065	2L	CG31898	0.139758
FBgn0053363	9.73926	-0.775257	0.442239	-1.75303	0.0795976	0.972056	2R	5SrRNA-Psi:CR33363	0.140577
FBgn0032284	2.86314	-1.2653	1.01478	-1.24687	0.212444	0.999915	2L	CG7294	0.140851
FBgn0033268	3801.58	0.225502	0.0601805	3.74709	0.000178898	0.0269158	2R	Obp44a	0.142875
FBgn0034330	258.996	0.348445	0.120362	2.89497	0.00379193	0.214388	2R	BomS4	0.14334
FBgn0036822	2.12154	-1.1072	0.812717	-1.36234	0.17309	0.999915	3L	NijB	0.143422
FBgn0259151	4.97728	0.926663	0.600857	1.54224	0.123016	0.999915	2L	CG42266	0.143451
FBgn0004425	2.20207	1.12035	0.830714	1.34866	0.177446	0.999915	3L	LysB	0.144109
FBgn0027364	4.93681	-0.89093	0.563294	-1.58164	0.113731	0.999915	3L	Six4	0.144163
FBgn0033981	173.387	0.358749	0.126379	2.83866	0.00453029	0.242274	NA	NA	0.144258
FBgn0267323	7.33597	-0.747172	0.419555	-1.78087	0.0749338	0.948993	3L	lncRNA:CR45759	0.144275
FBgn0036568	2.83788	-0.947157	0.626233	-1.51247	0.130415	0.999915	3L	ATPsynbetaL	0.145237
FBgn0039404	25.3625	0.509072	0.223311	2.27965	0.0226283	0.592951	3R	CG14543	0.145345
FBgn0036323	2.05414	-1.18095	0.91379	-1.29236	0.196232	0.999915	3L	CG14118	0.14615
FBgn0082976	22.4755	0.540539	0.246842	2.18982	0.0285374	0.653584	3R	snoRNA:Psi28S-3305a	0.146249
FBgn0001253	61.9708	-0.390728	0.145817	-2.67958	0.00737147	0.321157	3L	ImpE1	0.146823
FBgn0032538	48.7431	-0.458149	0.188822	-2.42635	0.0152515	0.476009	2L	Vajk2	0.147125
FBgn0004360	4.17112	0.918683	0.598613	1.53469	0.124861	0.999915	2R	Wnt2	0.147878
FBgn0051683	23.9384	-0.552957	0.257566	-2.14686	0.0318045	0.677136	2L	CG31683	0.148573
FBgn0039325	513.444	0.248555	0.0711281	3.49447	0.000475004	0.0515379	3R	CG10560	0.149271
FBgn0086447	12.6317	-0.647036	0.33438	-1.93503	0.0529867	0.854145	2L	Polr1D	0.149448
FBgn0267339	13.4067	-0.771878	0.449725	-1.71634	0.0861007	0.986903	3R	p38c	0.150645
FBgn0082998	3.04381	-0.985639	0.679509	-1.45052	0.146914	0.999915	X	snoRNA:Psi28S-1192d	0.151017
FBgn0034511	75.684	-0.456995	0.189955	-2.4058	0.0161369	0.492131	2R	GNBP-like3	0.151699
FBgn0261434	5.04111	0.813667	0.493276	1.64952	0.0990416	0.999915	3R	hkb	0.152381
FBgn0030855	66.3915	0.380649	0.141488	2.69033	0.00713808	0.314772	X	CG5800	0.152394
FBgn0032109	346.69	-0.304842	0.099114	-3.07567	0.00210032	0.151923	2L	CG17005	0.152658
FBgn0266977	3.8117	0.903699	0.589743	1.53236	0.125434	0.999915	3L	CG45428	0.153192
FBgn0261625	638.41	-0.273776	0.0836088	-3.27449	0.00105854	0.0904887	2R	GLS	0.153262
FBgn0260632	562.376	0.22143	0.0597504	3.70592	0.000210622	0.0306418	2L	dl	0.153431
FBgn0261989	95.6531	-0.540405	0.251214	-2.15118	0.0314622	0.676931	2R	CG42807	0.15424
FBgn0034098	4.62827	0.86654	0.553077	1.56676	0.117171	0.999915	2R	krimp	0.155989
FBgn0263584	30.6319	0.618995	0.315537	1.96172	0.0497946	0.832419	2L	asRNA:CR43609	0.156157
FBgn0030660	21.8779	0.547097	0.258145	2.11934	0.0340619	0.708149	X	CG8097	0.157402
FBgn0014865	54.3333	-1.13259	0.87497	-1.29443	0.195516	0.999915	2R	Mtk	0.157472
FBgn0032889	701.774	0.384008	0.145153	2.64554	0.00815603	0.337287	2L	CG9331	0.157758
FBgn0024897	48.5664	0.435837	0.178941	2.43565	0.0148651	0.471712	X	b6	0.159721
FBgn0015336	2.54091	-1.07997	0.811012	-1.33164	0.182979	0.999915	X	CG15865	0.15974
FBgn0000053	2625.39	-0.325351	0.111641	-2.91426	0.00356535	0.207379	2L	Gart	0.159799
FBgn0031219	8.05146	0.713764	0.403161	1.77042	0.076657	0.957915	2L	CG13694	0.159894
FBgn0051697	5.49748	-0.799006	0.487404	-1.63931	0.101149	0.999915	2L	CG31697	0.160309
FBgn0001124	3442.25	-0.203632	0.0530958	-3.83518	0.000125474	0.0208213	2R	Got1	0.160524
FBgn0265862	2.51921	0.98087	0.691754	1.41795	0.156207	0.999915	2R	lncRNA:CR44651	0.161854
FBgn0030369	11.9208	0.628815	0.328231	1.91577	0.0553943	0.868352	X	Cyp318a1	0.162133
FBgn0039310	2.97797	-1.00916	0.726858	-1.38839	0.16502	0.999915	3R	CG11878	0.162319
FBgn0265760	1.9617	1.07293	0.807143	1.32929	0.183753	0.999915	3L	lncRNA:CR44567	0.162396
FBgn0031879	618.255	0.233728	0.0662857	3.52608	0.000421767	0.049049	2L	uif	0.162624
FBgn0051875	3.45079	0.949776	0.656529	1.44666	0.147992	0.999915	2L	CG31875	0.162896
FBgn0266907	3.35771	0.937608	0.643517	1.45701	0.145115	0.999915	2L	asRNA:CR45367	0.163687
FBgn0040634	14.8301	0.580329	0.289558	2.00419	0.0450493	0.80053	3L	CG4186	0.165461
FBgn0037607	2762.49	-0.231635	0.065741	-3.52344	0.000425984	0.049049	3R	CG8036	0.165673
FBgn0032188	3.41594	-0.901874	0.60574	-1.48888	0.136519	0.999915	2L	CG13137	0.165979
FBgn0036652	1.40133	1.23259	1.03382	1.19227	0.233155	0.999915	3L	CG13032	0.166174
FBgn0261791	75.1196	0.362971	0.134938	2.68991	0.00714721	0.314772	X	SNRPG	0.166385
FBgn0031800	550.02	0.248074	0.0734611	3.37695	0.000732957	0.0706896	2L	CG9497	0.166843
FBgn0034352	3.38502	0.941941	0.654472	1.43924	0.150083	0.999915	2R	Dnaaf3	0.167553
FBgn0002562	177.959	-0.61255	0.318633	-1.92243	0.0545517	0.861839	X	Lsp1alpha	0.168357
FBgn0037712	88.099	-0.354096	0.130364	-2.71621	0.00660341	0.306637	3R	CG16789	0.16904
FBgn0262825	4.67064	0.865871	0.570394	1.51802	0.129009	0.999915	3R	lncRNA:CR43196	0.16979
FBgn0003089	5.72612	0.760027	0.458068	1.6592	0.097075	0.999915	3L	pip	0.169892
FBgn0036895	6.25099	-0.770895	0.469314	-1.6426	0.100466	0.999915	3L	ms(3)76Cc	0.170083
FBgn0004782	5.75131	0.776259	0.474903	1.63456	0.102141	0.999915	3R	Ccp84Ab	0.17017
FBgn0032022	225.113	0.289244	0.0944804	3.06142	0.00220287	0.156335	2L	CG14275	0.170402
FBgn0004777	6.56958	0.7762	0.475127	1.63367	0.102328	0.999915	3R	Ccp84Ag	0.170435
FBgn0265665	5.81214	0.795096	0.494812	1.60686	0.108084	0.999915	2R	lncRNA:CR44472	0.170509
FBgn0030594	10.3096	-0.635388	0.340707	-1.86491	0.0621935	0.903206	X	fiz	0.171222
FBgn0014396	1158.65	0.19145	0.0492291	3.88897	0.000100669	0.0188003	2L	tim	0.171693
FBgn0083946	2.07164	1.02575	0.766983	1.33738	0.181099	0.999915	3R	lobo	0.173305
FBgn0039339	1.25219	-1.28552	1.13353	-1.13409	0.256757	0.999915	3R	CG5116	0.174153
FBgn0261508	8.23749	-0.737076	0.439482	-1.67715	0.0935136	0.999915	3R	CG42656	0.174364
FBgn0036447	4.34479	0.81129	0.517402	1.56801	0.116879	0.999915	3L	Mgat4b	0.175252
FBgn0017558	2577.58	-0.154245	0.0353546	-4.36282	1.28398e-05	0.0039158	2R	Pdk	0.176002
FBgn0266846	9.1292	-0.6919	0.397121	-1.74229	0.0814581	0.978777	2R	lncRNA:CR45308	0.176391
FBgn0027584	148.42	-0.796406	0.502818	-1.58389	0.11322	0.999915	3R	CG4757	0.176416
FBgn0051546	1.17609	-1.36669	1.26785	-1.07796	0.281052	0.999915	3R	CG31546	0.176466
FBgn0001230	126.478	-0.331819	0.119362	-2.77994	0.00543694	0.277604	3R	Hsp68	0.177234
FBgn0033296	2.27557	1.06002	0.820153	1.29247	0.196195	0.999915	2R	Mal-A7	0.177923
FBgn0063667	9.84655	-0.669689	0.377725	-1.77295	0.0762367	0.954778	3L	meep	0.178401
FBgn0037493	1.25932	-1.3166	1.19421	-1.10249	0.270249	0.999915	3R	CR10032	0.178591
FBgn0259247	637.029	0.202824	0.0546803	3.70927	0.000207856	0.0306418	NA	NA	0.179124
FBgn0013307	264.412	-0.270938	0.0867236	-3.12416	0.00178314	0.13414	2R	Odc1	0.179987
FBgn0031829	1.96053	1.0697	0.837801	1.2768	0.201674	0.999915	2L	IFT52	0.180378
FBgn0031426	4.00828	0.846941	0.563596	1.50275	0.132905	0.999915	2L	CG18641	0.181005
FBgn0031826	3.62563	0.855757	0.573566	1.49199	0.135701	0.999915	2L	CG9550	0.18101
FBgn0039274	39.221	0.437018	0.187911	2.32567	0.0200362	0.559625	3R	CG11920	0.181077
FBgn0053784	5.60045	-0.821579	0.53642	-1.5316	0.125622	0.999915	3R	CG33784	0.181892
FBgn0039069	16.831	-0.581089	0.301116	-1.92978	0.0536336	0.856102	3R	CG6763	0.182679
FBgn0085771	198.259	-0.278006	0.0909979	-3.05508	0.00224997	0.157694	X	28SrRNA-Psi:CR40741	0.183607
FBgn0259226	136.501	0.390252	0.157232	2.48202	0.0130641	0.448808	2R	CG42326	0.183991
FBgn0036849	1.93378	-1.09503	0.879579	-1.24495	0.213151	0.999915	3L	CG14079	0.184031
FBgn0267659	7.69523	0.746825	0.45902	1.627	0.103737	0.999915	2R	lncRNA:CR45997	0.184109
FBgn0031778	2.3507	1.02163	0.784161	1.30284	0.192631	0.999915	2L	lncRNA:CR9162	0.185889
FBgn0050237	2.74085	0.956772	0.702643	1.36167	0.173301	0.999915	2R	tRNA:Gln-CTG-1-1	0.186941
FBgn0038404	29.3955	-0.468789	0.213729	-2.19337	0.0282804	0.652589	3R	CG8925	0.187964
FBgn0030048	35.5204	0.454339	0.203621	2.23129	0.0256618	0.627058	X	CG12112	0.189356
FBgn0263019	77.4564	-0.3691	0.145827	-2.53109	0.0113708	0.415238	2L	lncRNA:CR43314	0.191599
FBgn0000524	132.431	0.307724	0.108752	2.82959	0.00466074	0.245881	X	dx	0.191658
FBgn0027617	48.8341	0.414754	0.176371	2.3516	0.0186931	0.540678	3R	CG5808	0.191943
FBgn0052251	5.20242	0.79338	0.517277	1.53376	0.125088	0.999915	3L	Claspin	0.192198
FBgn0037440	427.504	-0.215205	0.0615342	-3.49733	0.00046994	0.0514835	3R	CRAT	0.192223
FBgn0015399	928.44	-0.179929	0.0464048	-3.87738	0.000105587	0.0192168	2L	kek1	0.192545
FBgn0034225	7.20321	0.701634	0.420959	1.66675	0.0955635	0.999915	2R	veil	0.192548
FBgn0262993	20.9919	-0.496567	0.237129	-2.09408	0.0362528	0.729192	3R	lncRNA:CR43301	0.192583
FBgn0038052	10.8289	0.664262	0.384211	1.7289	0.0838271	0.983344	NA	NA	0.192684
FBgn0034660	95.1336	-0.370455	0.147108	-2.51825	0.0117938	0.429296	2R	Loxl2	0.193035
FBgn0053301	2.09119	-1.02215	0.798584	-1.27995	0.200563	0.999915	2L	CG33301	0.193552
FBgn0038986	14.8856	0.580215	0.308416	1.88127	0.0599352	0.893025	3R	sit	0.195341
FBgn0262818	3.11198	-0.932348	0.686601	-1.35792	0.17449	0.999915	NA	NA	0.196366
FBgn0085415	1.73727	-1.1269	0.956706	-1.1779	0.238836	0.999915	2R	CG34386	0.199149
FBgn0042119	887.327	0.266203	0.0875026	3.04223	0.00234831	0.162566	3L	Cpr65Au	0.199566
FBgn0040963	0.695449	1.52517	1.62477	0.938694	0.347888	0.999915	2L	CG18662	0.199811
FBgn0035957	10.3662	0.628224	0.356768	1.76087	0.0782597	0.964064	3L	Argk2	0.201787
FBgn0032906	28.5428	-0.471914	0.222254	-2.12331	0.0337277	0.704785	NA	NA	0.201993
FBgn0032354	27.5332	0.463664	0.216165	2.14495	0.0319566	0.679092	2L	Boh2	0.20259
FBgn0266993	2.34458	-1.04555	0.84816	-1.23272	0.217678	0.999915	3L	lncRNA:CR45444	0.203074
FBgn0266684	4.35975	-0.844371	0.588664	-1.43439	0.151462	0.999915	3L	lncRNA:CR45174	0.203176
FBgn0085250	6.52581	-0.710999	0.440727	-1.61324	0.106692	0.999915	2R	CG34221	0.203705
FBgn0004430	2.92745	0.9621	0.739159	1.30161	0.193049	0.999915	3L	LysS	0.205466
FBgn0038972	98.4977	0.31592	0.116677	2.70765	0.00677618	0.309565	3R	CG7054	0.206426
FBgn0016122	1353.64	-0.254513	0.0825325	-3.08379	0.00204382	0.149756	2L	Acer	0.206763
FBgn0065070	22.4782	-0.517091	0.260922	-1.98179	0.0475032	0.817606	3R	snoRNA:291	0.206893
FBgn0262898	2.25083	-1.02345	0.827774	-1.23638	0.216316	0.999915	3L	lncRNA:CR43253	0.208689
FBgn0033943	4.83648	0.792986	0.53654	1.47796	0.139418	0.999915	2R	CG12869	0.209632
FBgn0042106	3.42573	0.862139	0.619673	1.39128	0.16414	0.999915	3R	CG18754	0.210575
FBgn0032124	10.5426	-0.637392	0.373103	-1.70835	0.0875706	0.990914	2L	CG17855	0.211772
FBgn0267304	2.07803	-0.976756	0.771006	-1.26686	0.205206	0.999915	3L	lncRNA:CR45740	0.212901
FBgn0053120	343.103	-0.226844	0.0694673	-3.26548	0.00109279	0.0927148	2L	CG33120	0.212917
FBgn0032394	181.761	0.276785	0.0955114	2.89793	0.00375638	0.214076	2L	Hacd1	0.213173
FBgn0262003	12.7955	-0.619679	0.357211	-1.73477	0.0827815	0.982279	3R	CG42821	0.213533
FBgn0035679	178.082	-0.276883	0.0956646	-2.89432	0.00379986	0.214388	3L	CG10467	0.213736
FBgn0036550	76.1921	0.353851	0.142667	2.48025	0.013129	0.448808	3L	CG17026	0.215841
FBgn0039759	46.4553	-0.496163	0.248121	-1.99968	0.0455345	0.802838	3R	CG9733	0.215933
FBgn0030569	1.5459	-1.10324	0.957553	-1.15215	0.249261	0.999915	X	CG9411	0.215956
FBgn0085217	1.851	1.06073	0.896406	1.18331	0.236687	0.999915	2R	CG34188	0.216855
FBgn0031751	6.24914	0.69808	0.439834	1.58715	0.11248	0.999915	2L	CG9016	0.217558
FBgn0030828	751.277	0.184838	0.0507688	3.64077	0.000271824	0.0378674	X	CG5162	0.219241
FBgn0035584	15.0978	-0.548185	0.294753	-1.85981	0.0629121	0.905814	3L	CG17030	0.219525
FBgn0046253	4.74482	0.814435	0.57385	1.41925	0.155827	0.999915	2R	CG3502	0.220019
FBgn0005390	2.25108	0.95969	0.760278	1.26229	0.206845	0.999915	X	fs(1)M3	0.22041
FBgn0035343	2.99981	-0.909869	0.69466	-1.30981	0.190262	0.999915	3L	CG16762	0.220955
FBgn0265856	27.1547	0.472131	0.23101	2.04377	0.0409766	0.769158	2R	lncRNA:CR44645	0.221276
FBgn0265422	1.75734	-1.28331	1.26224	-1.01669	0.3093	0.999915	3R	lncRNA:CR44334	0.221818
FBgn0085296	6.49795	0.729598	0.478251	1.52556	0.127121	0.999915	3L	CG34267	0.222043
FBgn0028382	46.0651	0.405663	0.180404	2.24863	0.0245359	0.608491	2R	cyp33	0.22223
FBgn0052625	1.76096	-1.08266	0.939878	-1.15192	0.249354	0.999915	X	CG32625	0.222308
FBgn0028987	1.46036	-1.17706	1.08701	-1.08283	0.278882	0.999915	2L	Spn28F	0.222448
FBgn0027560	5656.07	-0.188759	0.0528207	-3.57358	0.000352138	0.0440853	2L	Tps1	0.222926
FBgn0003525	5.69917	0.745444	0.497043	1.49976	0.133677	0.999915	3R	stg	0.223113
FBgn0032031	46.0429	-0.38847	0.168552	-2.30475	0.0211808	0.572892	2L	CG13390	0.223707
FBgn0267925	2.61783	-0.982514	0.797852	-1.23145	0.218155	0.999915	2L	lncRNA:CR46206	0.224041
FBgn0250835	30.6284	-0.453761	0.217707	-2.08427	0.0371354	0.739041	2L	CG15394	0.224402
FBgn0039201	1.5614	1.08513	0.95118	1.14082	0.253944	0.999915	3R	DZIP1	0.225977
FBgn0052687	834.99	-0.211201	0.0635122	-3.32537	0.000883027	0.0816727	X	CG32687	0.226457
FBgn0265859	1.33812	1.19553	1.13019	1.05781	0.290141	0.999915	2R	lncRNA:CR44648	0.227789
FBgn0042131	3.31645	0.887492	0.676711	1.31148	0.189696	0.999915	3L	CG18808	0.228709
FBgn0038814	16.9493	0.508721	0.265297	1.91755	0.0551682	0.868352	3R	CG15923	0.229019
FBgn0038172	772.253	-0.213235	0.064838	-3.28874	0.00100637	0.0880301	3R	Adgf-D	0.229553
FBgn0267242	14.7857	0.578705	0.329425	1.75672	0.0789663	0.968811	3L	asRNA:CR45682	0.230114
FBgn0266680	4.18381	-0.828451	0.604447	-1.37059	0.170502	0.999915	3L	lncRNA:CR45170	0.230954
FBgn0037660	146.501	0.27367	0.0968967	2.82434	0.00473777	0.248656	3R	beag	0.23114
FBgn0052203	12.5061	-0.596584	0.347474	-1.71692	0.0859944	0.986903	3L	Spn75F	0.231378
FBgn0000357	4.91516	0.779656	0.546621	1.42632	0.153776	0.999915	3L	Cp18	0.232302
FBgn0085282	9.55493	-0.631632	0.383461	-1.64719	0.09952	0.999915	3L	CG34253	0.232835
FBgn0054054	14.1915	-0.522603	0.279567	-1.86933	0.0615771	0.900263	2R	CG34054	0.232995
FBgn0051755	34.8577	0.448178	0.217144	2.06397	0.0390208	0.750569	2L	SoYb	0.233695
FBgn0264878	9.83712	0.621311	0.374272	1.66005	0.0969045	0.999915	2R	asRNA:CR44069	0.234533
FBgn0259714	442.929	-0.216562	0.0670931	-3.22779	0.00124751	0.103342	2L	DIP-epsilon	0.235024
FBgn0033597	2.10433	-1.0244	0.878322	-1.16632	0.243485	0.999915	2R	Cpr47Ea	0.235234
FBgn0014018	1293.71	-0.227551	0.0726426	-3.13247	0.00173342	0.131274	3R	Rel	0.235348
FBgn0023129	2875.65	-0.275998	0.0989747	-2.78857	0.00529418	0.271543	3L	aay	0.235382
FBgn0033579	78.5423	-0.328086	0.130857	-2.5072	0.0121691	0.437313	2R	CG13229	0.235397
FBgn0001125	5169.84	-0.17751	0.0490773	-3.61695	0.000298097	0.0387347	2L	Got2	0.236681
FBgn0082974	76.7297	0.504339	0.265749	1.89781	0.0577217	0.883361	3R	snoRNA:Psi28S-3305c	0.237299
FBgn0000504	511.457	-0.233756	0.0761591	-3.06931	0.0021455	0.153567	3R	dsx	0.237809
FBgn0033853	565.36	-0.213659	0.0659997	-3.23728	0.00120676	0.10162	2R	NADK	0.237937
FBgn0030376	5.61643	0.712011	0.474762	1.49972	0.133686	0.999915	X	CG2750	0.238652
FBgn0040682	11.9889	-0.574905	0.33297	-1.7266	0.0842401	0.985476	3R	CG14664	0.241143
FBgn0000557	5341.14	0.129525	0.0302645	4.27978	1.87079e-05	0.00501559	3R	eEF1alpha2	0.244122
FBgn0086065	1.59465	-1.05775	0.946983	-1.11697	0.264006	0.999915	3L	snoRNA:Me28S-G3113a	0.244461
FBgn0028988	261.667	-0.239612	0.0801879	-2.98814	0.00280682	0.179378	2R	Spn42Dd	0.244658
FBgn0010398	44.5936	0.38435	0.172729	2.22516	0.0260704	0.632642	2L	Lrr47	0.246177
FBgn0061197	6.6657	1.0099	0.877212	1.15126	0.249625	0.999915	2R	salto	0.246219
FBgn0036731	3.38006	-0.885369	0.699216	-1.26623	0.20543	0.999915	3L	CG6333	0.246294
FBgn0082929	2.72425	-0.954103	0.795391	-1.19954	0.230318	0.999915	2R	snoRNA:Me28S-G2703c	0.246374
FBgn0265839	3.93451	0.796594	0.584005	1.36402	0.172561	0.999915	2R	lncRNA:CR44628	0.246691
FBgn0003886	5.79555	-0.708688	0.479698	-1.47736	0.139578	0.999915	3R	alphaTub85E	0.247709
FBgn0029660	6.13947	-0.706344	0.477504	-1.47924	0.139076	0.999915	X	CG10801	0.248222
FBgn0264834	6.75969	0.648927	0.414072	1.56718	0.117072	0.999915	2R	lncRNA:CR44042	0.248596
FBgn0051718	2.62726	-0.957823	0.804818	-1.19011	0.234003	0.999915	2L	Ir31a	0.248785
FBgn0260768	8.29599	0.6771	0.445047	1.52141	0.128156	0.999915	2R	CG42566	0.2488
FBgn0085371	1.80669	1.04325	0.934154	1.11678	0.264087	0.999915	3L	CG34342	0.24931
FBgn0039564	75.5007	-0.339806	0.142158	-2.39034	0.0168328	0.503824	3R	Nep7	0.249596
FBgn0267234	3.06045	-0.956214	0.804014	-1.1893	0.234322	0.999915	3L	lncRNA:CR45674	0.249693
FBgn0028939	64.2988	-0.350658	0.149744	-2.34171	0.0191958	0.547517	2L	NimC2	0.250031
FBgn0267137	8.73225	0.644509	0.410911	1.56849	0.116768	0.999915	3R	lncRNA:CR45577	0.250542
FBgn0033139	5.72118	0.690233	0.461524	1.49555	0.13477	0.999915	2R	Tsp42Er	0.250735
FBgn0039128	2.18726	-1.0077	0.883076	-1.14113	0.253816	0.999915	3R	CG13599	0.25115
FBgn0032253	645.806	-0.224949	0.0733054	-3.06865	0.00215027	0.153567	2L	LManI	0.251158
FBgn0051075	2234.34	-0.16891	0.0465131	-3.63145	0.000281833	0.0383157	3R	CG31075	0.251401
FBgn0031528	69.089	-0.349498	0.149357	-2.34002	0.019283	0.547517	2L	CG15412	0.251578
FBgn0031010	1.32397	-1.12871	1.0766	-1.0484	0.294454	0.999915	X	CG8028	0.25158
FBgn0033968	112.915	0.348113	0.148497	2.34425	0.0190655	0.546029	2R	hui	0.25196
FBgn0036687	4.8422	0.724301	0.502196	1.44227	0.149227	0.999915	3L	CG6652	0.252125
FBgn0013563	140.685	-0.264657	0.0953359	-2.77605	0.00550242	0.279682	3L	Pex1	0.252361
FBgn0035091	998.166	-0.172477	0.0482011	-3.57829	0.000345854	0.0438497	2R	CG3829	0.252951
FBgn0033065	875.798	0.215484	0.0686829	3.13738	0.00170467	0.131274	2R	Cyp6w1	0.253199
FBgn0264902	2.26947	1.03764	0.935203	1.10953	0.2672	0.999915	3R	asRNA:CR44093	0.254251
FBgn0267993	4.16805	0.828995	0.635675	1.30412	0.192194	0.999915	2L	lncRNA:CR46260	0.254814
FBgn0040688	4.03312	0.77996	0.573092	1.36097	0.173524	0.999915	3L	CG12483	0.255112
FBgn0265757	2.19692	0.963029	0.824902	1.16745	0.24303	0.999915	3L	lncRNA:CR44564	0.256078
FBgn0032483	1.80201	1.03648	0.938065	1.10491	0.269198	0.999915	2L	CG15482	0.256615
FBgn0032252	51.064	-0.396106	0.185127	-2.13965	0.0323834	0.684297	2L	loh	0.256998
FBgn0021765	1035.78	-0.176993	0.0505904	-3.49854	0.000467806	0.0514835	X	scu	0.25741
FBgn0051687	41.0121	0.391893	0.18234	2.14925	0.0316149	0.676931	2L	CG31687	0.258296
FBgn0034494	508.724	-0.21089	0.0669434	-3.15027	0.00163118	0.129622	2R	CG10444	0.258312
FBgn0266634	8.81518	-0.618753	0.390681	-1.58378	0.113244	0.999915	2R	asRNA:CR45141	0.259817
FBgn0039684	25.2946	0.46601	0.243416	1.91446	0.055561	0.868352	3R	Obp99d	0.260046
FBgn0039622	9.61559	0.583667	0.354365	1.64708	0.0995422	0.999915	3R	eIF4E6	0.260118
FBgn0032773	1158.69	-0.191863	0.0578099	-3.31887	0.000903831	0.0829173	2L	fon	0.260606
FBgn0085192	12.9581	0.566196	0.338042	1.67493	0.0939481	0.999915	2L	CG34163	0.262091
FBgn0036262	7111.05	-0.179784	0.052282	-3.43873	0.000584449	0.0594137	3L	CG6910	0.262249
FBgn0035476	10.2022	-0.592516	0.365335	-1.62184	0.104837	0.999915	3L	CG12766	0.262808
FBgn0051272	11.3893	0.567205	0.339728	1.66959	0.095001	0.999915	3R	CG31272	0.263125
FBgn0013772	139.869	0.324836	0.135489	2.3975	0.0165072	0.498042	2R	Cyp6a8	0.263656
FBgn0263109	21.2812	-0.478034	0.255739	-1.86922	0.0615919	0.900263	2R	CG43366	0.263847
FBgn0021738	51.4141	0.372776	0.169777	2.19568	0.0281147	0.652589	X	Crg-1	0.264119
FBgn0058354	3.04482	0.850502	0.677217	1.25588	0.20916	0.999915	3L	CR40354	0.264281
FBgn0039523	12.077	0.555998	0.329621	1.68678	0.0916452	0.999915	3R	CG12885	0.26481
FBgn0035575	151.055	0.304594	0.122517	2.48613	0.0129139	0.448808	3L	CG7509	0.265852
FBgn0264336	10.5809	0.591648	0.366877	1.61266	0.106818	0.999915	2R	lncRNA:CR43792	0.266257
FBgn0082997	2.50846	-0.89517	0.743496	-1.204	0.228589	0.999915	X	snoRNA:Psi28S-1232	0.266837
FBgn0032934	136.185	-0.269709	0.10081	-2.67541	0.00746369	0.323924	2L	CG8679	0.26688
FBgn0053337	3.02179	-0.884648	0.728779	-1.21388	0.224795	0.999915	3R	CG33337	0.26703
FBgn0085263	14.5355	0.524646	0.30045	1.7462	0.0807762	0.976487	2R	CG34234	0.267123
FBgn0003900	3.04557	0.891123	0.738144	1.20725	0.227337	0.999915	2R	twi	0.267124
FBgn0035643	6.08509	-0.673486	0.457402	-1.47242	0.140909	0.999915	3L	CG13287	0.267191
FBgn0062411	17.8504	0.492918	0.271998	1.81221	0.0699538	0.927704	3R	Ctr1C	0.269517
FBgn0261628	57.9093	-0.352215	0.15624	-2.25432	0.0241762	0.604887	2L	CG42711	0.269529
FBgn0015035	300.178	-0.297259	0.118649	-2.50536	0.0122326	0.4382	2L	Cyp4e3	0.270084
FBgn0035309	18.5962	-0.489503	0.269597	-1.81568	0.0694193	0.927704	3L	CG15879	0.270957
FBgn0267628	16.2182	0.509696	0.288655	1.76576	0.0774354	0.961978	3L	lncRNA:CR45966	0.271454
FBgn0040972	152.331	0.276094	0.105563	2.61544	0.00891127	0.352156	2L	CG16978	0.271638
FBgn0065071	19.8559	-0.496922	0.276796	-1.79527	0.0726114	0.936397	X	snoRNA:Or-CD10	0.271649
FBgn0036619	768.883	0.252845	0.0920314	2.74738	0.00600737	0.293451	3L	Cpr72Ec	0.274379
FBgn0266879	1.51435	-1.10225	1.08454	-1.01632	0.309475	0.999915	2L	lncRNA:CR45340	0.274501
FBgn0039683	26.5161	0.437191	0.224995	1.94312	0.0520019	0.847962	3R	dmrt99B	0.274571
FBgn0033202	3.52091	0.813516	0.641363	1.26842	0.204649	0.999915	2R	CG1339	0.275103
FBgn0083032	1.3423	1.21894	1.29656	0.940132	0.34715	0.999915	2L	snoRNA:Psi18S-525g	0.275371
FBgn0263408	14.3614	-0.536174	0.316518	-1.69398	0.0902694	0.999057	3R	asRNA:CR43454	0.275415
FBgn0038774	114.663	-0.304299	0.124478	-2.4446	0.0145014	0.471567	3R	CG5023	0.275753
FBgn0051296	1.74641	1.07408	1.04201	1.03078	0.302643	0.999915	3R	CG31296	0.277
FBgn0038630	4.3603	0.786351	0.607604	1.29418	0.195602	0.999915	3R	CG14305	0.277185
FBgn0264829	1.12258	-1.16692	1.20614	-0.967485	0.333302	0.999915	3R	CG44037	0.277452
FBgn0264373	14.0788	0.515553	0.298484	1.72724	0.0841249	0.985476	2L	lncRNA:CR43825	0.279088
FBgn0264822	17.008	-0.612682	0.400814	-1.52859	0.126365	0.999915	4	asRNA:CR44030	0.281568
FBgn0030242	25.0134	-0.450682	0.239736	-1.87991	0.0601208	0.893025	X	sofe	0.281662
FBgn0034605	346.804	0.400644	0.197448	2.02911	0.0424468	0.786065	2R	Ugt49C1	0.282004
FBgn0267309	1.70939	1.01952	0.963904	1.0577	0.290194	0.999915	3L	lncRNA:CR45745	0.28327
FBgn0053460	29.1622	0.418122	0.212696	1.96582	0.0493189	0.83186	2R	CG33460	0.284132
FBgn0265596	3.15656	0.816761	0.658902	1.23958	0.215131	0.999915	X	lncRNA:CR44423	0.285088
FBgn0051774	751.639	-0.166975	0.0483072	-3.45652	0.000547194	0.0561321	2L	fred	0.285332
FBgn0003944	3.38424	-0.841986	0.695369	-1.21085	0.225954	0.999915	3R	Ubx	0.285821
FBgn0005638	9.08823	-0.595265	0.38491	-1.54651	0.121982	0.999915	2R	slbo	0.285827
FBgn0030261	69.7154	-0.318334	0.136552	-2.33123	0.0197411	0.55625	X	CG15203	0.286654
FBgn0039184	1.36612	-1.10022	1.11016	-0.991054	0.321659	0.999915	3R	CG6432	0.287095
FBgn0039864	136.081	0.32408	0.140767	2.30224	0.0213216	0.572892	3R	CG11550	0.287345
FBgn0028841	6.97781	0.664631	0.466209	1.42561	0.153982	0.999915	2L	jhamt	0.288381
FBgn0015575	2547.54	-0.137892	0.0358964	-3.84139	0.000122338	0.020604	3R	alpha-Est7	0.288739
FBgn0036471	3.74944	-0.753633	0.580594	-1.29804	0.194275	0.999915	3L	CG13460	0.290889
FBgn0038396	21.0795	0.485687	0.276315	1.75773	0.078794	0.96853	3R	CG5013	0.291099
FBgn0050486	2.86506	-0.881448	0.762431	-1.1561	0.24764	0.999915	2R	CG30486	0.292202
FBgn0035427	2.90037	0.814504	0.665493	1.22391	0.220986	0.999915	3L	ckd	0.292403
FBgn0039424	3.00991	0.832125	0.69108	1.20409	0.228553	0.999915	3R	ppk15	0.292818
FBgn0024920	1.51597	-0.984364	0.92537	-1.06375	0.287441	0.999915	2L	Ts	0.293099
FBgn0037713	49.8227	-0.366086	0.173824	-2.10607	0.0351982	0.719529	3R	CG16790	0.293698
FBgn0051676	271.376	0.287919	0.118047	2.43901	0.0147274	0.471712	2L	CG31676	0.296872
FBgn0266698	10.5564	0.57	0.365493	1.55954	0.118869	0.999915	3R	lncRNA:CR45188	0.297023
FBgn0034063	129.087	0.299485	0.125969	2.37744	0.0174333	0.513621	2R	CG8389	0.297386
FBgn0031110	102.009	0.464257	0.259295	1.79046	0.0733801	0.940431	X	Obp19b	0.297397
FBgn0030912	47.2715	0.355632	0.166846	2.1315	0.0330478	0.69573	X	CG6023	0.297413
FBgn0053307	167.573	-0.249661	0.0938055	-2.66147	0.00777998	0.332535	2L	CG33307	0.297482
FBgn0032820	507.558	-0.243348	0.0900356	-2.7028	0.00687589	0.311986	2L	fbp	0.297659
FBgn0085276	2.89031	0.817789	0.677975	1.20622	0.227732	0.999915	3L	CG34247	0.298201
FBgn0035638	2.05134	0.891096	0.787626	1.13137	0.2579	0.999915	3L	Tektin-C	0.298914
FBgn0053477	8.00969	-0.635599	0.44192	-1.43827	0.150358	0.999915	2R	CG33477	0.299904
FBgn0016715	254.108	-0.221622	0.0777683	-2.84978	0.004375	0.237344	3L	Reg-2	0.300046
FBgn0030995	16.4392	0.487503	0.283217	1.72131	0.0851954	0.986903	X	CG7914	0.301006
FBgn0267186	2.49273	-0.814529	0.677354	-1.20252	0.229164	0.999915	X	lncRNA:CR45626	0.301176
FBgn0016047	34.3346	0.455511	0.252998	1.80045	0.0717893	0.931967	2R	nompA	0.301247
FBgn0039787	1.97459	-0.939141	0.868766	-1.08101	0.279694	0.999915	3R	CG9702	0.302244
FBgn0020399	2.63226	0.859589	0.746119	1.15208	0.249288	0.999915	3R	Mst89B	0.302978
FBgn0267280	1.40024	-0.969848	0.920517	-1.05359	0.292071	0.999915	2L	CR45716	0.303113
FBgn0250904	1.36154	-1.01724	1.00137	-1.01584	0.309704	0.999915	X	CG34434	0.30351
FBgn0267237	1.13749	1.10997	1.1681	0.950236	0.341993	0.999915	3L	lncRNA:CR45677	0.303929
FBgn0003002	69.7311	0.313781	0.137738	2.2781	0.0227205	0.592951	3R	opa	0.304982
FBgn0031957	3.58099	-0.756198	0.601111	-1.258	0.208391	0.999915	2L	TwdlE	0.305448
FBgn0275433	6.65788	-0.637784	0.449608	-1.41853	0.156035	0.999915	3R	lncRNA:CR46265	0.305808
FBgn0035539	105.024	-0.280667	0.115242	-2.43546	0.014873	0.471712	3L	slow	0.306939
FBgn0263444	12.1503	-0.565683	0.367899	-1.5376	0.124145	0.999915	2R	asRNA:CR43467	0.307222
FBgn0035194	3.5695	0.787719	0.647684	1.21621	0.223905	0.999915	3L	Psf1	0.307633
FBgn0039038	3.29848	0.76858	0.621553	1.23655	0.216255	0.999915	3R	CG6688	0.308225
FBgn0266817	1.84908	-0.947621	0.893957	-1.06003	0.289131	0.999915	2R	lncRNA:CR45279	0.308547
FBgn0034558	6.90134	0.64598	0.463399	1.394	0.163317	0.999915	2R	Cib2	0.310195
FBgn0004898	2.99186	-0.886335	0.798535	-1.10995	0.26702	0.999915	3R	fd96Cb	0.31026
FBgn0050411	3.37837	-0.795865	0.663309	-1.19984	0.230202	0.999915	2R	CG30411	0.310688
FBgn0259989	9.08013	-0.591897	0.399924	-1.48002	0.138867	0.999915	2L	CG42486	0.310818
FBgn0032289	3.03988	-0.861619	0.763687	-1.12824	0.25922	0.999915	2L	CG6431	0.312469
FBgn0265002	531.393	-0.191851	0.0630186	-3.04435	0.00233182	0.162421	2L	CG44153	0.312601
FBgn0052761	1.5138	1.01303	1.01305	0.999986	0.317318	0.999915	X	tRNA:Glu-CTC-6-1Psi	0.312605
FBgn0034700	9.01478	0.621102	0.436528	1.42282	0.154788	0.999915	2R	CG11269	0.313866
FBgn0054010	4.21057	0.758829	0.615296	1.23327	0.217473	0.999915	2L	Glyat	0.314199
FBgn0039101	4.75489	-0.697891	0.533624	-1.30783	0.19093	0.999915	3R	CG16710	0.314868
FBgn0032256	70.4559	0.321003	0.145524	2.20585	0.0273948	0.650784	2L	RluA-2	0.315128
FBgn0263619	1.89222	-0.916407	0.857218	-1.06905	0.285048	0.999915	3R	asRNA:ASTR	0.31658
FBgn0034788	124.055	0.262604	0.105227	2.4956	0.0125744	0.444794	2R	CG13532	0.316896
FBgn0039804	111.092	-0.272205	0.111601	-2.43908	0.0147247	0.471712	3R	CG15544	0.3172
FBgn0038133	3.70084	-0.763365	0.625482	-1.22044	0.222297	0.999915	3R	Osi22	0.317301
FBgn0035811	2888.56	-0.165369	0.0501923	-3.29472	0.000985215	0.0868529	3L	Mcad	0.318289
FBgn0264476	2.93964	-0.783687	0.656787	-1.19321	0.232786	0.999915	3L	lncRNA:CR43884	0.319074
FBgn0001992	3.49469	-0.735164	0.588426	-1.24937	0.211528	0.999915	2L	Cyp303a1	0.31918
FBgn0033778	102.245	0.289066	0.123644	2.33788	0.0193936	0.548465	2R	Balat	0.319905
FBgn0027500	3.22705	-0.783833	0.658433	-1.19045	0.233869	0.999915	3L	spd-2	0.320169
FBgn0038011	2.31823	0.864829	0.781399	1.10677	0.268393	0.999915	3R	CG4066	0.320616
FBgn0010019	213.454	-0.801737	0.685287	-1.16993	0.24203	0.999915	X	Cyp4g1	0.320645
FBgn0265585	6.9934	0.635618	0.460119	1.38142	0.16715	0.999915	2L	lncRNA:CR44412	0.320769
FBgn0017482	93.6379	-0.314082	0.141868	-2.21391	0.0268348	0.643617	2R	T3dh	0.320983
FBgn0002565	38418.5	0.44441	0.251772	1.76513	0.0775425	0.961978	3L	Lsp2	0.320996
FBgn0264441	1.43995	-0.996415	1.00241	-0.994024	0.320211	0.999915	2L	lncRNA:CR43859	0.321521
FBgn0053868	20.8406	-0.469367	0.277349	-1.69233	0.0905827	0.999915	2L	His2B:CG33868	0.323945
FBgn0267824	349.049	-0.211218	0.0751766	-2.80963	0.00495989	0.259108	2R	PRAS40	0.326018
FBgn0031097	86.9738	0.323959	0.150579	2.15141	0.0314435	0.676931	X	obst-A	0.326033
FBgn0050083	81.4032	0.319827	0.14746	2.1689	0.0300902	0.662407	2R	CG30083	0.326106
FBgn0066293	18.8415	-0.447236	0.257453	-1.73716	0.0823598	0.981529	2R	CheB42b	0.327393
FBgn0003308	579.534	-0.190593	0.0639847	-2.97873	0.00289444	0.181449	3R	ry	0.32824
FBgn0004832	44.3959	-0.346744	0.169087	-2.05068	0.0402978	0.76415	X	Xpac	0.32839
FBgn0041243	3.32046	-0.787456	0.674749	-1.16703	0.243196	0.999915	2R	Gr43a	0.328449
FBgn0051205	1197.33	0.172302	0.0544923	3.16196	0.00156712	0.12631	3R	CG31205	0.328632
FBgn0034322	2.1856	-0.880202	0.819449	-1.07414	0.28276	0.999915	2R	CG18536	0.328955
FBgn0032298	65.3992	0.311451	0.14199	2.19348	0.0282732	0.652589	2L	CG6724	0.329366
FBgn0027550	624.531	0.189102	0.0633751	2.98385	0.00284649	0.179614	2L	CG6495	0.33007
FBgn0267958	2.80934	0.828013	0.73857	1.1211	0.262244	0.999915	3R	lncRNA:CR46238	0.330127
FBgn0033124	2.30256	0.830188	0.744447	1.11517	0.264776	0.999915	2R	Tsp42Ec	0.331803
FBgn0034117	1146.18	-0.218466	0.0802371	-2.72276	0.00647394	0.304383	2R	CG7997	0.332517
FBgn0033063	4.9414	0.672253	0.518281	1.29708	0.194603	0.999915	2R	CG14589	0.332758
FBgn0038647	2.03106	0.882206	0.829682	1.06331	0.287643	0.999915	3R	CG14302	0.333118
FBgn0034599	45.7797	0.354769	0.177104	2.00317	0.0451594	0.801223	2R	hng1	0.333232
FBgn0262820	1.70292	0.91872	0.893617	1.02809	0.303906	0.999915	2R	CG43191	0.334798
FBgn0267219	2.86786	-0.857747	0.792714	-1.08204	0.279236	0.999915	3L	lncRNA:CR45659	0.334798
FBgn0266262	6.41525	-0.634675	0.471741	-1.34539	0.1785	0.999915	X	lncRNA:CR44957	0.334991
FBgn0040553	2.02497	0.902832	0.867127	1.04118	0.297794	0.999915	3R	CG14374	0.334992
FBgn0267727	2.63647	1.17723	1.38583	0.849479	0.395615	0.999915	NA	NA	0.335657
FBgn0051809	18.6794	0.450964	0.265202	1.70046	0.0890452	0.990914	2L	CG31809	0.335979
FBgn0032167	725.847	-0.23406	0.0902221	-2.59427	0.00947927	0.367574	2L	CG5853	0.33608
FBgn0022943	58.3169	0.328691	0.156957	2.09415	0.036247	0.729192	3R	Cbp20	0.336083
FBgn0051324	244.724	-0.229494	0.0874485	-2.62434	0.00868181	0.348632	3R	Cipc	0.336452
FBgn0011569	3.65633	0.749227	0.629916	1.18941	0.234279	0.999915	3L	can	0.337122
FBgn0267540	14.1791	0.511139	0.328222	1.5573	0.1194	0.999915	3L	lncRNA:CR45880	0.337459
FBgn0260480	20.2096	0.452461	0.26821	1.68696	0.0916102	0.999915	3L	CG32295	0.339094
FBgn0046776	5.22803	-0.633403	0.474802	-1.33404	0.182192	0.999915	2L	CR14033	0.340108
FBgn0031854	11.8356	-0.505358	0.323924	-1.56011	0.118733	0.999915	2L	TTLL3A	0.340665
FBgn0037468	755.753	0.21875	0.081572	2.68168	0.00732535	0.320385	3R	CG1943	0.341139
FBgn0016926	1991.79	-0.174115	0.0565705	-3.07783	0.00208511	0.151796	2L	Pino	0.341367
FBgn0026576	915.894	-0.269549	0.114521	-2.35371	0.0185869	0.539165	3R	Pisd	0.34156
FBgn0033250	3791.29	-0.122257	0.03229	-3.78621	0.000152962	0.0236442	2R	CG14762	0.341617
FBgn0032476	125.369	0.250311	0.101554	2.4648	0.0137088	0.457304	2L	CG5439	0.34172
FBgn0032493	5.16149	-0.682441	0.541395	-1.26052	0.207481	0.999915	2L	Mabi	0.341884
FBgn0020660	85.6103	0.286972	0.12717	2.2566	0.0240329	0.604887	3L	eIF4B	0.343033
FBgn0263970	4.12534	0.66018	0.513086	1.28668	0.198204	0.999915	2R	lncRNA:CR43724	0.343532
FBgn0014455	244.498	-0.249834	0.101662	-2.45751	0.0139903	0.457585	X	Ahcy	0.344163
FBgn0260771	69.132	0.298206	0.136304	2.18779	0.0286847	0.653723	X	Larp7	0.346787
FBgn0032147	180.646	-0.231524	0.090345	-2.56266	0.0103872	0.393321	2L	IP3K1	0.347354
FBgn0053632	3.58277	-0.719822	0.599881	-1.19994	0.230162	0.999915	2R	CG33632	0.347358
FBgn0266624	81.2818	0.319373	0.152706	2.09143	0.0364895	0.732385	2R	asRNA:CR45131	0.347372
FBgn0053092	1.12539	1.07767	1.21555	0.88657	0.375311	0.999915	3R	P5CDh2	0.347804
FBgn0032455	672.785	0.190205	0.065928	2.88504	0.00391365	0.218622	2L	Pih1D1	0.348416
FBgn0034276	151.034	-0.439477	0.260717	-1.68565	0.0918635	0.999915	2R	Sardh	0.350208
FBgn0034197	6.51307	-0.628862	0.478664	-1.31379	0.188918	0.999915	2R	Cda9	0.350651
FBgn0046875	5.78044	0.61681	0.464046	1.3292	0.183781	0.999915	3R	Obp83g	0.351733
FBgn0031824	258.461	-0.232807	0.0919182	-2.53277	0.0113167	0.415238	2L	CG9547	0.352283
FBgn0034407	23.5379	-1.0181	1.10975	-0.917412	0.358927	0.999915	2R	DptB	0.352332
FBgn0032668	4.67063	0.726734	0.615923	1.17991	0.238036	0.999915	2L	CG17681	0.352359
FBgn0083025	9.09049	-0.5871	0.427098	-1.37463	0.169247	0.999915	2L	snoRNA:Psi18S-640b	0.352424
FBgn0265356	591.786	-0.181876	0.0617793	-2.94397	0.00324034	0.194489	2R	tn	0.352562
FBgn0030589	142.846	0.270035	0.117049	2.30703	0.0210531	0.572441	X	CG9519	0.352562
FBgn0038598	19.892	0.424649	0.247798	1.71369	0.0865857	0.986903	3R	CG7131	0.353824
FBgn0027259	9.43239	0.541262	0.374519	1.44522	0.148396	0.999915	X	Kmn1	0.35606
FBgn0283681	30.0057	-0.387905	0.214247	-1.81055	0.0702109	0.927704	3L	Tcs3	0.356874
FBgn0085427	1092.57	-0.143312	0.0425431	-3.36864	0.000755412	0.0716308	2L	CG34398	0.356949
FBgn0083026	2.63972	-0.793748	0.724651	-1.09535	0.273363	0.999915	2L	snoRNA:Psi18S-640a	0.357201
FBgn0263343	2.61083	0.794286	0.726063	1.09396	0.273971	0.999915	3R	lncRNA:CR43424	0.357583
FBgn0264509	2.26244	-0.824096	0.774622	-1.06387	0.287388	0.999915	X	asRNA:CR43908	0.357871
FBgn0033465	1495.76	-0.170878	0.0564391	-3.02766	0.00246454	0.169572	NA	NA	0.358347
FBgn0034266	2.0786	0.812681	0.756824	1.0738	0.28291	0.999915	2R	CG4975	0.358398
FBgn0039093	3.42143	-0.800166	0.736974	-1.08575	0.277591	0.999915	3R	CG10183	0.358618
FBgn0265420	15.8027	-0.479256	0.306407	-1.56412	0.11779	0.999915	3R	lncRNA:CR44332	0.358776
FBgn0086077	1.62336	-0.839858	0.802288	-1.04683	0.295178	0.999915	3L	snoRNA:Me18S-G962	0.358877
FBgn0014022	50.463	-0.328909	0.163898	-2.0068	0.0447712	0.799786	3R	Rlb1	0.359999
FBgn0034580	2.18202	0.851867	0.824884	1.03271	0.301739	0.999915	2R	Cht8	0.360342
FBgn0033873	1.71561	0.855603	0.831276	1.02926	0.303355	0.999915	2R	CG6337	0.360376
FBgn0052006	12.424	0.495308	0.325349	1.52239	0.127912	0.999915	4	CG32006	0.361115
FBgn0263838	4.79839	0.637741	0.502391	1.26941	0.204294	0.999915	2L	lncRNA:CR43700	0.36318
FBgn0032233	472.283	-0.169084	0.0559801	-3.02043	0.00252417	0.170556	2L	dpr19	0.363698
FBgn0038733	800.472	0.171247	0.0571465	2.99663	0.00272986	0.178002	3R	Acsx3	0.363871
FBgn0031517	1.9374	-0.946504	0.99971	-0.946778	0.343752	0.999915	2L	CG15406	0.36396
FBgn0027602	81.5101	0.282273	0.128564	2.19559	0.0281214	0.652589	X	CG8611	0.364927
FBgn0038771	251.704	-0.198664	0.0726647	-2.73398	0.00625745	0.298048	3R	CG4390	0.364943
FBgn0026738	56.228	0.314767	0.153798	2.04663	0.0406946	0.76789	3L	CG7857	0.365029
FBgn0004374	17.9796	-0.436714	0.26523	-1.64655	0.0996502	0.999915	2L	neb	0.365276
FBgn0050056	5.34048	0.640614	0.508366	1.26014	0.207618	0.999915	2R	CG30056	0.365283
FBgn0038421	22.8887	0.430346	0.258837	1.66261	0.0963903	0.999915	3R	CG17931	0.365412
FBgn0035915	17.6079	0.529724	0.367964	1.43961	0.149979	0.999915	3L	S-Lap1	0.366036
FBgn0028572	1200.38	-0.176341	0.0601329	-2.93253	0.00336215	0.198631	2L	qtc	0.366303
FBgn0050105	8.34722	-0.58424	0.435852	-1.34045	0.180098	0.999915	2R	CG30105	0.367315
FBgn0263981	12.0741	0.516216	0.353043	1.46219	0.143689	0.999915	2R	asRNA:CR43730	0.367323
FBgn0000079	476.345	-0.372502	0.204186	-1.82433	0.0681022	0.923636	2R	Amy-p	0.367579
FBgn0043002	14.9675	0.471068	0.302561	1.55693	0.119486	0.999915	2L	Chrac-14	0.367582
FBgn0027453	352.957	0.188825	0.0672824	2.80646	0.00500889	0.260462	2L	Dnz1	0.367835
FBgn0037007	1013.71	-0.166465	0.0550755	-3.02248	0.00250712	0.170424	3L	BNIP3	0.369024
FBgn0032682	162.313	0.245664	0.103207	2.38031	0.0172981	0.511241	2L	grnd	0.369096
FBgn0086450	319.862	-0.198912	0.0733535	-2.71169	0.00669411	0.307058	X	su(r)	0.369407
FBgn0019830	940.477	-0.156434	0.0499215	-3.1336	0.00172675	0.131274	2L	colt	0.369665
FBgn0026593	242.818	-0.262432	0.115214	-2.27779	0.0227393	0.592951	3L	CG5707	0.370481
FBgn0086917	11.9076	-0.507979	0.345639	-1.46968	0.141649	0.999915	3R	spok	0.370539
FBgn0265978	5.69724	0.633595	0.504652	1.25551	0.209294	0.999915	2R	lncRNA:CR44757	0.371223
FBgn0000439	232.114	0.22394	0.0891564	2.51177	0.0120129	0.433078	3R	Dfd	0.371498
FBgn0037683	33.0909	-0.4158	0.247979	-1.67675	0.0935905	0.999915	3R	CG18473	0.373455
FBgn0267027	6.3609	-0.652568	0.533442	-1.22332	0.22121	0.999915	2R	lncRNA:CR45471	0.373629
FBgn0033785	9.08277	-0.552312	0.400976	-1.37742	0.168383	0.999915	2R	Sans	0.373831
FBgn0267207	2.85665	-0.750108	0.679785	-1.10345	0.269833	0.999915	3R	lncRNA:CR45647	0.374334
FBgn0031434	21.2093	0.424686	0.257431	1.64971	0.0990029	0.999915	2L	insv	0.374512
FBgn0031849	2.35179	0.840834	0.831292	1.01148	0.311787	0.999915	2L	CG11327	0.375335
FBgn0051619	2047.33	-0.13701	0.0408376	-3.355	0.000793649	0.0746295	2L	nolo	0.376025
FBgn0033381	61.9181	0.29966	0.14476	2.07005	0.0384478	0.745439	2R	GstE13	0.376654
FBgn0033229	188.999	-0.223179	0.0895297	-2.4928	0.0126741	0.44647	2R	CG12822	0.377234
FBgn0034437	1.68791	-0.858282	0.86537	-0.99181	0.32129	0.999915	2R	CG10051	0.37738
FBgn0031574	3.00453	0.768146	0.713317	1.07687	0.28154	0.999915	2L	TTLL4B	0.377717
FBgn0000052	1204.38	-0.271449	0.123391	-2.19991	0.0278133	0.652589	2L	Pfas	0.378176
FBgn0267513	74.3582	0.50481	0.347151	1.45415	0.145904	0.999915	X	28SrRNA-Psi:CR45853	0.378454
FBgn0031157	4.35767	-0.637952	0.518742	-1.22981	0.21877	0.999915	X	CG1503	0.379265
FBgn0265637	1.68582	0.850909	0.856169	0.993856	0.320293	0.999915	2R	lncRNA:CR44444	0.379547
FBgn0036529	45.0709	0.331035	0.171535	1.92984	0.0536271	0.856102	3L	Pgant8	0.379649
FBgn0053965	8.0329	0.566432	0.424344	1.33484	0.181928	0.999915	3L	CG33965	0.380876
FBgn0032734	3.18043	0.690037	0.597373	1.15512	0.248041	0.999915	2L	CG15169	0.382119
FBgn0036125	4.8504	-0.676699	0.577984	-1.17079	0.241682	0.999915	NA	NA	0.382509
FBgn0266406	9.52958	-0.803068	0.77869	-1.03131	0.302397	0.999915	3R	asRNA:CR45046	0.382709
FBgn0051327	1.82373	-0.89662	0.945337	-0.948466	0.342892	0.999915	3R	CG31327	0.383012
FBgn0051467	19.2973	0.431954	0.269261	1.60422	0.108665	0.999915	3R	CG31467	0.383386
FBgn0052733	2.12461	-0.854349	0.871856	-0.979921	0.327125	0.999915	X	CR32733	0.384943
FBgn0036781	3.73307	-0.817134	0.807385	-1.01207	0.311503	0.999915	3L	CG13699	0.385559
FBgn0030010	32.6664	0.377967	0.216296	1.74745	0.0805589	0.976487	X	CG10959	0.385964
FBgn0263250	2.32687	0.764023	0.718974	1.06266	0.287937	0.999915	2R	CG43393	0.38627
FBgn0044011	56.5561	-0.31236	0.157812	-1.97933	0.0477794	0.819175	2R	Spn43Ad	0.386765
FBgn0053476	8.87282	0.546172	0.403315	1.35421	0.175671	0.999915	2R	CG33476	0.386791
FBgn0051741	4.37723	-0.644022	0.535705	-1.2022	0.229287	0.999915	2L	CG31741	0.387321
FBgn0265578	9.60069	0.573596	0.439258	1.30583	0.19161	0.999915	2L	CG44405	0.387612
FBgn0025776	9.11412	-0.519056	0.370522	-1.40088	0.161251	0.999915	3L	ind	0.387837
FBgn0033501	10.5444	-0.515375	0.366619	-1.40575	0.159797	0.999915	2R	CG12911	0.388633
FBgn0034717	396.849	-0.189883	0.0703097	-2.70066	0.0069202	0.31235	2R	CG5819	0.388934
FBgn0051473	7.35545	0.590666	0.463358	1.27475	0.202397	0.999915	3R	CG31473	0.389223
FBgn0262567	12.44	0.494426	0.342201	1.44484	0.148503	0.999915	2R	CG43107	0.389479
FBgn0038673	14.9742	-0.453159	0.295639	-1.53281	0.125323	0.999915	3R	CG14286	0.390179
FBgn0030929	2.01694	-0.874413	0.918787	-0.951704	0.341247	0.999915	X	CG15043	0.390579
FBgn0053285	8.17379	-0.549155	0.41076	-1.33692	0.181247	0.999915	3L	CG33285	0.39145
FBgn0029879	6.78751	-0.567174	0.434148	-1.30641	0.191414	0.999915	X	APC7	0.39152
FBgn0039482	7.39751	-0.56517	0.43197	-1.30836	0.190753	0.999915	3R	CG14258	0.392052
FBgn0038465	1725.19	-0.158108	0.0526775	-3.00144	0.00268706	0.176284	3R	Irc	0.392236
FBgn0035754	33.5388	0.366701	0.208012	1.76288	0.0779199	0.961978	3L	MED4	0.392253
FBgn0035581	7.04662	0.563049	0.430195	1.30882	0.190595	0.999915	3L	Dnah3	0.393249
FBgn0037076	44.4343	0.338517	0.182675	1.85311	0.0638666	0.909398	3L	ebd2	0.394062
FBgn0266925	4.15908	-0.647921	0.549965	-1.17811	0.238751	0.999915	2R	asRNA:CR45376	0.395328
FBgn0040252	1.69727	0.904354	0.986175	0.917031	0.359126	0.999915	3R	Ugt303A1	0.396083
FBgn0266768	2.63189	0.714592	0.653517	1.09346	0.274194	0.999915	3L	lncRNA:CR45233	0.39668
FBgn0040859	3.72002	0.714497	0.654245	1.09209	0.274792	0.999915	X	lncRNA:CR32658	0.397347
FBgn0267030	2.38406	0.806986	0.809713	0.996632	0.318943	0.999915	X	lncRNA:CR45474	0.397652
FBgn0037662	7.72745	0.553336	0.42149	1.31281	0.189247	0.999915	3R	CG11997	0.398065
FBgn0019686	40.8188	0.333274	0.179451	1.85719	0.0632839	0.905814	2L	lok	0.398567
FBgn0034639	90.7971	-0.264669	0.122852	-2.15438	0.0312104	0.676931	2R	CG15673	0.399473
FBgn0027341	541.121	0.182893	0.0673811	2.7143	0.00664161	0.307058	NA	NA	0.399678
FBgn0032780	12.818	0.474948	0.326209	1.45596	0.145404	0.999915	2L	CG13085	0.400191
FBgn0003965	239.983	-0.203107	0.0799349	-2.5409	0.0110567	0.410407	X	v	0.400541
FBgn0261287	1.19475	1.01477	1.22272	0.829922	0.406583	0.999915	3R	ymp	0.401215
FBgn0040606	5086.02	0.152593	0.0505522	3.01852	0.00254016	0.170614	3R	CG6503	0.401792
FBgn0050440	113.544	0.25463	0.115946	2.19611	0.0280838	0.652589	2R	CG30440	0.402653
FBgn0029995	5.31873	0.64583	0.556707	1.16009	0.246012	0.999915	X	CG2256	0.40426
FBgn0039152	67.9433	0.31821	0.168154	1.89237	0.0584419	0.888088	3R	Root	0.405097
FBgn0041709	6.5928	0.560604	0.43767	1.28088	0.200235	0.999915	3L	yellow-g	0.40592
FBgn0039666	73.655	0.491006	0.349138	1.40634	0.159623	0.999915	3R	Diedel	0.406177
FBgn0036024	7.37139	0.54685	0.419701	1.30295	0.192592	0.999915	3L	CG18180	0.40626
FBgn0004606	507.558	-0.172699	0.0622668	-2.77353	0.00554514	0.280589	3R	zfh1	0.407733
FBgn0026760	80.733	-0.28657	0.142146	-2.01603	0.0437968	0.79261	2L	Tehao	0.408016
FBgn0035839	42.9684	0.322837	0.173318	1.86268	0.0625071	0.90543	3L	CG7550	0.408584
FBgn0037937	1.61037	-0.858283	0.923456	-0.929425	0.352669	0.999915	3R	Fer3	0.408802
FBgn0050099	3.2054	0.687188	0.626157	1.09747	0.272436	0.999915	2R	CG30099	0.409186
FBgn0267460	9.36167	-0.532825	0.404014	-1.31883	0.187227	0.999915	3L	lncRNA:CR45810	0.409543
FBgn0063923	181.505	0.243071	0.108981	2.2304	0.0257208	0.627058	3L	Kaz1-ORFB	0.410758
FBgn0052603	9.30366	-0.526475	0.396855	-1.32662	0.184635	0.999915	X	CG32603	0.410897
FBgn0032878	5.22078	-0.595821	0.491743	-1.21165	0.225646	0.999915	2L	CG9316	0.411869
FBgn0037195	2.90832	0.753875	0.740661	1.01784	0.308754	0.999915	3L	CG11226	0.412317
FBgn0085200	18.2313	0.414033	0.264638	1.56453	0.117693	0.999915	2L	CG34171	0.412345
FBgn0032494	2731.13	0.172526	0.0626665	2.75308	0.00590368	0.292464	2L	CG5945	0.412535
FBgn0267220	4.14687	0.655308	0.580513	1.12884	0.258964	0.999915	3L	lncRNA:CR45660	0.412564
FBgn0004581	1.74565	-0.872928	0.96017	-0.909138	0.363277	0.999915	2R	bgcn	0.413161
FBgn0011361	530.172	-0.160086	0.0556472	-2.8768	0.0040173	0.221128	3L	ND-ACP	0.41345
FBgn0027601	1659.16	-0.125348	0.0376595	-3.32846	0.000873271	0.0814379	X	pdgy	0.413598
FBgn0039896	182.98	0.249335	0.114292	2.18157	0.0291413	0.65766	4	yellow-h	0.41414
FBgn0039491	3.04278	0.737166	0.715837	1.0298	0.303106	0.999915	3R	CG6059	0.41481
FBgn0000451	20.794	-0.401141	0.252214	-1.59048	0.111727	0.999915	3L	ect	0.415123
FBgn0003137	4797.66	-0.128187	0.0391326	-3.2757	0.00105401	0.0904887	3R	Ppn	0.415306
FBgn0040256	107.195	0.269775	0.130368	2.06934	0.0385139	0.745439	3R	Ugt35C1	0.415369
FBgn0029920	5.72594	-0.572005	0.46159	-1.23921	0.215269	0.999915	X	CR4575	0.415395
FBgn0032851	2.03821	-0.747183	0.734065	-1.01787	0.30874	0.999915	2L	CG13970	0.415559
FBgn0025334	3.41895	0.673986	0.615248	1.09547	0.273311	0.999915	2R	PHDP	0.417171
FBgn0035147	692.774	-0.171732	0.0627214	-2.73801	0.00618114	0.298048	3L	Gale	0.417499
FBgn0263001	2.99278	-0.7282	0.704731	-1.0333	0.301462	0.999915	3L	CR43309	0.417616
FBgn0031196	2.84612	0.714068	0.681268	1.04815	0.294571	0.999915	X	Cluap1	0.417797
FBgn0051477	1.75684	0.869738	0.963452	0.902731	0.366669	0.999915	3R	ATPsynepsilonL	0.417862
FBgn0266005	30.957	0.3573	0.208878	1.71057	0.0871607	0.988463	X	lncRNA:CR44779	0.418193
FBgn0052484	210.715	-0.203646	0.0827872	-2.45987	0.0138987	0.45755	3L	Sk2	0.418624
FBgn0033729	14.5739	-0.462122	0.323735	-1.42747	0.153445	0.999915	2R	Cpr49Af	0.420544
FBgn0033391	4.79061	-0.657816	0.594441	-1.10661	0.268461	0.999915	2R	CG8026	0.421026
FBgn0033880	22.0676	0.392876	0.246856	1.59152	0.111493	0.999915	2R	CG6553	0.422364
FBgn0034312	93.8171	0.270007	0.132271	2.04131	0.0412198	0.77135	2R	CG10916	0.422735
FBgn0031801	212.268	-0.228686	0.100735	-2.27017	0.0231973	0.59626	2L	CG9498	0.422862
FBgn0262569	6.55095	0.603873	0.514571	1.17355	0.240576	0.999915	2R	CG43109	0.423014
FBgn0052755	10.4461	-0.501084	0.37352	-1.34152	0.179753	0.999915	X	CG32755	0.423185
FBgn0034059	49.4776	0.315545	0.171707	1.83769	0.066108	0.914236	2R	CG8320	0.424363
FBgn0263475	2.25851	0.819846	0.880393	0.931227	0.351736	0.999915	X	snoRNA:CG16892-a	0.424588
FBgn0000071	4.67665	-0.560743	0.455898	-1.22998	0.218706	0.999915	3R	Ama	0.426415
FBgn0033593	224.806	-0.339781	0.195104	-1.74154	0.0815896	0.978777	2R	Listericin	0.426771
FBgn0262945	5.18257	-0.583014	0.488141	-1.19436	0.232339	0.999915	X	lncRNA:CR43264	0.427012
FBgn0259229	143.198	0.240805	0.110649	2.17629	0.0295338	0.658426	2L	CG42329	0.428199
FBgn0032945	843.073	-0.205867	0.0857505	-2.40077	0.0163607	0.496692	2L	CG8665	0.428825
FBgn0029722	10.8251	0.51178	0.392016	1.30551	0.191721	0.999915	X	CG7024	0.429422
FBgn0050274	5.98619	-0.557869	0.455071	-1.2259	0.220238	0.999915	2R	CG30274	0.429952
FBgn0039665	36.7194	0.336867	0.193507	1.74085	0.0817093	0.978777	3R	CG2310	0.430111
FBgn0052237	11.1132	0.480089	0.35203	1.36377	0.172639	0.999915	3L	CG32237	0.430288
FBgn0013433	179.2	-0.217439	0.0939892	-2.31345	0.0206982	0.568298	2L	beat-Ia	0.430346
FBgn0035193	14.1277	0.45647	0.32316	1.41252	0.157797	0.999915	3L	CG9192	0.430482
FBgn0084049	6.13538	-0.600271	0.517036	-1.16099	0.245647	0.999915	2R	CR41440	0.430548
FBgn0053928	2.18359	0.745467	0.754563	0.987946	0.323179	0.999915	2L	CG33928	0.43083
FBgn0028526	4191.19	-0.162401	0.0586736	-2.76788	0.00564228	0.28423	2L	CG15293	0.431354
FBgn0028369	438.296	-0.165843	0.0607351	-2.7306	0.00632201	0.298483	X	kirre	0.431804
FBgn0045443	4.57724	-0.624952	0.556831	-1.12234	0.261719	0.999915	3R	mthl11	0.432688
FBgn0264482	4.67808	0.622347	0.553957	1.12346	0.261243	0.999915	3L	lncRNA:CR43890	0.433711
FBgn0035087	714.1	0.142038	0.0475176	2.98916	0.00279743	0.179378	2R	CG2765	0.433853
FBgn0266802	2.99698	0.71102	0.699008	1.01718	0.309066	0.999915	2R	asRNA:CR45264	0.433927
FBgn0050438	171.677	0.230444	0.104051	2.21472	0.0267793	0.643617	2R	Ugt50B3	0.434206
FBgn0053051	17.0069	0.418727	0.281298	1.48855	0.136605	0.999915	3L	Polr3G	0.434506
FBgn0026878	26.1589	0.352774	0.210871	1.67294	0.0943395	0.999915	X	CG4325	0.434809
FBgn0052476	6.55066	0.606486	0.531777	1.14049	0.254082	0.999915	3L	mthl14	0.435638
FBgn0264005	54.0628	-0.292862	0.155131	-1.88784	0.059048	0.890609	3R	Hmx	0.436649
FBgn0029712	27.5048	-0.364082	0.223484	-1.62912	0.103287	0.999915	X	CG15912	0.437554
FBgn0040383	174.483	-0.210583	0.0903505	-2.33073	0.0197675	0.55625	X	CG5254	0.43768
FBgn0035308	37.4761	0.328045	0.188113	1.74388	0.0811807	0.977592	3L	CG15822	0.438784
FBgn0034763	208.819	0.22096	0.0980045	2.2546	0.0241587	0.604887	2R	RYBP	0.439262
FBgn0030673	30.5679	0.352635	0.212832	1.65687	0.0975452	0.999915	X	CG15601	0.440107
FBgn0267516	9.16826	0.501088	0.386136	1.2977	0.19439	0.999915	X	pre-rRNA:CR45856	0.440112
FBgn0038439	25.0802	-0.375528	0.236705	-1.58648	0.11263	0.999915	3R	Cad89D	0.440424
FBgn0086691	575.384	-0.162897	0.0599353	-2.71789	0.00657005	0.306349	2L	UK114	0.44105
FBgn0086533	4.55219	0.604686	0.535121	1.13	0.258477	0.999915	3L	snoRNA:Me18S-C419	0.441265
FBgn0266115	6.85254	0.561057	0.470442	1.19262	0.23302	0.999915	X	asRNA:CR44841	0.441643
FBgn0000078	306.603	-0.281904	0.147248	-1.91448	0.0555586	0.868352	2R	Amy-d	0.442732
FBgn0005696	10.9327	-0.484508	0.36674	-1.32112	0.186461	0.999915	3R	PolA2	0.443194
FBgn0031629	754.933	0.161149	0.0592668	2.71904	0.00654713	0.306349	NA	NA	0.444692
FBgn0261835	2.18315	0.716622	0.725758	0.987411	0.323441	0.999915	X	lncRNA:CR42767	0.445357
FBgn0003888	135.23	-0.29013	0.155434	-1.86658	0.0619604	0.902143	NA	NA	0.446227
FBgn0031540	12.7428	0.453756	0.330488	1.37299	0.169756	0.999915	2L	Pif1	0.447228
FBgn0031413	35.3967	0.321953	0.185219	1.73823	0.0821703	0.981174	2L	CG9967	0.44729
FBgn0264789	3.15073	-0.646774	0.609338	-1.06144	0.288491	0.999915	3R	asRNA:CR44019	0.447536
FBgn0030385	1.50527	-0.799365	0.884666	-0.903578	0.366219	0.999915	X	Ir11a	0.447992
FBgn0020414	897.772	-0.144856	0.0502496	-2.88273	0.00394245	0.219146	2L	Idgf3	0.448469
FBgn0035918	1550.41	-0.221411	0.0999521	-2.21517	0.0267482	0.643617	3L	Cdc6	0.448524
FBgn0035430	2.03669	-0.793351	0.875232	-0.906446	0.3647	0.999915	3L	CG12009	0.449222
FBgn0265050	12.6091	-0.453424	0.331525	-1.36769	0.171408	0.999915	2R	asRNA:CR44165	0.44946
FBgn0041237	4.15417	-0.605395	0.546198	-1.10838	0.267698	0.999915	2R	Gr58c	0.450297
FBgn0036750	45.1829	-0.348753	0.21307	-1.6368	0.101672	0.999915	3L	CG6034	0.450566
FBgn0034377	12.7139	-0.458783	0.339108	-1.35291	0.176084	0.999915	2R	CG15071	0.450764
FBgn0050466	74.1763	0.266808	0.136426	1.95569	0.0505012	0.841736	2R	CG30466	0.450848
FBgn0030004	52.8907	0.295155	0.161315	1.82968	0.0672979	0.919358	X	CG10958	0.450898
FBgn0039675	1.91267	0.800294	0.893353	0.895831	0.370343	0.999915	3R	ppk21	0.451603
FBgn0032184	12.3604	-0.449653	0.328274	-1.36975	0.170765	0.999915	2L	CG13135	0.451696
FBgn0265871	12.6169	-0.440741	0.317332	-1.3889	0.164864	0.999915	2R	lncRNA:CR44660	0.45181
FBgn0003268	76.4671	-0.258698	0.129887	-1.99172	0.046402	0.807169	3R	rod	0.451892
FBgn0038858	467.05	-0.177113	0.0699541	-2.53184	0.0113466	0.415238	3R	CG5793	0.452368
FBgn0035490	172.311	0.203713	0.0880274	2.3142	0.0206569	0.568298	3L	CG1136	0.453688
FBgn0053679	8.38212	0.507699	0.40583	1.25101	0.21093	0.999915	2L	CG33679	0.453801
FBgn0037414	4.18927	0.61266	0.561771	1.09059	0.275455	0.999915	3R	Osi7	0.45388
FBgn0015622	1876.12	0.145851	0.0512783	2.84431	0.00445078	0.2403	3R	Cnx99A	0.453964
FBgn0003430	56.2613	0.278786	0.147715	1.88733	0.0591161	0.890609	2L	slp1	0.454536
FBgn0034918	36.6995	0.334257	0.200108	1.67038	0.0948436	0.999915	2R	Pym	0.455049
FBgn0053056	207.79	-0.202722	0.0875979	-2.31424	0.0206548	0.568298	3L	CG33056	0.455426
FBgn0033072	4.03064	0.602939	0.548352	1.09955	0.271529	0.999915	2R	CG17994	0.455644
FBgn0041194	3568.03	-0.14884	0.0531749	-2.79906	0.00512516	0.265286	3L	Prat2	0.456156
FBgn0040290	8.45367	-0.494043	0.389591	-1.26811	0.204759	0.999915	3L	RecQ4	0.456799
FBgn0004087	27.6936	-0.353828	0.220953	-1.60138	0.109293	0.999915	3R	Dhfr	0.456906
FBgn0032585	2.1927	0.691623	0.699518	0.988714	0.322803	0.999915	2L	Nepl8	0.457478
FBgn0035431	18.1963	0.396186	0.268368	1.47628	0.13987	0.999915	3L	CG14968	0.45872
FBgn0040508	8.57038	-0.508876	0.411547	-1.23649	0.216275	0.999915	2L	ACXC	0.458776
FBgn0038530	9.39691	-0.859567	1.0307	-0.833965	0.404301	0.999915	3R	AttD	0.459131
FBgn0283741	264.837	-0.173397	0.0683917	-2.53535	0.0112335	0.414244	X	prage	0.459161
FBgn0034709	649.39	-0.159019	0.0595475	-2.67046	0.00757475	0.326235	2R	Swim	0.460023
FBgn0025839	371.389	-0.176787	0.0707172	-2.49992	0.0124221	0.440789	X	ND-B14.5A	0.460339
FBgn0265721	2.02641	-0.782479	0.874877	-0.894388	0.371114	0.999915	3L	lncRNA:CR44528	0.460414
FBgn0029507	175.554	-0.204785	0.0899147	-2.27755	0.0227533	0.592951	2R	Tsp42Ed	0.460836
FBgn0034904	1.27581	0.851681	1.01772	0.836851	0.402676	0.999915	2R	CG15800	0.460839
FBgn0024957	808.373	-0.154613	0.0570092	-2.71208	0.00668629	0.307058	3R	Irp-1B	0.461047
FBgn0038205	15.3796	-0.431602	0.312268	-1.38215	0.166925	0.999915	3R	Kif19A	0.461785
FBgn0035880	3313.08	0.117007	0.0365245	3.20351	0.00135762	0.11101	3L	Culd	0.461866
FBgn0032283	147.707	-0.349473	0.218462	-1.5997	0.109666	0.999915	2L	CG7296	0.461881
FBgn0035977	80.1829	-0.276231	0.147473	-1.8731	0.0610549	0.896783	3L	PGRP-LF	0.461932
FBgn0022774	298.575	-0.208966	0.0931236	-2.24396	0.0248347	0.613205	3L	Oat	0.461979
FBgn0263256	182.539	0.200843	0.0873516	2.29925	0.0214907	0.574648	2L	CG43394	0.462428
FBgn0030921	122.174	0.35698	0.226694	1.57472	0.11532	0.999915	X	CG6290	0.462507
FBgn0024887	82.8881	0.269003	0.141282	1.90401	0.0569084	0.876189	3L	kin17	0.462529
FBgn0262538	324.761	0.203483	0.0892635	2.27957	0.0226329	0.592951	3R	CG43092	0.462613
FBgn0265499	9.42676	0.474687	0.368366	1.28863	0.197527	0.999915	2R	asRNA:CR44368	0.463066
FBgn0264979	155.184	-0.222144	0.10316	-2.1534	0.0312869	0.676931	2L	CG4267	0.463184
FBgn0004047	301.137	0.197107	0.0849481	2.32032	0.0203234	0.564851	X	Yp3	0.463975
FBgn0266649	4.15272	-0.612214	0.573376	-1.06774	0.285639	0.999915	3L	lncRNA:CR45156	0.464348
FBgn0038341	272.793	-0.188859	0.079531	-2.37466	0.017565	0.516156	NA	NA	0.466107
FBgn0036665	59.1845	0.305097	0.175485	1.73859	0.0821071	0.981174	3L	CG13024	0.466424
FBgn0020312	252.823	0.180312	0.0738232	2.44248	0.0145867	0.471622	2R	Tmtc3	0.466594
FBgn0065055	78.8493	-0.424957	0.307235	-1.38317	0.166614	0.999915	2L	snoRNA:Psi28S-2648	0.466939
FBgn0037828	2.06421	0.757859	0.83903	0.903256	0.36639	0.999915	3R	tomboy20	0.46723
FBgn0051874	2.99142	-0.668069	0.672307	-0.993696	0.320371	0.999915	2L	Fum4	0.467458
FBgn0015791	780.197	0.144633	0.0518383	2.79009	0.00526936	0.271505	2L	Rab14	0.468263
FBgn0266590	40.6909	0.324333	0.195076	1.6626	0.0963927	0.999915	3L	lncRNA:CR45115	0.468265
FBgn0041004	82.2258	-0.269577	0.143368	-1.88031	0.0600655	0.893025	2L	CG17715	0.468539
FBgn0031715	1.48266	-0.834806	0.999268	-0.835417	0.403483	0.999915	2L	tomb	0.468749
FBgn0034956	5.73966	-0.555895	0.490935	-1.13232	0.2575	0.999915	2R	CG4324	0.470386
FBgn0264983	2.61008	-0.729884	0.791115	-0.922602	0.356215	0.999915	3R	asRNA:CR44134	0.470762
FBgn0038924	307.952	-0.179005	0.0735188	-2.43482	0.0148993	0.471712	3R	CG6028	0.470965
FBgn0050145	2.65806	-0.678879	0.696723	-0.974389	0.329863	0.999915	2R	Obp57e	0.470985
FBgn0034272	61.5811	-0.555839	0.4915	-1.1309	0.258096	0.999915	2R	Ir54a	0.471027
FBgn0085356	2.00731	-0.73961	0.810422	-0.912624	0.36144	0.999915	X	CG34327	0.471107
FBgn0083960	3.92498	-0.618793	0.593156	-1.04322	0.296846	0.999915	2L	CG34124	0.471635
FBgn0267568	1.51461	0.831068	0.998531	0.83229	0.405245	0.999915	3R	asRNA:CR45908	0.472049
FBgn0033712	51.7256	0.286148	0.15936	1.7956	0.0725577	0.936397	2R	mIF3	0.472049
FBgn0002931	34.127	-0.324161	0.196456	-1.65004	0.0989344	0.999915	2L	net	0.472422
FBgn0034126	42.5623	0.468192	0.366778	1.2765	0.201779	0.999915	2R	jtb	0.47266
FBgn0026263	92.3732	0.251595	0.128937	1.95131	0.05102	0.845388	3L	bip1	0.473013
FBgn0047000	6.0196	0.564536	0.507163	1.11313	0.265654	0.999915	3L	CG33946	0.473158
FBgn0040906	2.52879	-0.707846	0.75379	-0.939049	0.347706	0.999915	X	CG15579	0.473422
FBgn0261612	53.8446	0.28794	0.161463	1.78331	0.0745354	0.946071	2R	CngA	0.473488
FBgn0036587	233.084	-0.211747	0.0972004	-2.17845	0.0293722	0.658426	3L	CG4950	0.473795
FBgn0053958	25.4254	-0.357352	0.232279	-1.53846	0.123936	0.999915	2R	CG33958	0.47419
FBgn0035409	2.75115	-0.71933	0.777964	-0.924632	0.355157	0.999915	3L	CG14963	0.474902
FBgn0030692	250.859	-0.184824	0.0782048	-2.36334	0.0181112	0.528081	X	mRpS30	0.47646
FBgn0264711	9.56146	-0.485831	0.394198	-1.23245	0.21778	0.999915	3L	CG43980	0.476858
FBgn0034281	5.01004	0.585382	0.544819	1.07445	0.28262	0.999915	2R	CG14490	0.477248
FBgn0054003	10.5043	0.451508	0.348505	1.29556	0.195128	0.999915	2L	NimB3	0.47816
FBgn0027657	1187.04	-0.144594	0.0527829	-2.73941	0.00615502	0.298048	3R	glob1	0.479001
FBgn0264679	2.2804	0.744008	0.83392	0.892182	0.372295	0.999915	2R	asRNA:CR43964	0.479443
FBgn0037878	97.508	-0.228865	0.11164	-2.05004	0.040361	0.76415	3R	CG6693	0.479682
FBgn0031952	990.381	0.131048	0.045127	2.90398	0.00368454	0.211048	2L	cdc14	0.479822
FBgn0053098	13.5783	-0.442582	0.337986	-1.30947	0.190375	0.999915	3R	CG33098	0.47992
FBgn0038014	3.40396	-0.627741	0.619187	-1.01381	0.310671	0.999915	3R	CG10041	0.480061
FBgn0263626	7.24093	-0.528441	0.458977	-1.15134	0.249591	0.999915	3R	lncRNA:CR43635	0.480254
FBgn0038074	172.309	-0.373681	0.253677	-1.47306	0.140736	0.999915	3R	Gnmt	0.48059
FBgn0031626	25.7774	0.349604	0.227044	1.53981	0.123607	0.999915	2L	CG15631	0.481476
FBgn0027779	1431.09	0.115794	0.0371523	3.11674	0.00182863	0.135752	2L	VhaSFD	0.481915
FBgn0042179	4.70941	-0.556036	0.503642	-1.10403	0.26958	0.999915	3L	Ugt305A1	0.482439
FBgn0029733	2.67081	-0.699473	0.753026	-0.928883	0.35295	0.999915	X	CG6927	0.482656
FBgn0033447	7.72823	-0.496821	0.414746	-1.19789	0.230959	0.999915	2R	dila	0.482826
FBgn0250908	967.592	-0.125662	0.0424155	-2.96263	0.00305022	0.189114	3R	beat-VII	0.482922
FBgn0037739	52.1519	-0.298571	0.174907	-1.70703	0.0878173	0.990914	3R	CG12948	0.483708
FBgn0265276	1482.86	0.124438	0.0418715	2.9719	0.00295959	0.184509	3R	l(3)neo38	0.484535
FBgn0034223	115.576	0.229334	0.113047	2.02865	0.0424938	0.786065	2R	Tes	0.484651
FBgn0032162	51.3615	0.285809	0.162895	1.75457	0.0793337	0.970934	2L	CG4592	0.48468
FBgn0040582	299.324	-0.221496	0.106875	-2.07247	0.0382215	0.745439	3R	BomBc3	0.485273
FBgn0035952	5.34172	-0.584299	0.552362	-1.05782	0.290138	0.999915	3L	CG5280	0.485289
FBgn0035916	849.297	-0.196851	0.0880711	-2.23513	0.0254086	0.623284	3L	GAPsec	0.48531
FBgn0083035	2.30146	-0.70674	0.772259	-0.915159	0.360108	0.999915	2L	snoRNA:Psi18S-525d	0.485863
FBgn0036094	111.835	0.23708	0.119705	1.98054	0.0476429	0.818269	3L	CG14153	0.485937
FBgn0033980	624.745	0.203871	0.0934375	2.18189	0.0291174	0.65766	2R	Cyp6a20	0.486279
FBgn0038390	16.5448	0.396681	0.284981	1.39195	0.163936	0.999915	3R	Rbf2	0.488063
FBgn0011705	39.7413	-0.307468	0.185382	-1.65856	0.097204	0.999915	2L	rost	0.488366
FBgn0031484	62.6704	0.261212	0.141335	1.84818	0.0645768	0.910856	2L	CG3165	0.488852
FBgn0035921	1446.95	-0.143642	0.0531537	-2.70238	0.00688447	0.311986	3L	CG13305	0.489134
FBgn0037879	2.35524	-0.711515	0.787732	-0.903245	0.366396	0.999915	3R	scpr-C	0.489491
FBgn0261830	12.0323	-0.426123	0.322982	-1.31934	0.187055	0.999915	2L	CG42762	0.489519
FBgn0031961	5.44038	0.550535	0.502615	1.09534	0.273367	0.999915	2L	CG7102	0.489676
FBgn0260440	27.7964	-0.338516	0.218523	-1.5491	0.121357	0.999915	3R	spdo	0.489713
FBgn0037518	22.9841	-0.365235	0.248641	-1.46893	0.141852	0.999915	3R	CG2641	0.490028
FBgn0030881	2.04601	-0.694229	0.756871	-0.917235	0.35902	0.999915	X	CG12985	0.491078
FBgn0035161	3.58392	0.634173	0.645459	0.982515	0.325846	0.999915	3L	CG13898	0.491095
FBgn0082975	13.4547	-0.423713	0.321445	-1.31815	0.187454	0.999915	3R	snoRNA:Psi28S-3305b	0.491944
FBgn0267529	1.92815	0.757438	0.884818	0.856038	0.391977	0.999915	3L	asRNA:CR45869	0.491949
FBgn0003701	14.1284	-0.420752	0.317666	-1.32451	0.185334	0.999915	2R	thr	0.492028
FBgn0036367	2.90939	0.650802	0.676922	0.961413	0.336344	0.999915	3L	CG10116	0.492074
FBgn0085244	47.2083	-0.295965	0.175274	-1.68859	0.0912987	0.999915	2R	CG34215	0.492418
FBgn0053129	784.756	-0.168507	0.0692386	-2.43371	0.0149449	0.471712	2L	CG33129	0.492481
FBgn0040942	67.9352	0.269396	0.149884	1.79736	0.072279	0.934246	X	CG12643	0.492746
FBgn0038983	308.899	-0.181755	0.0784476	-2.3169	0.0205093	0.568298	3R	CG5326	0.493388
FBgn0051248	166.176	-0.200423	0.0921349	-2.17532	0.0296064	0.658426	3R	CG31248	0.493891
FBgn0037627	95.8665	-0.254607	0.136884	-1.86003	0.0628815	0.905814	3R	CG13318	0.494419
FBgn0086605	169.85	0.198023	0.0904886	2.18837	0.0286424	0.653723	3R	CG9853	0.494826
FBgn0052756	115.26	-0.228852	0.114833	-1.99292	0.0462705	0.807169	X	CG32756	0.49494
FBgn0054030	10.8691	0.444897	0.352065	1.26368	0.206345	0.999915	3L	CG34030	0.495525
FBgn0020257	561.592	0.143129	0.0535493	2.67284	0.00752127	0.325172	2R	Ppa	0.496634
FBgn0034726	39.2479	0.30694	0.188013	1.63255	0.102565	0.999915	2R	PolE4	0.497091
FBgn0002789	381.126	-0.172152	0.0723292	-2.38012	0.0173072	0.511241	2R	Mp20	0.497402
FBgn0032429	186.253	-0.206372	0.0974389	-2.11797	0.0341779	0.708149	2L	CG5446	0.498202
FBgn0043001	19.7407	-0.364138	0.251532	-1.44768	0.147707	0.999915	X	Chrac-16	0.498365
FBgn0267459	16.5374	-0.390397	0.283538	-1.37688	0.168551	0.999915	3L	lncRNA:CR45809	0.49902
FBgn0034706	276.968	-0.199945	0.0926906	-2.15713	0.0309957	0.67651	2R	CG11275	0.499278
FBgn0034530	38.1167	0.334329	0.218188	1.5323	0.125448	0.999915	2R	Rcd6	0.499563
FBgn0037835	373.623	-0.156808	0.0624133	-2.51242	0.0119908	0.433078	3R	CG14687	0.499744
FBgn0034693	1177.25	0.121465	0.0413942	2.93434	0.00334253	0.198631	2R	flap	0.500336
FBgn0001089	133.798	0.21394	0.103849	2.06011	0.0393885	0.75386	2L	Gal	0.500602
FBgn0035438	815.897	-0.128414	0.0453361	-2.8325	0.0046186	0.245831	3L	PHGPx	0.50129
FBgn0034201	2.13949	0.785911	0.966825	0.812877	0.416288	0.999915	2R	CG17290	0.502201
FBgn0039879	8.90285	-0.467055	0.38815	-1.20328	0.228866	0.999915	3R	Ir100a	0.502215
FBgn0038912	696.491	0.148777	0.057601	2.58289	0.00979778	0.375555	3R	CG6656	0.502489
FBgn0003074	3277.68	-0.10803	0.0344765	-3.13343	0.00172778	0.131274	2R	Pgi	0.502999
FBgn0036769	321.801	0.179646	0.0784918	2.28873	0.0220953	0.585266	3L	Tsp74F	0.50415
FBgn0023521	33.6195	-0.309044	0.193013	-1.60116	0.109342	0.999915	X	CG3587	0.504594
FBgn0039690	182.116	0.202124	0.0953016	2.12089	0.0339312	0.707725	3R	Gnpnat	0.50466
FBgn0029836	2.63272	-0.65906	0.712032	-0.925603	0.354652	0.999915	X	CG5928	0.505002
FBgn0032234	61.1552	-0.266003	0.150457	-1.76797	0.0770661	0.960899	2L	gny	0.505711
FBgn0053318	1.55918	-0.774112	0.948708	-0.815965	0.41452	0.999915	2L	CR33318	0.505752
FBgn0261089	640.102	-0.141757	0.0536107	-2.6442	0.00818839	0.337287	2L	Sytalpha	0.506035
FBgn0036900	274.011	0.171197	0.0728261	2.35076	0.018735	0.540678	3L	CG8765	0.506155
FBgn0034307	49.0827	0.280702	0.164859	1.70268	0.088628	0.990914	2R	CG10914	0.506502
FBgn0037617	61.3253	0.266049	0.150785	1.76443	0.0776598	0.961978	3R	nom	0.506685
FBgn0264848	194.905	0.208283	0.100537	2.0717	0.0382933	0.745439	3L	vih	0.506861
FBgn0266736	46.8484	0.284283	0.168672	1.68542	0.0919075	0.999915	3R	asRNA:CR45209	0.507339
FBgn0033624	341.679	-0.161592	0.0664495	-2.4318	0.015024	0.471712	2R	CG12384	0.507438
FBgn0029877	2.49087	0.687974	0.772795	0.890241	0.373336	0.999915	X	CG17717	0.50771
FBgn0042711	1.60873	-0.77048	0.947285	-0.813356	0.416014	0.999915	3R	Hex-t1	0.50878
FBgn0036732	519.64	-0.153637	0.061382	-2.50297	0.0123157	0.439124	3L	Oatp74D	0.50889
FBgn0039854	188.519	-0.191506	0.0879959	-2.17631	0.0295322	0.658426	3R	CG1635	0.509392
FBgn0037684	168.499	-0.315904	0.202207	-1.56228	0.118222	0.999915	3R	Srr	0.509404
FBgn0035829	53.3406	0.285538	0.170781	1.67195	0.0945336	0.999915	3L	HP4	0.509907
FBgn0013308	1.59961	0.758546	0.924297	0.820673	0.411832	0.999915	2R	Odc2	0.510209
FBgn0036031	2.61256	0.666485	0.736263	0.905227	0.365345	0.999915	3L	CG6761	0.51115
FBgn0024364	70.0692	-0.247143	0.134538	-1.83698	0.0662134	0.914236	X	CG11417	0.511217
FBgn0044047	394.831	-0.188944	0.08639	-2.1871	0.0287351	0.653723	X	Ilp6	0.51136
FBgn0026400	106.343	0.229476	0.119048	1.9276	0.0539049	0.856709	3R	Noa36	0.51161
FBgn0028952	7.93076	0.476894	0.410546	1.16161	0.245394	0.999915	2L	Kebab	0.511716
FBgn0036289	161.053	0.233663	0.122721	1.90402	0.0569082	0.876189	3L	CG10657	0.511835
FBgn0017456	7.43539	0.494122	0.436771	1.13131	0.257926	0.999915	3R	Ubc84D	0.511926
FBgn0038273	2.1597	0.737333	0.882301	0.835693	0.403328	0.999915	3R	CG14860	0.511963
FBgn0086027	16.8984	0.39182	0.293183	1.33644	0.181407	0.999915	2R	snoRNA:Or-CD1	0.512302
FBgn0266451	6.16908	0.538517	0.508046	1.05998	0.289155	0.999915	3R	fau	0.512637
FBgn0033753	28.1464	-0.337345	0.227721	-1.4814	0.1385	0.999915	2R	Cyp301a1	0.513301
FBgn0010340	53.5603	-0.27438	0.160842	-1.70591	0.0880257	0.990914	3R	140up	0.513359
FBgn0051815	142.606	-0.206878	0.100685	-2.05471	0.0399074	0.760668	2L	CG31815	0.513557
FBgn0003249	6365.87	0.105562	0.0338625	3.11736	0.00182482	0.135752	3R	Rh3	0.513914
FBgn0038268	82.8805	0.240361	0.12921	1.86024	0.0628521	0.905814	3R	CG3631	0.514236
FBgn0037149	15.8936	-0.377826	0.276692	-1.36551	0.172093	0.999915	3L	CG14561	0.514342
FBgn0034683	3.47023	-0.600447	0.617571	-0.972273	0.330915	0.999915	2R	CG13500	0.514772
FBgn0034418	834.315	0.128855	0.0467704	2.75506	0.0058681	0.292464	2R	CG15118	0.515774
FBgn0038627	52.1581	-0.309344	0.197717	-1.56458	0.117681	0.999915	3R	CG7694	0.515857
FBgn0069913	1.25705	0.853536	1.15661	0.737963	0.460537	0.999915	2R	CG4681	0.515922
FBgn0000576	32.1646	0.311342	0.200513	1.55273	0.120487	0.999915	3R	ems	0.517438
FBgn0263345	18.8079	0.36513	0.262754	1.38963	0.164642	0.999915	3L	asRNA:CR43426	0.51753
FBgn0267551	21.6277	0.357731	0.253867	1.40913	0.158797	0.999915	3R	asRNA:CR45891	0.517746
FBgn0266635	1.79417	-0.742466	0.906428	-0.819111	0.412723	0.999915	2R	asRNA:CR45142	0.51837
FBgn0024289	1537	-0.12945	0.047375	-2.73246	0.00628638	0.298048	3R	Sodh-1	0.518803
FBgn0038487	2.12096	-0.683045	0.782445	-0.872963	0.382683	0.999915	3R	TwdlW	0.518873
FBgn0031298	425.203	-0.153386	0.062343	-2.46036	0.0138799	0.45755	2L	Atg4a	0.518882
FBgn0040382	3964.23	0.102853	0.0327827	3.13742	0.00170444	0.131274	X	CG5273	0.519111
FBgn0000277	4.20313	-0.875004	1.22225	-0.715897	0.474055	0.999915	3R	CecA2	0.520414
FBgn0083010	28.9138	0.313372	0.204579	1.53179	0.125575	0.999915	X	snoRNA:Psi28S-1135c	0.521941
FBgn0266598	4.00065	-0.592394	0.613717	-0.965256	0.334417	0.999915	3R	Kmn2	0.522626
FBgn0002284	294.166	-0.164325	0.0702214	-2.3401	0.0192784	0.547517	3L	Prosbeta6	0.52263
FBgn0260399	5.6491	0.51382	0.479072	1.07253	0.283482	0.999915	3R	gwl	0.523235
FBgn0041246	14.3506	-0.41471	0.330673	-1.25414	0.209792	0.999915	2L	Gr32a	0.523286
FBgn0031264	63.883	0.251238	0.141605	1.77422	0.0760271	0.954778	2L	CG11835	0.523427
FBgn0035189	212.974	-0.183696	0.0843873	-2.17682	0.0294938	0.658426	3L	CG9119	0.523474
FBgn0023507	2035.91	-0.139189	0.0538146	-2.58645	0.00969716	0.373598	X	D2hgdh	0.524522
FBgn0046294	1.45191	1.6901	4.13527	0.408704	0.682757	0.999915	2R	CG12699	0.524677
FBgn0034005	3.74641	0.582035	0.597834	0.973572	0.330269	0.999915	2R	ItgaPS4	0.524764
FBgn0086670	333.307	0.208237	0.104024	2.00182	0.0453041	0.80253	3L	snoRNA:Psi28S-2622	0.524998
FBgn0262478	20.4358	-0.357486	0.257504	-1.38827	0.165054	0.999915	2R	CG43068	0.525185
FBgn0033246	12164.9	-0.142376	0.055912	-2.54643	0.0108832	0.405302	2R	ACC	0.52539
FBgn0039543	334.01	-0.181522	0.0830858	-2.18476	0.0289068	0.655875	3R	CROT	0.525578
FBgn0265344	8.94006	0.454464	0.389272	1.16747	0.24302	0.999915	2R	lncRNA:CR44298	0.525772
FBgn0085351	9.03851	0.457942	0.394518	1.16076	0.245738	0.999915	X	inaF-A	0.525861
FBgn0036437	3.78546	0.632486	0.69412	0.911206	0.362187	0.999915	3L	CG5048	0.526055
FBgn0037294	13.8818	-0.398885	0.311371	-1.28106	0.200173	0.999915	3R	CG12590	0.526431
FBgn0033548	20.3211	0.359711	0.261005	1.37818	0.168148	0.999915	2R	CG7637	0.52659
FBgn0015011	100.304	0.217395	0.112065	1.9399	0.0523924	0.850642	3R	AhcyL2	0.526715
FBgn0004885	1508.72	-0.11109	0.0376126	-2.95352	0.00314168	0.192667	3R	tok	0.527182
FBgn0262029	15.1047	0.391865	0.302728	1.29444	0.195512	0.999915	2L	d	0.527516
FBgn0037773	19.3707	0.357928	0.259487	1.37937	0.167781	0.999915	3R	CG5359	0.527853
FBgn0035968	121.094	-0.223308	0.117526	-1.90008	0.0574224	0.88157	3L	Slc45-1	0.528314
FBgn0039801	1446.37	-0.132272	0.0499207	-2.64964	0.00805786	0.337287	3R	Npc2h	0.528509
FBgn0261386	6.00585	0.481248	0.432761	1.11204	0.266121	0.999915	Unknown	Gpa2	0.528836
FBgn0086130	45.3802	-0.276219	0.167749	-1.64662	0.099637	0.999915	2L	Dbp21E2	0.528865
FBgn0030575	293.657	-0.164653	0.0712852	-2.30978	0.0209004	0.572003	X	CG5321	0.528942
FBgn0039419	451.599	-0.147154	0.0593764	-2.47833	0.0131999	0.448808	3R	CG12290	0.528973
FBgn0284416	3.16219	-0.612676	0.660593	-0.927464	0.353686	0.999915	2L	lncRNA:TS9	0.528992
FBgn0042175	21.4099	-0.343282	0.242253	-1.41704	0.156471	0.999915	2L	CG18858	0.529009
FBgn0037697	545.017	0.1527	0.0630799	2.42074	0.0154891	0.478846	3R	GstZ2	0.529197
FBgn0034452	25.0131	0.335378	0.232975	1.43954	0.149997	0.999915	2R	Oseg6	0.529269
FBgn0000146	14.7213	0.401085	0.316332	1.26793	0.204824	0.999915	2L	aub	0.529426
FBgn0023181	32.4962	0.323314	0.219129	1.47545	0.140092	0.999915	2R	Orc4	0.529692
FBgn0035924	3.11175	-0.606995	0.651121	-0.932231	0.351217	0.999915	3L	CG6576	0.529867
FBgn0036380	125.356	0.209038	0.105727	1.97715	0.0480249	0.820118	3L	CG8757	0.530123
FBgn0266965	1.09471	-0.903416	1.32703	-0.680781	0.49601	0.999915	3L	lncRNA:CR45416	0.530763
FBgn0015925	79.01	-0.232633	0.126435	-1.83995	0.065776	0.914236	2R	csul	0.530937
FBgn0266872	12.4304	-0.405738	0.32372	-1.25336	0.210074	0.999915	2L	lncRNA:CR45333	0.530959
FBgn0039324	326.933	0.18978	0.0903455	2.10061	0.0356755	0.726225	3R	CG10553	0.531213
FBgn0036395	14.1879	0.395176	0.309718	1.27592	0.201984	0.999915	3L	CG17361	0.531469
FBgn0040355	1.79002	-0.70973	0.862549	-0.822829	0.410605	0.999915	X	CG3526	0.531662
FBgn0052452	69.1188	0.249786	0.142606	1.75158	0.0798468	0.974044	3L	CG32452	0.531862
FBgn0039481	18.5409	-0.368523	0.275351	-1.33838	0.180774	0.999915	3R	Cpr97Eb	0.532399
FBgn0035279	10.4825	0.426986	0.354567	1.20424	0.228495	0.999915	3L	Cpr62Ba	0.532414
FBgn0036442	14.9233	0.406588	0.325958	1.24736	0.212264	0.999915	3L	CG13473	0.532496
FBgn0262717	215.819	0.182161	0.0847524	2.14933	0.0316083	0.676931	3R	Skeletor	0.532994
FBgn0012037	390.462	0.190115	0.0909272	2.09085	0.0365414	0.732385	2L	Ance	0.533044
FBgn0036107	71.8275	0.247008	0.140334	1.76014	0.0783838	0.964539	3L	galla-2	0.533169
FBgn0042137	2.11582	-0.699225	0.843134	-0.829317	0.406925	0.999915	3L	CG18814	0.533289
FBgn0028430	2.92592	-0.627112	0.696347	-0.900574	0.367815	0.999915	2L	He	0.534073
FBgn0039040	466.4	0.183365	0.0858566	2.13572	0.0327023	0.689744	3R	CG13833	0.534103
FBgn0033868	1.91024	1.66725	4.13099	0.403594	0.686511	0.999915	2R	S-Lap7	0.534135
FBgn0267298	1.89148	0.712047	0.872999	0.815634	0.41471	0.999915	3L	lncRNA:CR45734	0.534338
FBgn0011676	453.737	-0.177382	0.0814468	-2.17789	0.0294141	0.658426	2L	Nos	0.534994
FBgn0261267	17.3041	-0.366549	0.27434	-1.33611	0.181513	0.999915	2R	CG42615	0.534999
FBgn0001099	4.32284	0.562779	0.576811	0.975673	0.329226	0.999915	3L	gdl	0.535126
FBgn0264835	7.13842	-0.462227	0.409166	-1.12968	0.258611	0.999915	2R	lncRNA:CR44043	0.535192
FBgn0263199	1866.4	-0.132472	0.0506606	-2.61489	0.00892561	0.352156	3L	Galk	0.535201
FBgn0065110	6.92542	-0.48443	0.444058	-1.09091	0.275311	0.999915	2L	ppk10	0.535345
FBgn0038919	34.5882	0.296688	0.191713	1.54756	0.121727	0.999915	3R	Qsox2	0.53536
FBgn0038761	20.4536	-0.346751	0.249775	-1.38825	0.165061	0.999915	3R	CG17190	0.535449
FBgn0035008	9.61056	0.425271	0.355504	1.19625	0.2316	0.999915	2R	CG3494	0.536836
FBgn0267263	2.56213	-0.668601	0.785521	-0.851156	0.394683	0.999915	2L	lncRNA:CR45699	0.537095
FBgn0008636	81.7326	0.231825	0.127312	1.82093	0.068618	0.927288	2R	hbn	0.53735
FBgn0264817	19.8843	0.358228	0.265179	1.35089	0.17673	0.999915	2R	pre-lola-G	0.537483
FBgn0035949	3.22199	0.61149	0.671219	0.911015	0.362288	0.999915	3L	CG13314	0.537484
FBgn0003459	173.809	0.185307	0.0879274	2.1075	0.035074	0.719529	3L	stwl	0.537496
FBgn0037146	5467.91	-0.130304	0.0496284	-2.62559	0.00864993	0.348592	3L	P5CS	0.538499
FBgn0266805	49.0074	-0.275417	0.170302	-1.61722	0.10583	0.999915	2R	lncRNA:CR45267	0.538718
FBgn0038076	6.80558	0.514662	0.497231	1.03506	0.300643	0.999915	3R	Cyp313a4	0.538732
FBgn0010651	426.747	-0.161762	0.0705477	-2.29294	0.0218515	0.580171	2R	MFS14	0.538756
FBgn0035845	2.39224	-0.696023	0.847045	-0.821707	0.411244	0.999915	3L	CG13675	0.538771
FBgn0004197	37.2929	-0.291466	0.18745	-1.5549	0.119969	0.999915	3R	Ser	0.538989
FBgn0262599	19.3464	0.358756	0.266728	1.34502	0.178617	0.999915	2L	SmydA-3	0.539042
FBgn0085235	1.77069	-0.768704	1.01361	-0.758382	0.448222	0.999915	2R	CG34206	0.539637
FBgn0027793	10.1327	-0.428238	0.362068	-1.18276	0.236905	0.999915	X	CG14787	0.539721
FBgn0050094	30.981	0.316607	0.216144	1.4648	0.142977	0.999915	2R	CG30094	0.540196
FBgn0039131	69.2202	-0.244483	0.140032	-1.74591	0.0808259	0.976487	3R	CG12268	0.540648
FBgn0038142	43.5614	0.442463	0.383922	1.15248	0.249124	0.999915	3R	CheA87a	0.540675
FBgn0082926	1.73645	-0.731696	0.931075	-0.785862	0.431949	0.999915	2R	snoRNA:Me28S-U1848	0.541062
FBgn0038256	392.397	-0.159229	0.0690808	-2.30497	0.0211684	0.572892	3R	CG7530	0.541254
FBgn0034996	7.97039	0.431151	0.368294	1.17067	0.241731	0.999915	2R	CG13575	0.542155
FBgn0051760	668.291	-0.141263	0.0569554	-2.48023	0.0131297	0.448808	2L	CG31760	0.542225
FBgn0035103	210.359	0.195852	0.097242	2.01407	0.0440019	0.793159	3L	Vdup1	0.542401
FBgn0050489	3.7153	0.60776	0.671631	0.904901	0.365518	0.999915	2R	Cyp12d1-p	0.542442
FBgn0262619	25.7069	0.32229	0.224098	1.43817	0.150387	0.999915	2R	DNAlig1	0.543029
FBgn0031657	42.297	0.280739	0.177977	1.57739	0.114706	0.999915	2L	Polr1C	0.54449
FBgn0028573	22.1305	-0.354678	0.265079	-1.33801	0.180893	0.999915	3L	prc	0.545285
FBgn0033207	2.18166	-0.674224	0.813107	-0.829195	0.406994	0.999915	2R	CG12826	0.545475
FBgn0051858	43.1293	0.280876	0.178994	1.56919	0.116603	0.999915	2L	t-cup	0.546841
FBgn0053087	4699.17	-0.107297	0.0368648	-2.91056	0.00360783	0.208773	2R	LRP1	0.54689
FBgn0031782	37.2791	0.281383	0.18024	1.56116	0.118486	0.999915	2L	WDR79	0.548714
FBgn0030241	11.9381	0.411157	0.344642	1.193	0.23287	0.999915	X	feo	0.549268
FBgn0030061	85.6726	-0.226561	0.125665	-1.8029	0.0714042	0.931967	X	CG1785	0.549919
FBgn0037307	1.5134	-0.693839	0.865145	-0.801992	0.422557	0.999915	3R	Tim17a2	0.550079
FBgn0034532	24.7584	-0.322746	0.228055	-1.41521	0.157007	0.999915	2R	CG13436	0.550156
FBgn0264951	10.5803	0.431685	0.375947	1.14826	0.250861	0.999915	2L	lncRNA:CR44120	0.550483
FBgn0052793	1.69145	-0.701468	0.883131	-0.794296	0.427023	0.999915	X	CG32793	0.550521
FBgn0052282	344.865	0.181138	0.0868975	2.0845	0.0371148	0.739041	3L	Drsl4	0.55067
FBgn0039925	341.482	0.157189	0.0689072	2.28117	0.0225382	0.592951	4	Kif3C	0.55093
FBgn0263593	2971.24	-0.124027	0.0469064	-2.64413	0.00819007	0.337287	2R	Lpin	0.551051
FBgn0034162	765.823	-0.159802	0.0708165	-2.25657	0.0240352	0.604887	2R	CG6426	0.551132
FBgn0026634	169.017	0.184308	0.089508	2.05912	0.0394824	0.75386	3R	Cog2	0.551196
FBgn0085220	61.4921	-0.256863	0.155574	-1.65107	0.0987249	0.999915	2R	Ufm1	0.551703
FBgn0039132	498.429	0.141466	0.0581879	2.43119	0.0150493	0.471712	3R	AP-1sigma	0.552307
FBgn0029813	3.10949	-0.586007	0.644886	-0.9087	0.363509	0.999915	X	AgmNAT	0.55266
FBgn0263355	658.753	-0.137862	0.0559165	-2.4655	0.0136822	0.457304	2L	CG31688	0.553409
FBgn0020385	2853.12	-0.137296	0.0555895	-2.46983	0.0135179	0.455331	3R	pug	0.553836
FBgn0264947	7.11326	0.487055	0.468041	1.04063	0.298049	0.999915	2L	asRNA:CR44116	0.554561
FBgn0259878	400.136	-0.143343	0.0597393	-2.39948	0.0164185	0.496692	2R	Fs	0.554856
FBgn0259111	2101.62	0.0998618	0.0333433	2.99496	0.0027448	0.178002	2L	Ndae1	0.554888
FBgn0263486	6.8014	0.492467	0.477852	1.03059	0.302735	0.999915	3L	scaRNA:PsiU6-40	0.555189
FBgn0036520	7.91971	0.441158	0.394833	1.11733	0.263853	0.999915	3L	CG13449	0.555558
FBgn0033215	19.1121	0.358534	0.276233	1.29794	0.194309	0.999915	2R	Dgat2	0.555777
FBgn0034186	51.1679	-0.26684	0.167333	-1.59467	0.110787	0.999915	2R	CG8950	0.555944
FBgn0082979	18.1993	-0.372774	0.295493	-1.26153	0.207117	0.999915	3R	snoRNA:Psi28S-3091a	0.556036
FBgn0085224	34.1458	-0.298009	0.201764	-1.47702	0.139671	0.999915	2R	CG34195	0.556204
FBgn0263487	11.8918	-0.423001	0.367974	-1.14954	0.250334	0.999915	2R	scaRNA:PsiU5-44	0.556638
FBgn0038043	81.7463	0.232551	0.133149	1.74655	0.0807156	0.976487	3R	CG17202	0.556944
FBgn0001967	1.37662	-0.788538	1.10949	-0.710723	0.477256	0.999915	2L	NimC3	0.558063
FBgn0082958	23.6779	0.324533	0.23458	1.38347	0.166522	0.999915	3R	snoRNA:Psi28S-3405c	0.558909
FBgn0023527	90.4367	-0.218714	0.120796	-1.81061	0.0702011	0.927704	X	CG3071	0.559344
FBgn0040900	12.4649	0.422998	0.3705	1.14169	0.253582	0.999915	X	CG17777	0.559684
FBgn0026433	138.266	0.193316	0.0985089	1.96242	0.049714	0.832419	X	Grip128	0.559769
FBgn0039154	6.2718	-0.490526	0.479748	-1.02246	0.306561	0.999915	3R	Npc2f	0.559917
FBgn0002901	41.4836	0.278804	0.181731	1.53416	0.12499	0.999915	3L	mus304	0.560023
FBgn0001170	3.22603	-0.593353	0.671522	-0.883594	0.376915	0.999915	2L	H2.0	0.560484
FBgn0028886	128.168	0.217495	0.119962	1.81303	0.0698274	0.927704	2L	CG15279	0.560508
FBgn0035726	42.9226	0.289922	0.194478	1.49077	0.136022	0.999915	3L	CG9953	0.560808
FBgn0265714	19.9117	-0.35184	0.270677	-1.29985	0.193651	0.999915	3L	CG44521	0.561235
FBgn0259680	400.508	-0.15405	0.068156	-2.26026	0.0238052	0.603761	NA	NA	0.562246
FBgn0027579	1132.57	-0.134212	0.0545737	-2.45929	0.0139212	0.45755	3R	mino	0.563454
FBgn0023091	12.6956	0.414509	0.360944	1.1484	0.250802	0.999915	2L	dimm	0.563659
FBgn0266361	41.0087	0.27937	0.183831	1.51971	0.128584	0.999915	X	asRNA:CR45009	0.563811
FBgn0003254	11.8873	0.39827	0.337067	1.18158	0.237373	0.999915	2R	rib	0.563966
FBgn0050187	8.23962	0.44359	0.406313	1.09175	0.274945	0.999915	2R	CG30187	0.563968
FBgn0263767	1.55447	0.731096	0.984354	0.742716	0.457654	0.999915	3L	lncRNA:CR43684	0.564703
FBgn0266766	1.49778	0.74685	1.02331	0.729839	0.465489	0.999915	2R	lncRNA:CR45231	0.564909
FBgn0086076	1.87532	0.678601	0.866167	0.783453	0.433361	0.999915	3L	snoRNA:MeU2-A31	0.566978
FBgn0051548	341.986	-0.152239	0.0675664	-2.25318	0.024248	0.605341	3R	CG31548	0.567655
FBgn0030992	5.1276	-0.495089	0.497248	-0.995659	0.319416	0.999915	X	CG33253	0.568345
FBgn0038967	1.4606	0.680186	0.872942	0.779188	0.435869	0.999915	3R	CG13847	0.568453
FBgn0035151	30.1866	0.301163	0.211086	1.42673	0.153657	0.999915	3L	CG17129	0.568879
FBgn0037377	66.3685	0.234357	0.138306	1.69449	0.0901728	0.999057	3R	CG1218	0.569003
FBgn0051773	50.7063	0.273874	0.180012	1.52142	0.128155	0.999915	2L	CG31773	0.56968
FBgn0264426	8.18411	-0.451447	0.424548	-1.06336	0.28762	0.999915	3R	CG43844	0.569752
FBgn0030886	68.6104	-0.240886	0.145094	-1.66021	0.0968724	0.999915	X	CG12672	0.569888
FBgn0039483	429.283	0.153803	0.0690155	2.22852	0.0258457	0.628541	3R	CG14259	0.56993
FBgn0016697	162.521	-0.180874	0.0902453	-2.00425	0.0450436	0.80053	2R	Prosalpha5	0.570791
FBgn0035578	122.927	0.19993	0.106532	1.8767	0.0605586	0.896783	3L	CG13707	0.570848
FBgn0067779	406.653	0.171549	0.08284	2.07085	0.0383729	0.745439	2L	dbr	0.571598
FBgn0036264	17.2859	-0.367416	0.298516	-1.23081	0.218394	0.999915	3L	CG11529	0.571777
FBgn0031550	2.58904	0.574667	0.652447	0.880788	0.378432	0.999915	2L	IFT57	0.572115
FBgn0030774	1.18759	-0.786452	1.14363	-0.687682	0.491653	0.999915	X	sphe	0.572143
FBgn0033710	2085.62	0.121463	0.0472879	2.56859	0.0102114	0.387965	2R	CG17739	0.57303
FBgn0029851	17.0317	0.362429	0.292604	1.23863	0.215481	0.999915	X	CG14445	0.573335
FBgn0265106	4.95281	-0.512125	0.534062	-0.958923	0.337597	0.999915	2R	lncRNA:CR44208	0.573432
FBgn0030014	8.62066	-0.421592	0.380185	-1.10891	0.267468	0.999915	X	CG15337	0.573512
FBgn0261575	2637.07	0.319816	0.236748	1.35087	0.176737	0.999915	3R	tobi	0.57449
FBgn0262867	325.601	-0.147183	0.0648184	-2.27071	0.0231648	0.59626	2R	Ptr	0.574552
FBgn0026562	1567.95	-0.109176	0.03994	-2.7335	0.00626656	0.298048	3R	SPARC	0.574763
FBgn0052512	187.302	-0.215335	0.121613	-1.77065	0.0766182	0.957915	X	CG32512	0.575118
FBgn0086445	54.1792	-0.274928	0.183356	-1.49943	0.133763	0.999915	2L	l(2)37Cd	0.575182
FBgn0002466	4.19986	-0.521723	0.554416	-0.941032	0.346688	0.999915	3L	sti	0.575407
FBgn0034132	1.81045	1.57036	4.13212	0.380037	0.703918	0.999915	2R	S-Lap8	0.576176
FBgn0029945	6.5604	0.448721	0.426579	1.05191	0.292842	0.999915	X	Acsf3	0.576325
FBgn0038739	77.9953	0.229736	0.135878	1.69075	0.0908851	0.999915	3R	CG4686	0.576406
FBgn0263986	73.2881	0.234511	0.140691	1.66685	0.0955442	0.999915	3R	cd	0.576564
FBgn0035455	1.97278	0.634751	0.787168	0.806372	0.420028	0.999915	3L	CG10862	0.576601
FBgn0029828	970.043	0.12871	0.05233	2.45959	0.0139095	0.45755	X	CG6067	0.576799
FBgn0264571	16.1659	-0.368677	0.30375	-1.21375	0.224843	0.999915	3L	lncRNA:CR43943	0.576836
FBgn0259209	434.507	-0.154172	0.070273	-2.1939	0.0282423	0.652589	2R	Mlp60A	0.576995
FBgn0001229	26.7285	-0.315123	0.232259	-1.35677	0.174853	0.999915	3L	Hsp67Bc	0.57723
FBgn0003388	10.6604	-0.38681	0.330345	-1.17093	0.241629	0.999915	3L	shd	0.577293
FBgn0263083	201.407	-0.175442	0.0869893	-2.01682	0.0437143	0.79261	2R	CG43351	0.577442
FBgn0086253	29.4421	0.298799	0.212336	1.4072	0.159369	0.999915	3R	rumi	0.57767
FBgn0000575	1174.92	-0.136425	0.0576291	-2.36729	0.0179189	0.523827	3L	emc	0.577708
FBgn0034458	2.95856	0.56402	0.639933	0.881374	0.378115	0.999915	2R	Ir56d	0.577792
FBgn0029768	529.126	-0.129871	0.0532473	-2.43901	0.0147275	0.471712	X	SPR	0.578221
FBgn0039510	17.8822	0.357876	0.28988	1.23456	0.216993	0.999915	3R	CG3339	0.578802
FBgn0040658	39.1695	0.280471	0.19122	1.46675	0.142444	0.999915	2R	CG13516	0.578924
FBgn0261998	1.73472	-0.692746	0.925853	-0.748224	0.454325	0.999915	3L	CG42816	0.578951
FBgn0053533	2.54709	-0.61414	0.74661	-0.822572	0.410752	0.999915	2L	lectin-37Db	0.579007
FBgn0061198	42.6918	0.271861	0.181592	1.4971	0.134367	0.999915	2R	HSPC300	0.579451
FBgn0082973	30.7567	-0.356413	0.288841	-1.23394	0.217225	0.999915	3L	snoRNA:Psi28S-3308	0.580318
FBgn0032856	36.663	0.284082	0.196209	1.44785	0.147658	0.999915	2L	CG16798	0.580765
FBgn0031620	0.761559	-0.924909	1.57063	-0.588876	0.555944	0.999915	2L	CG11929	0.581001
FBgn0265044	2.52721	0.620153	0.763713	0.812024	0.416778	0.999915	2R	lncRNA:CR44161	0.581142
FBgn0085419	320.114	-0.154511	0.0711562	-2.17144	0.0298979	0.661505	2R	Rgk2	0.581392
FBgn0052668	6.22893	0.493799	0.511404	0.965575	0.334257	0.999915	X	CG32668	0.582091
FBgn0040375	140.316	0.200412	0.109676	1.82731	0.0676533	0.920869	X	CG13760	0.582875
FBgn0066101	1144.47	-0.11214	0.0424074	-2.64434	0.00818502	0.337287	3R	LpR1	0.583401
FBgn0033307	2.52444	0.702112	0.959385	0.731835	0.464269	0.999915	2R	CG14752	0.583492
FBgn0037614	128.204	0.203264	0.112579	1.80552	0.0709928	0.931967	3R	TMEM216	0.584108
FBgn0265887	2.46837	0.62261	0.776056	0.802275	0.422394	0.999915	3L	lncRNA:CR44676	0.584747
FBgn0031639	70.235	0.242763	0.151783	1.59941	0.109729	0.999915	2L	mRpS2	0.584824
FBgn0032650	7.015	0.465894	0.465421	1.00102	0.316818	0.999915	2L	CG7094	0.58537
FBgn0283499	1334.82	-0.123998	0.0500974	-2.47514	0.0133183	0.451302	3R	InR	0.585376
FBgn0263464	5.19686	0.483919	0.497515	0.972672	0.330716	0.999915	2R	snoRNA:hts-a	0.585403
FBgn0038850	8.47214	0.424509	0.395641	1.07296	0.283287	0.999915	3R	CG17279	0.585417
FBgn0034047	5.05924	0.500342	0.527804	0.947969	0.343145	0.999915	2R	cGlr1	0.585572
FBgn0030262	82.1376	-0.225623	0.134442	-1.67821	0.0933052	0.999915	X	Vago	0.585582
FBgn0037291	8.15412	0.439651	0.420779	1.04485	0.296093	0.999915	3R	CG14662	0.585617
FBgn0266275	19.0492	-0.32948	0.255452	-1.28979	0.197123	0.999915	X	asRNA:CR44960	0.58564
FBgn0034963	58.051	-0.247016	0.156622	-1.57715	0.114761	0.999915	2R	Not11	0.585806
FBgn0038584	72.1775	-0.229288	0.138263	-1.65835	0.0972477	0.999915	3R	mTerf5	0.586048
FBgn0263471	44.8981	-0.292202	0.208584	-1.40089	0.161248	0.999915	3L	scaRNA:MeU2-48	0.586716
FBgn0033359	31.8879	0.298233	0.215977	1.38086	0.167323	0.999915	NA	NA	0.58673
FBgn0266279	3.5067	0.541309	0.608938	0.888939	0.374036	0.999915	X	lncRNA:CR44964	0.587238
FBgn0031077	97.9448	-0.21609	0.125571	-1.72086	0.0852766	0.986903	X	THADA	0.58744
FBgn0038765	24.9053	0.311884	0.2337	1.33455	0.182024	0.999915	3R	CG4424	0.587821
FBgn0031111	39.8871	0.267575	0.180081	1.48586	0.137316	0.999915	X	Obp19c	0.587864
FBgn0263379	2.9985	-0.566583	0.661732	-0.856212	0.39188	0.999915	3L	lncRNA:CR43431	0.588149
FBgn0023477	1586.34	-0.142079	0.0629927	-2.25548	0.0241031	0.604887	2R	Taldo	0.589016
FBgn0266777	14.1613	0.358629	0.298258	1.20241	0.229204	0.999915	3L	lncRNA:CR45242	0.5896
FBgn0087005	2344.03	0.11272	0.043321	2.60197	0.00926912	0.361913	3R	rtp	0.58999
FBgn0040064	2282.02	-0.11051	0.0419788	-2.63252	0.00847545	0.346511	2L	yip2	0.590257
FBgn0033273	223.241	0.159772	0.0765641	2.08677	0.0369087	0.738436	2R	Gasz	0.590293
FBgn0039488	35.6312	-0.287783	0.205169	-1.40266	0.160718	0.999915	3R	CG6066	0.590907
FBgn0265808	4.33957	-0.52242	0.57715	-0.905172	0.365374	0.999915	2L	lncRNA:CR44597	0.59097
FBgn0037601	9.41871	-0.416144	0.387243	-1.07463	0.282539	0.999915	3R	Cyp313b1	0.590976
FBgn0262141	3.79106	-0.56449	0.662424	-0.852159	0.394126	0.999915	2R	CG42867	0.591207
FBgn0024232	1126.15	-0.147702	0.0674408	-2.1901	0.0285169	0.653584	2R	gprs	0.59131
FBgn0033356	502.084	0.134129	0.0576483	2.32668	0.0199825	0.559509	2R	CG8229	0.591654
FBgn0031398	34.183	0.280059	0.196715	1.42368	0.154539	0.999915	2L	daed	0.592766
FBgn0039651	2.22642	-0.603065	0.748237	-0.805981	0.420254	0.999915	3R	Cyt-c1L	0.592862
FBgn0013949	252.575	-0.160025	0.0772854	-2.07057	0.0383989	0.745439	3R	Elal	0.593548
FBgn0002936	680.086	0.135507	0.05886	2.30219	0.0213245	0.572892	2L	ninaA	0.593679
FBgn0063382	1.25224	-0.775313	1.17858	-0.657838	0.510642	0.999915	2R	snoRNA:U29:54Ed	0.593881
FBgn0038181	1274.76	-0.125884	0.0522339	-2.41002	0.0159518	0.489001	3R	CG9297	0.593966
FBgn0036787	180.063	-0.181474	0.0952765	-1.90471	0.0568182	0.876189	3L	CG4306	0.594254
FBgn0036007	3100.82	-0.105055	0.0390527	-2.69009	0.00714335	0.314772	3L	path	0.595033
FBgn0003117	35.6791	-0.289165	0.208903	-1.3842	0.166296	0.999915	3R	pnr	0.59526
FBgn0260005	1441.63	-0.100969	0.036658	-2.75436	0.00588063	0.292464	3R	wtrw	0.595361
FBgn0267495	15.2654	0.346571	0.28525	1.21497	0.224377	0.999915	X	asRNA:CR45185	0.595755
FBgn0266359	20.5586	-0.331573	0.264701	-1.25263	0.210339	0.999915	2L	asRNA:CR45007	0.596346
FBgn0266219	2.85633	0.581215	0.707361	0.821666	0.411267	0.999915	2L	lncRNA:CR44914	0.596655
FBgn0001226	13.3645	-0.412354	0.386707	-1.06632	0.286279	0.999915	3L	Hsp27	0.597042
FBgn0030104	9.61734	-0.416021	0.392797	-1.05913	0.289542	0.999915	X	CG15368	0.597119
FBgn0038213	3.37844	0.569429	0.683052	0.833654	0.404476	0.999915	3R	CG9624	0.597246
FBgn0001991	3038.66	0.10681	0.0403459	2.64735	0.00811254	0.337287	2L	Ca-alpha1D	0.597967
FBgn0000281	1.34609	0.738729	1.0923	0.676304	0.498847	0.999915	3R	Cec2	0.598246
FBgn0035298	338.018	-0.169647	0.0859753	-1.9732	0.0484725	0.82623	3L	SCOT	0.59841
FBgn0030874	23.0607	0.317825	0.247373	1.2848	0.198862	0.999915	X	Spt7	0.598497
FBgn0264721	22.8234	-0.324961	0.256992	-1.26448	0.206059	0.999915	3L	lncRNA:CR43989	0.598513
FBgn0036715	101.934	0.207842	0.120594	1.72348	0.0848013	0.985476	3L	Cad74A	0.598794
FBgn0026479	683.297	-0.12262	0.0505563	-2.42542	0.0152906	0.476009	2L	Drp1	0.598926
FBgn0032083	14.4595	0.359082	0.305696	1.17464	0.240139	0.999915	2L	CG9541	0.59915
FBgn0050033	142.533	0.350308	0.29298	1.19567	0.231825	0.999915	2R	CG30033	0.599253
FBgn0050195	2.48973	-0.587664	0.726217	-0.809214	0.418392	0.999915	2R	CG30195	0.599264
FBgn0030507	10.7463	0.398978	0.367414	1.08591	0.27752	0.999915	X	CG11164	0.599635
FBgn0037235	73.0438	0.226648	0.139737	1.62195	0.104813	0.999915	3R	CG1103	0.599763
FBgn0035429	3.49203	-0.541341	0.628957	-0.860695	0.389406	0.999915	3L	CG12017	0.600162
FBgn0011606	40.5251	-0.265025	0.182162	-1.45489	0.145701	0.999915	X	Klp3A	0.600201
FBgn0262123	82.9608	-0.220295	0.133376	-1.65168	0.0985994	0.999915	2R	l(2)41Ab	0.600282
FBgn0266138	6.38147	0.441669	0.43957	1.00478	0.315005	0.999915	2L	lncRNA:CR44844	0.600374
FBgn0267627	35.9795	-0.280246	0.200723	-1.39619	0.162658	0.999915	3L	lncRNA:CR45965	0.601123
FBgn0034247	24.8512	-0.32665	0.26097	-1.25167	0.210688	0.999915	2R	CG6484	0.601267
FBgn0034579	48.9095	0.248455	0.163853	1.51633	0.129436	0.999915	2R	mRpL54	0.601707
FBgn0028407	84.203	-0.21627	0.129724	-1.66715	0.0954837	0.999915	2R	Drep3	0.601713
FBgn0050446	50.0244	-0.244257	0.159399	-1.53236	0.125433	0.999915	2R	Tdc2	0.602255
FBgn0039415	7.56282	-0.418786	0.402522	-1.0404	0.298152	0.999915	3R	CG6142	0.602424
FBgn0038845	4.28736	-0.522928	0.59561	-0.877972	0.379959	0.999915	3R	Alp5	0.602882
FBgn0083974	2.31743	-0.613302	0.791107	-0.775245	0.438195	0.999915	3R	CG34138	0.602884
FBgn0085339	12.1005	-0.382769	0.344691	-1.11047	0.266796	0.999915	2L	CG34310	0.603059
FBgn0030339	39.0737	-0.275993	0.196553	-1.40417	0.160268	0.999915	X	Cyp28c1	0.603313
FBgn0035996	21.2097	-0.317174	0.249471	-1.27139	0.203592	0.999915	3L	CG3448	0.60361
FBgn0038948	129.063	-0.191168	0.10603	-1.80297	0.0713931	0.931967	3R	JMJD6	0.603747
FBgn0031853	7.0515	-0.429981	0.422919	-1.0167	0.309297	0.999915	2L	TTLL3B	0.60377
FBgn0262976	122.687	0.18698	0.102273	1.82825	0.0675122	0.920058	X	lawc	0.604113
FBgn0037164	29.1152	-0.28865	0.213037	-1.35493	0.17544	0.999915	3L	CG11438	0.605088
FBgn0263778	5.32999	-0.475721	0.507253	-0.937836	0.348328	0.999915	X	lncRNA:CR43695	0.605501
FBgn0032350	2131.3	-0.133769	0.05912	-2.26267	0.0236562	0.602596	2L	CG6287	0.606016
FBgn0267665	135.536	-0.189798	0.105323	-1.80205	0.0715368	0.931967	3L	lncRNA:CR46003	0.606166
FBgn0037166	131.866	0.184909	0.100959	1.83151	0.0670239	0.919082	3L	CG11426	0.60668
FBgn0034618	1337.49	-0.152158	0.0731289	-2.08068	0.0374631	0.742941	2R	CG9485	0.606684
FBgn0030729	2.98271	0.535434	0.628038	0.85255	0.393909	0.999915	X	CG12507	0.607241
FBgn0050476	48.3755	0.247667	0.165109	1.50002	0.133608	0.999915	2R	ave	0.607432
FBgn0036816	1661.24	-0.10086	0.0374905	-2.69028	0.00713916	0.314772	3L	Indy	0.607461
FBgn0267326	149.346	0.338069	0.281059	1.20284	0.229038	0.999915	2L	Ntl	0.607581
FBgn0031996	59.989	0.238758	0.155271	1.53768	0.124126	0.999915	2L	CG8460	0.607648
FBgn0053200	87.1171	-0.225598	0.14145	-1.59489	0.110736	0.999915	2R	VepD	0.608687
FBgn0038575	2.33434	-0.599765	0.771739	-0.777161	0.437064	0.999915	3R	CG7208	0.608711
FBgn0038309	5.20866	0.47802	0.515802	0.926751	0.354056	0.999915	3R	Amt	0.608762
FBgn0035691	31.238	0.277295	0.200669	1.38185	0.167016	0.999915	3L	CG7386	0.6088
FBgn0267465	21.5072	0.309539	0.242208	1.27799	0.201254	0.999915	3L	asRNA:CR45815	0.608811
FBgn0038348	2.73568	0.574844	0.71576	0.803124	0.421903	0.999915	3R	AOX2	0.608914
FBgn0032613	209.468	-0.178847	0.0959968	-1.86305	0.0624551	0.90543	2L	Nepl9	0.608963
FBgn0039232	196.871	0.167976	0.0865204	1.94146	0.0522027	0.848782	3R	sosie	0.60898
FBgn0261636	2.09912	0.603123	0.781012	0.772232	0.439977	0.999915	3L	lncRNA:CR42719	0.609459
FBgn0034480	98.4384	0.215104	0.130798	1.64456	0.100061	0.999915	2R	CG16898	0.609471
FBgn0038854	198.527	-0.160885	0.0806605	-1.99459	0.0460873	0.807169	3R	CG7044	0.609523
FBgn0042083	207.688	-0.169039	0.0875354	-1.93109	0.0534715	0.856102	2R	Mccc2	0.609541
FBgn0034145	1854.66	-0.10449	0.0398724	-2.62061	0.00877716	0.350274	2R	CG5065	0.609678
FBgn0086069	1.32096	-0.702137	1.02759	-0.683283	0.494428	0.999915	3L	snoRNA:Me28S-C3351	0.609844
FBgn0032692	5.29456	0.501182	0.562703	0.890669	0.373107	0.999915	2L	IFT46	0.610113
FBgn0035785	7.49279	-0.421511	0.415012	-1.01566	0.309791	0.999915	3L	ppk26	0.610211
FBgn0032897	976.228	0.143576	0.066986	2.14337	0.0320832	0.680502	2L	CG9336	0.610292
FBgn0259729	11.1168	-0.380717	0.34777	-1.09474	0.273632	0.999915	2R	CG42383	0.610548
FBgn0050050	29.9637	-0.296183	0.225606	-1.31284	0.189238	0.999915	2R	CG30050	0.610748
FBgn0023516	343.051	-0.147972	0.0704684	-2.09984	0.0357428	0.726225	X	Pex5	0.610818
FBgn0037251	47.3178	0.258498	0.178922	1.44476	0.148527	0.999915	3R	CG9804	0.610819
FBgn0023076	689.815	-0.12103	0.0507224	-2.38613	0.0170267	0.508278	3L	Clk	0.61082
FBgn0034062	61.7558	0.230582	0.147552	1.56272	0.118119	0.999915	2R	CG8388	0.611074
FBgn0032221	547.274	0.14046	0.0647375	2.16969	0.0300304	0.662407	2L	Schip1	0.611164
FBgn0030776	19.7765	-0.321363	0.259871	-1.23663	0.216226	0.999915	X	CG4653	0.611314
FBgn0259704	39.6297	-0.266275	0.188446	-1.413	0.157655	0.999915	3R	Nsun5	0.611462
FBgn0034860	1141.81	0.135281	0.0609375	2.22	0.0264186	0.638719	2R	CG9812	0.611665
FBgn0033367	773.248	-0.202894	0.119285	-1.70092	0.0889584	0.990914	2R	PPO2	0.612064
FBgn0039177	2.19879	0.610634	0.804074	0.759426	0.447598	0.999915	NA	NA	0.612097
FBgn0267040	2.96149	-0.626532	0.842169	-0.743951	0.456906	0.999915	NA	NA	0.612168
FBgn0035985	517.362	0.15778	0.0785693	2.00816	0.0446264	0.799308	3L	Cpr67B	0.612256
FBgn0033687	4.03376	0.527107	0.619154	0.851333	0.394584	0.999915	2R	CG8407	0.612523
FBgn0034999	193.381	-0.165695	0.0852455	-1.94373	0.0519274	0.847962	2R	Fatp3	0.612559
FBgn0029750	5.76315	-0.461351	0.48936	-0.942764	0.345802	0.999915	X	CG3323	0.612685
FBgn0031519	2.96902	-0.553613	0.675937	-0.819031	0.412769	0.999915	2L	Fign	0.612703
FBgn0033893	13.1849	0.361611	0.319786	1.13079	0.258142	0.999915	2R	CG18371	0.612804
FBgn0267363	3.34441	0.686734	0.995475	0.689855	0.490285	0.999915	4	JYalpha	0.612944
FBgn0034143	70.1142	-0.220047	0.136994	-1.60625	0.108219	0.999915	2R	CG8303	0.613057
FBgn0039487	161.967	0.183076	0.100776	1.81665	0.0692703	0.927704	3R	gb	0.613384
FBgn0026563	88.2668	-0.203154	0.119915	-1.69415	0.0902376	0.999057	3R	CG1979	0.613455
FBgn0267647	1.29319	0.742108	1.14824	0.646302	0.518084	0.999915	3L	lncRNA:CR45985	0.613838
FBgn0265999	0.805634	-0.847334	1.46217	-0.579506	0.562248	0.999915	2L	lncRNA:CR44773	0.61391
FBgn0038956	19.9379	0.315299	0.253124	1.24563	0.212901	0.999915	3R	CAH8	0.61401
FBgn0035656	141.642	-0.186629	0.104251	-1.79018	0.0734243	0.940431	3L	CG10479	0.614233
FBgn0085198	4.69952	0.487203	0.541073	0.900439	0.367887	0.999915	2L	CG34169	0.614348
FBgn0259179	3.80281	0.546093	0.662513	0.824275	0.409784	0.999915	2R	CG42284	0.614354
FBgn0027074	122.716	0.204988	0.122041	1.67967	0.0930206	0.999915	2L	Ugt36F1	0.614569
FBgn0038753	10.7812	-0.388437	0.363997	-1.06714	0.285906	0.999915	3R	CG4459	0.614861
FBgn0032744	114.801	-0.19505	0.112382	-1.7356	0.082634	0.982279	2L	Ttc19	0.614882
FBgn0037721	129.457	0.185661	0.103532	1.79328	0.0729283	0.93807	3R	CG9427	0.615013
FBgn0000635	1388.53	-0.0981619	0.0365065	-2.68888	0.00716912	0.314772	X	Fas2	0.615869
FBgn0052483	2.02712	-0.621254	0.84037	-0.739263	0.459747	0.999915	3L	CG32483	0.617076
FBgn0262570	24.082	-0.306344	0.242811	-1.26166	0.207072	0.999915	2R	CG43110	0.617302
FBgn0034503	66.6564	-0.222903	0.141428	-1.57609	0.115005	0.999915	2R	MED8	0.617492
FBgn0031214	132.687	0.185263	0.103763	1.78544	0.0741894	0.943803	2L	CG11374	0.617612
FBgn0031738	720.946	-0.114746	0.0471964	-2.43124	0.0150473	0.471712	2L	CG9171	0.617833
FBgn0037882	43.397	0.258262	0.181618	1.42201	0.155023	0.999915	3R	CG17187	0.617889
FBgn0014031	711.614	-0.121478	0.0518037	-2.34496	0.0190291	0.546029	X	Agxt	0.617999
FBgn0266535	1.65947	0.652369	0.920892	0.70841	0.478691	0.999915	3L	lncRNA:CR45096	0.618412
FBgn0265060	18.3296	0.323548	0.267538	1.20935	0.226527	0.999915	2R	lncRNA:CR44171	0.618515
FBgn0036008	29.7642	0.29153	0.223882	1.30216	0.192862	0.999915	3L	CG3408	0.618911
FBgn0036331	26.2933	0.299135	0.234015	1.27827	0.201153	0.999915	3L	CR14117	0.618958
FBgn0041156	9.8575	-0.380783	0.355597	-1.07083	0.284246	0.999915	3L	exex	0.619407
FBgn0031307	26.6873	0.284322	0.214829	1.32349	0.185674	0.999915	2L	MFS3	0.619569
FBgn0054002	1.76194	-0.631421	0.87187	-0.724215	0.468934	0.999915	3L	CG34002	0.619916
FBgn0266215	2.17042	-0.620705	0.84581	-0.733859	0.463034	0.999915	2L	asRNA:CR44910	0.620075
FBgn0264565	6.66805	-0.428594	0.438126	-0.978242	0.327954	0.999915	2L	lncRNA:CR43937	0.620127
FBgn0031344	49.4652	-0.239101	0.160277	-1.4918	0.135753	0.999915	2L	CG7420	0.620354
FBgn0034354	51.6199	0.251654	0.174821	1.4395	0.150009	0.999915	2R	GstE11	0.620392
FBgn0034443	287.543	-0.158183	0.080396	-1.96755	0.0491204	0.830996	2R	cer	0.62084
FBgn0031309	19.0963	0.317674	0.260979	1.21724	0.223512	0.999915	2L	Tfb4	0.621284
FBgn0034814	55.3295	0.230554	0.151209	1.52474	0.127324	0.999915	2R	CG9890	0.621775
FBgn0038461	59.6786	0.23292	0.153882	1.51362	0.130121	0.999915	3R	EMC2B	0.621891
FBgn0031229	147.868	0.174258	0.094633	1.84141	0.0655618	0.914236	2L	CG3436	0.622002
FBgn0052202	37.6185	-0.267989	0.195401	-1.37148	0.170224	0.999915	3L	CG32202	0.622189
FBgn0265991	1944.51	-0.0994787	0.0378453	-2.62856	0.00857477	0.348049	2R	Zasp52	0.622873
FBgn0040011	661.521	0.120859	0.0519132	2.32809	0.0199074	0.558793	2L	Slmap	0.622904
FBgn0263445	46.144	-0.245094	0.168176	-1.45737	0.145015	0.999915	2R	asRNA:CR43468	0.62297
FBgn0032894	2.08651	0.631674	0.87992	0.717877	0.472833	0.999915	2L	CG14402	0.623048
FBgn0032964	5.42266	-0.471742	0.522823	-0.902298	0.366899	0.999915	2L	CG11630	0.623129
FBgn0031466	1.96396	0.599399	0.800997	0.748316	0.45427	0.999915	2L	CG3119	0.623152
FBgn0261881	34.3958	0.270371	0.198953	1.35897	0.174156	0.999915	2L	Ankrd49	0.623407
FBgn0032525	2.73976	-0.533652	0.651307	-0.819355	0.412584	0.999915	2L	Hsp60D	0.623473
FBgn0030054	40.5192	-0.262782	0.189557	-1.3863	0.165655	0.999915	X	Caf1-180	0.623478
FBgn0031913	409.573	-0.191803	0.111526	-1.71981	0.085467	0.986903	2L	CG5958	0.623901
FBgn0039305	38.549	-0.259787	0.186247	-1.39485	0.16306	0.999915	3R	CG11858	0.624278
FBgn0267687	11.8778	-0.380232	0.359125	-1.05877	0.289703	0.999915	3R	lncRNA:CR46023	0.624335
FBgn0036790	92.3446	-0.199972	0.119784	-1.66944	0.0950308	0.999915	3L	AstC-R1	0.624599
FBgn0010044	2.25307	0.568085	0.730853	0.777289	0.436988	0.999915	3R	GstD8	0.624822
FBgn0039091	4.11692	-0.499075	0.580384	-0.859905	0.389841	0.999915	3R	CG10182	0.624917
FBgn0039183	101.961	0.200281	0.120266	1.66532	0.0958492	0.999915	3R	Dis3	0.625219
FBgn0262107	17.6615	0.318546	0.26592	1.1979	0.230955	0.999915	3L	asRNA:CR42860	0.626982
FBgn0033949	56.9769	-0.246491	0.17156	-1.43677	0.150785	0.999915	2R	Had2	0.627296
FBgn0034493	55.0507	-0.238657	0.162423	-1.46936	0.141736	0.999915	2R	CG8908	0.627329
FBgn0031707	1.50703	-0.701446	1.07626	-0.651747	0.514565	0.999915	2L	CG14020	0.627467
FBgn0086915	4.94722	0.494071	0.574603	0.859848	0.389873	0.999915	3L	Mst77F	0.627895
FBgn0051092	1156.35	-0.112062	0.0464593	-2.41205	0.0158631	0.487736	3R	LpR2	0.628538
FBgn0036710	63.7991	0.231917	0.155202	1.49429	0.1351	0.999915	3L	CG6479	0.628614
FBgn0004465	132.121	0.178654	0.100177	1.78338	0.0745238	0.946071	3L	Su(P)	0.628826
FBgn0035139	7.59251	0.418598	0.4299	0.973712	0.3302	0.999915	3L	CG13891	0.62887
FBgn0034908	73.6977	-0.217334	0.139222	-1.56106	0.11851	0.999915	2R	CG5543	0.629066
FBgn0037329	237.305	-0.153162	0.0776937	-1.97136	0.0486827	0.827531	3R	POLDIP2	0.629441
FBgn0031814	1927.46	-0.0957288	0.0360644	-2.65439	0.00794525	0.337036	2L	retm	0.629477
FBgn0034085	22.6077	0.303224	0.245819	1.23353	0.21738	0.999915	2R	Ptp52F	0.629548
FBgn0283437	754.236	-0.222432	0.14499	-1.53412	0.125001	0.999915	2R	PPO1	0.629687
FBgn0040370	637.361	-0.118062	0.0508288	-2.32274	0.0201929	0.562609	X	CG13375	0.630824
FBgn0010551	562.227	0.16057	0.0843201	1.90429	0.056872	0.876189	2R	Phb2	0.631065
FBgn0051806	16.6608	-0.334645	0.29256	-1.14385	0.252685	0.999915	2L	CG31806	0.631068
FBgn0031664	78.0839	0.210777	0.132862	1.58643	0.112642	0.999915	2L	CG8892	0.631132
FBgn0051207	307.22	0.154773	0.0793538	1.95042	0.0511262	0.845906	3R	CG31207	0.63115
FBgn0034390	457.913	-0.169189	0.0919965	-1.83908	0.0659032	0.914236	2R	CG15093	0.631207
FBgn0031701	172.343	0.600545	0.821904	0.730675	0.464978	0.999915	2L	TotM	0.631362
FBgn0039094	347.262	0.190581	0.112291	1.69721	0.0896571	0.99674	3R	CG10184	0.631513
FBgn0052313	2.04321	0.583383	0.783108	0.744959	0.456297	0.999915	3L	CG32313	0.632719
FBgn0031126	245.526	0.154412	0.0793468	1.94604	0.0516505	0.846901	X	Cyp6v1	0.632825
FBgn0264617	21.0988	0.317815	0.26878	1.18244	0.237032	0.999915	4	asRNA:CR43957	0.632855
FBgn0040373	15.2989	-0.338393	0.29976	-1.12888	0.258949	0.999915	X	CG3038	0.633046
FBgn0261952	3.43339	0.497336	0.589547	0.843591	0.398898	0.999915	3L	srw	0.633132
FBgn0053002	73.7744	-0.212532	0.135469	-1.56886	0.116682	0.999915	2L	mRpL27	0.633444
FBgn0050488	1.68977	-0.655585	0.968267	-0.677071	0.498361	0.999915	2R	antr	0.633453
FBgn0015038	113.275	0.186529	0.108886	1.71307	0.0866989	0.987195	2R	Cyp9b1	0.633736
FBgn0030718	781.72	-0.118507	0.0514902	-2.30156	0.0213603	0.572892	X	ND-20	0.633937
FBgn0039780	2.84722	0.537537	0.678874	0.791807	0.428473	0.999915	3R	PH4alphaNE1	0.634082
FBgn0052817	2.78779	-0.521998	0.644744	-0.80962	0.418159	0.999915	X	CG32817	0.634367
FBgn0052438	154.077	-0.174381	0.0974629	-1.7892	0.0735824	0.940684	3L	SMC5	0.634435
FBgn0263463	5.17126	-0.464916	0.525075	-0.885429	0.375925	0.999915	2R	snoRNA:gcl-a	0.634538
FBgn0027083	103.502	-0.198763	0.121489	-1.63606	0.101827	0.999915	3R	MetRS-m	0.635037
FBgn0010246	21.5389	0.315712	0.267204	1.18154	0.237389	0.999915	3L	Myo61F	0.635076
FBgn0040743	12.933	-0.35561	0.328602	-1.08219	0.279167	0.999915	2R	CG15919	0.635248
FBgn0032728	152.221	0.173204	0.0965733	1.7935	0.0728924	0.93807	2L	Tango6	0.635348
FBgn0263025	37.469	-0.25813	0.18947	-1.36238	0.173079	0.999915	3R	HSPBAP1	0.635869
FBgn0266692	9.28493	0.394651	0.394902	0.999364	0.317618	0.999915	3L	asRNA:CR45182	0.635955
FBgn0050263	62.5675	0.229529	0.155519	1.47589	0.139974	0.999915	2R	stum	0.636785
FBgn0051268	2.83352	0.559726	0.73528	0.761242	0.446512	0.999915	3R	CG31268	0.636799
FBgn0267706	6.29202	-0.411364	0.425781	-0.966141	0.333973	0.999915	3R	lncRNA:CR46039	0.636901
FBgn0266697	8.47814	0.397314	0.400868	0.991135	0.32162	0.999915	3R	lncRNA:CR45187	0.637178
FBgn0032834	12.8169	0.349665	0.320783	1.09003	0.275698	0.999915	2L	CG13965	0.637294
FBgn0038536	33.2568	-0.264977	0.198894	-1.33225	0.182777	0.999915	3R	CG7655	0.637421
FBgn0032595	50.9325	-0.244951	0.173976	-1.40795	0.159145	0.999915	2L	CG17996	0.637498
FBgn0031764	28.4193	0.276451	0.213941	1.29218	0.196294	0.999915	2L	CG9107	0.637564
FBgn0267697	5.68817	0.459553	0.518802	0.885797	0.375727	0.999915	3L	asRNA:CR46033	0.637721
FBgn0037004	11.595	-0.378656	0.369023	-1.02611	0.304842	0.999915	3L	CG17637	0.637737
FBgn0032210	385.75	0.130269	0.0606545	2.14772	0.0317358	0.677136	2L	CYLD	0.637967
FBgn0035543	4.15674	0.499154	0.601815	0.829413	0.406871	0.999915	3L	CG15020	0.63835
FBgn0000618	25.2761	0.287511	0.229503	1.25276	0.210294	0.999915	X	e(y)2	0.638713
FBgn0041712	206.856	0.292895	0.237012	1.23578	0.216539	0.999915	2R	yellow-d	0.638825
FBgn0010548	1557.64	-0.0946869	0.0361462	-2.61955	0.00880456	0.350274	2R	Aldh-III	0.638838
FBgn0036259	49.8738	0.234844	0.162743	1.44303	0.149011	0.999915	3L	CG9760	0.639493
FBgn0033821	792.654	-0.135703	0.0651367	-2.08337	0.0372179	0.739379	2R	CG10799	0.639803
FBgn0046878	10.8665	0.370696	0.357502	1.0369	0.29978	0.999915	3R	Obp83cd	0.639813
FBgn0085488	17.4228	-0.317913	0.273787	-1.16117	0.245574	0.999915	2R	CG34459	0.639928
FBgn0261638	4.16908	0.477406	0.559022	0.854002	0.393104	0.999915	3R	lncRNA:CR42721	0.640347
FBgn0033187	145.274	0.167064	0.0920813	1.81431	0.0696299	0.927704	2R	PIG-G	0.640727
FBgn0038316	175.123	-0.161689	0.0872941	-1.85223	0.0639924	0.909398	3R	CG6276	0.641157
FBgn0030407	74.9332	-0.213602	0.139438	-1.53188	0.125553	0.999915	X	Fpgs	0.641959
FBgn0000551	5.84988	0.450418	0.506493	0.889289	0.373848	0.999915	3L	Edg78E	0.641998
FBgn0035678	40.6941	-0.246747	0.17821	-1.38458	0.16618	0.999915	3L	CG10469	0.642214
FBgn0004192	1.09619	-0.694629	1.1037	-0.629362	0.529112	0.999915	2L	snRNA:U2:34ABb	0.642641
FBgn0085334	43.7428	0.307752	0.260703	1.18047	0.237814	0.999915	3R	CG34305	0.642741
FBgn0024288	2.97794	0.518505	0.652286	0.794903	0.42667	0.999915	3R	Sox100B	0.642985
FBgn0032593	21.37	0.290426	0.236083	1.23019	0.218627	0.999915	2L	Trpgamma	0.643032
FBgn0031981	1026.66	0.106348	0.0440528	2.4141	0.0157742	0.486327	2L	Megf8	0.643214
FBgn0086073	4.81764	-0.479103	0.567334	-0.844481	0.398401	0.999915	3L	snoRNA:Me18S-A1494	0.643446
FBgn0032408	42.7765	-0.254123	0.187974	-1.35191	0.176404	0.999915	2L	CG6712	0.643458
FBgn0033154	4.94707	-0.449566	0.506985	-0.886745	0.375216	0.999915	2R	CG1850	0.643593
FBgn0038803	591.997	-0.127278	0.0591438	-2.15201	0.0313969	0.676931	3R	CG5191	0.643705
FBgn0034314	7.44083	0.405888	0.424208	0.956814	0.338661	0.999915	2R	nopo	0.644373
FBgn0033443	20.6631	-0.304532	0.257461	-1.18283	0.236878	0.999915	2R	CG1698	0.644945
FBgn0014857	503.342	0.118865	0.0530252	2.24167	0.0249829	0.615519	2L	His3.3A	0.644965
FBgn0052707	73.3328	-0.203684	0.129663	-1.57087	0.116212	0.999915	X	APC4	0.645069
FBgn0036549	454.211	0.176082	0.101573	1.73356	0.082997	0.982279	3L	CG10516	0.645159
FBgn0032161	45.1682	-0.241529	0.173369	-1.39315	0.163574	0.999915	2L	CG4594	0.645787
FBgn0038017	30.9025	0.272581	0.213223	1.27839	0.201113	0.999915	3R	CG4115	0.645849
FBgn0264446	3.24359	0.513377	0.646118	0.794556	0.426872	0.999915	X	asRNA:CR43864	0.645956
FBgn0039462	41.9512	0.24104	0.172931	1.39385	0.163362	0.999915	3R	CG14252	0.646157
FBgn0004629	2618.35	0.102112	0.0415328	2.45858	0.0139487	0.45755	3R	Cys	0.64645
FBgn0259098	31.7653	-0.281159	0.225407	-1.24734	0.212273	0.999915	X	CG42246	0.646771
FBgn0024994	87.8992	0.199866	0.126407	1.58113	0.113849	0.999915	X	Ugalt	0.647728
FBgn0031164	4.85584	-0.438853	0.491411	-0.893047	0.371832	0.999915	X	CG1724	0.647806
FBgn0038642	7.91693	0.391648	0.402164	0.973851	0.33013	0.999915	3R	Muc91C	0.647879
FBgn0013953	45.883	-0.245716	0.179589	-1.36821	0.171245	0.999915	3R	Esp	0.648168
FBgn0000261	3225.37	-0.0888883	0.0333098	-2.66853	0.00761835	0.326865	3L	Cat	0.64822
FBgn0050280	1.91782	-0.579236	0.80738	-0.717427	0.473111	0.999915	2R	CG30280	0.648227
FBgn0033685	2.85158	-0.540859	0.713962	-0.757546	0.448723	0.999915	2R	OSCP1	0.64829
FBgn0259896	227.746	-0.171895	0.0983027	-1.74863	0.0803546	0.976487	2L	NimC1	0.648301
FBgn0085819	173.995	-0.183127	0.109284	-1.6757	0.0937977	0.999915	X	28SrRNA-Psi:CR41609	0.648307
FBgn0040828	5.55363	-0.429429	0.474088	-0.905801	0.365041	0.999915	3L	CG13306	0.648719
FBgn0043535	332.619	-0.219437	0.148443	-1.47826	0.139339	0.999915	2R	Obp57a	0.6489
FBgn0026085	4.35924	0.470855	0.558706	0.84276	0.399363	0.999915	X	dgt4	0.649085
FBgn0031319	377.242	0.131832	0.0634576	2.07748	0.0377572	0.744846	2L	CG4896	0.649237
FBgn0086698	173.237	0.16294	0.0901454	1.80752	0.0706806	0.930641	2L	frtz	0.649389
FBgn0036173	145.129	0.166961	0.0939461	1.7772	0.0755358	0.954474	3L	CG7394	0.649674
FBgn0266569	35.2119	0.257344	0.195156	1.31866	0.187284	0.999915	X	CG42259	0.649804
FBgn0028532	5.62544	0.440528	0.497456	0.885561	0.375854	0.999915	2L	CG7968	0.649807
FBgn0264471	3.42764	0.499571	0.622117	0.803017	0.421965	0.999915	3L	lncRNA:CR43879	0.649829
FBgn0013770	3315.68	-0.0916064	0.0351158	-2.60869	0.00908888	0.356107	2R	Cp1	0.650109
FBgn0033899	53.6881	0.230193	0.161545	1.42495	0.154173	0.999915	2R	CG13016	0.650257
FBgn0036765	137.538	0.184819	0.111577	1.65643	0.0976349	0.999915	3L	CG7408	0.650518
FBgn0035617	559.896	0.12007	0.0545986	2.19914	0.0278679	0.652589	3L	l(3)psg2	0.650584
FBgn0037447	90.6924	-0.200705	0.128213	-1.5654	0.117489	0.999915	3R	Neurochondrin	0.650645
FBgn0035077	12.2698	-0.346073	0.326298	-1.0606	0.28887	0.999915	2R	CG9083	0.650674
FBgn0083983	21.7362	0.300239	0.25527	1.17616	0.239529	0.999915	2R	mRpL34	0.651118
FBgn0265345	4.18463	-0.46479	0.549164	-0.846358	0.397353	0.999915	2R	lncRNA:CR44299	0.651181
FBgn0008646	19.379	0.313792	0.275651	1.13837	0.254967	0.999915	3R	E5	0.651267
FBgn0039638	28.2045	0.269831	0.212467	1.26999	0.204087	0.999915	3R	dgt6	0.651279
FBgn0267809	2.79565	0.546272	0.73308	0.745174	0.456166	0.999915	3R	asRNA:CR46134	0.651311
FBgn0038750	8.38352	-0.380669	0.386461	-0.985014	0.324617	0.999915	3R	CG4465	0.65162
FBgn0267454	11.9535	-0.366521	0.362106	-1.01219	0.311447	0.999915	3L	asRNA:CR45804	0.652101
FBgn0028523	294.668	-0.139167	0.0698907	-1.99121	0.0464582	0.807169	2L	CG5888	0.652378
FBgn0039109	256.319	-0.149229	0.078455	-1.9021	0.057158	0.878707	3R	CG10365	0.652408
FBgn0038494	207.806	-0.160585	0.0886702	-1.81103	0.0701358	0.927704	3R	beat-IIb	0.652643
FBgn0052704	2.30423	0.551113	0.747672	0.737104	0.461059	0.999915	X	Ir8a	0.652667
FBgn0250907	25.1057	-0.283425	0.23218	-1.22071	0.222196	0.999915	2L	Cht10	0.652903
FBgn0261380	84.6932	0.200215	0.12843	1.55895	0.119009	0.999915	3R	mRpL37	0.653006
FBgn0038173	68.9477	-0.209746	0.138968	-1.50931	0.131221	0.999915	3R	Adgf-C	0.653138
FBgn0039770	226.293	-0.149549	0.0789264	-1.89479	0.05812	0.886077	3R	CG15537	0.65344
FBgn0040253	4.99279	0.458086	0.538574	0.850553	0.395018	0.999915	3R	Ugt35E1	0.653455
FBgn0039286	71.3121	-0.20557	0.134462	-1.52883	0.126307	0.999915	3R	dan	0.653553
FBgn0032833	1940.45	-0.0973556	0.0390665	-2.49205	0.0127009	0.44647	2L	COX4	0.653729
FBgn0086711	119.4	-0.186947	0.114714	-1.62968	0.103169	0.999915	2L	mol	0.654013
FBgn0052457	9.09012	-0.370438	0.371291	-0.997702	0.318424	0.999915	3L	CG32457	0.654477
FBgn0031564	5.72312	0.438434	0.499803	0.877213	0.380371	0.999915	2L	CG2816	0.654559
FBgn0037110	90.7067	0.21167	0.141673	1.49407	0.135157	0.999915	3L	ORMDL	0.654673
FBgn0034664	12.8174	0.351341	0.339211	1.03576	0.300314	0.999915	2R	CG4377	0.655316
FBgn0035164	33.5598	0.260399	0.202101	1.28846	0.197586	0.999915	3L	CG13901	0.655564
FBgn0265719	1.8285	0.627806	0.954525	0.657716	0.510721	0.999915	3L	lncRNA:CR44526	0.655837
FBgn0036640	14.9914	-0.343717	0.327042	-1.05099	0.293265	0.999915	3L	nxf2	0.655977
FBgn0036889	66.7106	0.217064	0.148334	1.46335	0.143372	0.999915	3L	CG14100	0.655993
FBgn0033138	3.08779	0.505233	0.646287	0.781747	0.434363	0.999915	2R	Tsp42Eq	0.656193
FBgn0039870	62.9306	0.219704	0.151502	1.45017	0.147011	0.999915	3R	CG1896	0.656242
FBgn0265542	6.68523	-0.431773	0.488973	-0.883021	0.377225	0.999915	2L	lncRNA:CR44392	0.656428
FBgn0029932	432.63	-0.129481	0.0626494	-2.06675	0.0387575	0.747589	X	CG4607	0.656476
FBgn0266808	4.04718	-0.478242	0.586421	-0.815527	0.414771	0.999915	2R	asRNA:CR45270	0.656477
FBgn0039869	81.1071	0.214222	0.145245	1.4749	0.140239	0.999915	3R	CG1890	0.656508
FBgn0052176	187.073	0.159713	0.088734	1.79991	0.0718744	0.931967	3L	CG32176	0.656719
FBgn0083972	146.15	-0.182008	0.110497	-1.64718	0.0995205	0.999915	2L	CG34136	0.65707
FBgn0267913	453.001	-0.134809	0.0670511	-2.01055	0.0443732	0.796038	2R	asRNA:CR46194	0.657082
FBgn0011277	3.33171	-0.491473	0.616813	-0.796794	0.425571	0.999915	X	HLH4C	0.657127
FBgn0263967	2.29942	0.527725	0.700694	0.753146	0.451362	0.999915	2R	asRNA:CR43723	0.65718
FBgn0265817	2.08113	-0.560144	0.780913	-0.717293	0.473193	0.999915	2L	lncRNA:CR44606	0.65762
FBgn0014427	574.824	-0.126259	0.0602666	-2.09501	0.0361698	0.729192	3R	CG11899	0.657624
FBgn0028533	7.4133	-0.392204	0.414674	-0.945813	0.344244	0.999915	2L	CG7953	0.658198
FBgn0262004	3.52157	0.49893	0.637311	0.782868	0.433705	0.999915	3R	CG42822	0.659151
FBgn0033827	0.995758	-0.769222	1.39755	-0.550407	0.58204	0.999915	2R	CG17047	0.659472
FBgn0265105	21.4341	-0.324397	0.29851	-1.08672	0.27716	0.999915	2R	asRNA:CR44207	0.659513
FBgn0259198	5.33257	-0.450307	0.531978	-0.846477	0.397287	0.999915	X	CG42302	0.659894
FBgn0033375	72.2839	0.203147	0.134019	1.5158	0.12957	0.999915	2R	CG8078	0.66025
FBgn0051183	486.376	-0.141425	0.0731382	-1.93367	0.0531537	0.855616	3R	CG31183	0.660326
FBgn0033945	74.1303	0.200182	0.130799	1.53046	0.125904	0.999915	2R	CG12868	0.660456
FBgn0004507	4689.46	-0.0992805	0.0409588	-2.42391	0.0153543	0.476009	2L	GlyP	0.660584
FBgn0283439	14.2894	0.329271	0.307438	1.07102	0.284161	0.999915	3R	CG46281	0.660807
FBgn0001961	522.938	-0.123685	0.0586969	-2.10718	0.035102	0.719529	2L	Arpc1	0.660814
FBgn0082993	3.43587	-0.48436	0.607613	-0.797152	0.425363	0.999915	2R	snoRNA:Psi28S-1936	0.660976
FBgn0033354	40.3202	-0.239806	0.178011	-1.34714	0.177937	0.999915	2R	FANCI	0.661012
FBgn0267241	7.6814	-0.383115	0.401293	-0.954702	0.339728	0.999915	3L	lncRNA:CR45681	0.661256
FBgn0030480	34.9689	-0.259479	0.203991	-1.27201	0.20337	0.999915	X	Tim9a	0.661477
FBgn0005391	22.4368	0.370701	0.379097	0.977853	0.328147	0.999915	X	Yp2	0.661616
FBgn0010438	34.1162	-0.267888	0.215678	-1.24208	0.214209	0.999915	3R	mtSSB	0.661819
FBgn0033668	24.8289	-0.282702	0.236831	-1.19369	0.2326	0.999915	2R	exp	0.662124
FBgn0263035	21.5615	-0.289901	0.247484	-1.17139	0.24144	0.999915	3L	CG43330	0.662332
FBgn0264901	35.7875	0.255903	0.200129	1.27869	0.201005	0.999915	3R	lncRNA:CR44092	0.663267
FBgn0000533	93.0152	0.207056	0.139508	1.48419	0.137759	0.999915	3R	ea	0.66336
FBgn0243512	626.858	-0.130754	0.0647583	-2.01911	0.0434757	0.79261	3R	puc	0.663659
FBgn0029874	62.5638	0.225576	0.161572	1.39613	0.162675	0.999915	X	CG3342	0.663886
FBgn0263855	50.6087	0.254621	0.198903	1.28013	0.2005	0.999915	2R	BubR1	0.664208
FBgn0032119	2.4189	0.56661	0.813547	0.696469	0.486135	0.999915	2L	CG3769	0.664528
FBgn0266979	21.1492	-0.298484	0.262209	-1.13834	0.254977	0.999915	3L	lncRNA:CR45430	0.665044
FBgn0264554	1.90671	0.60187	0.908762	0.662296	0.507781	0.999915	3L	asRNA:CR43933	0.665052
FBgn0031942	201.375	0.159192	0.0900963	1.7669	0.0772443	0.961978	2L	CG7203	0.665208
FBgn0039811	4.5933	0.470719	0.584572	0.805237	0.420683	0.999915	3R	CG15550	0.665255
FBgn0030239	172.954	-0.161823	0.0926592	-1.74643	0.0807362	0.976487	X	Pgls	0.665485
FBgn0026873	58.1212	-0.214909	0.14943	-1.4382	0.150379	0.999915	X	MED18	0.665534
FBgn0052391	8.57749	0.358791	0.36224	0.990479	0.32194	0.999915	3L	CG32391	0.665877
FBgn0085638	226.565	-0.14625	0.0784018	-1.86539	0.0621271	0.903206	2R	CG41378	0.666067
FBgn0000157	191.238	0.152055	0.083653	1.81769	0.0691117	0.927704	2R	Dll	0.666113
FBgn0053052	62.8209	-0.218888	0.154446	-1.41725	0.15641	0.999915	3L	Gorab	0.666245
FBgn0039626	94.5399	0.197521	0.129994	1.51946	0.128646	0.999915	3R	Slu7	0.666941
FBgn0034144	1.28451	1.3607	4.1477	0.328061	0.742866	0.999915	2R	CG5089	0.667341
FBgn0035383	387.663	-0.123367	0.0593665	-2.07806	0.0377039	0.744846	3L	CPT2	0.66738
FBgn0028699	708.401	0.109953	0.0491503	2.23707	0.0252815	0.621518	3L	Rh50	0.667396
FBgn0266369	704.033	0.138144	0.071587	1.92974	0.0536391	0.856102	2L	Mtp	0.667552
FBgn0039737	4584.84	-0.0874005	0.0338477	-2.58217	0.00981821	0.375555	3R	CG7920	0.667579
FBgn0027580	3621.8	-0.112842	0.0513243	-2.1986	0.0279063	0.652589	2R	PCB	0.667745
FBgn0002775	111.674	0.177877	0.109204	1.62885	0.103345	0.999915	3L	msl-3	0.667828
FBgn0052228	2.42815	-0.538429	0.749414	-0.718466	0.47247	0.999915	3L	CG32228	0.667842
FBgn0036696	11.8927	-0.355202	0.357923	-0.9924	0.321002	0.999915	3L	Pop5	0.667899
FBgn0086053	2.03382	-0.5624	0.81082	-0.693619	0.487921	0.999915	3R	snoRNA:Me18S-G1358a	0.667925
FBgn0262166	88.0974	-0.203878	0.137536	-1.48236	0.138243	0.999915	2R	calypso	0.668031
FBgn0033819	2.84709	0.493984	0.643373	0.767804	0.442604	0.999915	2R	CG4714	0.668555
FBgn0261699	1.94183	0.575004	0.845921	0.679738	0.496671	0.999915	2	lncRNA:CR42735	0.66871
FBgn0031245	861.406	0.106352	0.0467509	2.27486	0.0229143	0.595773	2L	CG3625	0.669259
FBgn0284081	1.80609	-0.686058	1.16794	-0.587411	0.556928	0.999915	3R	CG46303	0.669273
FBgn0052448	25.2075	0.269897	0.222897	1.21086	0.225951	0.999915	3L	CG32448	0.669346
FBgn0024189	1210.91	-0.118793	0.0560575	-2.11913	0.0340794	0.708149	2R	sns	0.669376
FBgn0038312	36.3062	-0.240209	0.182483	-1.31633	0.188062	0.999915	3R	Zip88E	0.669392
FBgn0000299	1511.18	-0.119346	0.0565082	-2.11201	0.0346857	0.714222	2L	Col4a1	0.669535
FBgn0044046	3.8653	0.454519	0.556202	0.817184	0.413823	0.999915	X	Ilp7	0.66963
FBgn0033286	1.48619	1.35256	4.13214	0.327326	0.743421	0.999915	2R	CG2127	0.669635
FBgn0034191	55.0347	0.220604	0.157922	1.39692	0.162438	0.999915	2R	CG6984	0.66969
FBgn0035264	11.33	-0.341653	0.336062	-1.01664	0.309327	0.999915	3L	Oseg4	0.66973
FBgn0260243	113.171	0.175174	0.106969	1.63762	0.101501	0.999915	3R	E(var)3-9	0.669821
FBgn0036381	1309.79	-0.200939	0.134892	-1.48963	0.136323	0.999915	3L	CG8745	0.67004
FBgn0002609	12.1721	-0.348802	0.348813	-0.999967	0.317327	0.999915	3R	E(spl)m3-HLH	0.670077
FBgn0266899	2.26262	-0.56143	0.813736	-0.689942	0.490231	0.999915	2L	lncRNA:CR45359	0.670165
FBgn0033864	42.9334	0.238154	0.180231	1.32138	0.186373	0.999915	2R	CG18368	0.670254
FBgn0031268	121.118	0.187033	0.119566	1.56427	0.117755	0.999915	2L	cold	0.670258
FBgn0000527	1167.9	0.129846	0.065084	1.99505	0.0460373	0.807169	3R	e	0.670518
FBgn0261286	109.143	0.189191	0.122025	1.55043	0.121039	0.999915	3R	Mat89Ba	0.670653
FBgn0010741	143.824	0.164863	0.0968552	1.70216	0.0887249	0.990914	3L	Pfdn2	0.670767
FBgn0283428	10.8469	-0.354352	0.359348	-0.986097	0.324086	0.999915	2R	lncRNA:CR46271	0.670813
FBgn0037842	130.624	-0.177085	0.109383	-1.61894	0.105459	0.999915	3R	CG6567	0.671433
FBgn0259215	3.43351	0.551981	0.792278	0.696701	0.48599	0.999915	3R	Ir93a	0.671466
FBgn0262886	37.2424	0.250107	0.196709	1.27146	0.203567	0.999915	2L	lncRNA:CR43241	0.671588
FBgn0002577	8.90328	0.376169	0.40031	0.939694	0.347374	0.999915	X	m	0.671834
FBgn0035755	177.007	0.159714	0.0921295	1.73358	0.0829918	0.982279	3L	CG14830	0.671977
FBgn0034053	95.0316	-0.220098	0.158381	-1.38967	0.164629	0.999915	2R	Cyp4aa1	0.672287
FBgn0036271	95.628	0.188891	0.122248	1.54514	0.122313	0.999915	3L	Pbgs	0.672407
FBgn0034567	211.141	-0.160481	0.0930519	-1.72464	0.0845926	0.985476	2R	CG15651	0.672756
FBgn0267753	1.83359	0.603589	0.935732	0.645045	0.518898	0.999915	3R	lncRNA:CR46084	0.673018
FBgn0040074	1726.23	-0.176172	0.108883	-1.618	0.105663	0.999915	3L	retinin	0.673043
FBgn0030679	311.099	-0.136599	0.0712851	-1.91624	0.0553351	0.868352	X	CG8206	0.673434
FBgn0038358	2.75102	0.503734	0.676083	0.745077	0.456225	0.999915	3R	Ttc26	0.673468
FBgn0010424	42.2821	0.245466	0.191657	1.28075	0.20028	0.999915	3L	TpnC73F	0.67387
FBgn0265379	37.9909	0.245152	0.191249	1.28185	0.199896	0.999915	3R	lncRNA:CR44320	0.673892
FBgn0267796	39.1942	-0.248485	0.195764	-1.26931	0.204332	0.999915	3L	Tmc	0.673952
FBgn0265974	883.088	-0.101606	0.0439203	-2.31343	0.0206993	0.568298	2R	ttv	0.674358
FBgn0052582	8.83131	0.381458	0.413454	0.922614	0.356208	0.999915	X	lncRNA:CR32582	0.674518
FBgn0267013	74.8749	-0.219119	0.158355	-1.38372	0.166443	0.999915	2L	lncRNA:CR45457	0.675094
FBgn0030452	26.197	0.271738	0.229117	1.18602	0.235613	0.999915	X	MFS10	0.675154
FBgn0031939	149.91	0.197364	0.132826	1.48588	0.13731	0.999915	2L	CG13796	0.675792
FBgn0003046	5.88926	0.406767	0.465004	0.874761	0.381704	0.999915	2L	Pcp	0.675865
FBgn0027052	304.938	0.13723	0.0722839	1.89848	0.0576325	0.883361	2L	STUB1	0.675969
FBgn0002869	1.80193	0.623748	1.00286	0.621971	0.533961	0.999915	3R	MtnB	0.676137
FBgn0030641	3.00018	0.507169	0.690193	0.734823	0.462447	0.999915	X	CG6299	0.676285
FBgn0035513	13.3202	-0.322465	0.309846	-1.04073	0.298002	0.999915	3L	Cpr64Ad	0.67679
FBgn0050121	5.5888	-0.423326	0.500849	-0.845217	0.39799	0.999915	2R	lncRNA:CR30121	0.677042
FBgn0026565	54.8411	0.227857	0.170201	1.33875	0.180651	0.999915	3R	Ass	0.677121
FBgn0052698	477.848	-0.121929	0.0596759	-2.04318	0.0410345	0.769158	X	CARPB	0.67749
FBgn0264556	4.6694	0.447606	0.553914	0.808079	0.419045	0.999915	2L	Gr39a	0.677519
FBgn0264956	2.76816	-0.543335	0.784516	-0.692574	0.488577	0.999915	2R	lncRNA:CR44125	0.67762
FBgn0039773	122.916	0.176376	0.110395	1.59769	0.110113	0.999915	3R	CG2224	0.677646
FBgn0030073	29.1746	-0.269781	0.22798	-1.18336	0.236668	0.999915	X	CG10962	0.677883
FBgn0031044	132.219	0.164258	0.0980333	1.67553	0.09383	0.999915	X	MKP-4	0.677952
FBgn0030559	97.4525	-0.184988	0.119753	-1.54475	0.122407	0.999915	X	CG13404	0.67804
FBgn0032895	55.2857	0.222681	0.164107	1.35692	0.174805	0.999915	2L	twit	0.678158
FBgn0031988	325.615	0.131372	0.0676429	1.94215	0.0521194	0.848652	2L	CG8668	0.678343
FBgn0031702	397.006	0.132977	0.0690294	1.92638	0.0540571	0.85792	2L	fusl	0.67842
FBgn0036300	72.0782	0.201399	0.138456	1.45461	0.145778	0.999915	3L	Pmm2	0.67853
FBgn0266745	2.55559	0.512701	0.708878	0.723257	0.469522	0.999915	3R	CG45218	0.678668
FBgn0037678	12.8023	0.324024	0.314143	1.03145	0.302328	0.999915	3R	CG16749	0.678676
FBgn0261674	301.377	0.141074	0.0762092	1.85114	0.064149	0.909398	3L	CG42709	0.678774
FBgn0033491	99.7426	-0.191832	0.127629	-1.50304	0.132828	0.999915	2R	CG18011	0.67892
FBgn0038545	54.2938	0.219275	0.16024	1.36841	0.171182	0.999915	3R	pasi1	0.679074
FBgn0026754	3.43944	-0.507274	0.696724	-0.728085	0.466562	0.999915	2R	Ugt37C1	0.679276
FBgn0030431	138.731	0.165017	0.099174	1.66391	0.0961299	0.999915	X	CG4407	0.679445
FBgn0030088	55.2616	0.216753	0.157273	1.37819	0.168144	0.999915	X	Arfrp1	0.67946
FBgn0035914	640.99	0.114867	0.0543565	2.11321	0.0345831	0.713586	3L	CG6282	0.679461
FBgn0259700	5.29162	-0.442176	0.545574	-0.810479	0.417665	0.999915	X	CG42354	0.679735
FBgn0263656	5.41599	-0.412269	0.482288	-0.854819	0.392651	0.999915	2R	CG43647	0.680176
FBgn0265189	51.8515	-0.220882	0.162765	-1.35706	0.174762	0.999915	3R	sud1	0.680252
FBgn0035159	21.8023	0.29444	0.267604	1.10028	0.271209	0.999915	3L	CG13896	0.680992
FBgn0086081	5.33622	-0.414767	0.489036	-0.848132	0.396364	0.999915	3L	snoRNA:Me28S-A30	0.681244
FBgn0000064	11237.3	-0.0803122	0.0304813	-2.63481	0.00841853	0.345435	3R	Ald1	0.681351
FBgn0035039	53.7306	-0.227727	0.172058	-1.32355	0.185654	0.999915	2R	Adck1	0.681497
FBgn0265546	19.3663	-0.299013	0.275597	-1.08497	0.277937	0.999915	2L	lncRNA:CR44396	0.681919
FBgn0086704	676.357	0.112326	0.0527176	2.13072	0.0331124	0.695792	3R	stops	0.681955
FBgn0026255	67.6291	-0.20865	0.148416	-1.40584	0.159771	0.999915	2L	clumsy	0.68204
FBgn0038510	7.61469	0.384136	0.428045	0.89742	0.369495	0.999915	3R	CG14331	0.682186
FBgn0037359	26.8295	-0.264717	0.223379	-1.18506	0.235995	0.999915	3R	MED27	0.682334
FBgn0266148	1.83357	0.560636	0.842798	0.665208	0.505917	0.999915	2L	lncRNA:CR44854	0.68249
FBgn0031456	142.615	0.163308	0.0982494	1.66218	0.0964772	0.999915	2L	Tnpo-SR	0.682572
FBgn0029896	1848.38	-0.0898839	0.0367526	-2.44565	0.0144593	0.471558	X	CG3168	0.683324
FBgn0005386	968.598	0.100909	0.0443815	2.27367	0.0229859	0.59626	3L	ash1	0.683372
FBgn0039639	20.2298	0.290706	0.263655	1.1026	0.270202	0.999915	3R	Alg13	0.683579
FBgn0267453	3.99864	0.449242	0.568129	0.790739	0.429096	0.999915	3L	lncRNA:CR45803	0.683799
FBgn0033054	814.21	0.145135	0.0809505	1.79289	0.0729906	0.93807	2R	CG14591	0.683943
FBgn0040968	30.9995	-0.258184	0.215118	-1.20019	0.230064	0.999915	2L	CG14933	0.684289
FBgn0264999	2.3214	0.514576	0.726203	0.708584	0.478583	0.999915	2L	lncRNA:CR44150	0.684406
FBgn0027342	156.099	0.156204	0.0916789	1.70382	0.0884148	0.990914	X	fz4	0.684609
FBgn0266727	3.89917	0.477517	0.635511	0.75139	0.452418	0.999915	4	lncRNA:CR45200	0.684722
FBgn0263655	6.33668	-0.417877	0.500836	-0.834359	0.404079	0.999915	2R	CG43646	0.68478
FBgn0030717	141.399	0.161851	0.0974298	1.6612	0.0966728	0.999915	X	Slc25A46a	0.685127
FBgn0032008	650.843	0.265364	0.226216	1.17306	0.240773	0.999915	2L	CG14277	0.685331
FBgn0011828	1090.73	-0.113396	0.0540396	-2.09838	0.0358716	0.726486	3L	Pxn	0.68567
FBgn0083006	10.4492	-0.349604	0.366331	-0.954339	0.339912	0.999915	2R	snoRNA:Psi28S-1153	0.685747
FBgn0031881	68.2902	0.2019	0.1419	1.42284	0.154784	0.999915	2L	MME1	0.686129
FBgn0052255	1.46906	0.617043	1.01495	0.607954	0.543218	0.999915	3L	Gr64f	0.686227
FBgn0035473	303.034	0.134781	0.071995	1.87208	0.0611949	0.896783	3L	mge	0.686235
FBgn0266211	2.45303	0.505119	0.706411	0.71505	0.474578	0.999915	2L	CR44906	0.686273
FBgn0039326	130.982	0.171823	0.108096	1.58954	0.111938	0.999915	3R	CG10562	0.686424
FBgn0038467	456.274	-0.130053	0.0679129	-1.91499	0.0554937	0.868352	3R	AdSL	0.686571
FBgn0001257	649.042	0.155382	0.091338	1.70117	0.0889103	0.990914	3L	ImpL2	0.686572
FBgn0032698	11.7581	0.346333	0.361223	0.958778	0.337671	0.999915	2L	CG10336	0.686597
FBgn0025881	2.60779	-0.543649	0.807674	-0.673105	0.500881	0.999915	2L	snoRNA:Me18S-A1576	0.68669
FBgn0038629	11.079	0.354907	0.377355	0.940512	0.346955	0.999915	3R	CG14304	0.686815
FBgn0265266	5.49731	-0.450728	0.577111	-0.781007	0.434799	0.999915	3R	CG13639	0.687015
FBgn0039686	49.1469	0.234801	0.184133	1.27517	0.202249	0.999915	3R	CG15506	0.687102
FBgn0036931	25.7812	-0.268874	0.23269	-1.1555	0.247885	0.999915	3L	CG14183	0.687273
FBgn0039856	246.387	-0.138918	0.0759099	-1.83004	0.0672446	0.919358	3R	CG1774	0.687291
FBgn0023541	10.2334	0.353583	0.375415	0.941846	0.346272	0.999915	X	Cyp4d14	0.687299
FBgn0015582	83.7664	-0.190132	0.12862	-1.47824	0.139343	0.999915	2R	dare	0.687486
FBgn0004908	53.4661	0.219509	0.164257	1.33637	0.181429	0.999915	3R	Arl2	0.687511
FBgn0036577	3.41048	-0.487473	0.666516	-0.731375	0.46455	0.999915	3L	CG13073	0.688156
FBgn0265718	6.27638	0.398581	0.465238	0.856723	0.391598	0.999915	3L	lncRNA:CR44525	0.688199
FBgn0030836	3.68477	-0.451453	0.580956	-0.777086	0.437108	0.999915	X	CG8664	0.688244
FBgn0032264	664.788	-0.152314	0.0888356	-1.71456	0.0864254	0.986903	2L	Lip4	0.688708
FBgn0010052	17.3841	-0.326059	0.326943	-0.997296	0.318621	0.999915	2R	Jhe	0.688713
FBgn0027783	61.9172	-0.215884	0.160261	-1.34708	0.177954	0.999915	2R	SMC2	0.688895
FBgn0027844	1140.38	0.102912	0.0464933	2.21348	0.0268649	0.643617	2L	CAH1	0.689199
FBgn0052523	138.287	0.327727	0.330412	0.991872	0.32126	0.999915	X	CG32523	0.689261
FBgn0267735	4.1511	0.46384	0.611815	0.758137	0.448369	0.999915	2L	asRNA:CR46066	0.68931
FBgn0011291	33.4208	0.246478	0.201441	1.22358	0.221111	0.999915	2L	Taf11	0.689383
FBgn0265664	2.80882	-0.499224	0.698639	-0.714566	0.474877	0.999915	X	lncRNA:CR44471	0.689512
FBgn0065053	10.1234	0.362502	0.395017	0.917685	0.358784	0.999915	2L	snoRNA:Me18S-C1831	0.689646
FBgn0263746	10.9157	-0.342422	0.357477	-0.957886	0.33812	0.999915	2L	CR43671	0.689833
FBgn0283525	34.7878	0.243259	0.197222	1.23343	0.217415	0.999915	2L	l(2)10685	0.689906
FBgn0053543	456.909	-0.121183	0.0609391	-1.98859	0.0467469	0.809036	2L	CG33543	0.689917
FBgn0036522	59.8441	0.222538	0.169302	1.31445	0.188696	0.999915	3L	Phs	0.689969
FBgn0005278	1824.75	-0.119972	0.0599527	-2.00111	0.0453807	0.802626	2L	Sam-S	0.690021
FBgn0041094	2216.65	-0.161003	0.0978821	-1.64486	0.099998	0.999915	3L	scyl	0.690233
FBgn0263466	47.527	0.224867	0.172716	1.30195	0.192933	0.999915	2R	snoRNA:lola-a	0.690735
FBgn0043457	81.9052	0.188919	0.128396	1.47138	0.141189	0.999915	3R	CG5180	0.690845
FBgn0038144	13.5125	-0.3024	0.28886	-1.04688	0.295157	0.999915	3R	CG8870	0.691424
FBgn0030642	29.2153	-0.252388	0.211412	-1.19382	0.232548	0.999915	X	CG15642	0.692014
FBgn0004647	986.202	-0.0990841	0.0440123	-2.25128	0.0243676	0.606985	X	N	0.692084
FBgn0029642	1.97048	-0.549437	0.838574	-0.655205	0.512336	0.999915	X	CG3592	0.692498
FBgn0035877	467.602	-0.116847	0.0578017	-2.02152	0.0432259	0.791375	3L	CG7083	0.692772
FBgn0004117	796.637	-0.107918	0.0507203	-2.12771	0.0333614	0.699722	3R	Tm2	0.692838
FBgn0030769	48.3078	-0.216361	0.162759	-1.32933	0.183738	0.999915	X	CG13012	0.693109
FBgn0040965	23.9914	-0.27647	0.248356	-1.1132	0.265622	0.999915	2L	lncRNA:CR13130	0.693148
FBgn0030271	62.3597	0.212461	0.157813	1.34628	0.178211	0.999915	X	CG15202	0.693191
FBgn0037185	64.0113	0.216457	0.163182	1.32647	0.184683	0.999915	3L	CG11367	0.693766
FBgn0030425	735.507	-0.130525	0.0696356	-1.8744	0.060876	0.896783	X	Nep6	0.693969
FBgn0031774	58.2146	0.211114	0.156448	1.34942	0.177203	0.999915	2L	CG9147	0.693972
FBgn0038511	2.94373	-0.476305	0.651382	-0.731223	0.464643	0.999915	3R	cysu	0.69414
FBgn0033110	9.85657	0.347702	0.372002	0.934676	0.349955	0.999915	2R	CG9447	0.694148
FBgn0004837	158.033	0.160508	0.098407	1.63107	0.102876	0.999915	2L	Su(H)	0.694174
FBgn0265821	2.93935	-0.519958	0.763243	-0.681248	0.495714	0.999915	2L	lncRNA:CR44610	0.694278
FBgn0266052	10.0171	-0.345973	0.369188	-0.937119	0.348697	0.999915	X	lncRNA:CR44817	0.694544
FBgn0267656	20.8676	0.290195	0.271311	1.0696	0.284798	0.999915	2R	lncRNA:CR45994	0.69456
FBgn0030439	2.35624	0.517226	0.757452	0.68285	0.494702	0.999915	X	CG12716	0.694875
FBgn0004187	285.283	0.22891	0.180163	1.27057	0.203883	0.999915	3R	snRNA:U1:95Cc	0.694881
FBgn0038380	8.37242	-0.384623	0.445793	-0.862784	0.388256	0.999915	3R	CG14877	0.694969
FBgn0262972	30.051	-0.269448	0.239065	-1.12709	0.259704	0.999915	3R	lncRNA:cherub	0.695396
FBgn0034572	230.448	0.142245	0.0806536	1.76365	0.0777909	0.961978	2R	CG9346	0.695409
FBgn0038325	201.781	0.149764	0.0879124	1.70356	0.0884631	0.990914	3R	Atg4b	0.695445
FBgn0031361	30.115	-0.248787	0.208303	-1.19435	0.232342	0.999915	2L	CG17652	0.695506
FBgn0034735	131.594	-0.171488	0.110461	-1.55247	0.120549	0.999915	2R	CG4610	0.695714
FBgn0039170	19.3464	-0.283715	0.262176	-1.08215	0.279184	0.999915	3R	CG13609	0.696291
FBgn0003741	57.5779	0.211456	0.157924	1.33897	0.18058	0.999915	3L	tra	0.696336
FBgn0004428	3.64883	0.471424	0.644049	0.731969	0.464187	0.999915	3L	LysE	0.69642
FBgn0052218	121.042	0.167762	0.106657	1.5729	0.115741	0.999915	3L	lncRNA:CR32218	0.696449
FBgn0033486	327.12	0.126137	0.0662501	1.90395	0.0569165	0.876189	2R	dmpd	0.69661
FBgn0034455	99.7584	0.174834	0.114479	1.52722	0.126707	0.999915	2R	CG11007	0.69685
FBgn0034940	49.2398	0.220926	0.170978	1.29213	0.196311	0.999915	2R	CG16787	0.6979
FBgn0034069	35.7139	-0.251799	0.214159	-1.17576	0.239693	0.999915	2R	CG8401	0.697907
FBgn0001208	4245.12	-0.0834011	0.0337305	-2.47258	0.0134143	0.453194	3L	Hn	0.69797
FBgn0026879	99.3605	0.195003	0.138195	1.41107	0.158224	0.999915	X	CG13364	0.698001
FBgn0052373	24.8368	0.259496	0.226329	1.14654	0.251571	0.999915	3L	CG32373	0.698995
FBgn0086355	1802.1	-0.101753	0.0468331	-2.17266	0.0298057	0.660762	3R	Tpi	0.699449
FBgn0035168	14.6977	0.300444	0.292804	1.02609	0.304847	0.999915	3L	Cep290	0.699835
FBgn0034897	1208.84	-0.100626	0.0460697	-2.18422	0.0289459	0.655875	2R	Sesn	0.700156
FBgn0266643	3.39107	-0.45521	0.612108	-0.743676	0.457073	0.999915	2R	lncRNA:CR45150	0.7002
FBgn0036022	7382.04	0.278995	0.257717	1.08256	0.279003	0.999915	3L	CG8329	0.70037
FBgn0265272	24.5217	-0.26518	0.23603	-1.1235	0.261225	0.999915	2R	CG30060	0.700493
FBgn0031831	11.3914	0.330571	0.347047	0.952526	0.34083	0.999915	2L	COX5BL	0.700601
FBgn0265998	2981.78	0.0868794	0.0362865	2.39426	0.0166538	0.501125	3R	Doa	0.700626
FBgn0031895	133.326	0.158983	0.0985513	1.6132	0.1067	0.999915	2L	CG4497	0.700639
FBgn0037921	20.8814	0.276553	0.254059	1.08854	0.276357	0.999915	3R	Zaf1	0.700708
FBgn0263049	89.5925	0.19728	0.142156	1.38778	0.165204	0.999915	2L	lncRNA:let7C	0.701021
FBgn0261834	4.11243	0.430177	0.555183	0.774838	0.438436	0.999915	X	CG42766	0.701385
FBgn0037342	68.6064	0.196543	0.141401	1.38997	0.164537	0.999915	3R	CG2931	0.701394
FBgn0263988	11.6088	0.347274	0.37971	0.914575	0.360415	0.999915	3L	Dic61B	0.701599
FBgn0030001	6.5528	0.380458	0.446485	0.852118	0.394149	0.999915	X	cyr	0.701723
FBgn0259211	971.019	0.098108	0.0443771	2.21078	0.0270509	0.6467	2R	grh	0.701753
FBgn0015623	1693.76	-0.0916268	0.0396965	-2.30818	0.020989	0.572078	2L	Cpr	0.701858
FBgn0036818	33.9299	0.242147	0.202829	1.19385	0.232536	0.999915	3L	CG14074	0.702421
FBgn0025454	3486.22	-0.112877	0.0560283	-2.01465	0.0439414	0.793159	2R	Cyp6g1	0.702766
FBgn0082986	29.7525	0.26658	0.240264	1.10953	0.267202	0.999915	3R	snoRNA:Psi28S-2562	0.703408
FBgn0051300	261.784	0.152514	0.09261	1.64684	0.0995904	0.999915	3R	CG31300	0.703419
FBgn0038418	102.596	0.171528	0.112879	1.51958	0.128617	0.999915	3R	pad	0.703428
FBgn0015926	5.13733	0.411577	0.517161	0.795839	0.426126	0.999915	X	dah	0.703925
FBgn0000405	5.07844	-0.426292	0.551265	-0.773297	0.439346	0.999915	2R	CycB	0.704258
FBgn0053552	8.11081	-0.350637	0.389544	-0.900121	0.368056	0.999915	2L	CG33552	0.704358
FBgn0262848	2.64275	-0.487833	0.702725	-0.694201	0.487556	0.999915	X	CR43212	0.704382
FBgn0031538	731.685	-0.129186	0.0703785	-1.8356	0.0664175	0.914236	2L	CG3246	0.704458
FBgn0053158	107.5	-0.16704	0.108289	-1.54254	0.122943	0.999915	3L	CG33158	0.704603
FBgn0051119	109.103	0.17599	0.118304	1.48761	0.136853	0.999915	3R	HDAC11	0.704676
FBgn0053474	8.65646	-0.355551	0.39998	-0.888922	0.374045	0.999915	2R	CG33474	0.704941
FBgn0030137	23.6369	0.279539	0.262442	1.06514	0.28681	0.999915	X	CG15317	0.705305
FBgn0029810	1818.4	-0.102934	0.0484715	-2.12359	0.0337042	0.704785	X	CG12239	0.705422
FBgn0265530	7.93358	0.376013	0.442658	0.849444	0.395634	0.999915	2R	lncRNA:CR44380	0.70563
FBgn0030067	47.5599	0.219384	0.172798	1.2696	0.204227	0.999915	X	Rbm13	0.705748
FBgn0022702	15.5052	0.309603	0.314811	0.983457	0.325383	0.999915	3L	Cht2	0.706376
FBgn0266405	14.8941	-0.475446	0.675272	-0.704081	0.481382	0.999915	3R	CG45045	0.706385
FBgn0003382	0.932295	-0.734733	1.49622	-0.491059	0.623385	0.999915	2R	sha	0.706644
FBgn0263488	97.5641	-0.199862	0.147794	-1.3523	0.176279	0.999915	3L	sncRNA:CR43603	0.706877
FBgn0000715	51.0432	-0.21939	0.173442	-1.26492	0.205901	0.999915	2R	FMRFa	0.707007
FBgn0037345	30.2006	0.246761	0.212465	1.16142	0.245472	0.999915	3R	PolZ2	0.707093
FBgn0034243	325.424	-0.124557	0.0667161	-1.86697	0.0619063	0.902143	2R	Ns2	0.707135
FBgn0051752	0.973572	-0.67862	1.2946	-0.524193	0.600144	0.999915	2L	CG31752	0.707164
FBgn0025878	336.571	-0.123878	0.0661286	-1.87329	0.0610277	0.896783	2R	wrapper	0.707218
FBgn0034629	45.5931	0.222953	0.178577	1.2485	0.211847	0.999915	2R	Acox57D-d	0.707513
FBgn0033088	91.3642	0.1831	0.127555	1.43545	0.151158	0.999915	2R	PGAP3	0.707545
FBgn0033388	27.1854	-0.262198	0.236412	-1.10907	0.2674	0.999915	2R	CG8046	0.707625
FBgn0052267	89.8884	0.182446	0.126843	1.43836	0.150333	0.999915	3L	CG32267	0.707713
FBgn0040609	9.10195	0.420929	0.545267	0.771969	0.440133	0.999915	3R	CG3348	0.707904
FBgn0026702	21.1289	-0.273867	0.255373	-1.07242	0.283532	0.999915	X	Pop1	0.708085
FBgn0030263	520.558	0.118921	0.0620321	1.91709	0.0552266	0.868352	X	CG2076	0.708623
FBgn0034990	15.3169	-0.300198	0.30033	-0.99956	0.317524	0.999915	2R	CG11406	0.708654
FBgn0267803	7.20465	-0.362067	0.418086	-0.86601	0.386484	0.999915	3R	asRNA:CR46128	0.708784
FBgn0031973	208.352	0.138034	0.0795355	1.7355	0.0826521	0.982279	2L	Spn28Dc	0.708833
FBgn0030417	32.3497	0.235665	0.197306	1.19441	0.232316	0.999915	X	CG15725	0.708937
FBgn0262169	359.803	-0.120844	0.0637938	-1.89429	0.0581871	0.886077	2R	magu	0.709148
FBgn0051076	6.0134	-0.373145	0.441874	-0.844462	0.398411	0.999915	3R	CG31076	0.709358
FBgn0028833	641.492	0.10584	0.0512862	2.06371	0.039045	0.750569	3R	Cmpk	0.709466
FBgn0040308	72.5011	-0.194933	0.142768	-1.36538	0.172134	0.999915	3L	Jafrac2	0.709652
FBgn0037427	2.85909	-0.479525	0.694065	-0.690894	0.489632	0.999915	3R	Osi17	0.710043
FBgn0031045	3.40476	-0.445726	0.608529	-0.732465	0.463885	0.999915	X	CG14212	0.710085
FBgn0039766	21.0748	0.272241	0.254295	1.07057	0.284362	0.999915	3R	CG15536	0.710104
FBgn0039381	312.389	0.128079	0.0704728	1.81742	0.0691524	0.927704	3R	SppL	0.710238
FBgn0001256	8.73674	0.348499	0.392773	0.887278	0.374929	0.999915	3L	ImpL1	0.710431
FBgn0031817	115.683	-0.178042	0.122659	-1.45152	0.146636	0.999915	2L	HemK1	0.710486
FBgn0037469	105.071	-0.179598	0.124565	-1.4418	0.149358	0.999915	3R	Dpck	0.710711
FBgn0052865	1.81801	-0.553717	0.903073	-0.613148	0.539779	0.999915	3R	lncRNA:alphagamma-element:CR32865	0.710761
FBgn0032129	1252.07	-0.0974303	0.0449282	-2.16858	0.0301147	0.662407	2L	jp	0.710865
FBgn0064237	370.535	-0.140157	0.0820884	-1.70738	0.0877506	0.990914	2R	Idgf5	0.711033
FBgn0032849	43.597	-0.221147	0.177972	-1.24259	0.214017	0.999915	2L	mRpS18B	0.7111
FBgn0011640	457.138	0.113377	0.0577712	1.96251	0.0497026	0.832419	3L	lark	0.711541
FBgn0035241	18.0154	-0.280085	0.268575	-1.04286	0.297015	0.999915	3L	CG12105	0.711759
FBgn0035169	112.678	-0.16257	0.105576	-1.53983	0.123602	0.999915	3L	Dci	0.711854
FBgn0083017	7.78715	-0.351791	0.401314	-0.876598	0.380705	0.999915	2R	snoRNA:Psi18S-841c	0.711959
FBgn0004654	891.194	-0.111871	0.056586	-1.977	0.0480413	0.820118	X	Pgd	0.712051
FBgn0036023	1.74552	0.547304	0.888194	0.616199	0.537763	0.999915	3L	CG18179	0.712117
FBgn0032399	19.8977	0.268081	0.249179	1.07586	0.281991	0.999915	2L	CG6785	0.712227
FBgn0035563	1.88933	0.537865	0.860847	0.624809	0.532097	0.999915	3L	CG13716	0.71223
FBgn0011659	19.8955	0.27781	0.26517	1.04767	0.294791	0.999915	2R	Mlh1	0.712239
FBgn0029689	159.672	-0.149009	0.0913135	-1.63183	0.102714	0.999915	X	CG6428	0.712401
FBgn0002778	209.085	-0.143953	0.0862351	-1.6693	0.0950571	0.999915	3L	mnd	0.712653
FBgn0000566	160.274	-0.152737	0.0952596	-1.60338	0.108852	0.999915	2R	Cth	0.712671
FBgn0267570	34.3814	0.230972	0.192891	1.19742	0.231144	0.999915	3R	lncRNA:CR45910	0.712976
FBgn0034012	23.6259	-0.258815	0.235045	-1.10113	0.270841	0.999915	2R	Hr51	0.713146
FBgn0030455	3.88568	0.434218	0.587528	0.739059	0.459871	0.999915	X	CG4318	0.713692
FBgn0063385	6.08304	-0.401038	0.509689	-0.786829	0.431382	0.999915	2R	snoRNA:Me28S-A3407a	0.713782
FBgn0035867	136.828	0.159225	0.102546	1.55272	0.12049	0.999915	3L	CG13671	0.713944
FBgn0034729	26.1884	0.259892	0.237556	1.09402	0.273944	0.999915	2R	CG10344	0.714254
FBgn0259683	2.03745	0.53619	0.862304	0.621811	0.534066	0.999915	2L	Ir40a	0.714396
FBgn0264361	1.54858	-0.566063	0.952787	-0.594113	0.552437	0.999915	2L	CG43813	0.714687
FBgn0053137	6.03683	-0.378261	0.460563	-0.8213	0.411476	0.999915	2R	CG33137	0.714696
FBgn0262601	59.7551	0.200459	0.152095	1.31799	0.187508	0.999915	2L	SmB	0.714941
FBgn0035146	309.711	0.125971	0.0694672	1.81339	0.069771	0.927704	3L	CG13893	0.715049
FBgn0264330	31.8499	-0.244259	0.213822	-1.14235	0.253309	0.999915	2R	CG43789	0.715049
FBgn0031080	12.1066	-0.3069	0.318608	-0.963255	0.335419	0.999915	X	CG12655	0.715159
FBgn0037933	187.465	0.151681	0.0948502	1.59916	0.109784	0.999915	3R	Ho	0.715267
FBgn0030841	5.57826	0.396165	0.501233	0.790381	0.429305	0.999915	X	CG8568	0.715343
FBgn0039474	8.83359	0.389626	0.486697	0.800551	0.423392	0.999915	3R	CG6283	0.715433
FBgn0034861	17.0314	0.286818	0.284031	1.00981	0.312584	0.999915	2R	CG9815	0.716386
FBgn0262870	1772.14	-0.0838393	0.0356963	-2.34869	0.0188397	0.542315	3L	axo	0.716776
FBgn0003996	1.5406	-0.575317	0.989029	-0.581699	0.56077	0.999915	X	w	0.716921
FBgn0029890	26.0415	0.252673	0.228131	1.10758	0.268044	0.999915	X	Fum2	0.717007
FBgn0264872	1.66474	0.556941	0.932478	0.59727	0.550327	0.999915	2L	asRNA:CR44063	0.717037
FBgn0035673	1.85964	-0.544768	0.895662	-0.608229	0.543036	0.999915	3L	CG6602	0.717039
FBgn0050338	23.8235	0.255024	0.231901	1.09971	0.27146	0.999915	2R	CG30338	0.717103
FBgn0028663	308.027	0.149705	0.093269	1.60509	0.108473	0.999915	3L	VhaM9.7-b	0.717104
FBgn0082942	1.92193	0.52779	0.846443	0.623539	0.53293	0.999915	2R	snoRNA:Me28S-A982b	0.717364
FBgn0038526	5.37823	-0.386891	0.483752	-0.799771	0.423843	0.999915	3R	CG14327	0.717413
FBgn0035480	80.4796	0.188649	0.138306	1.364	0.172568	0.999915	3L	CG14984	0.717883
FBgn0042173	0.52275	1.25477	4.25188	0.295108	0.767911	0.999915	2R	CG18853	0.717947
FBgn0050101	39.6111	0.239698	0.208822	1.14786	0.251027	0.999915	2R	Vajk4	0.717984
FBgn0086254	1227.24	-0.13523	0.0788565	-1.71488	0.0863669	0.986903	3L	Akr1B	0.718063
FBgn0265583	3.80791	0.448484	0.632158	0.70945	0.478045	0.999915	2L	lncRNA:CR44410	0.718202
FBgn0038909	2.98178	0.453986	0.646669	0.702038	0.482656	0.999915	3R	CG6569	0.718416
FBgn0012036	3497.36	0.118126	0.0630145	1.87458	0.0608501	0.896783	2L	Aldh	0.718439
FBgn0031613	5.22617	-0.397007	0.508444	-0.780828	0.434904	0.999915	2L	HP6	0.718521
FBgn0037057	354.516	-0.134451	0.0782084	-1.71914	0.0855896	0.986903	3L	CG10512	0.71856
FBgn0025352	1209.57	-0.0927604	0.0423646	-2.18957	0.0285552	0.653584	2R	Mtpbeta	0.719033
FBgn0083037	3.88694	-0.426232	0.578514	-0.73677	0.461262	0.999915	2L	snoRNA:Psi18S-525b	0.719058
FBgn0265663	1.70992	0.562648	0.956699	0.588114	0.556456	0.999915	X	lncRNA:CR44470	0.719063
FBgn0267563	2.52894	0.509844	0.799881	0.6374	0.523864	0.999915	3R	lncRNA:CR45903	0.719193
FBgn0267545	4.71658	0.420203	0.564296	0.744651	0.456483	0.999915	3L	asRNA:CR45885	0.719265
FBgn0032149	31.3506	-0.235667	0.203617	-1.1574	0.247108	0.999915	2L	CG4036	0.719322
FBgn0037150	112.114	0.176363	0.124095	1.4212	0.155259	0.999915	3L	CG7133	0.72
FBgn0023540	158.723	-0.150623	0.0950448	-1.58475	0.113022	0.999915	X	CG3630	0.720087
[truncated: 9,286 more rows]
