# Supplementary material for: Chameau (HBO1) regulates starvation resistance in Drosophila melanogaster in a temperature-dependent manner
Source: Life Sci Alliance. 2025 Nov 6;9(1):e202503524. doi: 10.26508/lsa.202503524 (PMC12592709; doi:10.26508/lsa.202503524)
Supplement: Supplementary file 7 [file LSA-2025-03524_TableS4.xlsx]

## Sheet: Supplementary_table-4
	baseMean	log2FoldChange	lfcSE	stat	pvalue	padj	chr	symbol	sigma
FBgn0038914	278.763	-6.06466	0.327595	-18.5127	1.63091e-76	3.68063e-73	3R	fit	0
FBgn0030013	386.205	1.99412	0.100255	19.8905	4.91382e-88	2.77238e-84	X	GIIIspla2	7.87173e-175
FBgn0036549	454.211	-1.78666	0.0934955	-19.1095	2.10353e-81	7.91209e-78	3L	CG10516	7.21014e-145
FBgn0027579	1132.57	1.25218	0.0586725	21.3419	4.63776e-101	5.23324e-97	3R	mino	2.31147e-126
FBgn0002565	38418.5	-2.9631	0.254248	-11.6544	2.18024e-31	6.83385e-29	3L	Lsp2	1.4024e-91
FBgn0029831	3287.68	2.48718	0.203128	12.2444	1.80002e-34	7.25406e-32	X	CG5966	1.17661e-84
FBgn0041194	3568.03	-1.00877	0.0529528	-19.0503	6.52933e-81	1.84192e-77	3L	Prat2	1.29377e-81
FBgn0026576	915.894	-1.5469	0.11351	-13.6279	2.73356e-42	2.20325e-39	3R	Pisd	5.07941e-65
FBgn0046114	412.51	-1.21035	0.0830709	-14.5701	4.35537e-48	4.91461e-45	3R	Gclm	4.75078e-58
FBgn0036449	1295.39	1.17192	0.0828535	14.1445	2.01828e-45	1.75186e-42	3L	bmm	4.17656e-53
FBgn0036262	7111.05	0.867267	0.0532345	16.2915	1.13496e-59	1.82956e-56	3L	CG6910	7.56736e-52
FBgn0035348	5226.89	-0.899823	0.0575963	-15.6229	5.08239e-55	7.16872e-52	3L	CG16758	1.39662e-49
FBgn0038147	2208.96	-1.49357	0.124263	-12.0194	2.80916e-33	9.60564e-31	3R	CCHa2	2.41146e-49
FBgn0050035	3661.95	-0.636495	0.0346334	-18.3781	1.9684e-75	3.70191e-72	2R	Tret1-1	2.81873e-48
FBgn0034140	697.851	1.67986	0.153308	10.9574	6.1201e-28	1.57395e-25	2R	Lst	1.93008e-46
FBgn0261575	2637.07	-2.2002	0.238045	-9.24281	2.40104e-20	3.71141e-18	3R	tobi	6.80638e-44
FBgn0019643	972.702	-0.78631	0.0538732	-14.5956	2.99737e-48	3.75804e-45	NA	NA	4.28549e-38
FBgn0034276	151.034	2.28923	0.278309	8.22552	1.94354e-16	2.40999e-14	2R	Sardh	1.07874e-36
FBgn0261862	2257.26	0.734073	0.0506409	14.4957	1.29057e-47	1.32389e-44	2R	whd	3.80107e-35
FBgn0267408	1320.36	-0.709077	0.0492831	-14.3878	6.16882e-47	5.80075e-44	3R	AOX1	1.71275e-33
FBgn0250869	822.529	0.941696	0.0762628	12.348	4.99083e-35	2.11998e-32	X	CG42240	4.99e-33
FBgn0270926	398.248	-0.895254	0.0711848	-12.5765	2.84433e-36	1.28382e-33	3L	AsnS	1.50414e-32
FBgn0266406	9.52958	-3.80455	0.661569	-5.7508	8.882e-09	4.77259e-07	3R	asRNA:CR45046	2.33183e-31
FBgn0032587	319.412	1.01872	0.0895527	11.3757	5.52652e-30	1.59901e-27	2L	CG5953	1.56551e-30
FBgn0031971	1518.57	1.25639	0.123337	10.1866	2.27502e-24	4.66751e-22	2L	Sirup	1.97352e-30
FBgn0033913	595.776	0.736347	0.0550141	13.3847	7.43066e-41	4.93221e-38	2R	CG8468	2.82591e-30
FBgn0036862	1279.57	-0.73547	0.0553782	-13.2808	2.98985e-40	1.8743e-37	3L	Gbs-76A	8.53174e-30
FBgn0030607	613.918	0.886963	0.0747937	11.8588	1.93732e-32	6.24593e-30	X	dob	7.44585e-29
FBgn0005626	801.91	-0.773213	0.0609761	-12.6806	7.57559e-37	3.56179e-34	3L	ple	1.1779e-28
FBgn0044810	927.904	-1.41741	0.154608	-9.16779	4.82832e-20	7.16879e-18	3R	TotX	4.17876e-28
FBgn0050431	120.504	-1.19208	0.119777	-9.95252	2.45866e-23	4.86728e-21	2R	CG30431	1.11653e-27
FBgn0028540	236.385	1.02136	0.0948326	10.7702	4.76013e-27	1.16768e-24	2L	CG9008	1.30391e-27
FBgn0039151	978.444	-0.8073	0.0667291	-12.0982	1.07986e-33	3.93068e-31	3R	CG13607	2.43243e-27
FBgn0035811	2888.56	0.679648	0.0515538	13.1833	1.09549e-39	6.50606e-37	3L	Mcad	3.31635e-27
FBgn0261560	752.089	0.917133	0.0821157	11.1688	5.79674e-29	1.63526e-26	2L	Thor	1.26789e-26
FBgn0040606	5086.02	-0.663654	0.0505298	-13.1339	2.10482e-39	1.18754e-36	3R	CG6503	2.1479e-26
FBgn0087002	113297	-0.664067	0.0508902	-13.049	6.43761e-39	3.45914e-36	4	apolpp	4.34934e-26
FBgn0025454	3486.22	0.706718	0.0572392	12.3467	5.07262e-35	2.11998e-32	2R	Cyp6g1	5.7979e-25
FBgn0002719	6843.68	-0.706596	0.0580615	-12.1698	4.50246e-34	1.69352e-31	3R	Men	2.73807e-24
FBgn0037010	476.304	-0.712968	0.0596859	-11.9453	6.86837e-33	2.27949e-30	NA	NA	1.17144e-23
FBgn0261808	840.78	0.830216	0.075769	10.9572	6.13733e-28	1.57395e-25	3R	cu	2.55948e-23
FBgn0267339	13.4067	-2.45628	0.401477	-6.11812	9.46849e-10	5.9029e-08	3R	p38c	6.84226e-23
FBgn0033465	1495.76	0.680833	0.058488	11.6406	2.56333e-31	7.61175e-29	NA	NA	1.48762e-21
FBgn0031645	2257.73	0.798441	0.0746023	10.7026	9.89179e-27	2.37487e-24	2L	CG3036	1.72488e-21
FBgn0027621	2133.5	0.50581	0.0375657	13.4647	2.52345e-41	1.77966e-38	X	Pfrx	2.91815e-21
FBgn0031515	379.519	-0.749888	0.0690293	-10.8633	1.72339e-27	4.32148e-25	2L	CG9664	8.51687e-21
FBgn0039094	347.262	-1.00587	0.107899	-9.32233	1.13809e-20	1.8612e-18	3R	CG10184	8.69041e-21
FBgn0013770	3315.68	0.488797	0.0361502	13.5213	1.17093e-41	8.80855e-39	2R	Cp1	9.83597e-21
FBgn0037126	326.03	-0.780726	0.0739204	-10.5617	4.48373e-26	1.01189e-23	3L	CG14567	1.62132e-20
FBgn0034162	765.823	-0.746155	0.0697362	-10.6997	1.02129e-26	2.40087e-24	2R	CG6426	4.04392e-20
FBgn0031913	409.573	-0.995938	0.109619	-9.08548	1.03245e-19	1.49362e-17	2L	CG5958	1.23309e-19
FBgn0052667	546.608	-0.784715	0.077031	-10.187	2.26662e-24	4.66751e-22	X	ssp7	2.79073e-19
FBgn0036816	1661.24	0.5015	0.0392063	12.7913	1.83354e-37	8.99549e-35	3L	Indy	3.77169e-19
FBgn0026593	242.818	-0.997682	0.11185	-8.91981	4.67075e-19	6.5881e-17	3L	CG5707	5.15076e-19
FBgn0038516	507.552	0.907515	0.0969158	9.36395	7.68092e-21	1.2936e-18	3R	P5cr-2	5.56823e-19
FBgn0000592	4818.46	-0.48533	0.037523	-12.9342	2.88601e-38	1.48026e-35	3L	Est-6	6.03746e-19
FBgn0283427	39849.2	-0.824402	0.0850901	-9.68858	3.37172e-22	6.23713e-20	2L	FASN1	1.98751e-18
FBgn0030014	8.62066	2.9028	0.596794	4.86399	1.15041e-06	4.28421e-05	X	CG15337	5.75206e-18
FBgn0001142	2599.06	0.560683	0.0481395	11.6471	2.37525e-31	7.24386e-29	2L	Gs1	6.75276e-18
FBgn0032783	707.27	-0.601831	0.0542994	-11.0836	1.50753e-28	4.05024e-26	2L	CG10237	1.80312e-17
FBgn0033101	267.269	-0.812201	0.0863101	-9.41027	4.94886e-21	8.46105e-19	2R	CG9436	3.22002e-17
FBgn0030608	4883.14	0.585145	0.052494	11.1469	7.41592e-29	2.04101e-26	X	Lsd-2	3.46711e-17
FBgn0004629	2618.35	-0.495966	0.0410867	-12.0712	1.49898e-33	5.28576e-31	3R	Cys	5.25167e-17
FBgn0037612	465.724	0.896028	0.101325	8.84311	9.30937e-19	1.29688e-16	3R	CG8112	6.97666e-17
FBgn0039629	251.238	0.795745	0.0860328	9.24933	2.25913e-20	3.54055e-18	3R	CG11842	2.32668e-16
FBgn0034438	277.179	-0.933044	0.109933	-8.48738	2.1134e-17	2.67951e-15	2R	CG9416	2.7636e-16
FBgn0039543	334.01	0.811221	0.088951	9.11986	7.52199e-20	1.10231e-17	3R	CROT	3.06532e-16
FBgn0038916	59.5638	-1.1629	0.154245	-7.53928	4.72561e-14	4.93738e-12	3R	dnd	3.18976e-16
FBgn0043791	140.123	-2.37667	0.465097	-5.11006	3.22061e-07	1.32633e-05	3R	phu	3.71953e-16
FBgn0004888	2834.83	0.453481	0.0371685	12.2007	3.08275e-34	1.19951e-31	3L	Scsalpha1	6.35887e-16
FBgn0036316	2224.08	0.650209	0.066214	9.81981	9.25173e-23	1.79994e-20	3L	nebu	4.71459e-15
FBgn0035189	212.974	0.812498	0.0931809	8.71958	2.79231e-18	3.7962e-16	3L	CG9119	5.46229e-15
FBgn0283499	1334.82	0.552442	0.0520192	10.62	2.40658e-26	5.54202e-24	3R	InR	7.03422e-15
FBgn0002563	4467.38	-1.80607	0.319146	-5.65909	1.5218e-08	7.87703e-07	2L	Lsp1beta	7.59915e-15
FBgn0027945	553.029	-0.695287	0.0746598	-9.31273	1.24589e-20	2.00837e-18	3L	ppl	1.4476e-14
FBgn0034468	20.8624	-1.6674	0.285395	-5.84242	5.14464e-09	2.85971e-07	2R	Obp56a	1.51188e-14
FBgn0036030	3038.08	0.541052	0.0516045	10.4846	1.01695e-25	2.25006e-23	3L	Prps	3.00367e-14
FBgn0010241	52.4454	2.41752	0.525642	4.59918	4.24148e-06	0.000137927	2R	Mdr50	1.02776e-13
FBgn0039682	3537.03	-0.51723	0.0498979	-10.3657	3.5497e-25	7.70284e-23	3R	Obp99c	2.25859e-13
FBgn0037801	221.325	-0.950492	0.126304	-7.52542	5.25513e-14	5.39081e-12	3R	CG3999	2.38794e-13
FBgn0035806	274.465	-1.22686	0.187133	-6.55613	5.52235e-11	4.04637e-09	3L	PGRP-SD	2.59998e-13
FBgn0017561	251.198	-0.69629	0.0787863	-8.83771	9.7702e-19	1.34447e-16	X	Ork1	2.88231e-13
FBgn0039593	21.267	1.74247	0.323473	5.38676	7.17402e-08	3.19967e-06	3R	Sid	3.55949e-13
FBgn0042201	1588.4	-0.896554	0.116995	-7.66315	1.81422e-14	1.96843e-12	3L	Nplp3	4.78828e-13
FBgn0039152	67.9433	-1.0405	0.147754	-7.04216	1.89284e-12	1.61809e-10	3R	Root	6.34279e-13
FBgn0283680	505.897	0.560244	0.0577404	9.70281	2.93296e-22	5.51592e-20	X	IP3K2	8.63851e-13
FBgn0017424	5.17152	-3.03709	0.790177	-3.84356	0.000121263	0.0027643	3L	asRNA:CR11538	1.27619e-12
FBgn0063493	128.751	-0.879456	0.117232	-7.50187	6.29149e-14	6.39578e-12	2R	GstE7	2.4552e-12
FBgn0033697	21.3537	1.51175	0.272848	5.54064	3.01366e-08	1.45949e-06	2R	Cyp6t3	4.26824e-12
FBgn0038172	772.253	0.607618	0.0678159	8.95982	3.25201e-19	4.64502e-17	3R	Adgf-D	5.8404e-12
FBgn0036975	707.193	-0.860342	0.116238	-7.40153	1.34628e-13	1.34437e-11	3L	CG5618	8.44608e-12
FBgn0034290	492.94	-0.925206	0.130106	-7.11119	1.15046e-12	1.00634e-10	2R	CG5773	8.99178e-12
FBgn0260866	1010.64	0.506655	0.0519922	9.74483	1.94104e-22	3.71232e-20	2R	dnr1	9.98904e-12
FBgn0037819	126.381	-0.854093	0.117699	-7.25656	3.97052e-13	3.76498e-11	3R	Phyhd1	2.5601e-11
FBgn0262574	206.489	-0.741615	0.0949335	-7.81194	5.63155e-15	6.29172e-13	2R	CG43114	2.70681e-11
FBgn0037064	65.2483	0.997928	0.150249	6.64181	3.09848e-11	2.34653e-09	3L	CG9389	3.2578e-11
FBgn0031970	23.928	-1.39502	0.253263	-5.50819	3.62544e-08	1.69749e-06	2L	CG7227	4.17007e-11
FBgn0031489	430.935	-0.656293	0.0800488	-8.19867	2.43069e-16	2.94924e-14	2L	CG17224	5.65536e-11
FBgn0001125	5169.84	0.481023	0.0499616	9.62785	6.09906e-22	1.09241e-19	2L	Got2	6.2406e-11
FBgn0033366	438.608	0.674426	0.0848877	7.94492	1.94309e-15	2.2604e-13	2R	Ance-4	1.19722e-10
FBgn0040813	10435.8	-0.811164	0.113002	-7.17832	7.05754e-13	6.32042e-11	NA	NA	1.39079e-10
FBgn0031220	743.766	0.491178	0.0528016	9.30232	1.37411e-20	2.18387e-18	2L	CG4822	1.75486e-10
FBgn0036208	191.311	-0.756433	0.102286	-7.39528	1.41112e-13	1.38461e-11	3L	Gcat	1.90332e-10
FBgn0002562	177.959	-1.58084	0.318933	-4.95665	7.17185e-07	2.78685e-05	X	Lsp1alpha	1.93525e-10
FBgn0031860	210.905	-0.671666	0.085787	-7.82946	4.89967e-15	5.58463e-13	2L	Daao2	2.44662e-10
FBgn0038398	3044.44	-0.396167	0.0383979	-10.3174	5.87812e-25	1.25148e-22	3R	sxe2	2.51518e-10
FBgn0010222	524.905	-1.29199	0.23626	-5.46852	4.53807e-08	2.08994e-06	3R	Nmdmc	3.25631e-10
FBgn0000504	511.457	-0.612704	0.07538	-8.1282	4.35708e-16	5.23035e-14	3R	dsx	3.87593e-10
FBgn0036910	645.939	-0.467886	0.0501219	-9.33495	1.01036e-20	1.67661e-18	3L	Cyp305a1	4.40944e-10
FBgn0015035	300.178	0.844689	0.124458	6.78696	1.14524e-11	9.1006e-10	2L	Cyp4e3	5.73023e-10
FBgn0028519	9.12309	2.31673	0.597442	3.87776	0.000105425	0.00244899	NA	NA	6.11256e-10
FBgn0283741	264.837	0.600626	0.0749104	8.01793	1.07543e-15	1.26408e-13	X	prage	1.02229e-09
FBgn0031693	590.05	-0.606125	0.0764603	-7.92732	2.23928e-15	2.57837e-13	2L	Cyp4ac1	1.31928e-09
FBgn0013469	119.771	0.789622	0.114777	6.8796	6.00219e-12	4.9437e-10	3L	klu	1.37756e-09
FBgn0030347	179.835	-0.69674	0.0955063	-7.29522	2.98177e-13	2.85139e-11	X	CG15739	1.87487e-09
FBgn0038160	37.958	-1.25986	0.240094	-5.24738	1.5428e-07	6.72161e-06	3R	CG9759	2.61944e-09
FBgn0039023	193.688	-0.637594	0.0844521	-7.54977	4.3602e-14	4.59818e-12	3R	Nepl14	3.02988e-09
FBgn0033065	875.798	0.563798	0.0701761	8.03405	9.43074e-16	1.12017e-13	2R	Cyp6w1	3.37815e-09
FBgn0039685	6766.89	-1.33959	0.266266	-5.03102	4.87889e-07	1.96619e-05	3R	Obp99b	3.50723e-09
FBgn0028479	2110.9	0.435725	0.0474207	9.18849	3.98387e-20	5.99387e-18	2L	Mtpalpha	3.52426e-09
FBgn0262353	41.1922	-1.09101	0.194842	-5.59947	2.15013e-08	1.07831e-06	2L	CG43051	4.31172e-09
FBgn0027578	1262.38	-0.485702	0.0564758	-8.60018	7.95877e-18	1.05655e-15	3R	Nepl21	4.95343e-09
FBgn0034909	420.928	-0.520252	0.0627384	-8.2924	1.10986e-16	1.39151e-14	2R	pippin	5.00627e-09
FBgn0026563	88.2668	0.853698	0.134712	6.33722	2.33947e-10	1.57134e-08	3R	CG1979	5.99977e-09
FBgn0028646	1496.62	-0.46249	0.053196	-8.69407	3.49672e-18	4.69726e-16	3R	aralar1	8.44528e-09
FBgn0053110	640.516	0.572709	0.0738369	7.7564	8.73711e-15	9.66564e-13	3R	CG33110	8.88167e-09
FBgn0263336	330.051	-0.725839	0.10641	-6.82117	9.03026e-12	7.22677e-10	2R	lncRNA:CR43417	9.62971e-09
FBgn0038967	1.4606	3.34549	1.16486	2.87202	0.00407863	0.0554497	3R	CG13847	1.0139e-08
FBgn0263120	7127.73	0.385967	0.0406524	9.49433	2.21635e-21	3.90771e-19	2R	Acsl	1.06682e-08
FBgn0050090	41.6865	-1.05306	0.190128	-5.53869	3.0474e-08	1.46952e-06	2R	CG30090	1.2165e-08
FBgn0031897	1900.96	-0.348318	0.0349685	-9.9609	2.26016e-23	4.55423e-21	2L	CG13784	1.29431e-08
FBgn0086676	1374.77	-0.460334	0.0538121	-8.55448	1.18405e-17	1.53572e-15	2R	spin	1.6147e-08
FBgn0029669	1.6179	3.24833	1.14586	2.83483	0.00458499	0.0606531	X	CG13021	2.53082e-08
FBgn0025583	2500.24	0.815122	0.134245	6.07192	1.26393e-09	7.79356e-08	2R	BomS2	5.58236e-08
FBgn0029092	2439.65	0.338949	0.0351502	9.64287	5.26951e-22	9.59051e-20	2R	ced-6	6.13425e-08
FBgn0036007	3100.82	0.36814	0.0399875	9.20637	3.37352e-20	5.14416e-18	3L	path	6.78603e-08
FBgn0085195	896.814	-0.738223	0.116336	-6.34559	2.21576e-10	1.49717e-08	2L	CG34166	7.46175e-08
FBgn0086687	22607.6	0.422486	0.0497302	8.49555	1.9699e-17	2.52595e-15	3R	Desat1	8.75262e-08
FBgn0004782	5.75131	2.03574	0.568892	3.57843	0.000345664	0.00690349	3R	Ccp84Ab	8.98667e-08
FBgn0035985	517.362	0.579327	0.0807989	7.16999	7.50028e-13	6.66403e-11	3L	Cpr67B	9.45589e-08
FBgn0038463	445.921	0.491245	0.0628638	7.81444	5.52086e-15	6.22973e-13	3R	CG3534	9.90449e-08
FBgn0031939	149.91	0.822177	0.139106	5.91042	3.41236e-09	1.97462e-07	2L	CG13796	1.09313e-07
FBgn0000079	476.345	1.06573	0.208601	5.10893	3.23982e-07	1.32939e-05	2R	Amy-p	1.21331e-07
FBgn0000477	454.426	-0.515961	0.0682588	-7.5589	4.06487e-14	4.32717e-12	3R	DNaseII	1.2325e-07
FBgn0023129	2875.65	-0.660731	0.0997621	-6.62307	3.51816e-11	2.62907e-09	3L	aay	1.23859e-07
FBgn0032699	392.892	1.08919	0.217163	5.01554	5.28851e-07	2.11615e-05	2L	CG10383	1.45719e-07
FBgn0050088	6.84711	-1.91904	0.527402	-3.63866	0.000274063	0.0056024	2R	CG30088	1.45918e-07
FBgn0038467	456.274	0.529666	0.0716041	7.39715	1.39134e-13	1.37718e-11	3R	AdSL	1.54992e-07
FBgn0036750	45.1829	-1.04286	0.203545	-5.12351	2.99901e-07	1.23959e-05	3L	CG6034	1.57538e-07
FBgn0030326	26.195	-1.1786	0.246771	-4.77607	1.78755e-06	6.34299e-05	X	CG2444	1.68161e-07
FBgn0028978	158.806	0.662508	0.102272	6.47789	9.30113e-11	6.64265e-09	3L	trbl	2.25981e-07
FBgn0270925	4.91111	4.80133	2.35761	2.03652	0.0416977	0.298768	3R	CG4836	2.36973e-07
FBgn0033936	676.814	-0.749879	0.125015	-5.99831	1.9938e-09	1.19671e-07	2R	Achl	2.99098e-07
FBgn0022774	298.575	-0.609482	0.0916624	-6.6492	2.94695e-11	2.24685e-09	3L	Oat	3.81747e-07
FBgn0261393	104.398	-0.733586	0.122137	-6.00624	1.89872e-09	1.15189e-07	3R	alpha-Est5	3.99941e-07
FBgn0032264	664.788	0.606957	0.0916231	6.6245	3.48437e-11	2.62117e-09	2L	Lip4	4.49285e-07
FBgn0040064	2282.02	0.370017	0.0431165	8.58179	9.34091e-18	1.22561e-15	2L	yip2	4.99753e-07
FBgn0031801	212.268	-0.633476	0.0986812	-6.41942	1.36793e-10	9.41204e-09	2L	CG9498	5.64199e-07
FBgn0031859	1.19959	3.4778	1.46344	2.37646	0.0174798	0.166449	2L	CG17377	7.72484e-07
FBgn0030484	400.248	0.503209	0.0702368	7.16447	7.80898e-13	6.88411e-11	X	GstT4	8.08062e-07
FBgn0000071	4.67665	2.16364	0.683578	3.16516	0.00154996	0.0248082	3R	Ama	8.33449e-07
FBgn0039226	176.154	0.636419	0.101067	6.29701	3.03443e-10	2.01415e-08	3R	Ude	8.76222e-07
FBgn0264790	0.879383	3.25164	1.33594	2.43397	0.0149342	0.147434	3R	asRNA:CR44020	1.15636e-06
FBgn0263039	555.089	0.436334	0.0579347	7.53148	5.01703e-14	5.19378e-12	NA	NA	1.57382e-06
FBgn0037000	70.4439	-0.79221	0.145346	-5.45049	5.02303e-08	2.29473e-06	3L	ZnT77C	1.65057e-06
FBgn0034390	457.913	-0.582808	0.0911056	-6.39706	1.58396e-10	1.07671e-08	2R	CG15093	1.94238e-06
FBgn0263400	1.86575	-2.85668	1.12057	-2.54932	0.0107934	0.117108	3R	CG43446	2.4063e-06
FBgn0039298	254.63	-0.548916	0.0838581	-6.54577	5.91884e-11	4.28129e-09	3R	to	2.43117e-06
FBgn0063491	964.108	-0.401128	0.0522503	-7.67704	1.62805e-14	1.78358e-12	2R	GstE9	2.94522e-06
FBgn0040736	1340.41	0.669236	0.1163	5.75439	8.69564e-09	4.69481e-07	2R	BomS3	4.03176e-06
FBgn0017581	19532.4	0.261307	0.0275657	9.47945	2.55623e-21	4.43761e-19	3R	Lk6	4.15961e-06
FBgn0032726	199.575	-0.865912	0.173759	-4.98341	6.24743e-07	2.43931e-05	2L	CG10621	4.24252e-06
FBgn0054008	4.23283	2.12034	0.716968	2.95736	0.00310282	0.0443755	3R	CG34008	4.80486e-06
FBgn0034728	226.675	0.531241	0.0821358	6.46785	9.94101e-11	7.0109e-09	2R	rad50	4.85535e-06
FBgn0031219	8.05146	1.5907	0.457087	3.48007	0.000501278	0.00949063	2L	CG13694	5.63414e-06
FBgn0035091	998.166	0.381224	0.0502188	7.59126	3.16809e-14	3.40464e-12	2R	CG3829	7.14138e-06
FBgn0025592	697.296	0.384051	0.0512623	7.49188	6.78917e-14	6.84009e-12	3L	Gk1	8.76476e-06
FBgn0039022	134.231	-0.605296	0.105636	-5.73	1.00429e-08	5.34548e-07	3R	Nepl13	1.44131e-05
FBgn0029828	970.043	-0.37642	0.0512239	-7.34853	2.00403e-13	1.93278e-11	X	CG6067	1.66027e-05
FBgn0027506	752.388	0.400022	0.0563171	7.10303	1.22054e-12	1.05943e-10	2R	EDTP	1.7154e-05
FBgn0034479	299.598	0.612988	0.110739	5.53543	3.10458e-08	1.49073e-06	2R	CG8654	2.49857e-05
FBgn0033518	191.238	-0.677825	0.129408	-5.23787	1.62437e-07	6.99233e-06	2R	Prx2540-2	2.50054e-05
FBgn0035916	849.297	0.536753	0.0903185	5.94289	2.80043e-09	1.64584e-07	3L	GAPsec	2.56611e-05
FBgn0263199	1866.4	0.373352	0.0519326	7.18916	6.51913e-13	5.98064e-11	3L	Galk	2.82104e-05
FBgn0032358	246.507	0.492408	0.0799227	6.16104	7.2267e-10	4.55565e-08	2L	Ppt2	3.15409e-05
FBgn0039564	75.5007	0.761788	0.157089	4.84941	1.23827e-06	4.58121e-05	3R	Nep7	3.16211e-05
FBgn0001124	3442.25	0.381553	0.0540884	7.05425	1.7354e-12	1.49483e-10	2R	Got1	3.25617e-05
FBgn0047135	494.839	-0.447119	0.0690443	-6.47583	9.42892e-11	6.69157e-09	3L	CG32276	3.29145e-05
FBgn0040582	299.324	0.60059	0.111401	5.39122	6.99798e-08	3.13354e-06	3R	BomBc3	5.04384e-05
FBgn0024289	1537	0.350613	0.0488186	7.18196	6.87212e-13	6.2036e-11	3R	Sodh-1	5.43904e-05
FBgn0029898	503.266	-0.400298	0.0598703	-6.68609	2.29213e-11	1.77153e-09	X	CG14439	5.5071e-05
FBgn0001186	2513.89	0.269932	0.0328309	8.22189	2.00315e-16	2.45691e-14	X	Hex-A	5.78801e-05
FBgn0033915	738.05	-0.377477	0.0551251	-6.84765	7.50712e-12	6.09427e-10	2R	Snrk	6.32037e-05
FBgn0038397	16.1356	1.7173	0.590277	2.90931	0.00362227	0.0504613	3R	CG10185	6.42746e-05
FBgn0001128	2918.61	-0.453722	0.07328	-6.19162	5.95473e-10	3.79622e-08	2L	Gpdh1	6.52153e-05
FBgn0053926	505.019	0.709022	0.146464	4.84092	1.2924e-06	4.71954e-05	3L	CG33926	6.68111e-05
FBgn0000044	4209.66	0.546306	0.098309	5.55703	2.74404e-08	1.34625e-06	2R	Act57B	7.39685e-05
FBgn0052425	1014.56	-0.458752	0.0750699	-6.11099	9.9012e-10	6.13874e-08	3L	CG32425	7.40038e-05
FBgn0086254	1227.24	-0.474257	0.079021	-6.00166	1.95316e-09	1.17858e-07	3L	Akr1B	7.40583e-05
FBgn0025595	451.349	-0.502837	0.0872856	-5.76083	8.37026e-09	4.54086e-07	2L	AkhR	8.67862e-05
FBgn0028878	1.61281	2.57428	1.16174	2.21588	0.0267	0.224901	2L	CG15269	8.90015e-05
FBgn0028396	2890.1	-1.12059	0.306391	-3.65737	0.000254812	0.00525648	3R	TotA	9.39424e-05
FBgn0011283	8.5232	1.40173	0.437682	3.20262	0.00136184	0.0223684	2L	Obp28a	9.61222e-05
FBgn0259795	5.60988	2.33468	0.998745	2.33761	0.0194074	0.179208	2R	loopin-1	0.000100682
FBgn0030521	2221.41	0.320067	0.0441847	7.24383	4.36186e-13	4.1016e-11	X	CtsB	0.00011063
FBgn0030828	751.277	-0.342944	0.0491695	-6.97474	3.06427e-12	2.58039e-10	X	CG5162	0.000112577
FBgn0030593	4503.5	-0.393104	0.0608516	-6.46004	1.04675e-10	7.33637e-09	X	CG9512	0.000119333
FBgn0034994	1.3239	2.75245	1.32644	2.07506	0.0379811	0.281035	2R	Ir60a	0.000123122
FBgn0032897	976.228	0.422682	0.0682216	6.19572	5.80193e-10	3.76259e-08	2L	CG9336	0.000124718
FBgn0031907	286.465	-0.443136	0.0733991	-6.03734	1.56674e-09	9.60823e-08	2L	CG5171	0.000125369
FBgn0036996	2.83834	3.32008	1.82374	1.82048	0.0686861	0.401374	3L	mag	0.000137504
FBgn0034432	1711.89	0.355639	0.0526911	6.74951	1.48344e-11	1.17057e-09	2R	CG7461	0.000140889
FBgn0038130	88.8073	-0.701774	0.151025	-4.64674	3.37225e-06	0.000111591	3R	CG8630	0.00014449
FBgn0031925	909.225	-0.582423	0.113179	-5.14602	2.66071e-07	1.12259e-05	2L	Cyp4d21	0.000148104
FBgn0033377	509.595	0.436826	0.0725272	6.02292	1.71293e-09	1.0448e-07	2R	Pgm2a	0.00014814
FBgn0037643	4973.75	0.298845	0.0405197	7.3753	1.63977e-13	1.5951e-11	3R	ScsbetaA	0.00015108
FBgn0027560	5656.07	-0.356709	0.0532726	-6.69591	2.14328e-11	1.66792e-09	2L	Tps1	0.000156424
FBgn0034717	396.849	0.441319	0.0740544	5.95939	2.53175e-09	1.50359e-07	2R	CG5819	0.000160755
FBgn0039800	1831.49	-0.449094	0.0761628	-5.8965	3.7129e-09	2.10534e-07	3R	Npc2g	0.000163686
FBgn0036563	1.53172	-2.40646	1.09585	-2.19597	0.0280938	0.234003	3L	CG13075	0.000184773
FBgn0039207	561.694	-0.377026	0.058641	-6.4294	1.2811e-10	8.92343e-09	3R	Cftr	0.000186337
FBgn0040398	1781.62	-0.392547	0.0626793	-6.26278	3.78176e-10	2.49552e-08	X	CG14629	0.000200126
FBgn0032058	2.49874	2.21414	0.96252	2.30036	0.0214279	0.191443	2L	CG9289	0.000201628
FBgn0030729	2.98271	2.00861	0.823091	2.44033	0.0146741	0.146081	X	CG12507	0.000207641
FBgn0038083	6.64568	-1.41014	0.467525	-3.01619	0.00255969	0.0378056	3R	Ugt37A3	0.000221395
FBgn0038721	622.506	-0.391017	0.062899	-6.21658	5.08094e-10	3.31407e-08	3R	subdued	0.000232203
FBgn0001233	8938.27	-0.316998	0.0456531	-6.94363	3.8214e-12	3.19413e-10	3L	Hsp83	0.000240207
FBgn0039801	1446.37	-0.335586	0.0499098	-6.72384	1.76996e-11	1.38696e-09	3R	Npc2h	0.000246474
FBgn0267727	2.63647	2.90408	1.5272	1.90157	0.0572271	0.362781	NA	NA	0.000246589
FBgn0036547	140.348	-0.536801	0.103303	-5.19637	2.03216e-07	8.65316e-06	3L	CG17032	0.000255685
FBgn0040985	619.637	0.424861	0.0719599	5.90414	3.54497e-09	2.02028e-07	2L	CG6115	0.000256896
FBgn0028848	1.10759	2.60799	1.28601	2.02797	0.0425636	0.302448	2L	Gpo3	0.000265795
FBgn0013307	264.412	0.498158	0.0922698	5.39893	6.70391e-08	3.01382e-06	2R	Odc1	0.000266916
FBgn0266148	1.83357	2.37738	1.10674	2.1481	0.0317059	0.251596	2L	lncRNA:CR44854	0.000273299
FBgn0261805	24.0539	1.01815	0.282799	3.60025	0.000317908	0.00639442	2L	CG42751	0.000274681
FBgn0031694	202.206	-0.474861	0.0858983	-5.52818	3.23573e-08	1.53412e-06	2L	Cyp4ac2	0.00027751
FBgn0031700	21.8512	0.973455	0.264156	3.68515	0.000228567	0.00480366	2L	CG14022	0.000285537
FBgn0014031	711.614	0.351054	0.0540343	6.49688	8.20038e-11	5.89383e-09	X	Agxt	0.000287878
FBgn0265512	1135.73	0.288204	0.0399706	7.21041	5.57853e-13	5.15968e-11	2R	mlt	0.000294099
FBgn0028855	26.46	-0.987714	0.271254	-3.64129	0.000271279	0.00555556	2L	CG15282	0.000300078
FBgn0031097	86.9738	-0.646119	0.140677	-4.59293	4.37059e-06	0.000141312	X	obst-A	0.000344469
FBgn0031359	662.348	0.33526	0.0510714	6.56454	5.2192e-11	3.87457e-09	2L	Rim2	0.000357043
FBgn0051778	342.071	0.445615	0.0796437	5.5951	2.20489e-08	1.10089e-06	2L	CG31778	0.000387348
FBgn0030737	1076.71	-0.377307	0.0616441	-6.12074	9.31423e-10	5.83899e-08	NA	NA	0.000391374
FBgn0032382	3548.88	0.6719	0.151358	4.43914	9.03185e-06	0.000267494	2L	Mal-B2	0.000408119
FBgn0035228	1226.26	0.289392	0.0411403	7.03426	2.00323e-12	1.69958e-10	3L	CG12091	0.000411736
FBgn0038257	323.597	-0.51477	0.10004	-5.14563	2.66621e-07	1.12259e-05	3R	smp-30	0.000412901
FBgn0031689	3340.53	0.405947	0.0693114	5.85686	4.71713e-09	2.64816e-07	2L	Cyp28d1	0.000416825
FBgn0259175	895.064	-0.301219	0.0438169	-6.8745	6.2206e-12	5.08646e-10	3L	ome	0.000421198
FBgn0030575	293.657	0.429734	0.0759215	5.66024	1.51158e-08	7.86024e-07	X	CG5321	0.000435746
FBgn0032684	351.78	-0.403199	0.0688545	-5.85582	4.74674e-09	2.65159e-07	2L	Ugt301D1	0.000440481
FBgn0266162	2.63403	-2.19591	1.01566	-2.16205	0.0306146	0.246377	2L	lncRNA:CR44868	0.000473407
FBgn0032387	101.253	-0.625603	0.137171	-4.56074	5.0974e-06	0.000162943	2L	CG16965	0.000488541
FBgn0261113	3475.04	0.270832	0.0376876	7.18622	6.66091e-13	6.06143e-11	3R	Xrp1	0.000503766
FBgn0267219	2.86786	-1.81405	0.748016	-2.42515	0.0153022	0.150409	3L	lncRNA:CR45659	0.000509397
FBgn0264366	4.45481	1.69906	0.678474	2.50424	0.0122714	0.127505	2L	lncRNA:CR43818	0.000566117
FBgn0033821	792.654	-0.383468	0.0649138	-5.90734	3.47668e-09	1.99141e-07	2R	CG10799	0.000570564
FBgn0267126	2.59299	1.93891	0.842749	2.3007	0.0214085	0.191443	3R	lncRNA:CR45566	0.00057963
FBgn0032734	3.18043	1.71286	0.68929	2.48496	0.0129566	0.133032	2L	CG15169	0.000584739
FBgn0033593	224.806	-0.776448	0.195378	-3.97409	7.06497e-05	0.00172557	2R	Listericin	0.00059848
FBgn0265192	380.288	0.412405	0.072939	5.65411	1.5666e-08	8.07194e-07	2R	Snp	0.000604178
FBgn0037174	2.33531	2.0815	0.950592	2.18969	0.0285466	0.236853	3L	CG14457	0.000609861
FBgn0038507	1.04724	-2.52388	1.30843	-1.92894	0.0537379	0.351523	3R	CG5863	0.000624275
FBgn0040732	1376.68	-0.419593	0.0755911	-5.55083	2.84318e-08	1.38885e-06	2R	CG16926	0.000681818
FBgn0263083	201.407	0.475707	0.09267	5.13334	2.84645e-07	1.1896e-05	2R	CG43351	0.000769429
FBgn0013691	2.1216	-2.07992	0.9694	-2.14558	0.0319067	0.252834	MT	trnD	0.00077302
FBgn0037996	3.02624	1.75244	0.735214	2.38357	0.0171455	0.164063	3R	CG4830	0.000804379
FBgn0050359	758.039	0.328337	0.0527008	6.23021	4.65813e-10	3.05595e-08	2R	Mal-A5	0.000863033
FBgn0031306	2254.03	0.248837	0.0344946	7.2138	5.44124e-13	5.0743e-11	2L	CG4577	0.00088754
FBgn0260462	2666.61	0.274797	0.0402154	6.83312	8.30884e-12	6.69693e-10	3R	CtsF	0.000901834
FBgn0038930	590.597	0.403481	0.0728177	5.54097	3.00794e-08	1.45949e-06	3R	BomT3	0.000922834
FBgn0051025	2.21582	2.29881	1.16638	1.97089	0.0487368	0.329112	3R	Ppi1	0.000963012
FBgn0265422	1.75734	-2.31903	1.1841	-1.95848	0.0501732	0.335798	3R	lncRNA:CR44334	0.000969063
FBgn0266312	1.47128	2.25332	1.13154	1.99137	0.0464401	0.31953	2L	lncRNA:CR44977	0.000991012
FBgn0039325	513.444	-0.387681	0.0689768	-5.62045	1.90463e-08	9.63762e-07	3R	CG10560	0.00101633
FBgn0033820	6358.15	0.304402	0.047528	6.40468	1.50685e-10	1.03051e-08	2R	CG4716	0.00102373
FBgn0262563	248.197	-0.485576	0.0979726	-4.95624	7.18694e-07	2.78685e-05	2R	CG43103	0.00103965
FBgn0025352	1209.57	0.287015	0.0437533	6.55983	5.38681e-11	3.97286e-09	2R	Mtpbeta	0.00112913
FBgn0034387	451.385	-0.380058	0.0675012	-5.63039	1.79807e-08	9.1394e-07	2R	Cyp12b2	0.00113862
FBgn0265746	1.37826	-2.41389	1.28814	-1.87394	0.0609384	0.37703	3L	lncRNA:CR44553	0.00116643
FBgn0003388	10.6604	1.17583	0.39897	2.94717	0.00320695	0.0455759	3L	shd	0.00116838
FBgn0033373	227.055	-0.427273	0.0812725	-5.25729	1.46193e-07	6.39395e-06	2R	CG8080	0.00120104
FBgn0010611	423.425	-0.370199	0.0651424	-5.68292	1.32411e-08	6.91726e-07	2R	Hmgs	0.00121212
FBgn0063497	335.104	-0.491375	0.101076	-4.86144	1.16535e-06	4.32559e-05	2R	GstE3	0.00121451
FBgn0032482	1397.43	0.283796	0.0433273	6.55005	5.75169e-11	4.18723e-09	2L	Pect	0.00124128
FBgn0029507	175.554	0.476161	0.0965505	4.93173	8.15036e-07	3.11758e-05	2R	Tsp42Ed	0.00126107
FBgn0086359	1934.46	-0.302072	0.047757	-6.32519	2.52923e-10	1.68875e-08	3R	Invadolysin	0.00126186
FBgn0033868	1.91024	4.84135	4.23586	1.14294	0.253062	0.740922	2R	S-Lap7	0.00129066
FBgn0039628	671.364	0.353397	0.0611061	5.78334	7.32328e-09	4.03102e-07	3R	CG11841	0.00133355
FBgn0030921	122.174	0.829002	0.231453	3.58173	0.000341332	0.00682907	X	CG6290	0.00133658
FBgn0036995	74.0974	1.24539	0.446498	2.78924	0.00528323	0.0682105	3L	atk	0.00145922
FBgn0039114	3719.4	-0.57889	0.133202	-4.34597	1.38663e-05	0.000399151	3R	Lsd-1	0.00154074
FBgn0040718	26.8558	-0.834259	0.23696	-3.52068	0.000430443	0.00832384	2L	CG15353	0.0015553
FBgn0035770	2787.98	0.26267	0.0394226	6.66295	2.68392e-11	2.06023e-09	3L	pst	0.00167205
FBgn0031990	2221.03	0.24361	0.0351854	6.92363	4.40229e-12	3.65261e-10	2L	PAPLA1	0.00171192
FBgn0035439	21.7557	0.887043	0.264925	3.34828	0.000813135	0.0145411	3L	CG14961	0.00181627
FBgn0262167	225.726	0.418225	0.081529	5.12977	2.90103e-07	1.2035e-05	3R	ana1	0.0018445
FBgn0031998	659.647	0.335141	0.0579455	5.78372	7.30645e-09	4.03102e-07	2L	SLC5A11	0.00187583
FBgn0038795	367.881	0.372332	0.0683681	5.44598	5.152e-08	2.34416e-06	3R	CG4335	0.00193392
FBgn0263766	11.9554	1.12228	0.388133	2.89147	0.00383444	0.0529593	2L	asRNA:CR43683	0.00194199
FBgn0034394	824.715	-0.445345	0.0903422	-4.92954	8.24246e-07	3.14216e-05	2R	CG15096	0.0019523
FBgn0261976	44.844	-0.693291	0.181035	-3.82959	0.000128356	0.0029201	2L	Psf2	0.00200448
FBgn0036143	13.6384	0.956118	0.301788	3.16818	0.00153395	0.0246281	3L	CG14142	0.00203847
FBgn0267280	1.40024	2.28206	1.24903	1.82706	0.0676906	0.398238	2L	CR45716	0.00214385
FBgn0028990	443.958	0.369243	0.0681174	5.42068	5.93725e-08	2.6906e-06	2L	Spn27A	0.00214634
FBgn0028841	6.97781	1.29977	0.501767	2.59039	0.00958671	0.107318	2L	jhamt	0.00238028
FBgn0034331	1479.72	0.480169	0.103674	4.6315	3.63021e-06	0.000119426	2R	BomBc2	0.00244258
FBgn0262035	221.082	0.513144	0.115333	4.44922	8.61814e-06	0.000257723	3L	CG42846	0.00251847
FBgn0015268	1115.83	0.330361	0.0585304	5.64426	1.65895e-08	8.50891e-07	2R	Nap1	0.00268991
FBgn0038984	4310.29	0.259656	0.0404231	6.42345	1.33222e-10	9.22255e-09	3R	AdipoR	0.00272767
FBgn0004644	26.0226	0.814924	0.240911	3.38267	0.00071784	0.0130227	3R	hh	0.00274094
FBgn0032494	2731.13	-0.345368	0.0628319	-5.4967	3.86965e-08	1.80434e-06	2L	CG5945	0.00275433
FBgn0031012	107.254	0.542945	0.127794	4.2486	2.15112e-05	0.000584898	X	CG8051	0.00292345
FBgn0266637	3.97905	1.51861	0.661628	2.29526	0.0217182	0.193271	2R	asRNA:CR45144	0.00298046
FBgn0046294	1.45191	4.56682	4.23706	1.07783	0.28111	0.765516	2R	CG12699	0.00304172
FBgn0013683	35.1293	-0.888172	0.279201	-3.18112	0.00146709	0.0236833	MT	ND4L	0.00304317
FBgn0033834	1.57487	2.09873	1.13845	1.84351	0.065255	0.389597	2R	CG4744	0.00325231
FBgn0061356	799.361	0.406462	0.0824674	4.92876	8.27521e-07	3.14402e-05	2R	Hao	0.00337138
FBgn0033728	283.678	-0.459782	0.100222	-4.58765	4.48268e-06	0.000144521	2R	Cpr49Ae	0.00347436
FBgn0003890	592.662	-0.324916	0.058444	-5.55943	2.70655e-08	1.33365e-06	3R	betaTub97EF	0.00347675
FBgn0036447	4.34479	1.35137	0.558168	2.42109	0.0154742	0.151704	3L	Mgat4b	0.00357673
FBgn0011693	7097.88	-0.284246	0.0478716	-5.93767	2.89098e-09	1.69025e-07	3L	Pdh	0.0037397
FBgn0259682	1830.86	-0.466636	0.103455	-4.5105	6.46736e-06	0.000199393	2R	Jabba	0.00378875
FBgn0026754	3.43944	-1.47502	0.649176	-2.27214	0.023078	0.202341	2R	Ugt37C1	0.00385201
FBgn0003124	1.92647	2.12463	1.18612	1.79124	0.0732541	0.415419	3L	polo	0.00387423
FBgn0033286	1.48619	4.4779	4.23829	1.05653	0.290724	0.77436	2R	CG2127	0.00395843
FBgn0053288	11.5463	0.975906	0.333845	2.92323	0.00346419	0.0486194	3L	CG33288	0.00397085
FBgn0003162	1845.76	-0.259325	0.0418688	-6.19376	5.87454e-10	3.76638e-08	2R	Pu	0.00403797
FBgn0004512	524.19	-0.33967	0.0636448	-5.33696	9.45197e-08	4.18259e-06	2R	Mdr49	0.00411148
FBgn0011274	1255.31	0.272217	0.0455136	5.98101	2.21755e-09	1.32396e-07	2L	Dif	0.00440754
FBgn0061197	6.6657	1.78955	0.911173	1.96401	0.0495287	0.33247	2R	salto	0.00461717
FBgn0031695	47.7544	0.641663	0.174182	3.68387	0.000229716	0.00481807	2L	Cyp4ac3	0.00462498
FBgn0030398	77.5455	0.576901	0.147371	3.91461	9.0551e-05	0.00215764	X	Cpr11B	0.00465079
FBgn0031643	382.009	0.341593	0.0651395	5.24401	1.57122e-07	6.79295e-06	2L	CG3008	0.00474116
FBgn0052040	6.60714	1.25234	0.510755	2.45194	0.0142087	0.143409	3L	CG32040	0.00485702
FBgn0035976	514.758	0.314324	0.0574863	5.46781	4.55624e-08	2.08994e-06	3L	PGRP-LC	0.00492518
FBgn0010053	755.975	0.275149	0.0468836	5.86878	4.39017e-09	2.47694e-07	2R	Jheh1	0.00501689
FBgn0034724	265.667	-0.42583	0.0926807	-4.59459	4.33597e-06	0.000140595	2R	babos	0.00520367
FBgn0267506	5.90752	-1.33172	0.571797	-2.329	0.0198589	0.182185	X; Y	pre-rRNA:CR45846	0.00541202
FBgn0010401	1.28313	1.96911	1.08955	1.80727	0.0707201	0.407479	3R	Os-C	0.00542781
FBgn0004396	445.515	-0.386812	0.0802166	-4.82209	1.42061e-06	5.15438e-05	3L	CrebA	0.00547153
FBgn0004554	1.44255	2.29985	1.41614	1.62403	0.104369	0.511821	3R	Edg91	0.00553173
FBgn0013812	47.3702	1.01461	0.37004	2.74189	0.00610872	0.0760825	3R	Dhc93AB	0.00567033
FBgn0002526	787.959	-0.346207	0.067942	-5.09562	3.47598e-07	1.41599e-05	3L	LanA	0.00580599
FBgn0036354	12.4828	0.983373	0.35327	2.78363	0.00537548	0.069164	3L	Poc1	0.00586344
FBgn0039104	1.05356	2.37469	1.50942	1.57325	0.115661	0.538858	3R	CG10252	0.00596146
FBgn0086077	1.62336	2.02531	1.1584	1.74836	0.0804021	0.439051	3L	snoRNA:Me18S-G962	0.00606502
FBgn0039093	3.42143	-1.48855	0.696016	-2.13868	0.0324618	0.25515	3R	CG10183	0.00608273
FBgn0032585	2.1927	1.61668	0.798667	2.02423	0.042947	0.304215	2L	Nepl8	0.00616435
FBgn0033520	77.8415	-0.624072	0.172242	-3.62324	0.000290939	0.005894	2R	Prx2540-1	0.00621093
FBgn0034010	20.7161	0.892534	0.304668	2.92953	0.00339473	0.0478827	2R	CG8157	0.00625404
FBgn0035231	453.469	0.34086	0.0668879	5.096	3.46914e-07	1.41599e-05	3L	Pcyt2	0.00628228
FBgn0038957	67.2205	0.587502	0.157021	3.74156	0.000182881	0.00397615	3R	CG7059	0.00636819
FBgn0038148	7.35572	-1.14303	0.455424	-2.50981	0.0120796	0.125983	3R	CG14377	0.00642297
FBgn0001230	126.478	-0.491402	0.118681	-4.14051	3.46527e-05	0.0008989	3R	Hsp68	0.00643012
FBgn0267568	1.51461	2.0211	1.16484	1.73509	0.082725	0.445782	3R	asRNA:CR45908	0.00649288
FBgn0263628	4.26504	-1.42822	0.655891	-2.17752	0.0294417	0.241089	X	asRNA:CR43637	0.00650649
FBgn0031190	830.267	0.258255	0.0437103	5.90833	3.45584e-09	1.98957e-07	X	CG12576	0.00652809
FBgn0040653	3169.51	0.441683	0.100726	4.38501	1.15979e-05	0.000337295	2R	Dso1	0.00660724
FBgn0001258	84.8413	0.577554	0.153913	3.75247	0.000175098	0.00382168	3L	Ldh	0.0067654
FBgn0038194	2264.71	0.271512	0.0475115	5.71466	1.09922e-08	5.8233e-07	3R	Cyp6d5	0.00690329
FBgn0003499	346.88	0.347622	0.0701731	4.95378	7.27868e-07	2.81276e-05	3R	sr	0.00735047
FBgn0052255	1.46906	2.02563	1.18996	1.70226	0.088706	0.468462	3L	Gr64f	0.00739514
FBgn0053340	1.38652	4.25454	4.23981	1.00347	0.315632	0.795115	3R	CG33340	0.00740023
FBgn0010052	17.3841	-0.90086	0.316264	-2.84844	0.00439342	0.0585306	2R	Jhe	0.00752481
FBgn0051075	2234.34	-0.266433	0.0467779	-5.69571	1.22862e-08	6.44826e-07	3R	CG31075	0.00780472
FBgn0264750	272.495	-0.43999	0.102322	-4.30004	1.70768e-05	0.000481736	2L	CG44008	0.00798559
FBgn0031751	6.24914	1.14548	0.470766	2.43322	0.0149653	0.147612	2L	CG9016	0.00812088
FBgn0082953	4.74176	-1.26897	0.556754	-2.27922	0.0226538	0.199396	3L	snoRNA:Psi28S-612	0.00817953
FBgn0014018	1293.71	-0.353974	0.0731046	-4.84201	1.28531e-06	4.7089e-05	3R	Rel	0.00821759
FBgn0000251	2.97577	1.85943	1.04724	1.77556	0.0758055	0.425355	2L	cad	0.00825808
FBgn0039006	113.038	-0.466245	0.112567	-4.14193	3.44394e-05	0.000895424	3R	Cyp6d4	0.00830182
FBgn0023076	689.815	-0.278471	0.0504681	-5.51777	3.43321e-08	1.62094e-06	3L	Clk	0.0083446
FBgn0032213	1708.3	-0.256613	0.0444904	-5.76783	8.02982e-09	4.37722e-07	2L	CG5390	0.0083684
FBgn0032284	2.86314	-1.78372	0.98112	-1.81804	0.0690577	0.402606	2L	CG7294	0.00850125
FBgn0263706	1167.29	-0.275854	0.0498424	-5.53454	3.12052e-08	1.49203e-06	X	CG43658	0.00850159
FBgn0026439	3604.81	-0.224101	0.0361779	-6.19442	5.85008e-10	3.76638e-08	2L	Eaat1	0.00852926
FBgn0000721	1605.06	-0.241089	0.0405006	-5.95273	2.63714e-09	1.55798e-07	2L	for	0.00854536
FBgn0032198	398.473	-0.330505	0.0660646	-5.00275	5.65177e-07	2.2377e-05	2L	eEF1delta	0.00861125
FBgn0037440	427.504	-0.314859	0.0613779	-5.12983	2.89997e-07	1.2035e-05	3R	CRAT	0.00874135
FBgn0261508	8.23749	-1.07247	0.427206	-2.51043	0.0120584	0.125983	3R	CG42656	0.00875466
FBgn0261833	1.87785	1.7549	0.958936	1.83005	0.0672431	0.396847	3R	lncRNA:CR42765	0.00876276
FBgn0032400	2752.86	0.436855	0.102576	4.25885	2.05479e-05	0.000565519	2L	CG6770	0.00896106
FBgn0044048	80.3789	-0.507274	0.129749	-3.90967	9.24238e-05	0.0021956	3L	Ilp5	0.00898558
FBgn0261975	79.4406	0.51228	0.132342	3.87088	0.000108444	0.00250754	2R	CG42806	0.00930922
FBgn0030359	2.50204	1.60819	0.83684	1.92174	0.0546379	0.354533	X	CG18130	0.00932496
FBgn0030041	885.563	-0.377499	0.0820289	-4.60202	4.18412e-06	0.000136455	X	CG12116	0.00932528
FBgn0030679	311.099	0.356025	0.074904	4.75308	2.0034e-06	6.99889e-05	X	CG8206	0.00936028
FBgn0035132	340.518	0.326538	0.0655143	4.98422	6.22129e-07	2.43753e-05	3L	mthl10	0.00940739
FBgn0039637	573.422	0.299293	0.0572466	5.22813	1.71235e-07	7.31901e-06	3R	Ctl2	0.00943767
FBgn0031517	1.9374	-1.75254	0.968524	-1.80949	0.0703743	0.406399	2L	CG15406	0.009551
FBgn0041717	2.2454	-1.70989	0.92994	-1.83871	0.065958	0.392547	2L	snRNA:U6atac	0.00957366
FBgn0263662	15.3909	0.880554	0.314385	2.80088	0.00509639	0.0660249	3R	lncRNA:CR43653	0.00957461
FBgn0034132	1.81045	4.14618	4.23673	0.978627	0.327764	0.80263	2R	S-Lap8	0.00980467
FBgn0265105	21.4341	0.897757	0.325896	2.75474	0.00587392	0.0739727	2R	asRNA:CR44207	0.00993205
FBgn0032235	9.85976	-0.990705	0.382355	-2.59106	0.00956808	0.107318	2L	CG5096	0.00999064
FBgn0039324	326.933	-0.392863	0.0880876	-4.45991	8.1993e-06	0.0002465	3R	CG10553	0.0100418
FBgn0010387	576.41	-0.378831	0.0832845	-4.54863	5.3995e-06	0.000171146	3L	Acbp2	0.0101031
FBgn0015623	1693.76	-0.235004	0.039717	-5.91696	3.27942e-09	1.90747e-07	2L	Cpr	0.0101433
FBgn0034718	596.379	-0.298483	0.0576038	-5.18165	2.1993e-07	9.32966e-06	2R	wdp	0.0102988
FBgn0036656	13.9324	-0.925832	0.344304	-2.689	0.00716671	0.0859396	3L	CG13026	0.0103368
FBgn0267098	3.09472	1.511	0.766635	1.97095	0.0487291	0.329112	X	asRNA:CR45538	0.0104051
FBgn0051427	13.2016	0.918349	0.340949	2.69351	0.0070705	0.0850571	3R	CR31427	0.0105936
FBgn0032472	1106.45	-0.25759	0.0462176	-5.57342	2.49786e-08	1.24167e-06	2L	CG9928	0.0110075
FBgn0013689	8.22035	-1.02427	0.409552	-2.50095	0.0123861	0.12846	MT	trnA	0.011134
FBgn0001208	4245.12	0.212145	0.0343524	6.17555	6.59319e-10	4.17964e-08	3L	Hn	0.0112802
FBgn0038598	19.892	0.769901	0.259391	2.96811	0.00299635	0.0429617	3R	CG7131	0.0114084
FBgn0267585	3.02972	-1.35711	0.650794	-2.08531	0.0370408	0.276937	2R	lncRNA:dntRL	0.0114167
FBgn0263916	222.208	-0.381202	0.0854802	-4.45954	8.21375e-06	0.0002465	2L	Ent2	0.0115189
FBgn0052694	486.356	0.311299	0.0624231	4.98692	6.13504e-07	2.41212e-05	X	CG32694	0.0116454
FBgn0016715	254.108	0.37299	0.0828167	4.5038	6.67482e-06	0.00020467	3L	Reg-2	0.0117373
FBgn0038879	1.85492	1.98084	1.23018	1.6102	0.107353	0.518124	3R	CG17298	0.0120281
FBgn0266369	704.033	-0.336436	0.0707959	-4.75219	2.01221e-06	7.00794e-05	2L	Mtp	0.0121213
FBgn0039326	130.982	-0.427563	0.103017	-4.15041	3.3188e-05	0.00086488	3R	CG10562	0.0121602
FBgn0035918	1550.41	0.423618	0.10155	4.17152	3.0257e-05	0.000795852	3L	Cdc6	0.0121785
FBgn0040531	7.80186	-1.15771	0.506321	-2.28652	0.0222239	0.196686	3R	CG11741	0.0121925
FBgn0052351	1.63501	1.97413	1.2285	1.60695	0.108066	0.519898	3L	S-Lap2	0.01237
FBgn0033115	6.8054	1.10286	0.46892	2.35191	0.0186774	0.175338	2R	Spn42De	0.0124025
FBgn0051752	0.973572	2.24594	1.52834	1.46952	0.14169	0.58567	2L	CG31752	0.0124155
FBgn0263838	4.79839	1.20247	0.540219	2.22589	0.0260214	0.221104	2L	lncRNA:CR43700	0.0124304
FBgn0025620	274.726	-0.384441	0.0876073	-4.38823	1.14275e-05	0.0003332	X	CG13360	0.0125914
FBgn0015801	421.929	0.302318	0.0603535	5.00913	5.4678e-07	2.18016e-05	2R	Reg-5	0.0127887
FBgn0014002	2867.09	-0.243842	0.0432633	-5.63622	1.73823e-08	8.87519e-07	NA	NA	0.0128178
FBgn0063492	40.2527	-0.744182	0.249666	-2.98071	0.00287578	0.041603	2R	GstE8	0.0128485
FBgn0266376	123.479	0.447834	0.111738	4.0079	6.12623e-05	0.00152265	X	lncRNA:CR45018	0.0129826
FBgn0020416	563.821	0.346141	0.0748696	4.62325	3.77778e-06	0.000123561	2L	Idgf1	0.0132727
FBgn0000406	7470.78	0.229824	0.0397934	5.77543	7.67584e-09	4.20457e-07	2L	Cyt-b5-r	0.0136462
FBgn0037926	290.421	0.349657	0.0763456	4.57993	4.65138e-06	0.000149533	3R	Elp1	0.013661
FBgn0034255	3.41065	1.37695	0.685705	2.00809	0.0446342	0.31112	2R	Oxp	0.0138247
FBgn0264869	0.921426	2.11984	1.41282	1.50043	0.133502	0.571052	2L	lncRNA:CR44060	0.0140015
FBgn0000395	221.483	0.366489	0.0825297	4.4407	8.96687e-06	0.000266269	2R	cv-2	0.0141318
FBgn0024250	188.404	-0.398377	0.0940416	-4.23618	2.27353e-05	0.000613745	X	brk	0.0141324
FBgn0263607	202.419	-0.434682	0.107944	-4.02693	5.65101e-05	0.00142335	3L	l(3)72Dp	0.0142405
FBgn0035280	116.965	-0.443829	0.111551	-3.97872	6.92871e-05	0.00170411	3L	Cpr62Bb	0.0142547
FBgn0033174	38.2764	0.616636	0.187642	3.28624	0.00101534	0.0174121	2R	CG11125	0.0142617
FBgn0085360	402.675	0.330426	0.0702997	4.70024	2.5985e-06	8.83176e-05	X	CG34331	0.0142718
FBgn0038652	213.468	-0.376738	0.0862875	-4.36608	1.26498e-05	0.000366001	3R	CG7720	0.0142814
FBgn0266768	2.63189	1.42664	0.732151	1.94857	0.0513472	0.341025	3L	lncRNA:CR45233	0.0144666
FBgn0016076	364.873	0.32102	0.0673467	4.76667	1.87292e-06	6.60439e-05	2L	vri	0.0145
FBgn0025739	10.9194	0.965019	0.386356	2.49775	0.0124985	0.129269	X	pon	0.014569
FBgn0030886	68.6104	-0.515926	0.142142	-3.62965	0.000283804	0.00578059	X	CG12672	0.0147918
FBgn0053514	2.73461	1.45373	0.759493	1.91408	0.0556097	0.356737	3L	CG33514	0.0149895
FBgn0261835	2.18315	1.52807	0.825523	1.85103	0.0641652	0.387602	X	lncRNA:CR42767	0.0150478
FBgn0039611	554.016	-0.358036	0.0802675	-4.46054	8.17535e-06	0.0002465	3R	Nepl18	0.0150832
FBgn0259716	262.026	-0.345454	0.0759232	-4.55004	5.36346e-06	0.000170964	2L	Nepl6	0.0151101
FBgn0036257	602.667	0.28451	0.0561244	5.06928	3.99325e-07	1.61505e-05	3L	RhoGAP68F	0.0151186
FBgn0052499	12.9971	-0.957205	0.38406	-2.49233	0.0126908	0.130839	X	Cda4	0.0152985
FBgn0011278	31.991	0.693688	0.229569	3.0217	0.00251363	0.0372717	3R	lbe	0.0157261
FBgn0003209	1103.69	0.248849	0.0459136	5.41994	5.96202e-08	2.69102e-06	2L	raw	0.0159282
FBgn0039613	75.7682	-0.528108	0.149313	-3.53693	0.000404811	0.00790292	3R	Nepl20	0.0161534
FBgn0004898	2.99186	-1.45848	0.772905	-1.88701	0.0591585	0.370241	3R	fd96Cb	0.0161811
FBgn0032772	36.7426	0.638369	0.202427	3.15357	0.00161285	0.0255969	2L	CG17350	0.0164973
FBgn0051313	1039.43	-0.294608	0.059996	-4.91047	9.08577e-07	3.42889e-05	3R	CG31313	0.016599
FBgn0014141	1292.87	0.30655	0.0638298	4.80262	1.56605e-06	5.6458e-05	3R	cher	0.0166118
FBgn0052551	3.91389	1.19224	0.55763	2.13805	0.0325123	0.25515	X	CG32551	0.0168267
FBgn0038250	233.407	-0.352938	0.0798824	-4.41823	9.9514e-06	0.00029319	3R	CG3505	0.0171617
FBgn0032055	5.59799	-1.33988	0.680752	-1.96824	0.0490405	0.330517	2L	Sgp	0.0175994
FBgn0026721	1829.5	-0.257727	0.0491319	-5.24562	1.55755e-07	6.75977e-06	2R	fat-spondin	0.0175997
FBgn0030432	351.122	0.308911	0.0651261	4.74327	2.103e-06	7.27922e-05	X	CG4404	0.0176305
FBgn0030697	1.40349	3.77373	3.99289	0.945112	0.344602	0.814981	X	CG8565	0.0179458
FBgn0040775	1230.76	0.594746	0.183362	3.24357	0.00118043	0.0199103	2R	CG12158	0.0181388
FBgn0036857	425.21	-0.316752	0.0680241	-4.65647	3.21682e-06	0.000107392	3L	Aldh7A1	0.0182061
FBgn0033190	21.8285	0.721684	0.250793	2.87761	0.00400701	0.0548061	2R	Gpo2	0.0186206
FBgn0040354	1.9552	-1.67534	0.996765	-1.68078	0.092806	0.478403	X	CG14418	0.0186354
FBgn0262902	12.0254	0.878736	0.345107	2.54628	0.0108879	0.117794	2R	asRNA:CR43257	0.0188362
FBgn0030310	89.7502	-0.478178	0.13059	-3.66168	0.000250567	0.00519742	X	PGRP-SA	0.018969
FBgn0261292	2.53678	-1.34341	0.694304	-1.93491	0.0530016	0.348933	2R	CheB53a	0.0193282
FBgn0010044	2.25307	1.48888	0.82442	1.80597	0.0709229	0.407846	3R	GstD8	0.0194519
FBgn0031942	201.375	-0.36595	0.0861122	-4.24969	2.1407e-05	0.000583471	2L	CG7203	0.0195532
FBgn0263321	51.5961	-0.637045	0.207478	-3.07042	0.00213759	0.0324637	2L	CG43402	0.0199086
FBgn0028473	2698.22	0.287975	0.0594644	4.84282	1.2801e-06	4.70508e-05	2R	Non1	0.0200924
FBgn0041229	0.984299	1.77917	1.11709	1.59267	0.111234	0.527821	3R	Gr93a	0.0200953
FBgn0036731	3.38006	-1.3182	0.678415	-1.94306	0.0520095	0.34441	3L	CG6333	0.0203022
FBgn0039239	6.52535	0.997392	0.43003	2.31936	0.0203757	0.185719	3R	CG13641	0.0205837
FBgn0038530	9.39691	-1.68088	1.02571	-1.63875	0.101266	0.504052	3R	AttD	0.0212962
FBgn0052797	3.14071	1.32908	0.695919	1.90982	0.0561562	0.358664	X	CG32797	0.0217694
FBgn0026415	5262.29	-0.206609	0.0359834	-5.74178	9.36885e-09	5.01033e-07	X	Idgf4	0.0219422
FBgn0003231	1859.82	0.22086	0.0399491	5.52854	3.22898e-08	1.53412e-06	2L	ref(2)P	0.0221589
FBgn0001967	1.37662	-1.7114	1.06603	-1.6054	0.108406	0.520924	2L	NimC3	0.0223147
FBgn0013811	51.2823	0.563309	0.174117	3.23524	0.00121539	0.0204084	3L	Dhc62B	0.0227926
FBgn0082929	2.72425	-1.41392	0.778132	-1.81707	0.069207	0.40275	2R	snoRNA:Me28S-G2703c	0.0229122
FBgn0035540	228.065	0.348562	0.0818573	4.25817	2.06107e-05	0.000565866	3L	Syx17	0.0232632
FBgn0038361	4.31928	1.19841	0.593566	2.01901	0.0434867	0.306409	3R	Uros2	0.0233447
FBgn0053092	1.12539	1.94659	1.33953	1.45319	0.146172	0.59395	3R	P5CDh2	0.023677
FBgn0040373	15.2989	-0.774285	0.292033	-2.65136	0.00801673	0.09423	X	CG3038	0.0238285
FBgn0031117	112.45	0.427915	0.113439	3.77221	0.000161807	0.00358006	X	GstT3	0.0238656
FBgn0000299	1511.18	-0.274866	0.0567226	-4.8458	1.26103e-06	4.65014e-05	2L	Col4a1	0.023905
FBgn0031110	102.009	0.72479	0.263229	2.75346	0.00589686	0.0739727	X	Obp19b	0.0242196
FBgn0031292	3.741	1.26683	0.65493	1.9343	0.0530759	0.349014	2L	CG15824	0.024247
FBgn0003867	412.257	-0.295355	0.0636503	-4.64028	3.47939e-06	0.000114799	3R	tsl	0.0244234
FBgn0032878	5.22078	1.20062	0.600097	2.00071	0.0454232	0.315225	2L	CG9316	0.0244286
FBgn0039711	47.8479	0.545545	0.167337	3.26016	0.00111348	0.0188939	3R	CG7824	0.0244812
FBgn0028379	2.84706	1.44632	0.819063	1.76582	0.0774257	0.429788	3L	fan	0.0247157
FBgn0264826	20.1041	0.738019	0.272672	2.70662	0.0067972	0.0827396	3R	lncRNA:CR44034	0.0251315
FBgn0045064	318.549	0.307579	0.0681293	4.51464	6.3423e-06	0.000196073	2L	bwa	0.0251929
FBgn0265660	2.52658	-1.35152	0.734605	-1.8398	0.065798	0.391802	2R	lncRNA:CR44467	0.0252805
FBgn0040794	1.4945	-1.75572	1.1409	-1.53889	0.123831	0.554048	3L	CG13056	0.0255423
FBgn0038752	158.667	-0.367797	0.0903934	-4.06884	4.72474e-05	0.00120076	3R	CG4462	0.0256478
FBgn0038552	200.794	0.353518	0.0850657	4.15582	3.2412e-05	0.000846612	3R	Alg1	0.0258793
FBgn0003074	3277.68	0.200411	0.0351788	5.69692	1.21988e-08	6.43231e-07	2R	Pgi	0.0259425
FBgn0085491	4.68382	-1.18951	0.598801	-1.98648	0.0469797	0.32187	3L	CG34462	0.0263164
FBgn0041780	2.68743	1.36789	0.755108	1.81152	0.0700604	0.405397	3R	Ssl2	0.0263469
FBgn0027601	1659.16	0.212513	0.0387296	5.48711	4.08559e-08	1.89719e-06	X	pdgy	0.0269025
FBgn0041712	206.856	0.677569	0.240629	2.81582	0.00486526	0.0636148	2R	yellow-d	0.0270928
FBgn0267234	3.06045	-1.37933	0.769885	-1.7916	0.0731971	0.415419	3L	lncRNA:CR45674	0.0271499
FBgn0038236	3245.78	-0.326346	0.0756304	-4.31501	1.59595e-05	0.000453621	3R	Cyp313a1	0.0271973
FBgn0037057	354.516	-0.332309	0.0778279	-4.26979	1.95657e-05	0.000542909	3L	CG10512	0.0272472
FBgn0024740	91.2421	-0.489884	0.143635	-3.41063	0.000648132	0.0118534	2L	Lip2	0.0274211
FBgn0032446	6.97955	-0.972455	0.433197	-2.24483	0.024779	0.213277	2L	IFT43	0.0274358
FBgn0035952	5.34172	-1.1088	0.537701	-2.0621	0.0391978	0.28684	3L	CG5280	0.0275558
FBgn0011704	41.7756	0.581541	0.189637	3.06661	0.00216503	0.0327922	2R	RnrS	0.0282139
FBgn0033663	1542.68	-0.204533	0.0367774	-5.56138	2.6765e-08	1.32463e-06	2R	ERp60	0.0282609
FBgn0264874	35.1557	-0.680099	0.243941	-2.78797	0.00530395	0.0683217	2L	asRNA:CR44065	0.0283467
FBgn0039307	1.34767	-1.77247	1.18348	-1.49768	0.134217	0.572167	3R	CR13656	0.0284489
FBgn0263406	2.9878	-1.4309	0.825904	-1.73252	0.0831805	0.446861	3R	lncRNA:CR43452	0.028488
FBgn0087007	923.936	-0.276829	0.0589291	-4.69766	2.63162e-06	8.91748e-05	3L	bbg	0.0285336
FBgn0034417	153.463	-0.416544	0.111883	-3.72305	0.000196831	0.00423785	2R	CG15117	0.0285974
FBgn0038579	1.78735	1.54712	0.942306	1.64184	0.100623	0.502847	3R	CG14313	0.0286454
FBgn0261675	1.83708	-1.69234	1.09602	-1.54408	0.122568	0.551976	X	Npc1b	0.0286566
FBgn0040503	3.09482	1.61245	1.01225	1.59294	0.111175	0.527817	2R	CG7763	0.0289557
FBgn0039788	3.47318	1.24925	0.660977	1.89	0.0587574	0.368571	3R	Rpt6R	0.0289903
FBgn0267366	0.949484	2.67218	2.40534	1.11094	0.266595	0.753946	3R	mil	0.0292262
FBgn0052548	4.1042	1.2271	0.643389	1.90725	0.0564885	0.359914	X	CG32548	0.0294121
FBgn0036935	1043.48	0.249759	0.0505004	4.94568	7.58769e-07	2.91223e-05	3L	CG14186	0.0296144
FBgn0265831	2.06985	1.38908	0.792751	1.75223	0.0797348	0.437398	X	lncRNA:CR44620	0.0298059
FBgn0001565	636.22	0.270941	0.057398	4.72038	2.35404e-06	8.04939e-05	X	Hlc	0.0298604
FBgn0029766	476.495	0.316231	0.0731021	4.32589	1.51919e-05	0.000433988	X	CG15784	0.0299415
FBgn0262108	35.4502	0.600487	0.201705	2.97705	0.00291038	0.0420495	X	lncRNA:CR42861	0.0300009
FBgn0038407	672.344	-0.290328	0.0639817	-4.53767	5.68788e-06	0.000177879	3R	CG6126	0.0300066
FBgn0012036	3497.36	-0.288251	0.0633651	-4.54905	5.38894e-06	0.000171146	2L	Aldh	0.0302936
FBgn0035817	286.059	-0.328286	0.0778556	-4.2166	2.48011e-05	0.000663164	3L	CG7409	0.0307658
FBgn0020429	1.22355	1.74495	1.17062	1.49062	0.136062	0.574396	2L	GluRIIB	0.0307904
FBgn0263408	14.3614	-0.785363	0.31224	-2.51525	0.0118947	0.124972	3R	asRNA:CR43454	0.0307933
FBgn0027843	1356.71	-0.239635	0.0477093	-5.0228	5.09228e-07	2.04488e-05	3L	CAH2	0.0310426
FBgn0082994	26.5715	-0.637613	0.223485	-2.85305	0.00433024	0.0580314	3L	snoRNA:Psi28S-1837c	0.0311178
FBgn0044812	474.649	-1.1448	0.579835	-1.97435	0.0483422	0.327624	3R	TotC	0.0311762
FBgn0032116	79.2393	-0.486377	0.145292	-3.34758	0.000815217	0.0145552	2L	Mco1	0.0314568
FBgn0038074	172.309	-0.690687	0.254812	-2.71057	0.00671669	0.0819364	3R	Gnmt	0.0315677
FBgn0015037	638.811	0.319132	0.0748218	4.26523	1.99694e-05	0.000552291	2R	Cyp4p1	0.031637
FBgn0261955	3192.99	-0.193436	0.0344652	-5.61249	1.99441e-08	1.00469e-06	X	kdn	0.0323974
FBgn0054054	14.1915	0.804464	0.327959	2.45294	0.0141694	0.14314	2R	CG34054	0.0325708
FBgn0033873	1.71561	1.4888	0.905909	1.64343	0.100294	0.501647	2R	CG6337	0.032591
FBgn0028360	243.171	0.334987	0.0812089	4.125	3.70731e-05	0.000957284	X	Cdc7	0.0327863
FBgn0033359	31.8879	-0.587195	0.197753	-2.96934	0.00298439	0.0428446	NA	NA	0.0329039
FBgn0267978	689.153	-0.282312	0.0621963	-4.53905	5.65087e-06	0.000177617	2R	ap	0.0329959
FBgn0032839	1.60856	-1.85218	1.31415	-1.40941	0.158714	0.616845	2L	AANATL3	0.0330668
FBgn0262169	359.803	-0.285037	0.0632095	-4.5094	6.50126e-06	0.000199892	2R	magu	0.0332288
FBgn0031717	188.664	-0.348591	0.0866958	-4.02085	5.79881e-05	0.00145408	2L	Oscillin	0.0333533
FBgn0040634	14.8301	0.754172	0.298013	2.53066	0.0113847	0.121079	3L	CG4186	0.0342083
FBgn0034692	6.24482	1.01388	0.483912	2.09518	0.0361547	0.274358	2R	CG13502	0.0345259
FBgn0087013	3549.17	0.198176	0.0361738	5.47845	4.2907e-08	1.98428e-06	3R	Karybeta3	0.0346691
FBgn0051871	22.1679	-0.685871	0.256411	-2.67489	0.00747531	0.0889553	2L	CG31871	0.0348003
FBgn0040629	18.3916	-1.51266	0.942872	-1.60431	0.108645	0.520996	3R	CAH5	0.0348182
FBgn0013680	839.278	-1.1048	0.558545	-1.97799	0.0479293	0.325828	MT	ND2	0.0348603
FBgn0051231	1.81198	1.56432	0.999108	1.56572	0.117414	0.542265	3R	CG31231	0.0350546
FBgn0032109	346.69	0.385966	0.102642	3.76031	0.0001697	0.00373274	2L	CG17005	0.0350579
FBgn0052284	10.0758	-0.852953	0.365874	-2.33127	0.019739	0.18138	3L	CG32284	0.0351554
FBgn0034144	1.28451	3.60582	4.2422	0.849988	0.395332	0.8462	2R	CG5089	0.0352143
FBgn0267689	2.19542	1.33729	0.769305	1.73831	0.0821559	0.444147	2L	CG46025	0.0353635
FBgn0261434	5.04111	1.05716	0.520922	2.02941	0.0424169	0.301785	3R	hkb	0.0354067
FBgn0030052	548.6	0.248217	0.0515401	4.816	1.46466e-06	5.29718e-05	X	CG12065	0.0356318
FBgn0037228	222.491	-0.352737	0.0893464	-3.94797	7.88164e-05	0.00190442	3R	CG1092	0.0356931
FBgn0040532	1004.34	-0.277012	0.0612072	-4.5258	6.01676e-06	0.000187043	3R	CG8369	0.035795
FBgn0001257	649.042	-0.356295	0.0908403	-3.92222	8.7738e-05	0.00210199	3L	ImpL2	0.0358572
FBgn0036024	7.37139	0.959499	0.447135	2.14588	0.0318824	0.252818	3L	CG18180	0.0366571
FBgn0085354	214.024	0.339234	0.0844428	4.01733	5.88618e-05	0.00146946	X	CG34325	0.0367268
FBgn0037090	750.102	0.342545	0.0857557	3.99443	6.48493e-05	0.00160474	3L	Est-Q	0.036761
FBgn0053928	2.18359	1.3914	0.828713	1.67899	0.093154	0.479418	2L	CG33928	0.0367915
FBgn0267348	328.419	-0.311922	0.0740648	-4.21148	2.53707e-05	0.000676792	3L	LanB2	0.0368561
FBgn0019686	40.8188	0.556475	0.185241	3.00407	0.00266396	0.0389885	2L	lok	0.0369293
FBgn0044452	1153.08	0.24923	0.0522087	4.77372	1.80857e-06	6.39747e-05	3L	Atg2	0.0370475
FBgn0265525	2.38299	1.41966	0.858557	1.65354	0.0982206	0.497451	2R	asRNA:CR44375	0.0370911
FBgn0011672	637.222	-0.255066	0.0541587	-4.7096	2.48204e-06	8.46144e-05	3R	Mvl	0.0371798
FBgn0046880	1.3637	-1.71825	1.18738	-1.4471	0.147869	0.596504	2R	Obp56b	0.0374663
FBgn0038878	656.522	0.242498	0.0501819	4.83238	1.3491e-06	4.91074e-05	3R	CG3301	0.0377179
FBgn0034618	1337.49	-0.309635	0.0735891	-4.20762	2.58073e-05	0.000686816	2R	CG9485	0.037959
FBgn0024957	808.373	0.268184	0.0587817	4.56237	5.05782e-06	0.000162138	3R	Irp-1B	0.0379915
FBgn0265760	1.9617	1.39504	0.840448	1.65987	0.0969397	0.4934	3L	lncRNA:CR44567	0.0385594
FBgn0041191	390.451	0.298726	0.069774	4.28134	1.85772e-05	0.000518875	3R	Rheb	0.0386119
FBgn0284081	1.80609	-1.65707	1.1245	-1.47362	0.140585	0.583222	3R	CG46303	0.0387323
FBgn0033079	271.525	-0.392211	0.107212	-3.65828	0.000253915	0.00525648	2R	Fmo-2	0.0388937
FBgn0039809	142.06	0.380912	0.102391	3.72017	0.000199085	0.00426277	3R	CG15547	0.0389277
FBgn0031561	1917.62	-0.298882	0.0700023	-4.2696	1.95821e-05	0.000542909	2L	IM33	0.0391581
FBgn0033268	3801.58	-0.272022	0.0604303	-4.50141	6.7504e-06	0.000206427	2R	Obp44a	0.0392162
FBgn0000078	306.603	0.486214	0.151172	3.2163	0.00129854	0.0217048	2R	Amy-d	0.0394932
FBgn0030040	112.754	-0.41162	0.116116	-3.54491	0.000392747	0.00769402	X	CG15347	0.039634
FBgn0262003	12.7955	-0.819647	0.352369	-2.32611	0.0200128	0.183299	3R	CG42821	0.0405203
FBgn0266408	3.55148	1.19108	0.652991	1.82404	0.0681456	0.399928	3R	lncRNA:CR45048	0.0407876
FBgn0263402	11.9739	0.779934	0.325569	2.3956	0.0165932	0.159623	3R	CG43448	0.0408944
FBgn0028583	12.0046	-0.846979	0.37322	-2.26939	0.0232448	0.203645	X	lcs	0.0413344
FBgn0038966	431.897	0.278504	0.0633272	4.39785	1.09327e-05	0.000319596	3R	pinta	0.041521
FBgn0034542	496.437	0.250153	0.0535873	4.66815	3.03931e-06	0.000101767	2R	Fem-1	0.0416723
FBgn0029091	2.08902	-1.60286	1.08091	-1.48288	0.138107	0.578545	3L	Chs2	0.0418683
FBgn0032613	209.468	0.373639	0.10065	3.71224	0.000205431	0.00438201	2L	Nepl9	0.0419053
FBgn0030893	69.7644	0.460902	0.140426	3.28217	0.00103012	0.0176387	X	RhoGAP16F	0.0419986
FBgn0039024	874.968	-0.252376	0.0545117	-4.62976	3.6609e-06	0.000120086	3R	Nepl15	0.04246
FBgn0036880	96.7407	-0.419741	0.121288	-3.4607	0.000538777	0.0100822	3L	Cpr76Bc	0.0424657
FBgn0265068	234.8	0.376298	0.102113	3.68511	0.000228604	0.00480366	3R	asRNA:CR44179	0.0426511
FBgn0024321	729.973	0.247457	0.0529427	4.67405	2.95312e-06	9.92361e-05	3R	NK7.1	0.0428185
FBgn0032008	650.843	0.622719	0.228859	2.72097	0.00650916	0.0800103	2L	CG14277	0.0434952
FBgn0036659	225.426	-0.351018	0.0920835	-3.81196	0.000137871	0.00311771	3L	CG9701	0.0441453
FBgn0041711	204.898	-0.330133	0.0836352	-3.9473	7.90387e-05	0.00190571	3R	yellow-e	0.0442326
FBgn0011569	3.65633	1.18581	0.660625	1.79498	0.0726572	0.413863	3L	can	0.0446369
FBgn0053281	5.57322	-1.01458	0.510665	-1.98679	0.0469458	0.321833	2L	CG33281	0.0448976
FBgn0083956	4106.16	-0.190291	0.0355035	-5.3598	8.3316e-08	3.70133e-06	X	CG34120	0.0449651
FBgn0259938	693.177	-0.311374	0.0766228	-4.06372	4.82963e-05	0.00122466	3R	cwo	0.0452986
FBgn0063385	6.08304	-0.977414	0.481256	-2.03096	0.0422588	0.301348	2R	snoRNA:Me28S-A3407a	0.0453892
FBgn0032727	143.76	0.381356	0.105564	3.61255	0.0003032	0.00610948	2L	CG10623	0.0455289
FBgn0036735	827.343	0.256947	0.056774	4.52579	6.01706e-06	0.000187043	3L	Edc3	0.0455593
FBgn0001291	292.02	0.288334	0.0679979	4.24034	2.23184e-05	0.000605386	2R	Jra	0.0455891
FBgn0034885	2186.77	-0.22082	0.0448737	-4.92092	8.61405e-07	3.26178e-05	2R	Eglp4	0.0457903
FBgn0031260	295.138	-0.296808	0.0712302	-4.16688	3.08797e-05	0.000810342	2L	Spp	0.045846
FBgn0032603	651.084	-0.233614	0.0491062	-4.75731	1.96186e-06	6.87505e-05	2L	CG17928	0.0464184
FBgn0036323	2.05414	-1.41229	0.897313	-1.57391	0.115508	0.538858	3L	CG14118	0.0474392
FBgn0040309	1163.61	-0.227652	0.0474716	-4.79553	1.62243e-06	5.8119e-05	X	Jafrac1	0.0480767
FBgn0037646	145.874	-0.358062	0.0967124	-3.70233	0.000213627	0.00453967	3R	CAHbeta	0.0485055
FBgn0029707	2.59319	1.356	0.843113	1.60833	0.107764	0.518995	NA	NA	0.0487564
FBgn0053300	1.5189	1.61407	1.13204	1.42581	0.153924	0.607796	2L	Muc30E	0.0487812
FBgn0259878	400.136	0.270816	0.0625328	4.33078	1.48582e-05	0.000425534	2R	Fs	0.0492599
FBgn0040259	539.818	0.302968	0.0745938	4.06157	4.87431e-05	0.00123322	3R	Ugt302C1	0.0493827
FBgn0051004	5.51483	1.01394	0.52103	1.94603	0.0516517	0.342443	3R	mesh	0.0495618
FBgn0086034	1.76838	1.51183	1.01733	1.48607	0.137261	0.576956	2L	snoRNA:Me28S-G2743	0.0496732
FBgn0085209	36.0979	-0.542589	0.188425	-2.8796	0.00398182	0.0545277	2L	CG34180	0.0498689
FBgn0263659	540.597	-0.328958	0.0850921	-3.8659	0.000110679	0.0025436	2R	lncRNA:CR43650	0.0499649
FBgn0008651	41.8949	0.541267	0.187901	2.88059	0.00396931	0.0544886	3R	lbl	0.0501491
FBgn0267530	2.63267	-1.23504	0.725672	-1.70193	0.0887679	0.468462	3L	asRNA:CR45870	0.0502399
FBgn0040735	519.676	0.689801	0.278322	2.47843	0.0131963	0.135001	2R	BomT2	0.0505225
FBgn0020385	2853.12	0.253037	0.0565101	4.47773	7.54415e-06	0.000228839	3R	pug	0.0505645
FBgn0038809	1491.59	0.20119	0.0395788	5.08327	3.71e-07	1.50588e-05	3R	CG16953	0.0508422
FBgn0032495	78.442	-0.465089	0.147877	-3.14511	0.00166026	0.0262019	2L	CG16820	0.050949
FBgn0266327	2.01269	-1.32277	0.817882	-1.61731	0.105812	0.514869	2L	asRNA:CR44992	0.0512491
FBgn0001301	423.046	0.280844	0.0667595	4.20681	2.59003e-05	0.000687668	2L	kel	0.0515054
FBgn0020637	5.3245	0.985936	0.502504	1.96205	0.0497568	0.333279	3L	Lcp65Ag2	0.0519015
FBgn0036552	8.26266	-0.859599	0.401418	-2.14141	0.0322411	0.255125	3L	CG17028	0.0522191
FBgn0051741	4.37723	1.14441	0.645523	1.77284	0.0762553	0.426395	2L	CG31741	0.0525848
FBgn0034076	4.61522	1.11597	0.619205	1.80226	0.0715039	0.409777	2R	Jhedup	0.0526582
FBgn0033875	1335.59	-0.246907	0.054907	-4.49682	6.8976e-06	0.000210358	2R	CG6357	0.0531664
FBgn0002868	3597.66	0.253884	0.0573683	4.42551	9.62148e-06	0.000284211	3R	MtnA	0.0532507
FBgn0260972	711.074	0.25516	0.0578228	4.4128	1.02044e-05	0.000299556	2R	alc	0.0532648
FBgn0030815	1.96209	1.43135	0.942848	1.51811	0.128985	0.561819	X	CG8945	0.0533177
FBgn0025687	278.204	-0.378006	0.107374	-3.52046	0.000430798	0.00832384	NA	NA	0.0534239
FBgn0266450	397.913	-0.337889	0.0903621	-3.73928	0.000184551	0.00399706	2L	Kr-h1	0.0547472
FBgn0010383	166.551	0.37596	0.107132	3.50933	0.000449235	0.00865046	X	Cyp18a1	0.0551395
FBgn0001218	3326.19	-0.181289	0.0342077	-5.29967	1.16014e-07	5.11369e-06	X	Hsc70-3	0.0552929
FBgn0033926	7903.43	0.442638	0.139016	3.18409	0.0014521	0.0235085	2R	Arc1	0.0554358
FBgn0016693	794.189	-0.220686	0.0464969	-4.74625	2.07227e-06	7.19492e-05	3R	Past1	0.0556828
FBgn0086608	3.26322	1.20635	0.715351	1.68637	0.0917243	0.476271	3R	CG34112	0.0560266
FBgn0031010	1.32397	-1.52345	1.06135	-1.43538	0.151179	0.602153	X	CG8028	0.0562337
FBgn0031836	938.832	-0.209195	0.042876	-4.87907	1.06589e-06	3.99584e-05	2L	CG11050	0.0563156
FBgn0031399	202.136	0.325909	0.0859037	3.79389	0.000148306	0.00330727	2L	mio	0.0565125
FBgn0040502	8234.89	0.620877	0.240579	2.58076	0.00985842	0.109383	2R	CG8343	0.056807
FBgn0262020	2.17157	-1.38298	0.903738	-1.53029	0.125946	0.557757	3L	CG42831	0.0569607
FBgn0029751	2.66207	1.22609	0.738406	1.66045	0.0968236	0.493254	X	CG17764	0.0571116
FBgn0036765	137.538	0.389531	0.11449	3.40233	0.000668146	0.0121799	3L	CG7408	0.0579681
FBgn0261283	2273.7	0.17781	0.0335666	5.29723	1.17575e-07	5.16231e-06	3L	SREBP	0.0585912
FBgn0045073	832.987	0.218368	0.0462045	4.72613	2.28838e-06	7.87257e-05	X	Stim	0.0586543
FBgn0033906	470.756	-0.253174	0.0584424	-4.33203	1.47744e-05	0.000424209	2R	ReepB	0.0598474
FBgn0083044	7.28827	-0.870537	0.423131	-2.05737	0.0396505	0.288842	3L	snoRNA:Psi18S-1397	0.0602176
FBgn0267465	21.5072	0.63672	0.253837	2.50838	0.0121287	0.126371	3L	asRNA:CR45815	0.0602455
FBgn0039241	3187.43	0.253871	0.0589108	4.30941	1.63688e-05	0.000464084	3R	CG11089	0.0609505
FBgn0033753	28.1464	-0.589113	0.224479	-2.62435	0.00868136	0.100472	2R	Cyp301a1	0.0610374
FBgn0038366	42.7165	-0.522619	0.185266	-2.82091	0.00478882	0.0628726	3R	CG4576	0.0613257
FBgn0266811	1.81828	-1.37901	0.916724	-1.50428	0.132508	0.568489	2R	CG45273	0.0615971
FBgn0026061	455.761	-0.257034	0.0603271	-4.26067	2.03815e-05	0.000562309	3L	Mipp1	0.0622751
FBgn0261534	56.4727	-0.548304	0.201081	-2.72678	0.00639556	0.0789579	2L	l(2)34Fc	0.0626549
FBgn0052082	1634.11	0.192475	0.0385366	4.99461	5.89534e-07	2.32598e-05	3L	IRSp53	0.0632377
FBgn0039511	1.12036	1.70631	1.32869	1.28421	0.199068	0.680487	3R	CG3330	0.0636619
FBgn0267975	1164.29	-0.204076	0.0425383	-4.79745	1.60698e-06	5.7749e-05	3R	vib	0.0657035
FBgn0037144	27.491	-0.600951	0.236046	-2.54591	0.0108992	0.117804	3L	CG7458	0.0661562
FBgn0051861	7.07821	-0.871673	0.433614	-2.01025	0.0444048	0.310084	2L	CG31861	0.0662218
FBgn0038631	71.0769	0.562361	0.212337	2.64844	0.00808637	0.0947525	3R	CG7695	0.066589
FBgn0033602	102.549	-0.386673	0.116556	-3.3175	0.000908278	0.0159146	2R	Cpr47Ee	0.066654
FBgn0033257	16.0026	-0.74359	0.334588	-2.2224	0.0262562	0.222596	2R	sand	0.0667662
FBgn0031461	302.606	0.331056	0.0912284	3.62888	0.000284658	0.00578753	2L	daw	0.0670164
FBgn0051404	2.19151	-1.23912	0.783904	-1.5807	0.113946	0.534567	3R	CG31404	0.0677861
FBgn0034145	1854.66	-0.19533	0.0400169	-4.88119	1.05446e-06	3.96616e-05	2R	CG5065	0.0680011
FBgn0034435	2.0668	1.9854	1.75665	1.13022	0.258384	0.744346	2R	fest	0.0680944
FBgn0040827	4538.23	-0.272825	0.0675323	-4.03991	5.34708e-05	0.00134981	3L	CG13315	0.0683163
FBgn0086346	1040.67	0.200905	0.0419002	4.79485	1.62799e-06	5.81336e-05	3R	ALiX	0.0687214
FBgn0030101	151.698	0.335723	0.094083	3.56837	0.000359205	0.0071235	X	CG12118	0.0697508
FBgn0260934	5762.41	0.154726	0.0280724	5.51168	3.55421e-08	1.67107e-06	2R	par-1	0.0703726
FBgn0285955	1525.87	0.201376	0.0422876	4.76205	1.91635e-06	6.73647e-05	3R	cv-c	0.0705713
FBgn0052192	1.75182	1.30362	0.864813	1.5074	0.131709	0.566389	3L	CG32192	0.0711731
FBgn0010470	432.676	-0.247987	0.0587458	-4.22135	2.4284e-05	0.000650879	2R	Fkbp14	0.0717165
FBgn0052391	8.57749	0.804288	0.387382	2.07621	0.0378741	0.280612	3L	CG32391	0.0718751
FBgn0066101	1144.47	0.20508	0.0436786	4.6952	2.6635e-06	8.99847e-05	3R	LpR1	0.0719074
FBgn0040608	3.3903	-1.16595	0.719566	-1.62035	0.105157	0.513899	3R	CG14246	0.0723625
FBgn0031146	78.3711	-0.429322	0.140343	-3.05909	0.00222012	0.0334917	X	CG15449	0.0725671
FBgn0065055	78.8493	-0.700312	0.309604	-2.26196	0.0236998	0.206031	2L	snoRNA:Psi28S-2648	0.0727468
FBgn0053093	11.0669	0.788245	0.377178	2.08985	0.0366315	0.276119	3R	CG33093	0.0737846
FBgn0261989	95.6531	-0.616732	0.252742	-2.44016	0.0146806	0.146081	2R	CG42807	0.0740239
FBgn0266044	2.74921	1.08298	0.640667	1.69039	0.0909527	0.47339	2L	lncRNA:CR44809	0.0745452
FBgn0038750	8.38352	0.894033	0.466347	1.9171	0.0552253	0.355686	3R	CG4465	0.0750637
FBgn0036781	3.73307	-1.23378	0.799538	-1.54312	0.122802	0.552293	3L	CG13699	0.0752111
FBgn0029765	125.055	-0.400756	0.126834	-3.15968	0.00157942	0.0251371	X	CG16756	0.0753846
FBgn0000053	2625.39	0.372882	0.113129	3.29607	0.000980459	0.0169167	2L	Gart	0.0755366
FBgn0082926	1.73645	-1.32418	0.902802	-1.46675	0.142445	0.586237	2R	snoRNA:Me28S-U1848	0.0757313
FBgn0010323	11.1328	0.767336	0.364073	2.10765	0.0350617	0.268592	2L	Gsc	0.0764535
FBgn0025814	458.464	-0.289877	0.0761678	-3.80577	0.000141363	0.00317758	X	Mgstl	0.0765722
FBgn0259111	2101.62	-0.169988	0.0330623	-5.14146	2.7261e-07	1.14354e-05	2L	Ndae1	0.0765805
FBgn0052549	1933.43	0.181716	0.0367064	4.95052	7.40136e-07	2.85041e-05	X	Nt5b	0.0769051
FBgn0261436	267.062	-0.299953	0.0806238	-3.7204	0.000198909	0.00426277	3R	DhpD	0.0775837
FBgn0027590	2500.98	-0.200422	0.0428809	-4.67393	2.95492e-06	9.92361e-05	2R	GstE12	0.0779427
FBgn0031417	153.6	-0.366839	0.111091	-3.30213	0.000959521	0.0166573	2L	CG3597	0.0781448
FBgn0040271	1020.7	0.218833	0.0492498	4.44334	8.85731e-06	0.00026371	3R	Sulf1	0.0783972
FBgn0036377	30.7098	0.560811	0.219864	2.55072	0.01075	0.117088	3L	CG10710	0.0787034
FBgn0285943	1.1217	1.57731	1.23001	1.28235	0.199718	0.680646	2R	knon	0.0788031
FBgn0032452	0.972462	1.69354	1.39009	1.21829	0.223112	0.710785	2L	CG15484	0.0788312
FBgn0031620	0.761559	1.93944	1.76054	1.10162	0.270629	0.759704	2L	CG11929	0.0792727
FBgn0033644	31.483	-0.591996	0.241066	-2.45574	0.0140594	0.142284	2R	Tret1-2	0.0800949
FBgn0027108	1588.41	-0.193865	0.040974	-4.73141	2.22968e-06	7.6941e-05	X	Inx2	0.0802277
FBgn0266653	4.02016	1.04188	0.612371	1.70138	0.0888712	0.468462	3L	asRNA:CR45160	0.0803044
FBgn0033134	147.02	0.354701	0.106018	3.34568	0.00082082	0.0145916	2R	Tsp42El	0.0804416
FBgn0024912	51.7023	0.45828	0.159679	2.87	0.00410468	0.0556697	3R	agt	0.0805774
FBgn0054043	2.02414	1.18814	0.765052	1.55302	0.120417	0.548783	2L	CG34043	0.0808583
FBgn0038902	5.23594	-0.99946	0.572561	-1.7456	0.0808812	0.439952	3R	CG6800	0.0809912
FBgn0034198	570.002	-0.248708	0.0607626	-4.0931	4.25637e-05	0.00109405	2R	CG11400	0.0818292
FBgn0263453	2.75459	-1.15874	0.736299	-1.57374	0.115548	0.538858	3R	asRNA:CR43476	0.0820316
FBgn0263118	108.307	0.386722	0.12234	3.16103	0.00157212	0.0250917	3R	tx	0.0823797
FBgn0039776	434.883	-0.240944	0.0579104	-4.16063	3.17371e-05	0.000830909	3R	PH4alphaEFB	0.0824388
FBgn0063495	48.8695	-0.45324	0.157753	-2.87309	0.00406481	0.0553285	2R	GstE5	0.082475
FBgn0067905	454.143	0.334638	0.0973381	3.43789	0.000586265	0.0108449	2R	Dso2	0.0828863
FBgn0030348	124.536	-0.40418	0.131506	-3.07346	0.0021159	0.0322646	X	CG10352	0.0829886
FBgn0037753	24.2516	0.578178	0.234748	2.46297	0.0137791	0.140328	3R	CG12947	0.0839727
FBgn0067783	201.328	0.301767	0.0829941	3.636	0.000276899	0.00565014	3R	DPCoAC	0.0844133
FBgn0086054	4.00425	1.01589	0.59501	1.70736	0.0877561	0.465119	3R	snoRNA:Me18S-G1358b	0.0844271
FBgn0051365	112.09	0.366685	0.113094	3.2423	0.00118567	0.019954	3R	CG31365	0.0845407
FBgn0082980	41.1527	-0.599032	0.249705	-2.39896	0.0164417	0.158507	2L	snoRNA:Psi28S-2996	0.0853681
FBgn0052645	43.421	0.562551	0.225481	2.49489	0.0125996	0.130196	X	CG32645	0.0853796
FBgn0032139	159.517	0.344572	0.102993	3.34559	0.000821073	0.0145916	2L	CG13116	0.0864532
FBgn0033067	1247.41	0.540354	0.211933	2.54964	0.0107834	0.117108	2R	CG11211	0.0864948
FBgn0038665	292.036	-0.28062	0.0744798	-3.76773	0.000164738	0.00363067	3R	euc	0.0867675
FBgn0044011	56.5561	0.471766	0.170399	2.76859	0.00562997	0.0718649	2R	Spn43Ad	0.0868492
FBgn0038439	25.0802	-0.575398	0.234922	-2.44931	0.0143129	0.144074	3R	Cad89D	0.086858
FBgn0016687	1109.42	0.234412	0.0561661	4.17356	2.99877e-05	0.000790611	2R	Nurf-38	0.0870442
FBgn0025621	401.402	0.264498	0.0680502	3.88681	0.00010157	0.00239272	X	CG16989	0.087861
FBgn0035625	2297.87	0.155416	0.0296751	5.23727	1.62973e-07	6.99233e-06	3L	Blimp-1	0.0881154
FBgn0053178	216.037	0.308187	0.0868043	3.55037	0.00038469	0.00756245	X	CG33178	0.0886288
FBgn0051809	18.6794	0.627514	0.271963	2.30735	0.0210354	0.189739	2L	CG31809	0.0886399
FBgn0029851	17.0317	0.671296	0.303842	2.20936	0.0271499	0.22711	X	CG14445	0.0888371
FBgn0035490	172.311	0.314114	0.0896357	3.50434	0.000457746	0.00879932	3L	CG1136	0.0893421
FBgn0267460	9.36167	-0.789261	0.397604	-1.98504	0.0471398	0.322379	3L	lncRNA:CR45810	0.0897338
FBgn0062412	72.3528	-0.421136	0.143425	-2.93627	0.00332185	0.047031	3R	Ctr1B	0.0903992
FBgn0051205	1197.33	-0.227648	0.054132	-4.20542	2.60603e-05	0.000689801	3R	CG31205	0.0904603
FBgn0033597	2.10433	-1.26456	0.878479	-1.43948	0.150014	0.599952	2R	Cpr47Ea	0.090818
FBgn0004889	1618.99	0.20871	0.0473003	4.41245	1.02206e-05	0.000299556	3R	tws	0.090871
FBgn0086076	1.87532	1.32688	0.955412	1.3888	0.164893	0.628174	3L	snoRNA:MeU2-A31	0.0914793
FBgn0001098	2993.67	-0.165983	0.0331517	-5.00678	5.53493e-07	2.19916e-05	3R	Gdh	0.0915085
FBgn0039827	288.536	-0.303285	0.0854032	-3.55122	0.000383455	0.00755132	3R	CG1544	0.0920219
FBgn0016075	1424.97	-0.218254	0.0508804	-4.28955	1.79034e-05	0.000502543	2L	vkg	0.092031
FBgn0039310	2.97797	-1.12711	0.725849	-1.55282	0.120467	0.548787	3R	CG11878	0.0920522
FBgn0267013	74.8749	0.462362	0.167594	2.75882	0.00580106	0.073335	2L	lncRNA:CR45457	0.0924551
FBgn0036778	11.3717	-0.730888	0.353515	-2.06749	0.0386879	0.284771	3L	Cyp312a1	0.0928272
FBgn0263485	11.7947	-0.709379	0.337043	-2.10471	0.0353162	0.269627	2R	scaRNA:PsiU2-55	0.0933174
FBgn0034741	5.36073	-1.04375	0.640544	-1.62947	0.103213	0.509476	2R	CG4269	0.0934524
FBgn0020236	4706.41	-0.247439	0.0622077	-3.97762	6.96075e-05	0.0017075	2R	ATPCL	0.0936078
FBgn0039594	1730.06	-0.177968	0.0371877	-4.78566	1.70426e-06	6.06652e-05	3R	snu	0.0940586
FBgn0285913	602.827	0.217242	0.0507758	4.27845	1.88203e-05	0.000524366	3R	red	0.0940702
FBgn0015279	671.695	0.219334	0.0515863	4.25179	2.12067e-05	0.00057941	3R	Pi3K92E	0.094392
FBgn0260960	1107.16	-0.19651	0.0434435	-4.52336	6.0866e-06	0.000188685	3L	Baldspot	0.0944225
FBgn0036381	1309.79	-0.404216	0.136073	-2.97059	0.00297233	0.0427803	3L	CG8745	0.0951887
FBgn0052733	2.12461	-1.22446	0.843415	-1.45179	0.14656	0.594902	X	CR32733	0.0952396
FBgn0001226	13.3645	-0.758641	0.380083	-1.99599	0.0459352	0.317996	3L	Hsp27	0.0966159
FBgn0020386	2236.63	0.170328	0.0349611	4.87194	1.1051e-06	4.12912e-05	3L	Pdk1	0.0966993
FBgn0030242	25.0134	-0.571931	0.239393	-2.38909	0.0168903	0.161929	X	sofe	0.0969016
FBgn0037726	12.0038	1.05942	0.664006	1.5955	0.1106	0.526585	NA	NA	0.0970354
FBgn0030362	1264.11	-0.262709	0.0691457	-3.79935	0.000145075	0.00324164	X	regucalcin	0.0980881
FBgn0085320	7.63343	-0.869862	0.47927	-1.81497	0.069528	0.403762	3R	CG34291	0.0983646
FBgn0004362	288.499	0.293511	0.0825914	3.55377	0.000379753	0.00750461	2R	HmgD	0.0990938
FBgn0034117	1146.18	-0.289226	0.0808744	-3.57624	0.000348574	0.0069493	2R	CG7997	0.0999865
FBgn0051810	6.83323	0.848336	0.46189	1.83666	0.0662596	0.392801	2L	CG31810	0.100005
FBgn0032464	2.9126	1.08612	0.69872	1.55445	0.120078	0.548407	2L	Vha68-3	0.100043
FBgn0038744	229.642	0.28959	0.0810519	3.57289	0.000353057	0.0070139	3R	CG4733	0.100067
FBgn0267228	5.98489	-0.839095	0.453829	-1.84892	0.0644692	0.388014	X	lncRNA:CR45668	0.100215
FBgn0087035	2251.09	0.190057	0.0418852	4.53756	5.69075e-06	0.000177879	3L	AGO2	0.100736
FBgn0046302	24.8262	-0.5975	0.259893	-2.29903	0.0215035	0.191966	2L	CG10650	0.10085
FBgn0029830	79.0159	0.4143	0.144076	2.87557	0.00403297	0.0550278	X	Grip	0.101861
FBgn0035430	2.03669	-1.23585	0.875211	-1.41206	0.157932	0.616442	3L	CG12009	0.102195
FBgn0044046	3.8653	0.990118	0.602081	1.64449	0.100074	0.500841	X	Ilp7	0.102376
FBgn0267515	332.797	-0.437451	0.157487	-2.77769	0.00547462	0.0701995	X	28SrRNA-Psi:CR45855	0.10248
FBgn0034943	130.535	-0.342805	0.106745	-3.21145	0.00132068	0.0218512	2R	Fmo-1	0.103037
FBgn0039622	9.61559	0.727992	0.362145	2.01022	0.0444076	0.310084	3R	eIF4E6	0.1036
FBgn0039789	167.827	-0.32369	0.0978749	-3.30718	0.000942414	0.0164108	3R	CG9717	0.104856
FBgn0029801	661.812	0.237593	0.060065	3.9556	7.63414e-05	0.00185255	X	CG15771	0.105141
FBgn0032955	1137.71	0.220602	0.0534587	4.12658	3.68193e-05	0.000952909	2L	CG2201	0.105164
FBgn0016691	1201.14	-0.186258	0.0410336	-4.53916	5.64788e-06	0.000177617	3R	ATPsynO	0.105316
FBgn0033782	170.302	0.353818	0.113022	3.13054	0.00174486	0.02727	2R	sug	0.105702
FBgn0053542	2.00458	-1.18207	0.82002	-1.44151	0.149439	0.599032	X	upd3	0.105721
FBgn0037549	391.597	0.244844	0.0630656	3.88236	0.000103446	0.00242241	3R	CG7878	0.105737
FBgn0031574	3.00453	1.1174	0.746092	1.49767	0.134219	0.572167	2L	TTLL4B	0.106028
FBgn0031418	400.634	-0.435059	0.157545	-2.76148	0.00575393	0.0730341	2L	CG3609	0.106036
FBgn0267012	148.942	0.412405	0.144668	2.8507	0.00436229	0.0581845	2L	lncRNA:CR45456	0.106318
FBgn0023549	274.568	-0.292116	0.0834784	-3.4993	0.000466488	0.00893692	X	Mct1	0.106394
FBgn0033785	9.08277	-0.768948	0.399553	-1.92452	0.0542894	0.354515	2R	Sans	0.106429
FBgn0267722	1.96607	-1.26732	0.92575	-1.36896	0.171011	0.637913	3R	asRNA:CR46055	0.106659
FBgn0051974	188.321	0.320808	0.0970202	3.30661	0.00094431	0.0164185	2L	CG31974	0.107051
FBgn0032457	1.61304	1.41352	1.11769	1.26467	0.205988	0.688498	2L	CG15483	0.107178
FBgn0035346	270.592	0.271534	0.0745102	3.64425	0.000268167	0.00551184	3L	CG1146	0.107199
FBgn0023441	1035.88	-0.203565	0.0474004	-4.29458	1.75022e-05	0.000492506	2R	fus	0.107563
FBgn0053493	209.76	-0.2945	0.0849842	-3.46535	0.000529534	0.00992569	3L	CG33493	0.108439
FBgn0030895	673.968	-0.225857	0.0562109	-4.01803	5.86866e-05	0.00146834	X	CG7135	0.110737
FBgn0265419	1.9864	1.25627	0.923455	1.3604	0.173702	0.642096	3R	lncRNA:CR44331	0.110915
FBgn0033431	155.666	0.333412	0.104188	3.2001	0.0013738	0.0225319	2R	CG1827	0.111109
FBgn0053958	25.4254	-0.544933	0.230064	-2.36861	0.017855	0.16945	2R	CG33958	0.111513
FBgn0267513	74.3582	0.705098	0.351404	2.00651	0.0448014	0.311695	X	28SrRNA-Psi:CR45853	0.111951
FBgn0036367	2.90939	1.06888	0.705957	1.51409	0.130004	0.563488	3L	CG10116	0.11296
FBgn0035358	2.09756	1.35384	1.05727	1.2805	0.200369	0.681052	3L	CG14949	0.113447
FBgn0033603	12.8429	0.794513	0.430155	1.84704	0.0647415	0.388279	2R	Cpr47Ef	0.113624
FBgn0035673	1.85964	-1.20111	0.862275	-1.39295	0.163633	0.625276	3L	CG6602	0.113703
FBgn0000277	4.20313	1.55115	1.33808	1.15923	0.246361	0.735911	3R	CecA2	0.113824
FBgn0027532	541.965	0.21703	0.0532141	4.07843	4.53406e-05	0.00116278	3L	CG7139	0.114111
FBgn0265635	1.73439	-1.33669	1.03925	-1.28621	0.198371	0.679342	2R	lncRNA:CR44442	0.115065
FBgn0034494	508.724	0.256582	0.0694472	3.69463	0.000220205	0.00465318	2R	CG10444	0.115249
FBgn0053337	3.02179	-1.08154	0.72499	-1.49181	0.13575	0.573957	3R	CG33337	0.11535
FBgn0032833	1940.45	-0.178395	0.0392614	-4.54378	5.52551e-06	0.000174649	2L	COX4	0.115363
FBgn0040070	767.336	-0.23545	0.0607201	-3.87763	0.000105478	0.00244899	2L	Trx-2	0.115785
FBgn0086044	4.40645	-0.924824	0.557808	-1.65796	0.0973253	0.494357	X	snoRNA:Me28S-U1688	0.115954
FBgn0039805	88.1939	-0.37348	0.126435	-2.95393	0.00313753	0.0447018	3R	Cpr100A	0.116152
FBgn0037324	9.0849	0.753474	0.397253	1.89671	0.0578663	0.365192	3R	Orco	0.116821
FBgn0263480	2.24199	-1.14988	0.807762	-1.42354	0.15458	0.608613	3R	snoRNA:Irbp-a	0.116849
FBgn0030615	163.374	-0.349159	0.113761	-3.06923	0.00214611	0.0325493	X	Cyp4s3	0.117037
FBgn0027585	1390.62	0.170034	0.0365689	4.6497	3.32426e-06	0.000110326	2R	CG8740	0.117085
FBgn0035581	7.04662	0.80466	0.443603	1.81392	0.06969	0.404102	3L	Dnah3	0.117259
FBgn0023529	1028.01	-0.226582	0.057385	-3.94844	7.86608e-05	0.00190442	X	CG2918	0.117505
FBgn0039537	514.803	0.247381	0.0659092	3.75336	0.000174482	0.00381561	3R	Hsdl2	0.117566
FBgn0036762	1433.79	-0.198158	0.046572	-4.25487	2.09169e-05	0.000572881	3L	CG7430	0.118228
FBgn0266577	1.35946	1.32365	1.0335	1.28075	0.200282	0.681052	2R	asRNA:CR45108	0.11902
FBgn0037807	152.449	-0.335697	0.10736	-3.12684	0.00176697	0.0275394	3R	CG6293	0.119097
FBgn0022355	25492.1	-0.22034	0.0551197	-3.99748	6.40196e-05	0.00158769	X	Tsf1	0.119114
FBgn0038197	942.348	0.217687	0.0540951	4.02416	5.71785e-05	0.00143698	3R	foxo	0.119235
FBgn0040099	902.828	0.22999	0.0590139	3.89721	9.73084e-05	0.00230194	2L	lectin-28C	0.119486
FBgn0012037	390.462	-0.299074	0.089712	-3.33371	0.000856972	0.0151331	2L	Ance	0.120985
FBgn0053172	38.3214	-0.474357	0.188181	-2.52075	0.0117106	0.123728	X	CG33172	0.121288
FBgn0034756	5.77584	-1.37058	1.10575	-1.2395	0.215159	0.699871	2R	Cyp6d2	0.121757
FBgn0029870	2163.73	0.162322	0.0343725	4.72244	2.33032e-06	7.99252e-05	X	Marf	0.121817
FBgn0019932	162.988	-0.301902	0.0912681	-3.30786	0.000940131	0.0163963	2L	SamDC	0.121955
FBgn0041342	1004.96	0.186396	0.0427489	4.36024	1.29921e-05	0.000374942	3L	Pcyt1	0.122804
FBgn0265457	1.4489	1.32657	1.05323	1.25953	0.207838	0.691811	X	lncRNA:CR44357	0.124426
FBgn0052412	151.15	-0.325058	0.103317	-3.14621	0.00165401	0.0261765	3L	QC	0.124699
FBgn0033292	1.63145	-1.24528	0.946802	-1.31525	0.188426	0.664422	2R	Cyp4ad1	0.125126
FBgn0032582	2.70597	1.17156	0.854377	1.37124	0.170299	0.63755	2L	CG13258	0.125695
FBgn0032224	202.736	0.29139	0.0871389	3.34397	0.000825877	0.0146528	2L	Sps2	0.126363
FBgn0032083	14.4595	0.649096	0.318859	2.03568	0.0417823	0.298895	2L	CG9541	0.127319
FBgn0033574	349.038	0.248859	0.0680401	3.65753	0.000254657	0.00525648	2R	Spn47C	0.127524
FBgn0035791	56.8708	-0.433924	0.165437	-2.6229	0.00871853	0.100593	3L	CG8539	0.127734
FBgn0033128	124.99	0.350284	0.117336	2.9853	0.00283302	0.0411426	2R	Tsp42Eg	0.128105
FBgn0086347	468.494	0.261554	0.0737214	3.54788	0.00038835	0.00762111	2L	Myo31DF	0.128203
FBgn0038100	691.339	0.22272	0.0573461	3.88379	0.000102842	0.00241763	3R	Paip2	0.129369
FBgn0038799	182.408	-0.299085	0.0914586	-3.27017	0.00107483	0.0182931	3R	MFS9	0.129454
FBgn0032914	3.89482	0.971386	0.628294	1.54607	0.122088	0.550836	2L	CG14397	0.12966
FBgn0036022	7382.04	0.571324	0.26041	2.19394	0.0282399	0.234872	3L	CG8329	0.130299
FBgn0014466	1.92795	1.20531	0.91179	1.32192	0.186196	0.66125	X	Cp7Fc	0.131852
FBgn0013673	15.7323	-0.708933	0.373366	-1.89877	0.0575954	0.364093	MT	ATP8	0.13219
FBgn0040688	4.03312	0.917509	0.574706	1.59648	0.110381	0.525993	3L	CG12483	0.132387
FBgn0031702	397.006	-0.245972	0.0675484	-3.64142	0.000271137	0.00555556	2L	fusl	0.132637
FBgn0050033	142.533	0.616592	0.296905	2.07673	0.0378265	0.280612	2R	CG30033	0.132764
FBgn0031756	9.04024	0.830011	0.486609	1.7057	0.0880631	0.466309	2L	CG13992	0.133097
FBgn0038814	16.9493	0.5775	0.267068	2.16237	0.0305897	0.246377	3R	CG15923	0.133481
FBgn0038200	4.50885	0.913495	0.572135	1.59664	0.110345	0.525993	3R	CG9920	0.133524
FBgn0039051	26.5651	-0.605484	0.289121	-2.09423	0.0362399	0.274819	3R	CG17109	0.134156
FBgn0082998	3.04381	-1.01621	0.686098	-1.48114	0.138568	0.578815	X	snoRNA:Psi28S-1192d	0.1342
FBgn0038179	279.5	0.264001	0.075855	3.48033	0.000500792	0.00949063	3R	CG9312	0.134495
FBgn0015513	1392.15	-0.158703	0.0341068	-4.65311	3.26962e-06	0.000108833	3R	mbc	0.134721
FBgn0033153	43.4719	0.512516	0.220477	2.32458	0.0200944	0.183748	2R	Gadd45	0.134989
FBgn0085484	531.766	-0.224754	0.0589015	-3.81576	0.000135765	0.00308244	3L	Pdxk	0.135154
FBgn0053192	18.5449	0.725226	0.390781	1.85584	0.0634767	0.385027	3R	MtnD	0.135402
FBgn0037939	2.65943	1.02722	0.701583	1.46415	0.143154	0.587398	3R	CG14718	0.135776
FBgn0031826	3.62563	0.912411	0.575091	1.58655	0.112614	0.531245	2L	CG9550	0.136352
FBgn0001250	1211.75	-0.19608	0.0476893	-4.11162	3.92888e-05	0.00101218	X	if	0.136811
FBgn0038110	114.288	-0.343743	0.116294	-2.95582	0.00311842	0.0445299	3R	CG8031	0.137581
FBgn0015039	964.367	-0.283358	0.0855322	-3.31288	0.000923422	0.0161549	2R	Cyp9b2	0.138077
FBgn0038256	392.397	0.253485	0.0717197	3.53438	0.000408738	0.00794724	3R	CG7530	0.138374
FBgn0039486	45.5533	-0.466821	0.190977	-2.44438	0.0145103	0.144897	3R	CAH9	0.138622
FBgn0042189	0.575022	2.86427	4.26428	0.671689	0.501782	0.899573	2L	CG17376	0.138737
FBgn0040074	1726.23	-0.330944	0.10985	-3.01268	0.00258948	0.0380464	3L	retinin	0.13929
FBgn0027364	4.93681	-0.898692	0.564888	-1.59092	0.111628	0.529024	3L	Six4	0.139392
FBgn0259164	36.0557	-0.476542	0.197954	-2.40733	0.0160696	0.156183	3L	CG42269	0.139664
FBgn0004646	1232.93	-0.178737	0.041503	-4.30661	1.65777e-05	0.00046883	X	ogre	0.139814
FBgn0266404	1.27048	-1.37858	1.17709	-1.17118	0.241528	0.730376	3R	asRNA:CR45044	0.141048
FBgn0033730	333.006	-0.255864	0.0732406	-3.49348	0.000476769	0.00910299	2R	Cpr49Ag	0.141285
FBgn0050105	8.34722	-0.762711	0.431941	-1.76578	0.0774334	0.429788	2R	CG30105	0.142093
FBgn0262541	4.95168	0.889425	0.559966	1.58836	0.112206	0.530445	3R	CG43095	0.142909
FBgn0261703	1255.17	0.184236	0.0438131	4.20505	2.61029e-05	0.000689801	X	gce	0.143083
FBgn0065071	19.8559	-0.582202	0.277022	-2.10164	0.0355845	0.271125	X	snoRNA:Or-CD10	0.143397
FBgn0028542	93.5632	0.354184	0.123695	2.86336	0.00419178	0.0565214	2L	NimB4	0.143844
FBgn0039017	24.7781	0.526928	0.235785	2.23478	0.0254317	0.217402	3R	CG6985	0.14446
FBgn0266213	2.04723	-1.05317	0.74933	-1.40548	0.159879	0.61798	2L	lncRNA:CR44908	0.145031
FBgn0051183	486.376	-0.254744	0.0733581	-3.4726	0.000515435	0.00969361	3R	CG31183	0.145361
FBgn0050403	17.3546	0.58142	0.27787	2.09241	0.0364015	0.27561	2R	CG30403	0.145682
FBgn0030060	398.345	-0.257554	0.0747289	-3.44652	0.000567866	0.0105739	X	CG2004	0.145896
FBgn0243512	626.858	0.239295	0.0665599	3.59518	0.000324165	0.00650868	3R	puc	0.146232
FBgn0030073	29.1746	-0.511429	0.225534	-2.26763	0.0233518	0.20409	X	CG10962	0.14639
FBgn0036970	3.62875	-0.987291	0.673923	-1.46499	0.142923	0.587123	3L	Spn77Bc	0.146501
FBgn0036015	5997.88	0.559896	0.261772	2.13887	0.0324465	0.25515	3L	CG3088	0.146692
FBgn0014857	503.342	0.208748	0.0537691	3.8823	0.000103474	0.00242241	2L	His3.3A	0.147267
FBgn0036876	203.251	-0.306433	0.0988444	-3.10015	0.00193422	0.0296949	3L	CG9451	0.1474
FBgn0030773	2699.54	0.523012	0.234794	2.22753	0.0259118	0.220504	X	CG9676	0.147993
FBgn0263970	4.12534	0.853112	0.528602	1.6139	0.106549	0.515865	2R	lncRNA:CR43724	0.148044
FBgn0036622	43.0906	-0.431888	0.171962	-2.51154	0.0120207	0.125827	3L	Agpat4	0.148164
FBgn0050486	2.86506	-1.05309	0.755154	-1.39454	0.163155	0.624717	2R	CG30486	0.148182
FBgn0030653	9.86404	0.712505	0.391273	1.82099	0.0686079	0.401374	X	CG7860	0.148221
FBgn0265270	2.04428	1.08429	0.793911	1.36576	0.172016	0.639969	2L	lncRNA:CR43239	0.148298
FBgn0263767	1.55447	1.29583	1.07925	1.20068	0.229876	0.71814	3L	lncRNA:CR43684	0.148801
FBgn0267081	2.52339	-1.09518	0.809158	-1.35349	0.175901	0.646355	X	asRNA:CR45525	0.149083
FBgn0036665	59.1845	-0.420433	0.164982	-2.54836	0.0108232	0.117211	3L	CG13024	0.149135
FBgn0015569	358.178	-0.242757	0.0685022	-3.54378	0.000394427	0.00771355	3R	alpha-Est10	0.149158
FBgn0039780	2.84722	1.02371	0.721784	1.4183	0.156102	0.613106	3R	PH4alphaNE1	0.149377
FBgn0002937	1012.72	-0.198605	0.0499919	-3.97275	7.10463e-05	0.0017315	3R	ninaB	0.150001
FBgn0025628	538.282	-0.218883	0.0583526	-3.75103	0.000176106	0.00383626	X	CG4199	0.150753
FBgn0027525	1154.5	0.215594	0.0570202	3.78102	0.000156187	0.00346539	2R	LTV1	0.151137
FBgn0032668	4.67063	-0.839037	0.518267	-1.61893	0.105462	0.514018	2L	CG17681	0.151476
FBgn0053475	8.05663	-0.727418	0.408361	-1.78131	0.074862	0.42216	2R	CG33475	0.151746
FBgn0033439	43.428	-0.441193	0.179553	-2.45718	0.0140034	0.141844	2R	CG1773	0.152101
FBgn0001224	69.3668	-0.398946	0.152756	-2.61165	0.00901064	0.103025	3L	Hsp23	0.152777
FBgn0264947	7.11326	-0.730807	0.412919	-1.76985	0.0767515	0.427475	2L	asRNA:CR44116	0.153184
FBgn0031715	1.48266	-1.21553	0.98186	-1.23798	0.215723	0.700897	2L	tomb	0.155001
FBgn0034534	309.445	0.250534	0.0729066	3.43636	0.000589578	0.0108884	2R	maf-S	0.155207
FBgn0023550	41.2175	-0.482114	0.209204	-2.30451	0.0211939	0.190711	X	FarO	0.15597
FBgn0052699	479.829	0.245371	0.0706491	3.4731	0.000514492	0.00969361	X	LPCAT	0.155979
FBgn0041713	602.144	-0.204326	0.0529783	-3.8568	0.000114883	0.00262418	2L	yellow-c	0.156677
FBgn0086356	4.23496	0.86867	0.556315	1.56147	0.118412	0.544836	2R	tum	0.156707
FBgn0260474	148.167	-0.317897	0.106937	-2.97274	0.00295155	0.0425354	2R	CG30002	0.156941
FBgn0038983	308.899	0.268511	0.0816907	3.28692	0.00101289	0.0173964	3R	CG5326	0.157022
FBgn0002869	1.80193	-1.11383	0.849446	-1.31124	0.189777	0.666081	3R	MtnB	0.157068
FBgn0039474	8.83359	0.819881	0.505707	1.62126	0.104963	0.513617	3R	CG6283	0.157531
FBgn0264448	3.75188	-0.93275	0.628847	-1.48327	0.138003	0.578463	2L	asRNA:CR43866	0.157663
FBgn0267643	14.3413	-0.60001	0.300733	-1.99516	0.0460256	0.318069	3L	lncRNA:CR45981	0.157683
FBgn0032170	582.748	0.212929	0.0566609	3.75795	0.000171313	0.00376089	2L	CG4658	0.157785
FBgn0267459	16.5374	-0.575968	0.28126	-2.04782	0.0405779	0.293137	3L	lncRNA:CR45809	0.157913
FBgn0037935	445.024	0.220873	0.0600628	3.67736	0.000235661	0.00493357	3R	CG6834	0.158029
FBgn0033461	1.90146	1.07001	0.795214	1.34557	0.178442	0.64911	2R	CG12923	0.158158
FBgn0023495	10.5016	0.652848	0.346351	1.88493	0.0594392	0.371586	3R	Lip3	0.158364
FBgn0017482	93.6379	0.392198	0.150477	2.60637	0.00915082	0.104196	2R	T3dh	0.158668
FBgn0034474	466.029	0.525662	0.242484	2.16782	0.0301724	0.24503	2R	Obp56g	0.158777
FBgn0014000	478.807	-0.244795	0.0707967	-3.45771	0.000544783	0.0101777	2L	Hf	0.158871
FBgn0267161	2.88018	1.00534	0.716359	1.40341	0.160495	0.618808	X	asRNA:CR45601	0.158933
FBgn0039670	2.55998	-1.08836	0.820442	-1.32656	0.184655	0.659587	3R	CG7567	0.15905
FBgn0260486	2069.51	0.155251	0.0346068	4.48613	7.25279e-06	0.000220594	2L	Ziz	0.159254
FBgn0261287	1.19475	1.41603	1.29383	1.09444	0.27376	0.760094	3R	ymp	0.159698
FBgn0040609	9.10195	-0.807989	0.496293	-1.62805	0.103515	0.509552	3R	CG3348	0.160004
FBgn0039749	25.1637	-0.497145	0.222084	-2.23854	0.0251859	0.215901	3R	CG11498	0.160378
FBgn0265182	1758.1	0.165584	0.0383692	4.31555	1.59209e-05	0.000453621	2R	CG44247	0.160517
FBgn0051174	4.89289	-0.844976	0.536062	-1.57627	0.114964	0.538058	3R	CG31174	0.160768
FBgn0034487	20.0977	0.551593	0.263727	2.09153	0.0364805	0.275902	2R	Efhc1.2	0.161006
FBgn0265813	12.4074	0.702836	0.393931	1.78416	0.074398	0.420595	2L	lncRNA:CR44602	0.161025
FBgn0267454	11.9535	-0.659232	0.354117	-1.86162	0.0626566	0.382585	3L	asRNA:CR45804	0.161036
FBgn0036334	220.724	-0.270856	0.0835051	-3.24359	0.00118035	0.0199103	3L	CG11267	0.161041
FBgn0037630	2.22727	1.09071	0.827464	1.31814	0.187458	0.662471	3R	Ir85a	0.161045
FBgn0031902	139.224	-0.301392	0.0990735	-3.0421	0.00234932	0.0352523	2L	Wnt6	0.161296
FBgn0039915	1012.1	-0.227181	0.0632073	-3.59423	0.000325355	0.00652098	4	Gat	0.161314
FBgn0033446	664.656	0.218588	0.0595678	3.66956	0.000242965	0.00505833	2R	CG1648	0.162152
FBgn0011705	39.7413	0.466161	0.200773	2.32184	0.0202418	0.184796	2L	rost	0.162345
FBgn0031267	46.1961	0.435882	0.180094	2.4203	0.0155077	0.151769	2L	Ipk2	0.162664
FBgn0262952	3427.64	-0.294178	0.0955995	-3.07719	0.00208965	0.0319075	MT	ND4	0.162789
FBgn0261477	773.986	0.189814	0.0477502	3.97514	7.03392e-05	0.00172171	2R	slim	0.162833
FBgn0031782	37.2791	0.443667	0.185451	2.39237	0.0167398	0.160623	2L	WDR79	0.162906
FBgn0037683	33.0909	0.555309	0.26791	2.07274	0.0381963	0.281872	3R	CG18473	0.163149
FBgn0265807	2.30383	1.08136	0.824009	1.31231	0.189414	0.665634	2L	lncRNA:CR44596	0.165434
FBgn0026630	620.189	0.209049	0.055883	3.74084	0.000183405	0.00397988	3L	nes	0.165527
FBgn0035251	349.567	0.229699	0.0649954	3.53408	0.000409194	0.00794724	3L	Vta1	0.166634
FBgn0034322	2.1856	-1.0664	0.811589	-1.31397	0.188857	0.664504	2R	CG18536	0.16907
FBgn0267003	3.21926	-0.886694	0.593416	-1.49422	0.135118	0.573185	2L	lncRNA:CR45447	0.169515
FBgn0259977	88.0514	-0.405375	0.162586	-2.4933	0.0126563	0.130662	2R	Tdc1	0.170107
FBgn0039752	1.41899	-1.28377	1.11984	-1.14638	0.251636	0.740782	3R	CG15530	0.170111
FBgn0260007	20.4165	0.536907	0.257479	2.08524	0.0370471	0.276937	2R	CG42493	0.170433
FBgn0000439	232.114	0.280804	0.0901222	3.11582	0.00183436	0.028511	3R	Dfd	0.170441
FBgn0030160	2114.9	-0.181447	0.0452607	-4.00894	6.09918e-05	0.00151927	X	CG9691	0.171889
FBgn0035121	769.109	-0.193003	0.0498818	-3.86921	0.000109191	0.00251965	3L	Tudor-SN	0.171933
FBgn0265106	4.95281	0.900061	0.614075	1.46572	0.142725	0.58687	2R	lncRNA:CR44208	0.17338
FBgn0036877	19.4417	-0.557903	0.276042	-2.02108	0.0432712	0.305743	3L	CG9452	0.173433
FBgn0028789	1.98879	-1.13708	0.916737	-1.24035	0.214845	0.699658	3L	Doc1	0.174011
FBgn0036990	66.9132	-0.37675	0.145614	-2.58732	0.00967257	0.108065	3L	mRpL15	0.174202
FBgn0034706	276.968	0.290997	0.0961689	3.0259	0.00247896	0.0368545	2R	CG11275	0.174478
FBgn0031490	47.5748	-0.414672	0.170209	-2.43624	0.0148406	0.147137	2L	CG17264	0.174483
FBgn0038211	501.631	0.221625	0.0623883	3.55235	0.000381814	0.00753214	3R	CG9649	0.174765
FBgn0039209	1997.78	0.16373	0.0387455	4.22577	2.38127e-05	0.000639767	3R	REPTOR	0.175003
FBgn0262717	215.819	0.271	0.0860393	3.14973	0.00163424	0.0258999	3R	Skeletor	0.175715
FBgn0038917	33.1888	-0.455774	0.199458	-2.28506	0.0223094	0.197288	3R	CG6678	0.176719
FBgn0002609	12.1721	-0.633187	0.342834	-1.84692	0.064759	0.388279	3R	E(spl)m3-HLH	0.176738
FBgn0034573	333.89	0.231605	0.0672595	3.44345	0.000574334	0.0106483	2R	Sou	0.177585
FBgn0266268	224.739	-0.254937	0.0783833	-3.25245	0.00114416	0.0193854	3R	FeCH	0.177868
FBgn0036623	657.889	-0.207055	0.0564013	-3.6711	0.000241507	0.00503727	3L	Agpat3	0.178266
FBgn0015522	236.644	0.274801	0.0884622	3.10642	0.00189367	0.0292315	2R	olf186-M	0.178567
FBgn0000139	168.797	0.279568	0.0909827	3.07277	0.00212085	0.032286	3R	ash2	0.178886
FBgn0038818	1007.84	0.195943	0.051819	3.7813	0.000156009	0.00346539	3R	Nep4	0.179503
FBgn0261529	1.84381	1.15633	0.956048	1.20949	0.226475	0.715211	2L	ms(2)34Fe	0.179552
FBgn0034291	9.29387	-2.12137	2.77888	-0.763389	0.445232	0.874346	2R	CG5770	0.179689
FBgn0028896	4.55447	0.855255	0.57149	1.49654	0.134514	0.572888	2L	CG17329	0.179835
FBgn0266590	40.6909	-0.429498	0.18224	-2.35677	0.0184345	0.173926	3L	lncRNA:CR45115	0.179925
FBgn0259236	108.09	0.319799	0.1131	2.82759	0.00469003	0.0617529	3L	comm3	0.179988
FBgn0284416	3.16219	1.04237	0.802462	1.29896	0.193958	0.672801	2L	lncRNA:TS9	0.180939
FBgn0034904	1.27581	1.23411	1.07406	1.14901	0.250551	0.739916	2R	CG15800	0.181206
FBgn0033250	3791.29	0.146268	0.0328777	4.44884	8.63341e-06	0.000257723	2R	CG14762	0.181689
FBgn0035928	1.78152	1.13664	0.934555	1.21624	0.223895	0.711269	3L	CG13310	0.182488
FBgn0029629	475.278	0.238796	0.0713168	3.34839	0.000812835	0.0145411	X	eIF3g1	0.182861
FBgn0013694	26.7947	-0.748978	0.460044	-1.62806	0.103513	0.509552	MT	trnG	0.182916
FBgn0263415	9.46343	-0.667259	0.379717	-1.75725	0.0788746	0.433733	X	lncRNA:CR43461	0.183642
FBgn0035455	1.97278	1.05933	0.830575	1.27541	0.202163	0.68361	3L	CG10862	0.18387
FBgn0050324	1.88495	-1.10255	0.892529	-1.23531	0.216716	0.701688	2R	CG30324	0.185263
FBgn0033953	1.16971	2.54714	3.92205	0.649442	0.516053	0.904723	2R	CG12861	0.185435
FBgn0039028	37.2058	0.465231	0.210285	2.21238	0.0269404	0.226187	3R	CG13840	0.186112
FBgn0052068	442.607	0.217907	0.0620735	3.51047	0.00044731	0.00862811	3L	Adi1	0.18627
FBgn0036288	156.326	-0.288076	0.0968425	-2.97468	0.00293294	0.0423214	3L	CG10660	0.186377
FBgn0032864	937.767	0.181875	0.0466875	3.89557	9.79684e-05	0.00231271	2L	CG2493	0.186587
FBgn0266705	11.485	0.651278	0.367108	1.77408	0.0760501	0.425934	3R	asRNA:CR45195	0.18676
FBgn0051547	646.978	-0.202007	0.0551581	-3.66232	0.000249938	0.00519393	3R	NKCC	0.187214
FBgn0267743	5.86433	0.774264	0.492747	1.57132	0.116108	0.539829	2L	asRNA:CR46074	0.18878
FBgn0037167	33.1915	0.526401	0.259209	2.0308	0.0422753	0.301348	3L	CG11425	0.189135
FBgn0031646	44.9812	-0.417882	0.177664	-2.35209	0.0186684	0.175338	2L	snsl	0.189464
FBgn0040682	11.9889	-0.614911	0.33553	-1.83266	0.0668536	0.394961	3R	CG14664	0.189477
FBgn0266859	5.81064	-0.774913	0.49446	-1.56719	0.11707	0.542069	2R	lncRNA:CR45320	0.189727
FBgn0033052	1078.86	0.166037	0.0407346	4.07606	4.58045e-05	0.00116936	2R	SCAP	0.190349
FBgn0052113	1006.72	0.181344	0.0468057	3.87439	0.000106892	0.00247673	3L	Vps13D	0.190491
FBgn0035909	493.296	-0.203601	0.0562666	-3.6185	0.000296315	0.00599215	3L	ergic53	0.19127
FBgn0037744	502.917	0.203668	0.0563255	3.61591	0.000299293	0.00604155	NA	NA	0.191555
FBgn0021765	1035.78	0.193462	0.0519694	3.72261	0.00019717	0.00423785	X	scu	0.191952
FBgn0037248	158.804	-0.289844	0.0989623	-2.92883	0.00340237	0.0479305	3R	srl	0.192575
FBgn0004395	1004.11	0.176479	0.0450848	3.91439	9.06345e-05	0.00215764	3R	unk	0.19344
FBgn0031926	39.5891	-0.437131	0.192764	-2.2677	0.0233474	0.20409	2L	CG6739	0.193511
FBgn0038603	747.175	-0.192953	0.0519391	-3.71498	0.000203223	0.00434313	3R	PKD	0.193916
FBgn0050121	5.5888	0.836879	0.568774	1.47137	0.14119	0.584872	2R	lncRNA:CR30121	0.194307
FBgn0001145	8430.06	-0.139016	0.0310784	-4.47309	7.70985e-06	0.000233238	X	Gs2	0.194633
FBgn0037712	88.099	-0.345186	0.131638	-2.62224	0.00873544	0.100685	3R	CG16789	0.194698
FBgn0015316	12.9947	-0.574111	0.302921	-1.89525	0.0580595	0.365797	2L	Try29F	0.195131
FBgn0032322	124.747	0.32598	0.12019	2.71221	0.00668364	0.0817099	2L	CG16743	0.195433
FBgn0035539	105.024	-0.317933	0.115474	-2.75329	0.00589998	0.0739727	3L	slow	0.19556
FBgn0264471	3.42764	0.911669	0.659865	1.3816	0.167095	0.632696	3L	lncRNA:CR43879	0.195704
FBgn0037203	101.049	-0.323483	0.118802	-2.72288	0.0064715	0.079634	3L	slif	0.195838
FBgn0051718	2.62726	-1.03115	0.816834	-1.26238	0.206813	0.690029	2L	Ir31a	0.196905
FBgn0013771	286.707	0.246219	0.0770289	3.19644	0.00139133	0.0227532	2R	Cyp6a9	0.197997
FBgn0053640	1.3742	1.19282	1.05385	1.13187	0.257689	0.743393	2L	CG33640	0.1984
FBgn0030929	2.01694	-1.10283	0.920416	-1.19819	0.230843	0.719651	X	CG15043	0.198538
FBgn0027500	3.22705	-0.904199	0.655152	-1.38014	0.167545	0.633147	3L	spd-2	0.19882
FBgn0052137	227.587	0.257329	0.0827952	3.10801	0.00188349	0.029154	3L	CG32137	0.198962
FBgn0036663	10884.9	0.161434	0.0395967	4.07694	4.56314e-05	0.00116758	3L	CG9674	0.199186
FBgn0264571	16.1659	-0.569393	0.30148	-1.88866	0.0589374	0.369062	3L	lncRNA:CR43943	0.199466
FBgn0085359	160.238	0.546633	0.282189	1.93711	0.0527314	0.347965	X	CG34330	0.200189
FBgn0033224	1066.25	0.175471	0.0452449	3.87824	0.000105213	0.00244899	2R	Nop17l	0.200442
FBgn0052436	4.83429	0.901976	0.655528	1.37595	0.168836	0.636358	3L	CG32436	0.200998
FBgn0023535	9.0688	0.663095	0.390507	1.69804	0.0895011	0.469954	X	arg	0.201819
FBgn0032685	370.891	0.376515	0.153681	2.44998	0.0142863	0.143934	2L	CG10211	0.201976
FBgn0266899	2.26262	-1.00065	0.785563	-1.2738	0.202736	0.683908	2L	lncRNA:CR45359	0.202527
FBgn0032253	645.806	0.241419	0.075317	3.20538	0.00134886	0.0222197	2L	LManI	0.202823
FBgn0039319	12.012	-0.617245	0.347224	-1.77766	0.0754602	0.424685	3R	CG13659	0.202897
FBgn0038371	9.99425	0.6314	0.360644	1.75076	0.0799876	0.43781	3R	Pbp45	0.20294
FBgn0019952	259.045	-0.240059	0.0746975	-3.21375	0.00131013	0.0217724	3R	Orct	0.203228
FBgn0051201	13.1167	0.584303	0.317537	1.84011	0.0657522	0.391736	3R	GluRIIE	0.203846
FBgn0000454	784.667	-0.185158	0.0495617	-3.73591	0.000187034	0.00404309	3R	Dip-B	0.20404
FBgn0013684	4626.31	-0.340452	0.131066	-2.59756	0.00938898	0.106264	MT	ND5	0.204067
FBgn0261386	6.00585	0.716094	0.446404	1.60414	0.108683	0.520996	Unknown	Gpa2	0.204081
FBgn0039178	769.853	-0.178847	0.0469615	-3.80837	0.000139888	0.0031507	3R	CG6356	0.204496
FBgn0086043	2.47885	1.02207	0.818429	1.24881	0.211733	0.696138	X	snoRNA:Me18S-C1024	0.204603
FBgn0024945	159.187	0.278166	0.0948149	2.93378	0.00334861	0.0473505	3L	NitFhit	0.204881
FBgn0051955	40.4793	-0.453294	0.209236	-2.16642	0.0302789	0.24545	2L	CG31955	0.204885
FBgn0086348	628.652	-0.22632	0.0682183	-3.31759	0.000907972	0.0159146	3L	se	0.204904
FBgn0003372	9.34179	0.654533	0.385457	1.69807	0.0894944	0.469954	2L	Sgs1	0.206023
FBgn0039257	597.109	0.257476	0.0840276	3.06419	0.00218262	0.0330113	3R	tnc	0.206466
FBgn0004507	4689.46	-0.16443	0.0412874	-3.98257	6.81749e-05	0.00168334	2L	GlyP	0.206502
FBgn0032521	183.545	0.265813	0.0885179	3.00293	0.00267392	0.0390835	2L	CG7110	0.207063
FBgn0011762	31.719	0.461765	0.216687	2.13102	0.0330875	0.258559	3L	Prim1	0.20722
FBgn0278599	1.11212	1.30116	1.25498	1.0368	0.299831	0.782265	2R	asRNA:CR46269	0.20861
FBgn0003943	1921.17	0.143234	0.0334058	4.28771	1.80526e-05	0.000505472	3L	Ubi-p63E	0.209206
FBgn0036016	26.283	0.520063	0.264876	1.96343	0.0495968	0.332729	3L	CG3306	0.209678
FBgn0263442	12.8565	0.599834	0.336565	1.78222	0.074713	0.421953	2L	asRNA:CR43465	0.210972
FBgn0022160	839.989	-0.175907	0.0462923	-3.79992	0.000144745	0.00324069	2R	Gpo1	0.211166
FBgn0004428	3.64883	0.906647	0.676138	1.34092	0.179947	0.651817	3L	LysE	0.211193
FBgn0266211	2.45303	0.950443	0.733369	1.296	0.194977	0.674256	2L	CR44906	0.211431
FBgn0264344	21.7764	-0.500576	0.249974	-2.00252	0.0452292	0.314265	2L	CG43800	0.212292
FBgn0033124	2.30256	0.96712	0.757845	1.27615	0.201904	0.683555	2R	Tsp42Ec	0.21281
FBgn0261636	2.09912	1.02276	0.834803	1.22515	0.22052	0.708729	3L	lncRNA:CR42719	0.213062
FBgn0027565	156.615	0.283222	0.0990833	2.85842	0.00425755	0.0571931	3L	CG5498	0.213072
FBgn0052418	27.4291	0.486161	0.238705	2.03666	0.0416845	0.298768	3L	vito	0.213347
FBgn0083946	2.07164	0.978233	0.774899	1.2624	0.206805	0.690029	3R	lobo	0.214022
FBgn0261985	1137.56	0.164148	0.0417591	3.93082	8.46556e-05	0.00203246	3L	Ptpmeg	0.214553
FBgn0035031	3.86093	-0.834758	0.592144	-1.40972	0.158622	0.616779	2R	CG13587	0.215029
FBgn0039562	1146.51	-0.209332	0.061392	-3.40977	0.000650188	0.0118717	3R	Gp93	0.215212
FBgn0000404	15.1435	-0.571903	0.314375	-1.81917	0.0688853	0.402122	3L	CycA	0.216532
FBgn0001114	3457.97	-0.196915	0.0558952	-3.52293	0.000426798	0.00827489	2L	Glt	0.21699
FBgn0051199	441.441	0.210478	0.0621846	3.38473	0.00071248	0.0129463	3R	CG31199	0.217559
FBgn0031914	1299.5	-0.17404	0.0460324	-3.78081	0.000156317	0.00346539	2L	CG5973	0.217573
FBgn0261794	3613.28	-0.143129	0.0338607	-4.22699	2.36837e-05	0.000637821	2R	kcc	0.217746
FBgn0267390	2235.98	-0.167952	0.0435433	-3.85711	0.000114734	0.00262418	3L	dop	0.217881
FBgn0037240	1214.71	0.159913	0.0403396	3.96416	7.36536e-05	0.00179118	3R	Cont	0.218329
FBgn0259738	268.388	0.285716	0.101502	2.81487	0.00487963	0.0637289	2R	CG42392	0.218542
FBgn0027280	985.85	0.165771	0.0427108	3.88124	0.000103927	0.00242797	X	orion	0.21862
FBgn0265184	29.7342	0.457143	0.217979	2.09719	0.0359767	0.273191	2R	CG44249	0.218723
FBgn0086533	4.55219	0.796571	0.551528	1.4443	0.148655	0.597587	3L	snoRNA:Me18S-C419	0.21907
FBgn0016917	3783.09	-0.141874	0.0334852	-4.23691	2.26617e-05	0.000613224	3R	Stat92E	0.219299
FBgn0040923	1065.27	0.360096	0.147824	2.43597	0.0148519	0.147137	X	CG11368	0.219617
FBgn0040232	2.57646	-1.03667	0.869074	-1.19285	0.23293	0.722082	2L	cmet	0.220811
FBgn0036844	917.859	0.174363	0.04643	3.75539	0.000173069	0.00379207	3L	Mkp3	0.220844
FBgn0037975	170.262	-0.273655	0.0951172	-2.87703	0.00401433	0.0548398	3R	CG3397	0.22091
FBgn0027835	3504.45	-0.133483	0.0305312	-4.37201	1.23105e-05	0.0003571	2R	Dp1	0.221124
FBgn0042131	3.31645	0.894538	0.675592	1.32408	0.185476	0.660434	3L	CG18808	0.221542
FBgn0033501	10.5444	-0.622202	0.365638	-1.70169	0.0888138	0.468462	2R	CG12911	0.221688
FBgn0036937	29.4055	0.463267	0.22459	2.06272	0.0391392	0.286735	3L	Ir76b	0.222845
FBgn0285896	103.452	-0.311286	0.117678	-2.64524	0.00816328	0.0955544	3L	btl	0.223868
FBgn0259209	434.507	0.229566	0.0724615	3.16811	0.00153435	0.0246281	2R	Mlp60A	0.225935
FBgn0037416	9.53326	0.651075	0.397984	1.63593	0.101853	0.505192	3R	Osi9	0.226004
FBgn0001234	49420.1	-0.195199	0.0560769	-3.48092	0.000499691	0.00949063	3R	lncRNA:Hsromega	0.226772
FBgn0011774	63.445	0.358641	0.148929	2.40814	0.016034	0.155972	3R	Irbp	0.22712
FBgn0263106	1238.56	-0.198517	0.0576534	-3.44329	0.000574692	0.0106483	3L	DnaJ-1	0.227349
FBgn0036805	304.104	0.219611	0.0677048	3.24366	0.00118005	0.0199103	3L	Chmp1	0.227487
FBgn0004394	33.9361	-0.423895	0.195967	-2.1631	0.0305338	0.246377	2L	pdm2	0.22788
FBgn0085427	1092.57	0.166576	0.0438046	3.8027	0.000143128	0.00321085	2L	CG34398	0.228895
FBgn0261998	1.73472	-1.05142	0.906771	-1.15953	0.246242	0.735911	3L	CG42816	0.229121
FBgn0040507	67.0808	-0.352563	0.145553	-2.42223	0.0154256	0.151359	3L	ACXD	0.229743
FBgn0034354	51.6199	-0.383138	0.166718	-2.29812	0.0215552	0.192249	2R	GstE11	0.22989
FBgn0050026	75.7138	0.369478	0.157198	2.3504	0.0187531	0.175465	2R	CG30026	0.230112
FBgn0052703	1.03334	1.38316	1.46963	0.941159	0.346623	0.817333	X	Erk7	0.230968
FBgn0000146	14.7213	0.572174	0.323912	1.76645	0.0773203	0.429788	2L	aub	0.231159
FBgn0039403	7.24807	-0.714891	0.470816	-1.51841	0.128912	0.561819	3R	Sld5	0.231183
FBgn0028983	118.644	0.352008	0.145637	2.41702	0.015648	0.15248	2R	Spn55B	0.231438
FBgn0052095	61.2529	-0.355515	0.148375	-2.39605	0.0165728	0.159563	3L	CG32095	0.232793
FBgn0038986	14.8856	0.557198	0.311076	1.7912	0.0732617	0.415419	3R	sit	0.233084
FBgn0030369	11.9208	0.576163	0.329507	1.74856	0.0803668	0.439051	X	Cyp318a1	0.233962
FBgn0275433	6.65788	-0.69371	0.450533	-1.53975	0.12362	0.553872	3R	lncRNA:CR46265	0.234516
FBgn0030628	31.6343	0.44455	0.215085	2.06686	0.0387474	0.284838	X	CG9114	0.235724
FBgn0036059	686.809	0.189366	0.0542971	3.48758	0.000487415	0.00927486	3L	nudE	0.23594
FBgn0031753	58.9436	0.36351	0.154765	2.34878	0.0188349	0.175792	2L	CG13999	0.236011
FBgn0030245	1382.77	0.168576	0.0452119	3.72857	0.000192569	0.00415478	X	CG1637	0.236413
FBgn0083035	2.30146	-0.936044	0.755741	-1.23858	0.215502	0.700785	2L	snoRNA:Psi18S-525d	0.237728
FBgn0264467	10.7113	-0.602845	0.358239	-1.6828	0.0924136	0.477592	3L	asRNA:CR43875	0.237957
FBgn0025879	726.071	0.181938	0.0511428	3.55746	0.000374459	0.00741297	3R	Timp	0.237997
FBgn0039487	161.967	-0.272514	0.0975152	-2.79458	0.00519673	0.0672476	3R	gb	0.238509
FBgn0036752	121.491	0.34794	0.144797	2.40295	0.0162635	0.157391	3L	Adgf-A	0.238567
FBgn0031088	5.42419	0.749614	0.518182	1.44662	0.148002	0.596504	X	CG15322	0.238793
FBgn0029596	1.88132	1.01321	0.868946	1.16602	0.243605	0.733025	X	CG14054	0.239103
FBgn0002862	0.628488	1.51013	1.74993	0.862966	0.388156	0.843995	3R	Mst87F	0.239522
FBgn0000241	477.479	-0.204717	0.0618364	-3.31062	0.000930899	0.0162605	2R	bw	0.239598
FBgn0011987	3.49102	0.860951	0.657702	1.30903	0.190524	0.667042	2R	tRNA:SeC-TCA-1-1	0.239923
FBgn0035914	640.99	-0.186834	0.0535476	-3.48913	0.000484598	0.00923684	3L	CG6282	0.240279
FBgn0011336	593.413	-0.201709	0.0605831	-3.32947	0.000870119	0.0153413	3R	Stt3B	0.241371
FBgn0032803	68.063	-0.348684	0.146298	-2.38339	0.0171542	0.164063	2L	CG13082	0.242301
FBgn0015791	780.197	0.183393	0.0523582	3.50266	0.00046064	0.00883989	2L	Rab14	0.24439
FBgn0034141	266.551	0.229842	0.0750183	3.06381	0.00218535	0.0330113	2R	Dolk	0.24463
FBgn0032815	225.836	0.234977	0.0777362	3.02275	0.00250489	0.0371911	2L	CG10462	0.24478
FBgn0031589	921.479	0.166714	0.0450743	3.69864	0.000216757	0.00459753	2L	Naprt	0.244995
FBgn0033667	10.4573	-0.590453	0.351278	-1.68087	0.0927875	0.478403	2R	reb	0.245669
FBgn0039387	1.27679	1.11	1.03475	1.07273	0.283392	0.766858	3R	Mco3	0.246688
FBgn0032260	3.43514	0.870369	0.679635	1.28064	0.200319	0.681052	2L	CG13144	0.246741
FBgn0034996	7.97039	0.62088	0.383114	1.62061	0.105101	0.513897	2R	CG13575	0.246908
FBgn0030590	6.47388	0.72321	0.496737	1.45592	0.145415	0.593327	X	CG9518	0.247965
FBgn0021795	295.745	-0.219881	0.0704144	-3.12267	0.00179221	0.0278941	2R	Tapdelta	0.248928
FBgn0052773	2.08025	-0.955969	0.803408	-1.18989	0.234088	0.723488	X	lncRNA:CR32773	0.249544
FBgn0266879	1.51435	-1.13485	1.08246	-1.0484	0.294453	0.777217	2L	lncRNA:CR45340	0.249695
FBgn0034990	15.3169	-0.529157	0.2951	-1.79314	0.0729502	0.415252	2R	CG11406	0.250243
FBgn0051028	42.6023	-0.380273	0.17102	-2.22356	0.0261782	0.222102	3R	CG31028	0.250256
FBgn0051029	18.9957	0.535578	0.301559	1.77603	0.0757284	0.425251	3R	CG31029	0.251048
FBgn0265873	80.0848	0.316815	0.127617	2.48255	0.0130445	0.133691	X	lncRNA:CR44662	0.252894
FBgn0000490	343.802	0.216557	0.0691936	3.12972	0.00174972	0.0273082	2L	dpp	0.252899
FBgn0050410	173.642	0.264461	0.0953167	2.77455	0.00552788	0.070802	2R	Rpi	0.252927
FBgn0015585	2.14002	-1.00253	0.881022	-1.13792	0.255155	0.741458	3L	Acp63F	0.254275
FBgn0042627	68.7049	-0.406487	0.192232	-2.11457	0.0344668	0.265115	2L	FASN2	0.254374
FBgn0082922	472.939	-0.536171	0.304566	-1.76044	0.0783328	0.432475	2R	snoRNA:Or-aca4	0.255249
FBgn0065064	816.164	-0.289822	0.11095	-2.61219	0.00899644	0.103025	3R	snoRNA:Psi28S-291	0.255297
FBgn0266846	9.1292	-0.633798	0.403237	-1.57178	0.116003	0.539561	2R	lncRNA:CR45308	0.255306
FBgn0034515	4.4948	1.53104	1.85809	0.823988	0.409947	0.853791	2R	CG13428	0.255311
FBgn0031766	7.81614	-0.646717	0.417397	-1.5494	0.121285	0.54985	2L	CG9117	0.255554
FBgn0017429	180.904	0.278473	0.104198	2.67252	0.00752834	0.0893268	3L	CG5989	0.256282
FBgn0004581	1.74565	-1.0441	0.950412	-1.09858	0.271953	0.760094	2R	bgcn	0.256776
FBgn0030309	167.826	0.26923	0.0988334	2.72408	0.00644809	0.0794326	X	CG1572	0.257177
FBgn0003459	173.809	0.252236	0.0892903	2.8249	0.0047296	0.0622014	3L	stwl	0.259124
FBgn0040102	76.8623	-0.340245	0.1451	-2.34489	0.0190326	0.176615	2L	lectin-24Db	0.259782
FBgn0086028	2.42916	-0.919027	0.767605	-1.19727	0.231203	0.719899	2R	snoRNA:Me28S-G2173	0.260311
FBgn0036942	36.6148	-0.411849	0.198721	-2.0725	0.038219	0.281872	3L	CG7328	0.260683
FBgn0038354	161.582	-0.270494	0.100251	-2.69816	0.00697245	0.0841253	3R	CG5404	0.261005
FBgn0086693	17.1299	0.520155	0.293111	1.7746	0.075964	0.425821	X	iav	0.261663
FBgn0035977	80.1829	0.354767	0.155927	2.27521	0.0228934	0.201259	3L	PGRP-LF	0.261866
FBgn0032025	553.578	0.201559	0.0627085	3.21423	0.00130797	0.0217686	2L	CG7778	0.262315
FBgn0026388	4.38589	0.790172	0.594648	1.32881	0.183912	0.658329	2R	Or46a	0.26237
FBgn0039039	4.32429	-0.787585	0.591372	-1.33179	0.182928	0.657817	3R	lmd	0.262412
FBgn0040091	56.6631	-0.377417	0.172883	-2.18308	0.0290296	0.239452	2R	Ugt317A1	0.262936
FBgn0033202	3.52091	0.827416	0.644647	1.28352	0.199311	0.680646	2R	CG1339	0.263281
FBgn0266329	2.8679	0.948322	0.815423	1.16298	0.244837	0.73432	2L	lncRNA:CR44994	0.263305
FBgn0020493	697.591	0.180045	0.0525177	3.42827	0.000607441	0.0111635	3R	Dad	0.263564
FBgn0082987	6.02995	-0.712876	0.500133	-1.42537	0.15405	0.607796	2R	snoRNA:Psi28S-2444	0.263574
FBgn0011293	7.50301	0.675642	0.456912	1.47871	0.139217	0.579503	3L	a10	0.263902
FBgn0051481	83.4129	0.374621	0.171276	2.18724	0.0287251	0.237635	3R	pb	0.264504
FBgn0265266	5.49731	-0.768492	0.570007	-1.34822	0.177589	0.648105	3R	CG13639	0.264961
FBgn0033668	24.8289	-0.453261	0.234669	-1.93149	0.0534222	0.350474	2R	exp	0.265049
FBgn0263469	22.2629	-0.478572	0.256983	-1.86227	0.0625653	0.382441	2L	snoRNA:SC35-b	0.265436
FBgn0035287	479.611	-0.189181	0.0570204	-3.31777	0.000907377	0.0159146	3L	CG13937	0.265749
FBgn0262366	30.0761	-0.421461	0.20841	-2.02227	0.0431489	0.305262	3L	CG43064	0.265884
FBgn0037493	1.25932	-1.18757	1.21412	-0.978133	0.328009	0.80263	3R	CR10032	0.266122
FBgn0038421	22.8887	0.481037	0.259521	1.85356	0.0638026	0.386238	3R	CG17931	0.266123
FBgn0015872	351.258	0.223029	0.0741975	3.00588	0.00264814	0.0388093	2R	Drip	0.266221
FBgn0085290	5.57443	-0.754218	0.553484	-1.36267	0.172986	0.641422	3L	CG34261	0.266252
FBgn0052086	1.85487	-1.00415	0.90763	-1.10634	0.268578	0.75756	3L	CG32086	0.267117
FBgn0038849	162.753	-0.256062	0.0927609	-2.76046	0.00577209	0.0731823	3R	CG7079	0.267154
FBgn0027584	148.42	0.718228	0.51099	1.40556	0.159855	0.61798	3R	CG4757	0.267974
FBgn0266617	3.13666	0.849884	0.681987	1.24619	0.212695	0.697487	4	asRNA:CR45124	0.268332
FBgn0036336	28.292	-0.421069	0.20938	-2.01103	0.0443223	0.309871	3L	ste14	0.269237
FBgn0010548	1557.64	-0.14159	0.0362809	-3.90262	9.51573e-05	0.00225579	2R	Aldh-III	0.269517
FBgn0050087	2.62211	-0.892145	0.744128	-1.19891	0.230561	0.719371	2R	CG30087	0.270093
FBgn0033199	110.108	0.28626	0.111645	2.56402	0.0103468	0.113573	2R	CG17985	0.270221
FBgn0039754	481.565	0.366267	0.166796	2.1959	0.0280995	0.234003	3R	CG9747	0.270278
FBgn0029821	5.86103	0.684392	0.47295	1.44707	0.147877	0.596504	X	CG4020	0.270325
FBgn0001321	43.3355	0.381632	0.178473	2.13831	0.0324914	0.25515	3R	knk	0.270423
FBgn0033356	502.084	0.190957	0.0583498	3.27262	0.00106555	0.0181901	2R	CG8229	0.270642
FBgn0050203	231.47	0.228193	0.0775834	2.94126	0.0032688	0.0463964	2R	CG30203	0.270895
FBgn0053087	4699.17	-0.143574	0.0371816	-3.86142	0.000112729	0.00258545	2R	LRP1	0.271129
FBgn0011770	472.209	-0.218678	0.072525	-3.0152	0.00256808	0.03788	X	Gip	0.271356
FBgn0030455	3.88568	0.799227	0.617587	1.29411	0.195626	0.674441	X	CG4318	0.27145
FBgn0283437	754.236	-0.337519	0.146243	-2.30794	0.0210024	0.189739	2R	PPO1	0.271477
FBgn0020388	395.996	0.209113	0.0676798	3.08974	0.00200331	0.0306722	3L	Gcn5	0.272748
FBgn0085194	23.936	-0.52181	0.301188	-1.7325	0.0831839	0.446861	2L	CG34165	0.27319
FBgn0002778	209.085	-0.242931	0.0861393	-2.82021	0.00479918	0.0628965	3L	mnd	0.273327
FBgn0083008	36.7654	-0.446468	0.232568	-1.91973	0.0548916	0.3546	X	snoRNA:Psi28S-1135e	0.273671
FBgn0283510	662.362	0.17955	0.0532305	3.37306	0.000743364	0.013421	2R	Pal1	0.274299
FBgn0002930	1673.64	0.165474	0.0468199	3.53427	0.0004089	0.00794724	2R	nec	0.274985
FBgn0086450	319.862	-0.220139	0.073832	-2.98161	0.00286735	0.0415342	X	su(r)	0.275609
FBgn0033775	169.758	0.253853	0.0929028	2.73246	0.00628631	0.0777793	2R	Cyp9h1	0.276131
FBgn0267759	4.1908	-0.770506	0.586288	-1.31421	0.188775	0.664422	3R	lncRNA:CR46090	0.276765
FBgn0261930	12.4959	0.556378	0.337637	1.64786	0.0993822	0.498856	X	vnd	0.276774
FBgn0000566	160.274	-0.257162	0.0949908	-2.70723	0.00678481	0.082678	2R	Cth	0.27692
FBgn0064237	370.535	0.239345	0.0846451	2.82763	0.00468933	0.0617529	2R	Idgf5	0.277071
FBgn0039807	121.662	0.273618	0.105155	2.60205	0.00926677	0.105197	3R	CG15546	0.277789
FBgn0031865	31.5823	-0.437253	0.226533	-1.9302	0.0535821	0.351115	2L	Nha1	0.278138
FBgn0035541	85.3776	0.31104	0.129644	2.39919	0.0164316	0.158507	3L	CG15019	0.278615
FBgn0041709	6.5928	0.656668	0.448487	1.46419	0.143143	0.587398	3L	yellow-g	0.279011
FBgn0263626	7.24093	-0.66267	0.45578	-1.45392	0.145968	0.593568	3R	lncRNA:CR43635	0.279369
FBgn0039703	687.497	0.440191	0.230422	1.91037	0.0560856	0.358567	3R	CG7829	0.281355
FBgn0032642	139.457	0.291488	0.117227	2.48652	0.0129	0.132692	2L	Lamtor3	0.281359
FBgn0001112	260.361	0.453432	0.242425	1.8704	0.0614277	0.378426	3R	Gld	0.282231
FBgn0267706	6.29202	0.686778	0.487391	1.40909	0.158809	0.616845	3R	lncRNA:CR46039	0.282604
FBgn0262743	1981.78	-0.13176	0.033117	-3.97861	6.93184e-05	0.00170411	2L	Fs(2)Ket	0.283133
FBgn0037897	610.944	-0.170037	0.0495686	-3.43033	0.00060285	0.0110972	3R	CG5270	0.283477
FBgn0036520	7.91971	0.612968	0.40311	1.5206	0.128361	0.560826	3L	CG13449	0.284118
FBgn0038465	1725.19	0.178635	0.0536962	3.32678	0.000878553	0.0154658	3R	Irc	0.284478
FBgn0052666	1028.01	0.152773	0.0419208	3.64432	0.000268095	0.00551184	X	Drak	0.284668
FBgn0031580	1.70818	0.942817	0.844404	1.11655	0.264188	0.753065	2L	CG15423	0.285082
FBgn0033261	72.3911	0.316969	0.135231	2.34391	0.0190826	0.176934	2R	udd	0.285112
FBgn0034509	654.845	0.245532	0.0894138	2.74602	0.0060323	0.0753803	2R	Obp57c	0.285126
FBgn0051909	8.41115	-0.588264	0.377434	-1.55859	0.119094	0.546033	2L	CG31909	0.286009
FBgn0283442	1.99997	-0.930317	0.826781	-1.12523	0.260492	0.747747	2L	vas	0.286091
FBgn0037627	95.8665	-0.319147	0.137025	-2.32912	0.0198528	0.182185	3R	CG13318	0.286256
FBgn0035317	23.3624	0.464131	0.254253	1.82547	0.0679307	0.399442	3L	Oseg2	0.287029
FBgn0037962	1.93298	0.9513	0.8614	1.10436	0.269435	0.758363	3R	Dnali1	0.287205
FBgn0083960	3.92498	-0.762947	0.588856	-1.29564	0.195099	0.674256	2L	CG34124	0.28741
FBgn0261800	578.685	-0.206386	0.0681386	-3.02892	0.00245429	0.0365358	2L	LanB1	0.289278
FBgn0024993	38.0445	-0.40476	0.203695	-1.98709	0.0469119	0.321796	X	CG2662	0.28986
FBgn0264776	240.846	-0.227764	0.0798929	-2.85087	0.00435996	0.0581845	3R	CG44014	0.289973
FBgn0036165	3428.69	-0.179882	0.0548137	-3.2817	0.00103185	0.0176415	3L	chrb	0.290271
FBgn0267239	1.65625	-1.00019	0.946846	-1.05633	0.290815	0.77436	3R	lncRNA:CR45679	0.290748
FBgn0263474	62.9526	-0.389822	0.191992	-2.03041	0.042315	0.301441	2L	scaRNA:PsiU2-38.40.42	0.291459
FBgn0267207	2.85665	0.906253	0.800213	1.13251	0.257418	0.743144	3R	lncRNA:CR45647	0.292341
FBgn0051658	2.3967	0.899231	0.791256	1.13646	0.255764	0.741485	2L	Nnf1b	0.293434
FBgn0000140	4.26052	0.742777	0.569236	1.30487	0.191938	0.669293	3R	asp	0.29346
FBgn0259233	124.063	0.273736	0.108128	2.53158	0.011355	0.120877	3R	CG42331	0.293518
FBgn0085736	3.72411	-0.821558	0.677097	-1.21335	0.224995	0.713206	3L	CG40472	0.293611
FBgn0082997	2.50846	-0.868528	0.745459	-1.16509	0.243982	0.733767	X	snoRNA:Psi28S-1232	0.2937
FBgn0029167	4390.71	-0.176584	0.0535702	-3.29631	0.000979633	0.0169167	3L	Hml	0.294218
FBgn0011768	524.592	-0.186328	0.0583566	-3.19292	0.0014084	0.0229567	3R	Fdh	0.294257
FBgn0030589	142.846	0.288377	0.117923	2.44546	0.0144666	0.144683	X	CG9519	0.294776
FBgn0032178	21.3577	0.4548	0.249377	1.82375	0.0681905	0.399928	2L	Spn31A	0.294834
FBgn0031972	147.142	0.262276	0.101191	2.59189	0.00954505	0.107171	2L	Wwox	0.295219
FBgn0037645	2.41178	0.893592	0.786414	1.13629	0.255837	0.741485	NA	NA	0.295774
FBgn0000536	1125.43	0.160435	0.0461297	3.4779	0.000505351	0.00955172	X	eas	0.295898
FBgn0052006	12.424	0.534956	0.327793	1.63199	0.102681	0.507419	4	CG32006	0.295932
FBgn0263479	3.3277	0.839135	0.705876	1.18878	0.234524	0.723536	2R	scaRNA:PsiU2-35.45	0.296144
FBgn0035024	359.032	0.207377	0.069487	2.98441	0.0028413	0.0412098	2R	CG11414	0.296427
FBgn0033686	27.8749	0.423806	0.222501	1.90474	0.0568142	0.361204	2R	Hen1	0.296573
FBgn0026144	10.4466	0.577354	0.373502	1.54579	0.122156	0.550925	X	CBP	0.297048
FBgn0051627	21.3348	0.455827	0.251467	1.81267	0.0698828	0.405012	2L	CG31627	0.297326
FBgn0003328	289.112	0.213026	0.0726844	2.93083	0.00338059	0.0477429	NA	NA	0.297586
FBgn0031182	150.301	-0.27441	0.109336	-2.50979	0.0120802	0.125983	X	Cyp6t1	0.297647
FBgn0035146	309.711	0.209012	0.0705352	2.96323	0.00304432	0.0435941	3L	CG13893	0.297865
FBgn0029079	23.3259	-0.458532	0.254584	-1.80111	0.0716862	0.410613	2R	icln	0.298662
FBgn0038419	11.2654	0.600463	0.400421	1.49958	0.133723	0.571502	3R	CG14879	0.298758
FBgn0086711	119.4	-0.281803	0.114469	-2.46183	0.013823	0.140521	2L	mol	0.299238
FBgn0003495	251.458	-0.234651	0.0852209	-2.75345	0.00589716	0.0739727	3R	spz	0.299833
FBgn0037386	141.065	0.264635	0.103582	2.55483	0.0106241	0.11594	3R	CG1208	0.300392
FBgn0035033	163.18	0.243709	0.0907316	2.68604	0.00723041	0.0865196	2R	CG3548	0.300787
FBgn0031413	35.3967	0.379878	0.187146	2.02985	0.0423719	0.301656	2L	CG9967	0.300924
FBgn0085480	5.16599	0.692683	0.513451	1.34907	0.177313	0.647952	3L	CG34451	0.301728
FBgn0034622	70.7745	0.330496	0.149156	2.21577	0.0267074	0.224901	2R	BBS9	0.302001
FBgn0052625	1.76096	-0.99133	0.95453	-1.03855	0.299013	0.782265	X	CG32625	0.302159
FBgn0263239	64.0467	-0.326464	0.146396	-2.23001	0.0257467	0.219265	3L	dar1	0.302802
FBgn0052282	344.865	-0.234533	0.08559	-2.74019	0.0061404	0.0763928	3L	Drsl4	0.302872
FBgn0262017	10.0783	-0.566143	0.365852	-1.54746	0.121752	0.549978	2L	CG42830	0.303562
FBgn0001170	3.22603	-0.797589	0.656504	-1.2149	0.224402	0.712281	2L	H2.0	0.303659
FBgn0038592	11.7322	-0.538736	0.336955	-1.59884	0.109857	0.524819	3R	CG18599	0.30427
FBgn0265716	2.00187	0.928336	0.855473	1.08517	0.277845	0.763381	3L	lncRNA:CR44523	0.304553
FBgn0052702	295.054	0.216839	0.0757395	2.86296	0.00419701	0.0565214	X	Cubn	0.305183
FBgn0050082	4.98065	-0.754506	0.598911	-1.2598	0.207743	0.691728	2R	CG30082	0.30554
FBgn0085334	43.7428	0.465745	0.264723	1.75937	0.078515	0.43312	3R	CG34305	0.305724
FBgn0264511	29.2397	0.403806	0.208951	1.93254	0.0532926	0.349959	3L	lncRNA:CR43910	0.30607
FBgn0035293	574.455	-0.188441	0.0607095	-3.10397	0.00190941	0.0294341	3L	CG5687	0.307334
FBgn0002567	2009.04	-0.132761	0.0348517	-3.8093	0.000139361	0.00314509	2R	Rab32	0.307676
FBgn0039879	8.90285	-0.580786	0.385258	-1.50753	0.131676	0.566389	3R	Ir100a	0.30805
FBgn0266361	41.0087	-0.359233	0.172976	-2.07677	0.0378226	0.280612	X	asRNA:CR45009	0.308377
FBgn0035167	2.87573	0.83483	0.717459	1.16359	0.244589	0.73432	3L	Gr61a	0.308638
FBgn0038826	7806.57	-0.156841	0.0454426	-3.45141	0.000557656	0.010401	3R	Syp	0.308813
FBgn0032493	5.16149	-0.706827	0.539583	-1.30995	0.190212	0.666569	2L	Mabi	0.309418
FBgn0028888	904.875	-0.165941	0.0497627	-3.33465	0.000854062	0.0151054	2L	CG4168	0.309605
FBgn0035151	30.1866	0.408588	0.214598	1.90397	0.0569143	0.361204	3L	CG17129	0.310026
FBgn0038585	56.1166	0.341318	0.159548	2.13929	0.0324124	0.25515	3R	Non3	0.310226
FBgn0000052	1204.38	0.293642	0.125174	2.34588	0.0189822	0.176438	2L	Pfas	0.312212
FBgn0265159	1.36866	-1.07907	1.132	-0.953238	0.340469	0.811717	3R	asRNA:CR44228	0.312666
FBgn0035856	3.85316	0.749312	0.600938	1.24691	0.212432	0.697281	3L	CG13679	0.31324
FBgn0052069	38.648	-0.375827	0.188012	-1.99896	0.045613	0.316348	3L	CG32069	0.313364
FBgn0033226	488.689	0.181469	0.0577471	3.14247	0.00167528	0.026402	2R	puml	0.313515
FBgn0010612	961.709	-0.17681	0.055498	-3.18589	0.00144311	0.0233966	2L	ATPsynG	0.314583
FBgn0263231	1458.5	-0.137118	0.0370888	-3.69701	0.000218153	0.00461846	3R	bel	0.31476
FBgn0031973	208.352	0.223374	0.0807739	2.76543	0.00568482	0.0724012	2L	Spn28Dc	0.315109
FBgn0086695	9.63663	-0.566818	0.374881	-1.512	0.130535	0.563488	3R	hd	0.315339
FBgn0031374	3424.29	0.122825	0.0312217	3.93396	8.35586e-05	0.00201039	2L	Wdr62	0.315587
FBgn0031285	4424.15	0.152189	0.0438201	3.47305	0.000514589	0.00969361	2L	CG3662	0.315879
FBgn0032525	2.73976	0.861427	0.769144	1.11998	0.262722	0.751471	2L	Hsp60D	0.316183
FBgn0260440	27.7964	-0.409892	0.218326	-1.87743	0.0604593	0.375467	3R	spdo	0.316615
FBgn0033139	5.72118	0.642018	0.464317	1.38272	0.166752	0.632365	2R	Tsp42Er	0.316632
FBgn0051216	42.894	0.367654	0.182479	2.01477	0.0439289	0.307687	3R	Naam	0.316958
FBgn0263258	781.477	0.154693	0.0450593	3.43309	0.000596741	0.0110027	X	chas	0.317131
FBgn0033943	4.83648	0.692769	0.52953	1.30827	0.190781	0.667527	2R	CG12869	0.317378
FBgn0032660	3.4396	-0.762239	0.624882	-1.21981	0.222536	0.710785	2L	elfless	0.318099
FBgn0033367	773.248	-0.284738	0.120285	-2.36718	0.017924	0.169962	2R	PPO2	0.318191
FBgn0040637	31.7722	-0.437498	0.244315	-1.79071	0.0733394	0.415651	3L	CG11458	0.318851
FBgn0083041	37.9196	-0.454283	0.260311	-1.74516	0.0809578	0.440042	X	snoRNA:Psi18S-1854b	0.319183
FBgn0039719	5.64016	-0.69121	0.529947	-1.3043	0.192131	0.669346	3R	CG15515	0.319754
FBgn0036423	5.28383	-0.682997	0.519472	-1.31479	0.188581	0.664422	3L	CG3919	0.320013
FBgn0037955	355.295	0.207587	0.0724295	2.86606	0.00415616	0.0563003	3R	Kyat	0.320384
FBgn0265887	2.46837	0.877196	0.800624	1.09564	0.273236	0.760094	3L	lncRNA:CR44676	0.32043
FBgn0042135	2809	0.139467	0.0384616	3.62613	0.000287705	0.00583896	2R	Gdap2	0.320731
FBgn0036501	413.486	-0.233732	0.0877548	-2.66347	0.007734	0.0913827	3L	CG7272	0.320961
FBgn0051415	2.20167	0.870215	0.791137	1.09995	0.271352	0.759769	3R	CG31415	0.321404
FBgn0016013	346.707	0.213785	0.0760765	2.81013	0.00495218	0.0644651	3L	Faa	0.321501
FBgn0003430	56.2613	0.324129	0.149664	2.16571	0.0303334	0.245716	2L	slp1	0.322067
FBgn0039510	17.8822	0.489045	0.296446	1.6497	0.0990051	0.498293	3R	CG3339	0.322724
FBgn0040777	1879.08	0.135212	0.0367842	3.67582	0.000237089	0.00495428	2R	CG14767	0.323478
FBgn0267987	8.32603	0.688665	0.530694	1.29767	0.194401	0.673067	2L	lncRNA:CR46254	0.323707
FBgn0265344	8.94006	0.584897	0.401722	1.45597	0.1454	0.593327	2R	lncRNA:CR44298	0.323733
FBgn0264711	9.56146	-0.581646	0.397943	-1.46163	0.143843	0.588514	3L	CG43980	0.323734
FBgn0265664	2.80882	-0.801917	0.690063	-1.16209	0.245198	0.73432	X	lncRNA:CR44471	0.323924
FBgn0263289	5175.92	0.123143	0.0318385	3.86772	0.000109857	0.00252985	3R	scrib	0.32543
FBgn0033968	112.915	0.322461	0.149343	2.1592	0.0308345	0.247114	2R	hui	0.325667
FBgn0035921	1446.95	0.172211	0.0542001	3.17731	0.00148648	0.023962	3L	CG13305	0.325848
FBgn0010333	355.825	-0.199755	0.0687956	-2.9036	0.00368904	0.0512019	3L	Rac1	0.326572
FBgn0032770	130.654	-0.250282	0.0989574	-2.52919	0.0114327	0.121361	2L	CG13086	0.32658
FBgn0031178	3.40392	-0.779582	0.66116	-1.17911	0.238353	0.727427	X	CG10918	0.326959
FBgn0260941	2155.48	-0.145803	0.0416782	-3.4983	0.000468235	0.00895519	3L	app	0.326997
FBgn0043002	14.9675	0.496311	0.306448	1.61956	0.105327	0.514018	2L	Chrac-14	0.327247
FBgn0031049	228.142	-0.227361	0.0848412	-2.67984	0.00736567	0.0878586	X	Sec61gamma	0.327406
FBgn0265070	152.249	-0.258818	0.104672	-2.47265	0.0134114	0.136955	2L	asRNA:CR44181	0.327609
FBgn0083053	31.3374	-0.38872	0.204016	-1.90534	0.0567365	0.361091	2R	snoRNA:Psi18S-1347b	0.327795
FBgn0259715	1451.02	0.198267	0.068132	2.91005	0.00361374	0.0504613	2L	CG42369	0.327961
FBgn0264564	14.3889	0.509004	0.320209	1.5896	0.111925	0.529911	2L	asRNA:CR43936	0.32802
FBgn0266817	1.84908	-0.925657	0.89331	-1.03621	0.300104	0.782616	2R	lncRNA:CR45279	0.328196
FBgn0000256	617.237	-0.180849	0.0588612	-3.07246	0.00212303	0.032286	2L	capu	0.328536
FBgn0032299	6.60491	0.634335	0.46621	1.36062	0.173633	0.642096	2L	CG17127	0.329362
FBgn0031307	26.6873	0.405974	0.220463	1.84146	0.0655541	0.390871	2L	MFS3	0.330804
FBgn0038909	2.98178	0.782752	0.67108	1.16641	0.24345	0.73276	3R	CG6569	0.330911
FBgn0040832	146.354	-0.251754	0.100679	-2.50056	0.0123996	0.128482	3L	CG8012	0.331137
FBgn0003390	149.564	0.287181	0.124835	2.30049	0.0214204	0.191443	X	shf	0.331623
FBgn0263001	2.99278	-0.806867	0.70984	-1.13669	0.255668	0.741485	3L	CR43309	0.332716
FBgn0036746	863.608	0.153657	0.0457516	3.35851	0.000783631	0.014058	3L	Crtc	0.333241
FBgn0052719	1.4853	1.02449	1.07896	0.949513	0.34236	0.813923	X	CG32719	0.33349
FBgn0040227	722.848	0.159152	0.0484047	3.28794	0.00100925	0.0173603	3R	eIF3d1	0.333566
FBgn0052195	187.088	-0.234995	0.0904913	-2.59689	0.00940734	0.106365	3L	CG32195	0.334021
FBgn0040308	72.5011	-0.30936	0.141607	-2.18464	0.0289154	0.238685	3L	Jafrac2	0.334145
FBgn0026176	2.39111	0.84039	0.76412	1.09981	0.271414	0.759769	2R	SkpB	0.334218
FBgn0264291	17.7981	-0.459106	0.273123	-1.68095	0.0927724	0.478403	3R	Det	0.335688
FBgn0040089	64.9742	-0.318989	0.149567	-2.13274	0.0329461	0.257632	X	meso18E	0.336664
FBgn0043792	190.525	-0.23031	0.0880351	-2.61611	0.00889369	0.1023	2R	CG30427	0.337018
FBgn0031286	67.2259	-0.302806	0.137591	-2.20077	0.0277522	0.231589	2L	CG3862	0.33777
FBgn0038248	8.86246	0.597614	0.42876	1.39382	0.163372	0.625037	3R	CG7886	0.338675
FBgn0031800	550.02	-0.203752	0.072508	-2.81007	0.00495314	0.0644651	2L	CG9497	0.339099
FBgn0035693	8.09634	0.583027	0.41212	1.4147	0.157156	0.614466	3L	CG8219	0.339969
FBgn0267091	6.85646	-0.609592	0.444711	-1.37076	0.17045	0.63755	X	asRNA:CR45535	0.340084
FBgn0035504	211.313	0.219847	0.0820931	2.67802	0.0074058	0.0882439	3L	Teh4	0.340119
FBgn0029890	26.0415	0.417875	0.235303	1.7759	0.0757492	0.425251	X	Fum2	0.340189
FBgn0032536	273.075	0.24258	0.0963915	2.51661	0.0118489	0.124723	2L	Ance-3	0.340967
FBgn0025700	209.015	-0.228496	0.0875354	-2.61033	0.00904562	0.103311	2L	CG5885	0.341236
FBgn0013675	11205	-0.196218	0.0685179	-2.86375	0.00418659	0.0565214	MT	COX2	0.341481
FBgn0052451	4034.4	-0.107689	0.0264482	-4.07169	4.66728e-05	0.00118884	3L	SPoCk	0.341669
FBgn0035877	467.602	0.180232	0.0598167	3.01306	0.00258625	0.0380464	3L	CG7083	0.341729
FBgn0261628	57.9093	-0.326798	0.157063	-2.08068	0.037463	0.279031	2L	CG42711	0.341866
FBgn0086677	1743	0.164439	0.0516861	3.18149	0.00146521	0.0236833	2R	jeb	0.341952
FBgn0058469	21.6044	-0.449523	0.266717	-1.68539	0.0919128	0.476629	X	lncRNA:CR40469	0.34199
FBgn0030407	74.9332	-0.303559	0.139178	-2.18108	0.0291777	0.240147	X	Fpgs	0.342021
FBgn0031775	131.338	0.461551	0.278862	1.65512	0.0979002	0.496051	2L	CG9150	0.342133
FBgn0086679	540.865	-0.171344	0.0552205	-3.1029	0.00191636	0.0294608	3R	p	0.342271
FBgn0036926	596.353	-0.179895	0.0596998	-3.01332	0.00258405	0.0380464	3L	CG7646	0.342363
FBgn0267590	5.43554	-0.632961	0.476372	-1.32871	0.183943	0.658329	2R	asRNA:CR45928	0.342432
FBgn0264987	6.90152	0.628082	0.470374	1.33528	0.181784	0.656189	3R	lncRNA:CR44138	0.34272
FBgn0053510	1.35362	-0.916598	0.904998	-1.01282	0.311147	0.793086	2L	CG33510	0.342968
FBgn0033883	327.568	0.200176	0.0709665	2.82071	0.00479178	0.0628726	2R	CG16935	0.343314
FBgn0036687	4.8422	0.648805	0.498211	1.30227	0.192825	0.670518	3L	CG6652	0.343724
FBgn0266411	2774.83	0.125679	0.0338602	3.7117	0.000205876	0.00438321	3R	sima	0.344111
FBgn0038199	11.4317	0.509872	0.331536	1.53791	0.124072	0.554685	3R	CCHa1	0.345056
FBgn0002939	33.413	0.39116	0.212789	1.83825	0.0660255	0.392589	2L	ninaD	0.345397
FBgn0023506	87.6992	0.289779	0.129889	2.23098	0.0256826	0.218953	X	Es2	0.346057
FBgn0086856	46.6028	0.3455	0.173452	1.99191	0.0463813	0.319526	2L	CG11555	0.346116
FBgn0038946	922.545	-0.175761	0.0578915	-3.03605	0.00239702	0.0358312	3R	rdhB	0.346297
FBgn0261111	58.2973	-0.331646	0.162183	-2.04489	0.040866	0.294653	3L	BHD	0.346309
FBgn0036480	68.583	0.303864	0.140554	2.16191	0.0306254	0.246377	3L	Cep135	0.346716
FBgn0034153	6.79899	0.597757	0.435826	1.37155	0.170204	0.63755	2R	Acp53C14b	0.346982
FBgn0038956	19.9379	0.438869	0.258596	1.69713	0.0896729	0.470637	3R	CAH8	0.34702
FBgn0086669	12.4953	-0.533114	0.359031	-1.48487	0.137578	0.577357	2R	snoRNA:Psi18S-841a	0.347335
FBgn0264898	2.17086	0.88541	0.859475	1.03017	0.302928	0.785062	3R	lncRNA:CR44089	0.347354
FBgn0264704	6.7652	-0.601258	0.440661	-1.36444	0.172428	0.640658	3L	lncRNA:CR43973	0.34754
FBgn0034733	228.499	-0.225058	0.0863354	-2.60679	0.00913964	0.104173	2R	CG4752	0.347609
FBgn0010620	305.964	0.21064	0.0776333	2.71327	0.00666218	0.0815358	2R	CG10939	0.347989
FBgn0261988	1019.83	0.143323	0.0419577	3.4159	0.000635725	0.0116453	3R	Gprk2	0.348204
FBgn0051357	210.67	0.229516	0.089218	2.57253	0.010096	0.111362	3R	Kaz	0.348274
FBgn0003862	4482.47	0.113264	0.0289316	3.91488	9.04495e-05	0.00215764	3R	trx	0.348343
FBgn0039073	438.861	0.189471	0.0655866	2.88887	0.00386627	0.0532686	3R	CG4408	0.349029
FBgn0011746	205.042	-0.217738	0.082055	-2.65356	0.0079648	0.0937172	2R	ana	0.349146
FBgn0031603	20.6008	0.417015	0.238648	1.74741	0.0805664	0.439522	2L	CG15432	0.349824
FBgn0039290	366.014	0.198711	0.0709147	2.80212	0.00507682	0.0659227	3R	CG13654	0.350006
FBgn0000042	6190.15	-0.118034	0.0309605	-3.81241	0.000137618	0.00311771	X	Act5C	0.350132
FBgn0263598	1342.44	-0.147534	0.0440983	-3.34557	0.000821134	0.0145916	2L	Vha68-2	0.350567
FBgn0032741	145.444	-0.241017	0.0969637	-2.48564	0.0129318	0.132899	2L	Sidpn	0.350653
FBgn0010223	4.71717	0.671097	0.535528	1.25315	0.210151	0.694955	3L	Galphaf	0.351037
FBgn0038959	86.4927	0.282719	0.125872	2.24608	0.0246991	0.212881	3R	CG13856	0.351221
FBgn0032422	636.711	0.161307	0.0509436	3.16638	0.00154349	0.0247397	2L	atilla	0.351954
FBgn0023169	1130.95	0.138032	0.0397817	3.46972	0.000520996	0.0097819	X	AMPKalpha	0.352225
FBgn0020513	3455.89	-0.13964	0.0405397	-3.44452	0.00057208	0.0106348	X	Paics	0.352543
FBgn0035258	9.49695	0.546174	0.378256	1.44393	0.148759	0.597791	3L	CG13931	0.353209
FBgn0083058	128.876	-0.330353	0.163167	-2.02462	0.042906	0.304215	3L	snoRNA:Psi18S-1086	0.353385
FBgn0011695	8041.28	-0.154792	0.0478891	-3.2323	0.00122798	0.0205586	2R	EbpIII	0.354348
FBgn0037037	0.917633	-1.1176	1.31595	-0.849275	0.395728	0.8462	3L	CG10588	0.354854
FBgn0261563	477.11	0.330182	0.163459	2.01996	0.0433872	0.306179	2L	wb	0.35488
FBgn0259198	5.33257	-0.663038	0.528936	-1.25353	0.210012	0.694955	X	CG42302	0.355322
FBgn0016756	1842.72	0.130099	0.0364067	3.57348	0.000352263	0.00701046	3L	Usp47	0.355428
FBgn0034647	80.6164	-0.354684	0.184227	-1.92526	0.054197	0.354321	2R	pirk	0.355599
FBgn0262107	17.6615	0.446395	0.270683	1.64914	0.0991185	0.498419	3L	asRNA:CR42860	0.35636
FBgn0027375	315.44	0.2027	0.0740268	2.7382	0.00617763	0.0766868	3L	RecQ5	0.356614
FBgn0264960	4.55504	0.693893	0.574758	1.20728	0.227324	0.715211	X	lncRNA:CR44129	0.357751
FBgn0266005	30.957	0.383695	0.210733	1.82077	0.0686425	0.401374	X	lncRNA:CR44779	0.357772
FBgn0265003	552.593	0.169062	0.0554619	3.04826	0.00230171	0.0345839	2R	koi	0.358115
FBgn0029838	29.0047	-0.387907	0.214812	-1.8058	0.0709502	0.407846	X	CG4666	0.358325
FBgn0034095	20.0858	0.438311	0.263567	1.663	0.0963131	0.491541	2R	CG15701	0.35854
FBgn0020908	27.1478	-0.47856	0.305678	-1.56557	0.117449	0.542265	2R	Scp1	0.358812
FBgn0039350	274.351	0.203123	0.0745476	2.72474	0.00643523	0.0793609	3R	jigr1	0.358814
FBgn0031538	731.685	0.198623	0.0719147	2.76193	0.00574608	0.0730167	2L	CG3246	0.358888
FBgn0027586	2135.16	-0.15512	0.0484065	-3.20454	0.0013528	0.0222521	2L	CG5867	0.358918
FBgn0040899	49.0252	0.33775	0.171026	1.97485	0.0482855	0.327436	X	CG17776	0.359301
FBgn0038662	554.193	-0.213914	0.0811694	-2.6354	0.00840379	0.0979632	3R	Mpc1	0.359763
FBgn0036289	161.053	0.277442	0.123936	2.23859	0.0251828	0.215901	3L	CG10657	0.36008
FBgn0037895	318.812	-0.194759	0.0698452	-2.78843	0.00529634	0.0683016	3R	bumpel	0.36035
FBgn0032022	225.113	-0.230367	0.0916933	-2.51237	0.0119925	0.125661	2L	CG14275	0.360947
FBgn0259989	9.08013	-0.561015	0.401895	-1.39592	0.162737	0.623815	2L	CG42486	0.361104
FBgn0035574	726.875	-0.157525	0.0497883	-3.16389	0.00155674	0.0248813	3L	RhoGEF64C	0.361164
FBgn0027496	149.363	-0.239536	0.097747	-2.45057	0.0142628	0.143826	2L	epsilonCOP	0.361298
FBgn0015221	4453.91	0.146782	0.0445063	3.298	0.000973755	0.0168618	3R	Fer2LCH	0.361376
FBgn0033633	17.4461	0.451699	0.27901	1.61893	0.105461	0.514018	2R	Smyd4-3	0.36202
FBgn0033033	1005.11	-0.149193	0.0457246	-3.26287	0.00110289	0.0187425	2R	scaf	0.362047
FBgn0065066	2.80823	-0.776735	0.705908	-1.10033	0.271186	0.759704	3R	snoRNA:Me28S-A2564	0.362911
FBgn0031209	7.31771	0.567708	0.411599	1.37928	0.16781	0.633511	2L	Ir21a	0.363013
FBgn0030480	34.9689	-0.372777	0.202871	-1.83751	0.0661352	0.392589	X	Tim9a	0.363316
FBgn0085259	1.89274	0.860388	0.844569	1.01873	0.308331	0.790339	2R	CG34230	0.363376
FBgn0036769	321.801	-0.205853	0.0767702	-2.68141	0.00733119	0.0875398	3L	Tsp74F	0.36353
FBgn0264862	3.42495	0.737881	0.647522	1.13955	0.254475	0.741458	X	asRNA:CR44053	0.364281
FBgn0027515	393.892	-0.179424	0.0616518	-2.91029	0.00361095	0.0504613	2L	CG7115	0.364567
FBgn0038610	345.408	0.184823	0.0646571	2.85851	0.0042564	0.0571931	3R	CG7675	0.36458
FBgn0004425	2.20207	0.841701	0.814758	1.03307	0.301572	0.783907	3L	LysB	0.364589
FBgn0036279	1052.74	-0.145516	0.0441244	-3.29785	0.000974291	0.0168618	3L	Ncc69	0.364592
FBgn0000535	2295.52	-0.142117	0.0425531	-3.33975	0.000838525	0.0148539	X	eag	0.365409
FBgn0031559	18.0997	-0.52311	0.359796	-1.45391	0.145972	0.593568	2L	CG3513	0.365445
FBgn0033516	6.27273	-0.599772	0.454282	-1.32026	0.186747	0.661673	2R	CG12898	0.365526
FBgn0035309	18.5962	-0.443581	0.272707	-1.62658	0.103826	0.510043	3L	CG15879	0.366144
FBgn0011227	417.327	-0.21543	0.0830704	-2.59334	0.00950492	0.107146	2R	ox	0.366767
FBgn0037185	64.0113	0.329254	0.166239	1.9806	0.0476362	0.325192	3L	CG11367	0.367034
FBgn0026565	54.8411	-0.324815	0.162805	-1.99511	0.0460303	0.318069	3R	Ass	0.367906
FBgn0020642	2.65535	0.750202	0.672202	1.11604	0.264406	0.753235	3L	Lcp65Ac	0.368627
FBgn0038214	48.9551	-0.341118	0.176777	-1.92966	0.0536495	0.351353	3R	CG9616	0.368665
FBgn0035232	1076.7	0.139129	0.0413846	3.36187	0.000774168	0.0139104	3L	CG12099	0.369101
FBgn0250757	410.42	-0.183126	0.0641993	-2.85246	0.00433828	0.0580702	3R	kumpel	0.36926
FBgn0031149	310.546	-0.188378	0.0672086	-2.80288	0.00506478	0.0658422	X	Stt3A	0.369479
FBgn0039849	122.266	-0.2634	0.115776	-2.27508	0.0229011	0.201259	3R	CG11334	0.369816
FBgn0025334	3.41895	0.716168	0.621706	1.15194	0.249346	0.739336	2R	PHDP	0.369835
FBgn0038071	114.256	0.2623	0.115075	2.27939	0.0226441	0.199396	3R	Dtg	0.370258
FBgn0011828	1090.73	-0.16482	0.0543562	-3.03223	0.00242757	0.0361859	3L	Pxn	0.3707
FBgn0039859	17.089	-0.467752	0.30091	-1.55446	0.120075	0.548407	3R	Mnat9	0.371033
FBgn0260942	252.884	-0.203092	0.0760753	-2.66962	0.00759362	0.0900067	3R	bond	0.371138
FBgn0030048	35.5204	0.370504	0.203737	1.81854	0.0689821	0.402479	X	CG12112	0.371319
FBgn0046875	5.78044	0.605981	0.46803	1.29475	0.195407	0.674308	3R	Obp83g	0.371812
FBgn0032138	1083.24	0.149057	0.0463987	3.21253	0.00131573	0.0218013	2L	CG4364	0.372041
FBgn0263594	2316.11	0.136737	0.0404829	3.37766	0.000731067	0.0132201	3R	lost	0.372551
FBgn0031256	130.344	-0.266782	0.118789	-2.24584	0.0247141	0.212881	2L	shv	0.372621
FBgn0037765	1.44392	-1.02747	1.17752	-0.872571	0.382897	0.842021	3R	CG9458	0.372932
FBgn0082960	20.8691	-0.429191	0.261543	-1.641	0.100798	0.503045	3R	snoRNA:Psi28S-3405a	0.3735
FBgn0038877	2787.24	0.142215	0.0431869	3.293	0.00099123	0.0170764	3R	CG3308	0.373949
FBgn0003944	3.38424	-0.76537	0.703784	-1.08751	0.276813	0.762028	3R	Ubx	0.374167
FBgn0022361	1782.47	-0.156196	0.0501867	-3.1123	0.00185633	0.0287731	4	Pur-alpha	0.374433
FBgn0000615	24.3341	0.490754	0.328428	1.49425	0.135109	0.573185	2R	exu	0.374438
FBgn0034191	55.0347	0.320324	0.161099	1.98837	0.0467712	0.321417	2R	CG6984	0.374941
FBgn0266684	4.35975	-0.69365	0.594635	-1.16651	0.243407	0.73276	3L	lncRNA:CR45174	0.375257
FBgn0030306	176.163	-0.230826	0.0942553	-2.44895	0.0143275	0.144092	X	Spase25	0.375315
FBgn0265274	573.538	-0.17787	0.0618922	-2.87387	0.00405475	0.0552582	3R	Inx3	0.375429
FBgn0031550	2.58904	0.74906	0.679914	1.1017	0.270593	0.759704	2L	IFT57	0.375639
FBgn0035160	16.5507	0.446502	0.28071	1.59062	0.111696	0.529124	3L	hng3	0.375791
FBgn0032669	3.8356	-0.702518	0.609189	-1.1532	0.248827	0.739336	2L	CG15155	0.376363
FBgn0040763	9.57808	-0.529397	0.374916	-1.41204	0.157938	0.616442	2R	CG18336	0.376427
FBgn0029147	200.736	-0.246054	0.10478	-2.3483	0.0188595	0.175801	2R	NtR	0.376432
FBgn0035957	10.3662	0.509686	0.351592	1.44965	0.147155	0.595518	3L	Argk2	0.376554
FBgn0051324	244.724	-0.220861	0.0880956	-2.50706	0.0121739	0.126725	3R	Cipc	0.377699
FBgn0051100	158.006	-0.248591	0.106807	-2.32748	0.0199396	0.182777	3R	CG31100	0.377855
FBgn0039864	136.081	0.295318	0.141625	2.08521	0.0370506	0.276937	3R	CG11550	0.377868
FBgn0034729	26.1884	-0.387988	0.222831	-1.74118	0.0816527	0.442753	2R	CG10344	0.378318
FBgn0033072	4.03064	0.665869	0.55748	1.19443	0.232311	0.721728	2R	CG17994	0.378343
FBgn0027610	697.656	-0.157271	0.0510821	-3.07879	0.00207845	0.0317794	3R	Dic1	0.378581
FBgn0038742	337.514	0.194986	0.0721299	2.70327	0.00686616	0.083489	3R	Arc42	0.378607
FBgn0036391	552.251	-0.171217	0.0585546	-2.92405	0.00345512	0.0485524	3L	CG17364	0.378917
FBgn0027090	258.943	0.199099	0.0746724	2.6663	0.00766914	0.0908064	3R	GlnRS	0.379189
FBgn0039045	44.853	0.333603	0.173729	1.92025	0.0548263	0.354533	3R	Ctns	0.379598
FBgn0083017	7.78715	-0.545308	0.396869	-1.37402	0.169434	0.637251	2R	snoRNA:Psi18S-841c	0.379812
FBgn0037714	286.15	-0.197733	0.0739293	-2.67463	0.00748126	0.0889553	3R	CG9396	0.379852
FBgn0051410	2.68734	0.796199	0.762759	1.04384	0.296559	0.779491	3R	Npc2e	0.379923
FBgn0052523	138.287	0.492857	0.334429	1.47373	0.140555	0.583222	X	CG32523	0.380198
FBgn0035120	70.9188	-0.289597	0.137718	-2.10283	0.0354808	0.270517	3L	wac	0.380261
FBgn0035589	103.068	0.253364	0.110635	2.29008	0.0220167	0.195158	3L	CHMP2B	0.380288
FBgn0030588	94.1677	0.343161	0.182326	1.88213	0.0598178	0.372714	X	CG9521	0.380413
FBgn0259734	572.54	0.170133	0.0581087	2.92783	0.00341333	0.0480249	X	Nost	0.380464
FBgn0265103	116.512	0.255788	0.112554	2.27258	0.0230517	0.202267	2R	asRNA:CR44205	0.381241
FBgn0265993	4.39083	-0.666866	0.562438	-1.18567	0.235753	0.724755	2L	lncRNA:CR44768	0.381516
FBgn0015777	4501.96	-0.132401	0.0390792	-3.388	0.000704036	0.0128135	2L	nrv2	0.38249
FBgn0083023	3.25481	-0.769003	0.721737	-1.06549	0.286654	0.770116	2L	snoRNA:Psi18S-640d	0.382567
FBgn0265633	3.81753	0.716878	0.638946	1.12197	0.261876	0.750001	4	lncRNA:CR44440	0.382688
FBgn0003187	9.50788	0.534514	0.385791	1.3855	0.165899	0.630516	2L	qua	0.38282
FBgn0035981	232.121	0.200828	0.0762288	2.63455	0.00842501	0.0981091	3L	CG4452	0.383174
FBgn0082585	199.213	0.223038	0.090445	2.46601	0.0136627	0.139268	2R	sprt	0.383843
FBgn0260857	67.7542	-0.292234	0.140672	-2.07742	0.0377631	0.280612	3L	Bet1	0.383858
FBgn0033949	56.9769	-0.329209	0.17144	-1.92026	0.0548253	0.354533	2R	Had2	0.384469
FBgn0266872	12.4304	-0.480965	0.323506	-1.48673	0.137087	0.576552	2L	lncRNA:CR45333	0.384525
FBgn0052672	2578.27	0.177141	0.0624232	2.83775	0.00454332	0.0602431	X	Atg8a	0.384613
FBgn0266906	5.03932	0.658288	0.553757	1.18877	0.234532	0.723536	2L	asRNA:CR45366	0.384956
FBgn0264441	1.43995	-0.929622	1.01162	-0.918945	0.358124	0.82552	2L	lncRNA:CR43859	0.384964
FBgn0015546	220.415	0.213329	0.0843584	2.52884	0.0114441	0.121368	2L	spel1	0.385336
FBgn0053052	62.8209	-0.308355	0.154119	-2.00075	0.045419	0.315225	3L	Gorab	0.385436
FBgn0004652	1260.94	-0.144891	0.0453257	-3.19666	0.0013903	0.0227532	3R	fru	0.385534
FBgn0016031	686.065	-0.157924	0.0520172	-3.036	0.00239743	0.0358312	3L	lama	0.385655
FBgn0013686	134847	-0.219757	0.0886143	-2.47993	0.0131408	0.134556	MT	lrRNA	0.38597
FBgn0031126	245.526	0.2072	0.0805897	2.57104	0.0101392	0.111622	X	Cyp6v1	0.386229
FBgn0036860	6.33576	0.556142	0.415984	1.33693	0.181245	0.654661	3L	CG14086	0.386804
FBgn0052279	2.01815	-0.889305	0.939959	-0.946111	0.344092	0.814604	3L	Drsl2	0.387224
FBgn0263487	11.8918	-0.516719	0.367375	-1.40652	0.15957	0.61798	2R	scaRNA:PsiU5-44	0.387391
FBgn0043578	217.719	-0.474428	0.318015	-1.49184	0.135741	0.573957	3L	PGRP-SB1	0.387735
FBgn0035445	59.4918	0.312043	0.158147	1.97313	0.0484813	0.328172	3L	Ids	0.388904
FBgn0032899	191.19	0.217464	0.087555	2.48374	0.013001	0.133366	2L	CG9338	0.388918
FBgn0002121	856.231	0.143745	0.0450716	3.18925	0.00142643	0.0231928	2L	l(2)gl	0.389887
FBgn0037720	992.73	0.137454	0.042018	3.2713	0.00107053	0.0182474	3R	CG8312	0.390577
FBgn0041102	0.418621	2.05198	4.29317	0.477963	0.632676	0.936274	3R	ocn	0.390867
FBgn0053752	6.84462	-0.570114	0.438184	-1.30108	0.19323	0.670924	2R	CG33752	0.391725
FBgn0039664	43.0076	-0.330681	0.175015	-1.88944	0.0588332	0.368614	3R	CG2006	0.391866
FBgn0026418	1209.22	-0.130408	0.0387314	-3.36697	0.000759978	0.0136772	3L	Hsc70Cb	0.391952
FBgn0039419	451.599	-0.170747	0.0595857	-2.86557	0.00416263	0.0563203	3R	CG12290	0.392206
FBgn0038221	14.0937	0.461713	0.3064	1.5069	0.131837	0.566724	3R	IFT54	0.392383
FBgn0029121	30.8907	-0.389712	0.230441	-1.69116	0.0908063	0.472846	3L	Sras	0.392613
FBgn0047205	16.8103	0.432705	0.274785	1.57471	0.115325	0.538404	3L	lncRNA:CR32385	0.392725
FBgn0263346	3446.59	0.111335	0.0301969	3.68695	0.000226958	0.0047869	3R	smash	0.392908
FBgn0266691	3.15976	-0.741514	0.692606	-1.07061	0.284343	0.768325	3L	lncRNA:CR45181	0.393565
FBgn0011016	264.145	-0.207496	0.0818185	-2.53606	0.0112109	0.119795	3L	SsRbeta	0.393829
FBgn0030715	8.51987	-0.527052	0.384698	-1.37004	0.170674	0.63755	X	Or13a	0.393833
FBgn0051407	9.55346	0.512167	0.366371	1.39794	0.16213	0.622454	3R	CG31407	0.393838
FBgn0083020	2.7437	-0.753757	0.713077	-1.05705	0.290489	0.77418	2L	snoRNA:Psi18S-640g	0.393849
FBgn0052260	18.9148	-0.428314	0.270754	-1.58193	0.113666	0.533529	3L	CG32260	0.394015
FBgn0027070	280.534	0.234424	0.099794	2.34907	0.0188201	0.175792	2L	Ugt36E1	0.394031
FBgn0038745	1098.58	0.149197	0.0481672	3.09748	0.00195175	0.0299233	3R	ClpX	0.394221
FBgn0004087	27.6936	-0.380201	0.221783	-1.7143	0.0864744	0.460339	3R	Dhfr	0.394279
FBgn0040972	152.331	0.242612	0.10565	2.29638	0.0216542	0.192854	2L	CG16978	0.394624
FBgn0037899	502.64	0.180934	0.0656949	2.75415	0.00588441	0.0739727	3R	RpL24-like	0.394879
FBgn0035427	2.90037	0.714477	0.651164	1.09723	0.27254	0.760094	3L	ckd	0.395028
FBgn0038462	78.2038	-0.274668	0.129754	-2.11684	0.034273	0.264345	3R	EMC2A	0.395911
FBgn0034110	423.293	0.172129	0.0607334	2.83417	0.0045945	0.0606587	2R	Atg9	0.395917
FBgn0028836	206.665	0.207183	0.0819913	2.52689	0.0115078	0.121929	2R	CSN7	0.396525
FBgn0030271	62.3597	-0.300406	0.150687	-1.99358	0.0461977	0.318997	X	CG15202	0.397049
FBgn0261859	2085.49	-0.144892	0.0461833	-3.13733	0.00170492	0.0267943	3R	CG42788	0.397096
FBgn0266262	6.41525	-0.596563	0.479156	-1.24503	0.213121	0.697534	X	lncRNA:CR44957	0.397635
FBgn0263830	141.575	0.272395	0.128391	2.1216	0.0338714	0.262503	X	CG40486	0.39768
FBgn0031184	129.091	0.25927	0.118522	2.18752	0.0287049	0.237635	X	CG14615	0.398286
FBgn0002031	358.773	-0.17869	0.064774	-2.75867	0.00580363	0.073335	2L	Phb1	0.398469
FBgn0010316	117.127	0.242043	0.105957	2.28435	0.0223513	0.197503	2R	dap	0.398529
FBgn0036945	87.5629	-0.272434	0.128767	-2.11572	0.0343687	0.264541	3L	Ssk	0.39921
FBgn0029837	428.568	-0.201103	0.0785494	-2.5602	0.0104611	0.11455	X	Tsp5D	0.399698
FBgn0034177	37.4226	-0.337595	0.183778	-1.83698	0.0662135	0.392801	2R	AsnRS-m	0.399905
FBgn0013953	45.883	-0.332148	0.178976	-1.85583	0.0634784	0.385027	3R	Esp	0.400216
FBgn0037890	485.828	-0.201053	0.0786692	-2.55567	0.0105982	0.11577	3R	CG17734	0.400837
FBgn0031814	1927.46	-0.124081	0.0363065	-3.41759	0.00063179	0.0115921	2L	retm	0.400879
FBgn0267704	4.73796	0.635368	0.537763	1.1815	0.237403	0.726188	X	lncRNA:flam	0.401055
FBgn0004852	618.193	-0.153802	0.0511675	-3.00586	0.00264828	0.0388093	3L	Ac76E	0.401463
FBgn0003023	3.33909	0.703235	0.641743	1.09582	0.273158	0.760094	X	otu	0.401482
FBgn0004108	595.894	0.158521	0.0537159	2.9511	0.00316643	0.0450567	3L	Nrt	0.401595
FBgn0027094	354.798	-0.189117	0.0713969	-2.64882	0.00807737	0.0947454	2L	AlaRS	0.402002
FBgn0033627	148.813	-0.236375	0.102621	-2.30338	0.0212575	0.191131	2R	CG13204	0.402408
FBgn0054034	2.80294	-0.761403	0.738736	-1.03068	0.302689	0.785002	3R	CG34034	0.402559
FBgn0050197	990.411	-0.175247	0.0632057	-2.77265	0.00556024	0.0710552	2R	CG30197	0.402564
FBgn0031434	21.2093	0.413093	0.258949	1.59527	0.110652	0.526611	2L	insv	0.402778
FBgn0082989	9.51005	-0.525534	0.389611	-1.34887	0.17738	0.647952	3R	snoRNA:Psi28S-2442a	0.402971
FBgn0037065	2.74837	0.732272	0.690793	1.06004	0.289124	0.772733	3L	CG12974	0.403058
FBgn0052313	2.04321	0.800828	0.808936	0.989976	0.322186	0.798747	3L	CG32313	0.403718
FBgn0039052	73.3211	-0.306372	0.157674	-1.94308	0.0520065	0.34441	3R	CG6733	0.404236
FBgn0033422	3.74706	-0.665198	0.586295	-1.13458	0.256552	0.742124	2R	Or45b	0.404561
FBgn0266217	7.3126	0.552178	0.425411	1.29799	0.194292	0.673067	2L	lncRNA:CR44912	0.404669
FBgn0063382	1.25224	-0.977115	1.15183	-0.848313	0.396264	0.846319	2R	snoRNA:U29:54Ed	0.404748
FBgn0063496	2.41674	0.74791	0.719304	1.03977	0.298447	0.781727	2R	GstE4	0.404807
FBgn0034935	284.889	0.204691	0.0815548	2.50985	0.0120781	0.125983	2R	Orcokinin	0.404952
FBgn0023090	8.2285	-0.584972	0.469968	-1.24471	0.213239	0.697534	2L	dtr	0.404954
FBgn0082957	68.5872	-0.328777	0.177488	-1.85239	0.0639699	0.387044	3R	snoRNA:Psi28S-3405d	0.404979
FBgn0001341	91.3776	-0.283186	0.138692	-2.04183	0.0411683	0.295887	X	Mybbp1A	0.405195
FBgn0062411	17.8504	0.423579	0.271462	1.56037	0.118674	0.545345	3R	Ctr1C	0.40543
FBgn0041236	1.40104	0.893671	0.985492	0.906828	0.364498	0.830118	2R	Gr59d	0.405788
FBgn0038380	8.37242	-0.564029	0.442314	-1.27518	0.202246	0.683687	3R	CG14877	0.405972
FBgn0264822	17.008	-0.537624	0.407471	-1.31941	0.187031	0.661728	4	asRNA:CR44030	0.406035
FBgn0013672	16373	-0.26493	0.124507	-2.12783	0.0333516	0.259903	MT	ATP6	0.40619
FBgn0085405	627.611	0.172648	0.0620866	2.78075	0.00542328	0.0696204	3R	CG34376	0.40628
FBgn0040268	120.308	0.245789	0.110177	2.23086	0.0256906	0.218953	2L	Top3alpha	0.406575
FBgn0085466	9.38203	-0.519219	0.384591	-1.35006	0.176998	0.647839	3R	CG34437	0.40694
FBgn0267429	1025.64	-0.139146	0.0440505	-3.15877	0.00158435	0.02518	3L	lovit	0.407729
FBgn0039616	9.56354	-0.53451	0.404973	-1.31987	0.18688	0.661673	3R	CG11828	0.407984
FBgn0032147	180.646	0.224064	0.0949766	2.35915	0.0183169	0.173162	2L	IP3K1	0.408101
FBgn0261258	942.409	0.151876	0.0506961	2.99582	0.00273709	0.0399552	3L	rgn	0.408117
FBgn0043534	244.934	-0.197712	0.0775274	-2.55023	0.0107653	0.117108	2R	Obp57b	0.408233
FBgn0262112	6.21087	0.585983	0.474422	1.23515	0.216775	0.701688	3R	sro	0.408237
FBgn0266008	1.73663	0.859053	0.924713	0.928994	0.352892	0.823069	2R	lncRNA:CR44781	0.408696
FBgn0033729	14.5739	-0.469912	0.325675	-1.44288	0.149053	0.598333	2R	Cpr49Af	0.408831
FBgn0052704	2.30423	0.773065	0.768478	1.00597	0.31443	0.795115	X	Ir8a	0.40884
FBgn0031785	0.593259	1.99998	4.27159	0.468206	0.639637	0.937744	2L	CG13991	0.409139
FBgn0045063	873.861	-0.13741	0.043284	-3.17462	0.00150031	0.0241505	2R	fdl	0.40924
FBgn0031320	129.712	0.245447	0.110674	2.21775	0.0265717	0.224259	2L	CG5126	0.410467
FBgn0028531	10.4912	-0.480072	0.338801	-1.41697	0.156491	0.614028	2L	CG15286	0.410485
FBgn0032192	18.9209	0.420194	0.270514	1.55332	0.120348	0.548726	2L	CG5731	0.410777
FBgn0017578	137.166	0.229038	0.0989838	2.3139	0.0206732	0.187513	3L	Max	0.411305
FBgn0033089	9.01833	0.522003	0.391838	1.33219	0.182797	0.657817	2R	CG17266	0.411856
FBgn0003254	11.8873	0.48079	0.340994	1.40996	0.15855	0.616779	2R	rib	0.412523
FBgn0051326	1497.38	0.13808	0.0439001	3.14532	0.00165904	0.0262019	3R	CG31326	0.41316
FBgn0033724	10.3824	-0.503201	0.369105	-1.3633	0.172788	0.64115	2R	CG8501	0.413348
FBgn0029950	495.063	-0.181732	0.0683004	-2.66078	0.0077961	0.09202	X	rumpel	0.413891
FBgn0010651	426.747	0.188853	0.0726807	2.5984	0.00936598	0.106125	2R	MFS14	0.413924
FBgn0037445	1070.96	0.130777	0.0403371	3.24209	0.00118656	0.019954	3R	CG9727	0.414367
FBgn0058198	37.1886	-0.3333	0.184753	-1.80403	0.0712268	0.408858	3R	CG40198	0.414559
FBgn0033798	8.83092	0.507496	0.375497	1.35153	0.176525	0.647469	2R	CG15870	0.414723
FBgn0038115	402.005	-0.172498	0.0628876	-2.74296	0.00608887	0.0760031	3R	CG7966	0.414798
FBgn0010197	18.0521	0.421105	0.273604	1.5391	0.123779	0.554035	2L	Gyc32E	0.414867
FBgn0001323	103.485	0.263919	0.125698	2.09963	0.0357615	0.272274	3L	knrl	0.415164
FBgn0038038	573.43	0.170583	0.0618563	2.75773	0.00582038	0.0733823	3R	Sccpdh2	0.41566
FBgn0034578	14.9952	-0.443063	0.2988	-1.48281	0.138125	0.578545	2R	CG15653	0.415993
FBgn0025678	291.607	-0.191865	0.0748401	-2.56366	0.0103574	0.113579	2L	CaBP1	0.416099
FBgn0265704	2.80336	0.752873	0.745055	1.01049	0.312259	0.79349	3L	lncRNA:CR44511	0.416327
FBgn0035290	1607.56	-0.192163	0.0750628	-2.56003	0.0104663	0.11455	3L	dsb	0.416368
FBgn0050169	147.751	-0.219023	0.0928345	-2.35928	0.0183103	0.173162	2R	Brca2	0.416381
FBgn0085321	1.98582	-0.823114	0.872105	-0.943824	0.345259	0.815555	3R	CG34292	0.416717
FBgn0025644	4.51232	0.636324	0.556902	1.14261	0.253199	0.740922	X	CG14424	0.417262
FBgn0031554	2.29348	0.77199	0.780283	0.989372	0.322481	0.798747	2L	CG15418	0.417418
FBgn0010516	1657.51	0.133375	0.041833	3.18828	0.00143124	0.0232375	2R	wal	0.417486
FBgn0040733	2795.67	0.293141	0.150153	1.95229	0.0509043	0.339082	2R	BomS6	0.417731
FBgn0086038	2.94716	0.698954	0.657182	1.06356	0.287527	0.771205	2L	snoRNA:Me28S-C1237	0.418448
FBgn0000442	72.2586	-0.283259	0.142101	-1.99337	0.0462212	0.318997	2L	Pkg21D	0.418605
FBgn0037759	9.05876	0.512077	0.384757	1.33091	0.183218	0.658191	3R	CG8526	0.419356
FBgn0034157	9.07471	0.545673	0.429386	1.27082	0.203792	0.685118	2R	resilin	0.4198
FBgn0029859	32.2271	0.348351	0.200907	1.73389	0.0829371	0.446499	X	CG15892	0.420093
FBgn0035734	303.63	-0.1824	0.0694372	-2.62684	0.00861828	0.10005	3L	CG14823	0.420166
FBgn0037074	1327.8	0.130482	0.0405792	3.21549	0.00130221	0.0217048	3L	Tbc1d8-9	0.420259
FBgn0031494	7.12939	0.550067	0.436102	1.26133	0.207191	0.690883	2L	CG17219	0.420687
FBgn0030103	21.107	-0.396246	0.249741	-1.58663	0.112597	0.531245	X	Obp8a	0.420892
FBgn0262741	49.0155	-0.319074	0.173844	-1.8354	0.066446	0.393171	3R	lncRNA:CR43126	0.420999
FBgn0040262	1.02902	0.922137	1.07598	0.857024	0.391431	0.844605	2L	Ugt37C2	0.421088
FBgn0039203	52.5011	0.308685	0.164635	1.87497	0.0607966	0.376525	3R	CG13618	0.42131
FBgn0265141	35.2433	-0.341493	0.194923	-1.75193	0.0797854	0.437463	2R	Ir47b	0.421711
FBgn0035924	3.11175	0.75385	0.75551	0.997803	0.318375	0.796556	3L	CG6576	0.421979
FBgn0031426	4.00828	0.632017	0.55717	1.13433	0.256655	0.742124	2L	CG18641	0.423349
FBgn0263832	238.011	0.19681	0.0791004	2.4881	0.0128427	0.132223	3L	Rcd5	0.424389
FBgn0004872	3.99601	0.656422	0.597459	1.09869	0.271903	0.760094	2L	piwi	0.42534
FBgn0052484	210.715	-0.20306	0.0834048	-2.43463	0.0149068	0.147422	3L	Sk2	0.425684
FBgn0032006	767.846	0.151897	0.0522067	2.90953	0.00361976	0.0504613	2L	Pvr	0.425766
FBgn0264616	2.52374	-0.712396	0.690249	-1.03209	0.302032	0.78456	4	lncRNA:CR43956	0.426178
FBgn0016675	7.11881	-0.588298	0.495184	-1.18804	0.234818	0.723788	2L	Lectin-galC1	0.426386
FBgn0034963	58.051	-0.298086	0.156806	-1.90099	0.0573036	0.363031	2R	Not11	0.426414
FBgn0278604	106.037	0.240886	0.110416	2.18163	0.0291371	0.239988	3R	dmt	0.426685
FBgn0000250	1029.42	0.142563	0.0472563	3.01681	0.00255453	0.0377789	2L	cact	0.426951
FBgn0035360	4.88372	0.614097	0.534141	1.14969	0.250271	0.739617	3L	CG1246	0.427135
FBgn0026190	15.4103	-0.446759	0.30983	-1.44195	0.149317	0.598967	3R	PH4alphaMP	0.427588
FBgn0085370	1522.49	0.12796	0.0398259	3.21299	0.0013136	0.021798	2L	Pde11	0.427836
FBgn0031519	2.96902	-0.696252	0.66557	-1.0461	0.295516	0.778203	2L	Fign	0.427948
FBgn0038315	4.80889	0.617729	0.540692	1.14248	0.253256	0.740922	3R	CG14866	0.428116
FBgn0036777	21.8305	-0.394776	0.251699	-1.56845	0.116777	0.541154	3L	CG7341	0.428366
FBgn0259176	6884.13	-0.117029	0.0346127	-3.38111	0.00072194	0.013076	2L	bun	0.428896
FBgn0262517	942.004	0.135244	0.043583	3.10313	0.00191484	0.0294608	3L	Ltn1	0.428968
FBgn0267576	32.2396	0.345648	0.201635	1.71423	0.0864869	0.460339	3L	lncRNA:CR45916	0.429101
FBgn0039266	623.446	-0.169521	0.0627399	-2.70197	0.00689303	0.0835647	3R	CG11791	0.430095
FBgn0032234	61.1552	-0.290245	0.151111	-1.92074	0.0547641	0.354533	2L	gny	0.430383
FBgn0038028	1.60521	-0.835225	0.922443	-0.905448	0.365228	0.830118	3R	CG10035	0.431164
FBgn0052647	2657.7	0.127022	0.0395914	3.20833	0.00133506	0.0220246	X	CG32647	0.431394
FBgn0051146	126.625	0.250724	0.118951	2.10779	0.0350495	0.268592	3R	Nlg1	0.431636
FBgn0086036	5.8168	-0.566759	0.469276	-1.20773	0.227151	0.715211	2L	snoRNA:Me18S-A934	0.431704
FBgn0284248	1564.81	-0.149806	0.0515805	-2.90432	0.00368052	0.0511465	2L	Cyt-c-p	0.431875
FBgn0035471	328.627	0.177611	0.0679692	2.61311	0.00897236	0.102995	3L	Sc2	0.432926
FBgn0003731	1902.15	-0.132922	0.0426848	-3.11403	0.00184551	0.0286447	2R	Egfr	0.433119
FBgn0036294	173.633	-0.210745	0.089756	-2.34798	0.0188757	0.175801	3L	CG10654	0.433167
FBgn0038017	30.9025	-0.342349	0.200166	-1.71033	0.0872057	0.463344	3R	CG4115	0.433807
FBgn0034974	43.7073	0.333649	0.191911	1.73856	0.0821116	0.444147	2R	CG16786	0.434303
FBgn0014396	1158.65	-0.144315	0.0488291	-2.95551	0.00312151	0.0445299	2L	tim	0.43491
FBgn0000500	366.942	-0.194651	0.0791312	-2.45985	0.0138994	0.141171	3R	Dsk	0.435043
FBgn0031613	5.22617	-0.587291	0.502641	-1.16841	0.242641	0.732131	2L	HP6	0.435306
FBgn0039038	3.29848	0.657425	0.611838	1.07451	0.282595	0.766158	3R	CG6688	0.435694
FBgn0028476	854.032	-0.151573	0.0529435	-2.86292	0.00419753	0.0565214	3R	Usp1	0.436224
FBgn0036686	141.846	-0.228204	0.102774	-2.22045	0.0263884	0.223381	3L	CG7728	0.436275
FBgn0263488	97.5641	-0.284971	0.148295	-1.92165	0.0546503	0.354533	3L	sncRNA:CR43603	0.436768
FBgn0033548	20.3211	0.40241	0.264222	1.523	0.127759	0.559641	2R	CG7637	0.436922
FBgn0039250	20.6258	0.392792	0.253723	1.54812	0.121594	0.549894	3R	Mink	0.43708
FBgn0032162	51.3615	0.303118	0.164537	1.84225	0.0654387	0.390487	2L	CG4592	0.437581
FBgn0261625	638.41	0.203711	0.0855986	2.37984	0.0173203	0.165349	2R	GLS	0.437698
FBgn0053120	343.103	-0.180248	0.0701801	-2.56836	0.010218	0.112378	2L	CG33120	0.437715
FBgn0032247	33.4309	-0.35668	0.216069	-1.65077	0.0987847	0.498293	2L	CG5188	0.437951
FBgn0265161	2.15423	-0.791537	0.851123	-0.929992	0.352375	0.822549	3R	lncRNA:CR44230	0.437963
FBgn0000658	35.9973	-0.33363	0.193276	-1.72619	0.0843137	0.45197	2R	fj	0.438175
FBgn0052669	80.6795	0.27222	0.137843	1.97485	0.0482848	0.327436	X	CG32669	0.438234
FBgn0082975	13.4547	-0.451971	0.32262	-1.40094	0.161232	0.620301	3R	snoRNA:Psi28S-3305b	0.43832
FBgn0005696	10.9327	-0.487111	0.366765	-1.32813	0.184135	0.658777	3R	PolA2	0.438571
FBgn0027580	3621.8	-0.149128	0.0517861	-2.87969	0.00398072	0.0545277	2R	PCB	0.43862
FBgn0039244	56.6344	-0.284469	0.148602	-1.9143	0.0555818	0.356737	3R	CG11069	0.439514
FBgn0052602	18.797	0.406731	0.270411	1.50412	0.13255	0.568489	X	Muc12Ea	0.439587
FBgn0265862	2.51921	0.690203	0.671531	1.02781	0.304041	0.78616	2R	lncRNA:CR44651	0.439662
FBgn0034246	773.544	-0.145524	0.049911	-2.91566	0.00354932	0.0496905	2R	Dcr-2	0.440036
FBgn0082983	60.6637	-0.37579	0.236916	-1.58617	0.1127	0.531426	3R	snoRNA:Psi28S-2626	0.440273
FBgn0264084	2.27318	-0.771556	0.817694	-0.943575	0.345387	0.815627	2L	lncRNA:CR43753	0.440329
FBgn0038607	2.47499	0.743367	0.765904	0.970575	0.33176	0.805989	3R	hmw	0.440348
FBgn0028916	445.939	-0.16371	0.0603723	-2.71167	0.00669454	0.0817546	2L	CG33090	0.440605
FBgn0267819	4.07484	0.639929	0.59007	1.0845	0.278145	0.763646	3R	asRNA:CR46144	0.440933
FBgn0051390	83.3115	0.256846	0.125863	2.04067	0.0412831	0.296524	3R	MED7	0.441028
FBgn0053170	173.031	0.223146	0.0999068	2.23354	0.0255134	0.217771	3L	CG33170	0.441039
FBgn0052191	65.5031	-0.294869	0.158195	-1.86397	0.0623264	0.381749	3L	CG32191	0.441149
FBgn0033206	153.9	0.217708	0.0960687	2.26617	0.0234409	0.20441	2R	DCTN4-p62	0.441702
FBgn0011754	1129.94	-0.126628	0.0400681	-3.16031	0.00157599	0.0251179	X	PhKgamma	0.441705
FBgn0032318	2.26149	0.828566	0.930555	0.890399	0.373252	0.835503	2L	CG14072	0.441952
FBgn0053509	5.04755	0.577855	0.495937	1.16518	0.243947	0.733767	2L	CG33509	0.442533
FBgn0031011	685.231	-0.138642	0.0463809	-2.98922	0.00279694	0.0407761	X	CG8034	0.44259
FBgn0029820	771.131	0.157485	0.0569233	2.76662	0.00566408	0.0722186	X	CG16721	0.442743
FBgn0042106	3.42573	0.644504	0.600614	1.07308	0.283237	0.766858	3R	CG18754	0.443515
FBgn0264833	1.94042	0.780677	0.841368	0.927866	0.353477	0.823494	3R	lncRNA:CR44041	0.444034
FBgn0035444	211.259	0.211374	0.091987	2.29787	0.0215692	0.192249	3L	CG12012	0.444443
FBgn0031279	1.67927	0.851954	0.982955	0.866728	0.386091	0.843995	2L	CG3544	0.444507
FBgn0010385	40.7157	-0.692309	0.683818	-1.01242	0.311339	0.793086	2R	Def	0.445821
FBgn0263483	12.36	-0.478052	0.360738	-1.32521	0.185102	0.660071	2R	snoRNA:lola-d	0.446462
FBgn0003076	1822.42	0.153473	0.0549632	2.79229	0.00523366	0.0676479	3L	Pgm1	0.446579
FBgn0052000	4120.15	-0.11205	0.0332584	-3.36908	0.000754183	0.0135946	4	anne	0.446807
FBgn0034259	116.794	-0.238907	0.112892	-2.11624	0.0343242	0.264541	2R	P32	0.446832
FBgn0266993	2.34458	-0.790669	0.865755	-0.913271	0.3611	0.82636	3L	lncRNA:CR45444	0.44692
FBgn0035766	183.067	0.222855	0.100753	2.2119	0.0269737	0.226299	3L	eco	0.447021
FBgn0259789	487.121	0.158483	0.0579392	2.73533	0.00623172	0.0772627	X	zld	0.447181
FBgn0032282	214.736	0.376558	0.240959	1.56275	0.118112	0.544015	2L	CG7299	0.447368
FBgn0029932	432.63	-0.166725	0.0628976	-2.65074	0.00803148	0.0943052	X	CG4607	0.44738
FBgn0028336	876.289	0.136505	0.0456756	2.98858	0.00280281	0.040809	NA	NA	0.448315
FBgn0031247	47.0838	0.320643	0.184323	1.73957	0.0819343	0.443705	2L	CG11562	0.448343
FBgn0266822	1.66602	-0.840778	0.970047	-0.86674	0.386085	0.843995	2L	lncRNA:CR45284	0.449254
FBgn0037622	144.674	-0.216363	0.0964402	-2.24349	0.0248649	0.213691	3R	CG8202	0.449639
FBgn0260027	45.1243	0.304332	0.169363	1.79693	0.0723469	0.41293	3L	CG42495	0.44966
FBgn0032202	152.484	0.228032	0.105109	2.16948	0.0300465	0.244797	2L	REPTOR-BP	0.449664
FBgn0264983	2.61008	-0.74924	0.79212	-0.945867	0.344216	0.814626	3R	asRNA:CR44134	0.449754
FBgn0034821	3.21119	-0.656276	0.628302	-1.04452	0.296243	0.779208	2R	CG9876	0.450044
FBgn0039482	7.39751	-0.52972	0.433371	-1.22233	0.221585	0.710297	3R	CG14258	0.45011
FBgn0264005	54.0628	-0.289302	0.155902	-1.85567	0.0635002	0.385027	3R	Hmx	0.450443
FBgn0036619	768.883	0.211244	0.0928895	2.27414	0.0229575	0.201597	3L	Cpr72Ec	0.450563
FBgn0034063	129.087	0.254976	0.126554	2.01476	0.0439302	0.307687	2R	CG8389	0.450752
FBgn0000221	37.7617	-0.32224	0.186774	-1.72529	0.0844749	0.452189	X	brn	0.450971
FBgn0034166	188.375	0.203932	0.0877932	2.32287	0.0201862	0.184438	2R	CG6472	0.451176
FBgn0038774	114.663	-0.25367	0.125613	-2.01946	0.0434391	0.306354	3R	CG5023	0.451306
FBgn0032593	21.37	0.374683	0.241138	1.55381	0.120229	0.548726	2L	Trpgamma	0.452164
FBgn0036640	14.9914	-0.448673	0.327371	-1.37053	0.170521	0.63755	3L	nxf2	0.452189
FBgn0266918	1547.02	0.119445	0.0371452	3.21563	0.00130159	0.0217048	3L	CG32486	0.452207
FBgn0037021	647.347	0.142902	0.0494846	2.88782	0.00387922	0.0533818	3L	Pcif1	0.452299
FBgn0263773	1790.99	0.13842	0.0471125	2.93807	0.00330264	0.0468178	2L	fok	0.453483
FBgn0266069	4.03225	-0.61674	0.5692	-1.08352	0.278577	0.764105	2L	lncRNA:CR44822	0.454649
FBgn0028387	144.522	0.223297	0.102462	2.17931	0.0293088	0.240524	2L	chm	0.454659
FBgn0267458	48.9501	0.304216	0.170871	1.78038	0.0750133	0.422802	3L	lncRNA:CR45808	0.454778
FBgn0033412	1.94523	0.781778	0.863742	0.905107	0.365409	0.830118	2R	CG13955	0.455187
FBgn0267814	3.18702	-0.686667	0.687744	-0.998434	0.318069	0.796337	3R	asRNA:CR46139	0.455405
FBgn0038341	272.793	-0.191953	0.080154	-2.3948	0.0166296	0.1597	NA	NA	0.455505
FBgn0261547	1465.71	0.139903	0.0481248	2.90709	0.0036481	0.0507585	3L	Exn	0.455959
FBgn0035498	1069.91	-0.145019	0.0509933	-2.84387	0.0044569	0.0592683	3L	Fit1	0.456106
FBgn0038118	17.2928	-0.409011	0.281892	-1.45095	0.146793	0.595518	3R	timeout	0.456218
FBgn0261554	1366.47	-0.128642	0.0420966	-3.05589	0.00224397	0.0337613	2R	CG42672	0.456277
FBgn0266215	2.17042	-0.769563	0.842411	-0.913525	0.360967	0.82636	2L	asRNA:CR44910	0.456502
FBgn0004456	402.528	0.16421	0.0624003	2.63156	0.00849938	0.0988732	X	mew	0.457072
FBgn0051713	71.9529	-0.274767	0.144962	-1.89544	0.0580339	0.365797	NA	NA	0.457405
FBgn0036577	3.41048	0.721924	0.754939	0.956268	0.338937	0.810976	3L	CG13073	0.457911
FBgn0267638	10.8712	-0.466061	0.35366	-1.31782	0.187563	0.662636	3L	lncRNA:CR45976	0.458397
FBgn0028550	984.191	-0.155475	0.0572678	-2.71487	0.0066302	0.0813208	X	Atf3	0.458461
FBgn0266813	2.03051	-0.763258	0.833927	-0.915258	0.360056	0.82636	2R	asRNA:CR45275	0.45856
FBgn0036697	519.235	0.154188	0.056535	2.7273	0.00638544	0.0789193	3L	rogdi	0.458761
FBgn0035761	2.68471	0.707248	0.729622	0.969335	0.332378	0.806122	3L	RhoGEF4	0.458855
FBgn0051777	113.851	0.237924	0.114584	2.07642	0.0378554	0.280612	2L	CG31777	0.458884
FBgn0021760	1389.93	-0.122034	0.0388853	-3.13831	0.00169924	0.0267423	3L	chb	0.459194
FBgn0040319	873.381	0.137505	0.0471157	2.91845	0.00351778	0.0493101	X	Gclc	0.459833
FBgn0030465	81.0622	-0.259936	0.132891	-1.95601	0.0504638	0.337342	X	CG15743	0.460106
FBgn0043783	601.681	0.19698	0.0842898	2.33694	0.0194425	0.179386	3L	CG32444	0.46017
FBgn0051719	230.454	0.210951	0.0942779	2.23754	0.025251	0.216186	2L	RluA-1	0.460214
FBgn0033222	5.49733	0.566889	0.497375	1.13976	0.254386	0.741458	2R	CG12824	0.460236
FBgn0039759	46.4553	0.388615	0.260507	1.49177	0.135761	0.573957	3R	CG9733	0.460239
FBgn0024352	489.722	-0.155918	0.0577071	-2.70189	0.0068946	0.0835647	2L	Stip1	0.460239
FBgn0264556	4.6694	0.612544	0.569664	1.07527	0.282252	0.76607	2L	Gr39a	0.460777
FBgn0260768	8.29599	0.528275	0.441041	1.19779	0.230999	0.719655	2R	CG42566	0.461117
FBgn0005659	363.997	0.164314	0.0629165	2.61162	0.00901147	0.103025	3R	Ets98B	0.461258
FBgn0002466	4.19986	-0.603278	0.555648	-1.08572	0.277603	0.763254	3L	sti	0.461562
FBgn0052066	347.869	-0.166948	0.0646242	-2.58336	0.00978429	0.108989	3L	CG32066	0.461874
FBgn0264328	31.2332	-0.336869	0.205473	-1.63948	0.101113	0.503736	2R	asRNA:CR43787	0.462116
FBgn0264916	78.3881	-0.264504	0.137437	-1.92455	0.0542856	0.354515	3R	asRNA:CR44107	0.46272
FBgn0014073	436.457	0.173435	0.0688618	2.5186	0.0117823	0.124288	3L	Tie	0.462896
FBgn0032286	390.504	-0.419582	0.298282	-1.40667	0.159527	0.61798	2L	CG7300	0.462938
FBgn0036207	54.4759	-0.285515	0.156138	-1.8286	0.0674595	0.3975	3L	CG10907	0.4631
FBgn0062928	6.39787	0.557946	0.487207	1.14519	0.252129	0.740782	3L	hpRNA:CR33940	0.463595
FBgn0034693	1177.25	0.127016	0.0417709	3.04078	0.00235965	0.0353602	2R	flap	0.463777
FBgn0036696	11.8927	-0.46733	0.359167	-1.30115	0.193207	0.670924	3L	Pop5	0.463807
FBgn0065073	41.4325	-0.32843	0.197587	-1.6622	0.0964718	0.492128	2R	snoRNA:229	0.463924
FBgn0039269	194.469	-0.212033	0.0957732	-2.2139	0.0268354	0.225809	3R	veli	0.464338
FBgn0265824	2.72317	0.716721	0.756404	0.947538	0.343365	0.814232	2L	lncRNA:CR44613	0.4648
FBgn0039259	59.3501	-0.276464	0.148645	-1.85989	0.0629007	0.383039	3R	EMC6	0.465449
FBgn0035379	57.5286	0.300969	0.171263	1.75736	0.0788571	0.433733	3L	spz5	0.465568
FBgn0053177	3.45956	0.640551	0.622241	1.02943	0.303279	0.78527	X	CG33177	0.465687
FBgn0020270	59.123	0.28441	0.156023	1.82287	0.0683229	0.400329	2L	mre11	0.466164
FBgn0267277	6.26859	0.556362	0.487604	1.14101	0.253865	0.741359	2L	asRNA:CR45713	0.466384
FBgn0029722	10.8251	0.491375	0.393925	1.24738	0.212257	0.697281	X	CG7024	0.466914
FBgn0031678	20.0313	-0.402434	0.280052	-1.43699	0.15072	0.601173	2L	Nepl3	0.466947
FBgn0037635	198.889	-0.205647	0.0915433	-2.24644	0.0246759	0.212877	3R	CG9837	0.467064
FBgn0026873	58.1212	-0.276949	0.149651	-1.85064	0.0642216	0.387735	X	MED18	0.467508
FBgn0051104	4.35184	-0.614069	0.580915	-1.05707	0.290479	0.77418	3R	CG31104	0.468075
FBgn0030343	734.252	-0.140894	0.049697	-2.83506	0.00458171	0.0606531	X	ATP7	0.468223
FBgn0039509	94.128	0.250968	0.127278	1.97181	0.0486313	0.328793	3R	bigmax	0.468228
FBgn0000351	6.44185	-0.535962	0.458842	-1.16807	0.242777	0.732131	2L	cort	0.468268
FBgn0027334	53.2225	0.296628	0.168032	1.7653	0.0775127	0.430016	X	l(1)G0004	0.468335
FBgn0037727	136.265	0.226982	0.107911	2.10341	0.0354301	0.270313	3R	Nepl12	0.468527
FBgn0039402	192.784	0.197169	0.0856846	2.3011	0.0213858	0.191443	3R	Vps2	0.468546
FBgn0034045	252.137	-0.220874	0.103192	-2.14042	0.0323209	0.25515	2R	CG8249	0.46858
FBgn0035902	22.3781	0.369927	0.243916	1.51662	0.129363	0.562951	3L	CG6683	0.469282
FBgn0037835	373.623	-0.162542	0.0627044	-2.59219	0.00953668	0.107171	3R	CG14687	0.469426
FBgn0032945	843.073	0.199257	0.0873447	2.28127	0.0225323	0.198636	2L	CG8665	0.469661
FBgn0265508	8.26569	-0.510792	0.424082	-1.20447	0.228409	0.716533	2R	asRNA:CR44370	0.470366
FBgn0037684	168.499	0.334984	0.206994	1.61833	0.105591	0.514018	3R	Srr	0.470902
FBgn0036760	290.722	0.185216	0.077713	2.38334	0.0171566	0.164063	3L	CG5567	0.470964
FBgn0000116	8157.21	-0.0862986	0.0228902	-3.7701	0.000163179	0.00360335	3L	Argk1	0.471149
FBgn0035964	421.591	-0.158689	0.0606074	-2.61832	0.00883647	0.101746	3L	Dhpr	0.472168
FBgn0066365	2.35077	0.72907	0.792488	0.919977	0.357585	0.82552	3L	dyl	0.472479
FBgn0035056	1.48134	0.822008	0.980246	0.838574	0.401709	0.849343	2R	spz6	0.472511
FBgn0039731	14.5047	0.439767	0.32946	1.33481	0.181937	0.656324	3R	Sas-6	0.472648
FBgn0040554	103.682	-0.254755	0.131603	-1.93578	0.0528942	0.348553	3R	asRNA:CR17025	0.472914
FBgn0035009	5.69284	0.546325	0.479126	1.14026	0.25418	0.741458	2R	CG16837	0.473166
FBgn0036575	6.95369	0.522232	0.443385	1.17783	0.238865	0.72782	3L	CG5157	0.473425
FBgn0085415	1.73727	-0.816425	0.970853	-0.840935	0.400384	0.848854	2R	CG34386	0.473644
FBgn0039205	71.816	-0.25657	0.133443	-1.92269	0.0545185	0.354533	3R	CG13623	0.474061
FBgn0261618	5321.45	0.117186	0.0374032	3.13305	0.00173002	0.0271132	3R	larp	0.474612
FBgn0004556	35.9315	-0.3252	0.198387	-1.63922	0.101167	0.503782	3L	Dbp73D	0.474721
FBgn0031707	1.50703	-0.861581	1.07309	-0.802894	0.422036	0.859905	2L	CG14020	0.475563
FBgn0266638	5.22995	0.578158	0.531368	1.08806	0.276571	0.761548	2R	asRNA:CR45145	0.475637
FBgn0004862	3.8196	0.635709	0.62709	1.01374	0.310705	0.792905	3R	bap	0.475643
FBgn0083025	9.09049	-0.509932	0.42747	-1.19291	0.232906	0.722082	2L	snoRNA:Psi18S-640b	0.475669
FBgn0036583	53.8214	0.280475	0.1553	1.80601	0.0709161	0.407846	3L	CG13055	0.476061
FBgn0039684	25.2946	0.36468	0.241373	1.51085	0.130826	0.56431	3R	Obp99d	0.476295
FBgn0029905	136.8	0.229757	0.111802	2.05504	0.0398752	0.289917	X	Nf-YC	0.476982
FBgn0026619	272.396	-0.174913	0.0715999	-2.44292	0.014569	0.145227	2R	Taz	0.477266
FBgn0037896	252.506	0.187186	0.0799918	2.34007	0.0192802	0.17823	3R	ninaG	0.477525
FBgn0039161	94.2033	-0.263109	0.140112	-1.87784	0.0604024	0.37532	3R	CG13606	0.477843
FBgn0034945	59.5238	0.271807	0.148	1.83653	0.066279	0.392801	2R	CG10904	0.478235
FBgn0267966	10.8966	0.508155	0.42796	1.18739	0.235074	0.724045	3L	asRNA:CR46246	0.479153
FBgn0086603	445.021	-0.358758	0.236203	-1.51885	0.128799	0.561797	2R	snoRNA:Or-CD2	0.479374
FBgn0038395	40.7834	-0.323868	0.199054	-1.62704	0.103729	0.509789	3R	CG10407	0.480044
FBgn0020415	2167.68	0.162748	0.064028	2.54183	0.0110274	0.118395	2L	Idgf2	0.480193
FBgn0000808	3.184	0.667578	0.690008	0.967494	0.333297	0.806201	X	gd	0.480234
FBgn0263648	3.11557	0.675894	0.705773	0.957665	0.338232	0.810148	2L	lncRNA:CR43639	0.480617
FBgn0027790	421.399	-0.162124	0.0637163	-2.54446	0.0109445	0.117954	3L	GV1	0.480958
FBgn0036771	58.7595	-0.278651	0.155054	-1.79712	0.0723171	0.41293	3L	Wdr92	0.48098
FBgn0263462	116.126	-0.352225	0.229873	-1.53226	0.125459	0.557575	2R	snoRNA:Dek-a	0.48136
FBgn0002564	1.58492	0.849835	1.06155	0.800561	0.423386	0.860516	3L	Lsp1gamma	0.481712
FBgn0261995	253.913	-0.188278	0.0813783	-2.31361	0.0206889	0.187513	3R	CG42813	0.481826
FBgn0261561	69.3025	0.267082	0.144805	1.84442	0.0651218	0.389414	3R	CG42675	0.482134
FBgn0267567	4.71938	0.593264	0.564062	1.05177	0.292904	0.776035	3R	asRNA:CR45907	0.482645
FBgn0051683	23.9384	0.394193	0.278955	1.41311	0.157624	0.616081	2L	CG31683	0.482734
FBgn0032538	48.7431	-0.316313	0.192354	-1.64443	0.100088	0.500841	2L	Vajk2	0.482846
FBgn0035522	1.89963	0.770809	0.895127	0.861118	0.389173	0.844076	3L	CG1273	0.483146
FBgn0033543	375.241	0.161809	0.0638206	2.53537	0.011233	0.119815	2R	Daao1	0.483675
FBgn0025881	2.60779	-0.719857	0.794447	-0.906111	0.364877	0.830118	2L	snoRNA:Me18S-A1576	0.483958
FBgn0024989	37.3163	-0.330785	0.207836	-1.59157	0.111482	0.528557	X	CG3777	0.483983
FBgn0015926	5.13733	0.568994	0.526156	1.08142	0.279512	0.76498	X	dah	0.484178
FBgn0083970	534.195	-0.181243	0.0768297	-2.35903	0.0183229	0.173162	2L	CG34134	0.484372
FBgn0033799	296.734	0.175878	0.0732446	2.40124	0.0163394	0.157854	2R	GLaz	0.485006
FBgn0051454	2.34081	0.71019	0.777584	0.913329	0.361069	0.82636	3R	CG31454	0.485071
FBgn0265919	11.4683	0.450955	0.352824	1.27813	0.201204	0.682315	X	lncRNA:CR44708	0.485256
FBgn0028940	941.555	0.139156	0.0501807	2.77309	0.00555273	0.0710397	2L	Cyp28a5	0.48544
FBgn0054030	10.8691	0.450719	0.352687	1.27796	0.201264	0.682315	3L	CG34030	0.485505
FBgn0035046	267.673	-0.182013	0.0775237	-2.34784	0.0188826	0.175801	2R	ND-19	0.485535
FBgn0039626	94.5399	0.251243	0.131729	1.90727	0.0564859	0.359914	3R	Slu7	0.485773
FBgn0063494	284.513	-0.183273	0.0784803	-2.33527	0.0195292	0.180039	2R	GstE6	0.486104
FBgn0038681	932.71	0.133996	0.0472806	2.83405	0.00459617	0.0606587	3R	Cyp12a4	0.486151
FBgn0011603	587.967	-0.141457	0.0515905	-2.74192	0.0061082	0.0760825	2L	ine	0.486186
FBgn0036661	243.161	0.186642	0.0809267	2.30631	0.0210933	0.190095	3L	CG9705	0.486648
FBgn0267555	4.72279	-0.567974	0.527333	-1.07707	0.281449	0.765516	3L	asRNA:CR45895	0.486713
FBgn0260746	180.599	-0.241082	0.123284	-1.9555	0.050524	0.337545	3R	Ect3	0.486897
FBgn0040324	1482.92	-0.109535	0.0343064	-3.19284	0.0014088	0.0229567	4	Ephrin	0.487191
FBgn0266766	1.49778	0.830933	1.03245	0.804817	0.420925	0.859529	2R	lncRNA:CR45231	0.487236
FBgn0082979	18.1993	-0.405688	0.29587	-1.37117	0.170322	0.63755	3R	snoRNA:Psi28S-3091a	0.487681
FBgn0267481	14.8012	0.422164	0.316916	1.3321	0.182828	0.657817	3L	asRNA:CR45831	0.488046
FBgn0033856	15.5906	-0.440591	0.341022	-1.29197	0.196366	0.676167	2R	CG13334	0.488126
FBgn0000024	5013.85	-0.112917	0.0360683	-3.13063	0.00174431	0.02727	3R	Ace	0.488128
FBgn0028467	405.13	-0.154962	0.060015	-2.58205	0.00982143	0.10908	2L	Ube4A	0.488499
FBgn0034201	2.13949	-0.725007	0.813039	-0.891725	0.37254	0.834573	2R	CG17290	0.488762
FBgn0083042	13.7071	-0.412582	0.305292	-1.35143	0.176556	0.647469	X	snoRNA:Psi18S-1854a	0.488965
FBgn0053504	3.52671	-0.604306	0.590722	-1.023	0.30631	0.788953	3L	snRNA:U7	0.489197
FBgn0029990	23870.3	-0.150691	0.0574519	-2.6229	0.00871846	0.100593	X	CG2233	0.489377
FBgn0046685	175.174	-0.209776	0.0986327	-2.12684	0.0334334	0.260234	3R	Wsck	0.49024
FBgn0011726	565.37	-0.144906	0.0540276	-2.68207	0.00731673	0.0874598	2R	tsr	0.490373
FBgn0015772	1599.06	0.111832	0.0356559	3.13642	0.00171022	0.0268403	2L	Nak	0.490419
FBgn0028582	3696.95	-0.108286	0.0339175	-3.19262	0.00140987	0.0229567	3L	lqf	0.491244
FBgn0051223	38.8229	-0.304757	0.183754	-1.6585	0.097216	0.494326	3R	CG31223	0.49148
FBgn0265420	15.8027	-0.413491	0.308128	-1.34194	0.179615	0.651276	3R	lncRNA:CR44332	0.491674
FBgn0030932	134.032	-0.220319	0.107244	-2.05437	0.0399397	0.290199	X	Ggt-1	0.491884
FBgn0030976	968.704	0.134312	0.0479401	2.80166	0.00508398	0.0659398	X	CG7378	0.491944
FBgn0039674	549.905	0.152593	0.0589005	2.59069	0.00957825	0.107318	3R	CG1907	0.491992
FBgn0283681	30.0057	-0.335623	0.216517	-1.5501	0.121117	0.54931	3L	Tcs3	0.492382
FBgn0015576	1057.54	-0.127873	0.0443377	-2.88407	0.00392573	0.053956	3R	alpha-Est8	0.492411
FBgn0025839	371.389	-0.171356	0.0711957	-2.40683	0.0160917	0.156264	X	ND-B14.5A	0.492822
FBgn0024361	3.97673	-0.610828	0.60767	-1.0052	0.314801	0.795115	X	Tsp2A	0.493613
FBgn0003997	195.436	0.200684	0.0922969	2.17434	0.02968	0.242161	3L	hid	0.493682
FBgn0010314	72.9562	0.302586	0.182688	1.65629	0.0976625	0.495514	2L	Cks30A	0.494659
FBgn0039008	44.9124	0.300073	0.180225	1.66499	0.0959152	0.49062	3R	CG6972	0.494871
FBgn0032004	12.6978	0.423231	0.322855	1.3109	0.189892	0.666274	2L	CG8292	0.495041
FBgn0000147	14.0005	0.406767	0.301709	1.34821	0.177591	0.648105	3R	aurA	0.495096
FBgn0033170	167.982	0.233492	0.118782	1.96572	0.0493314	0.331406	2R	sPLA2	0.495285
FBgn0031999	125.239	-0.212388	0.101615	-2.09012	0.0366071	0.276119	2L	CG8419	0.495357
FBgn0042104	2.73338	-0.678848	0.734747	-0.923921	0.355527	0.823693	3R	CG18747	0.495577
FBgn0035936	572.992	-0.147425	0.0560788	-2.62889	0.00856644	0.0995507	3L	Tsp66E	0.495728
FBgn0036441	2.46679	-0.660979	0.704015	-0.93887	0.347797	0.818466	3L	CG13476	0.497538
FBgn0035298	338.018	-0.192238	0.0866397	-2.21882	0.0264988	0.223812	3L	SCOT	0.497604
FBgn0262867	325.601	0.164484	0.0672147	2.44714	0.0143996	0.144303	2R	Ptr	0.497828
FBgn0260632	562.376	0.153217	0.0599443	2.55599	0.0105885	0.11577	2L	dl	0.498162
FBgn0266210	2.15403	-0.753728	0.889662	-0.847207	0.39688	0.846521	2L	lncRNA:CR44905	0.498309
FBgn0261445	340.551	0.169033	0.0703738	2.40193	0.016309	0.157695	3L	sgl	0.498703
FBgn0025777	952.831	-0.128368	0.0451414	-2.8437	0.0044593	0.0592683	2L	homer	0.49916
FBgn0032140	276.959	0.174499	0.0741934	2.35194	0.0186756	0.175338	2L	CG13117	0.499275
FBgn0039818	43.782	0.325955	0.208968	1.55983	0.1188	0.545345	3R	CG11318	0.499381
FBgn0033188	984.595	-0.147065	0.0562462	-2.61466	0.0089316	0.102632	2R	Drat	0.499636
FBgn0034293	36.6364	-0.308011	0.190064	-1.62056	0.105111	0.513897	2R	CG14495	0.49964
FBgn0003900	3.04557	-0.622491	0.636463	-0.978047	0.328051	0.80263	2R	twi	0.499664
FBgn0036196	464.589	0.152662	0.0597631	2.55445	0.0106355	0.115953	3L	CG11658	0.49976
FBgn0050187	8.23962	0.485761	0.413259	1.17544	0.239819	0.729019	2R	CG30187	0.499772
FBgn0039347	214.614	0.202352	0.0946273	2.13841	0.0324834	0.25515	3R	CG5071	0.499841
FBgn0027376	5.82849	0.551001	0.514446	1.07106	0.284144	0.767972	3R	rha	0.499919
FBgn0261049	200.254	0.184543	0.0814188	2.26659	0.0234156	0.204347	3R	Vps45	0.500154
FBgn0031091	5.13682	-0.604854	0.606683	-0.996986	0.318771	0.796772	X	Phf7	0.500815
FBgn0033889	852.894	0.134849	0.0490175	2.75103	0.00594074	0.074401	2R	CG6701	0.500962
FBgn0037917	578.587	0.155947	0.0620526	2.51314	0.0119662	0.125606	3R	wkd	0.501491
FBgn0028430	2.92592	-0.655664	0.700733	-0.935684	0.349436	0.819587	2L	He	0.501883
FBgn0003149	1111.74	0.150418	0.0585863	2.56747	0.0102445	0.112559	3L	Prm	0.502043
FBgn0051805	0.4353	1.78076	4.30505	0.413645	0.679134	0.945611	2L	CG31805	0.502057
FBgn0267634	8.69959	0.480509	0.407608	1.17885	0.238457	0.727427	3L	lncRNA:CR45972	0.502158
FBgn0267913	453.001	0.166184	0.0688888	2.41236	0.0158497	0.154312	2R	asRNA:CR46194	0.502194
FBgn0267541	14.1276	-0.407042	0.306545	-1.32783	0.184233	0.658887	3L	lncRNA:CR45881	0.502312
FBgn0039227	415.992	0.155498	0.0618939	2.51233	0.0119937	0.125661	3R	polybromo	0.502668
FBgn0263697	107.348	0.241142	0.127074	1.89765	0.0577416	0.364716	2R	Uba3	0.502739
FBgn0039092	3.89155	-0.607392	0.614139	-0.989014	0.322656	0.798747	3R	CG16723	0.503051
FBgn0083962	1705.28	0.118097	0.0397679	2.96965	0.00298143	0.0428446	2L	CG34126	0.503197
FBgn0085263	14.5355	0.399236	0.297177	1.34343	0.179134	0.650207	2R	CG34234	0.503317
FBgn0264829	1.12258	-0.892627	1.21822	-0.732729	0.463724	0.885623	3R	CG44037	0.50361
FBgn0086600	30.1191	-0.344118	0.231065	-1.48927	0.136417	0.575474	2R	snoRNA:Psi18S-1347c	0.50384
FBgn0035109	49.7718	0.299182	0.182695	1.63761	0.101504	0.504262	3L	CG13876	0.504379
FBgn0027556	956.172	-0.14127	0.053211	-2.6549	0.00793327	0.0934436	X	CG4928	0.504959
FBgn0037718	347.839	-0.163971	0.0677663	-2.41966	0.0155351	0.151905	3R	P58IPK	0.505158
FBgn0038475	188.496	0.200554	0.0942111	2.12877	0.0332734	0.259652	3R	Keap1	0.50536
FBgn0046876	11.7808	0.456767	0.376289	1.21387	0.224796	0.712928	3R	Obp83ef	0.50573
FBgn0085475	4.67424	0.574196	0.561191	1.02317	0.306226	0.788916	2R	CG34446	0.506859
FBgn0037547	9.80734	0.489233	0.424786	1.15172	0.249438	0.739336	3R	CG7910	0.50696
FBgn0002707	71.1005	-0.251278	0.137463	-1.82797	0.0675536	0.397639	X	mei-9	0.508061
FBgn0035097	6.46114	0.524334	0.48035	1.09157	0.275024	0.760841	3L	CG13405	0.508209
FBgn0264438	4.18273	0.569752	0.5554	1.02584	0.304967	0.788012	2L	lncRNA:CR43856	0.508337
FBgn0036360	128.586	-0.219928	0.110426	-1.99164	0.0464111	0.319526	3L	CG10713	0.509042
FBgn0261952	3.43339	0.600344	0.609728	0.984609	0.324816	0.799922	3L	srw	0.509113
FBgn0004237	537.538	0.149668	0.0588651	2.54257	0.0110042	0.118395	3R	Hrb87F	0.509194
FBgn0083977	176.947	0.194859	0.0906207	2.15027	0.0315337	0.25079	2R	CG34141	0.509885
FBgn0010225	6202.05	-0.101686	0.0316857	-3.2092	0.00133107	0.0219909	3R	Gel	0.510003
FBgn0036962	17.6104	0.384752	0.283193	1.35862	0.174266	0.643463	3L	CG17122	0.51057
FBgn0086666	38.6608	-0.338602	0.227944	-1.48546	0.137422	0.577314	X	snoRNA:Psi28S-2179	0.510674
FBgn0032731	816.247	-0.144827	0.0559737	-2.58742	0.00966986	0.108065	2L	Swip-1	0.51078
FBgn0039490	1.6663	-0.759483	0.927812	-0.818574	0.413029	0.855946	3R	CG5882	0.51091
FBgn0284408	6354.28	-0.107013	0.0344401	-3.10721	0.00188861	0.0291932	X	trol	0.511108
FBgn0003339	155.174	0.235533	0.12421	1.89625	0.0579275	0.365374	3R	Scr	0.511232
FBgn0036959	20.1931	0.37278	0.26871	1.3873	0.165352	0.629294	3L	CG6951	0.511256
FBgn0259992	61.6556	0.261146	0.147628	1.76894	0.0769033	0.428109	3R	CG42489	0.511763
FBgn0034458	2.95856	0.6167	0.643819	0.957878	0.338124	0.810148	2R	Ir56d	0.512367
FBgn0028717	526.135	0.152461	0.0610288	2.49818	0.0124831	0.129229	3R	Lnk	0.512582
FBgn0053970	712.244	-0.168498	0.0718462	-2.34525	0.0190142	0.17659	3R	osy	0.512896
FBgn0028993	833.498	0.150111	0.0595486	2.52082	0.0117082	0.123728	NA	NA	0.512931
FBgn0034639	90.7971	0.241059	0.129545	1.8608	0.0627719	0.382668	2R	CG15673	0.513087
FBgn0038820	218.871	-0.214386	0.106847	-2.00649	0.0448041	0.311695	3R	CG4000	0.513879
FBgn0003870	1040.17	-0.123347	0.0434585	-2.83826	0.00453598	0.0602165	3R	ttk	0.513994
FBgn0264794	550.098	-0.152218	0.0610784	-2.49217	0.0126966	0.130839	4	lncRNA:CR44024	0.514455
FBgn0033055	272.374	-0.17885	0.079425	-2.25181	0.0243345	0.210415	2R	Tbce	0.514489
FBgn0039709	478.001	-0.146705	0.057569	-2.54834	0.0108236	0.117211	3R	Cad99C	0.514792
FBgn0040252	1.69727	-0.707914	0.827653	-0.855327	0.39237	0.844925	3R	Ugt303A1	0.51567
FBgn0035959	1465.06	0.129208	0.0469886	2.74977	0.00596364	0.074605	3L	CG4911	0.515915
FBgn0036984	453.383	-0.146935	0.0578501	-2.53993	0.0110875	0.118927	3L	CG13248	0.516081
FBgn0024248	625.112	0.143807	0.0558704	2.57395	0.0100546	0.111122	2L	chico	0.516089
FBgn0264953	1896.38	-0.109828	0.0362156	-3.03261	0.00242449	0.0361859	2L	Piezo	0.516129
FBgn0266723	68.6584	0.255238	0.143506	1.77859	0.0753076	0.424249	2R	Trs31	0.516805
FBgn0041105	20.507	-0.37212	0.271072	-1.37277	0.169823	0.63755	3R	nerfin-2	0.516971
FBgn0051676	271.376	-0.225351	0.116825	-1.92897	0.0537351	0.351523	2L	CG31676	0.517443
FBgn0039916	751.679	-0.132835	0.0492684	-2.69615	0.00701462	0.0844749	4	Ekar	0.517457
FBgn0036643	100.528	0.226279	0.11783	1.92039	0.0548086	0.354533	3L	Syx8	0.518356
FBgn0029170	44.4686	-0.29426	0.18268	-1.6108	0.107223	0.517717	3R	TwdlT	0.518385
FBgn0023214	31.0959	0.313483	0.203368	1.54146	0.123206	0.553259	2R	edl	0.518715
FBgn0036474	24.5862	-0.335872	0.228639	-1.469	0.141832	0.585681	3L	Or71a	0.518926
[truncated: 9,286 more rows]
