# Supplementary material for: Chameau (HBO1) regulates starvation resistance in Drosophila melanogaster in a temperature-dependent manner
Source: Life Sci Alliance. 2025 Nov 6;9(1):e202503524. doi: 10.26508/lsa.202503524 (PMC12592709; doi:10.26508/lsa.202503524)
Supplement: Supplementary file 8 [file LSA-2025-03524_TableS5.xlsx]

## Sheet: Supplementary_table-5
	baseMean	log2FoldChange	lfcSE	stat	pvalue	padj	chr	symbol	sigma
FBgn0038914	278.763	-4.99344	0.292236	-17.087	1.85392e-65	2.09196e-62	3R	fit	4.94065645841247e-324
FBgn0036549	454.211	-2.0706	0.0939442	-22.0407	1.17325e-107	1.3239e-103	3L	CG10516	3.88922e-222
FBgn0002565	38418.5	-3.68886	0.251678	-14.657	1.21448e-48	7.61344e-46	3L	Lsp2	1.7616e-177
FBgn0030013	386.205	1.85695	0.0977992	18.9873	2.17097e-80	4.08287e-77	X	GIIIspla2	1.17338e-148
FBgn0027579	1132.57	1.25853	0.0576695	21.8231	1.39903e-105	7.89334e-102	3R	mino	1.09146e-132
FBgn0041194	3568.03	-1.10729	0.0521538	-21.2312	4.92071e-100	1.85084e-96	3L	Prat2	1.0902e-110
FBgn0261575	2637.07	-2.96159	0.235842	-12.5575	3.61522e-36	1.23619e-33	3R	tobi	1.08572e-105
FBgn0036262	7111.05	1.0308	0.0526805	19.567	2.95335e-85	6.66513e-82	3L	CG6910	7.35659e-88
FBgn0046114	412.51	-1.30713	0.0820108	-15.9386	3.42117e-57	2.96958e-54	3R	Gclm	1.5544e-74
FBgn0040606	5086.02	-0.939539	0.0501274	-18.743	2.20615e-78	3.55632e-75	3R	CG6503	1.09342e-73
FBgn0038147	2208.96	-1.69944	0.12314	-13.8009	2.51711e-43	1.13612e-40	3R	CCHa2	4.03145e-73
FBgn0035348	5226.89	-1.00721	0.0567239	-17.7563	1.5406e-70	1.93157e-67	3L	CG16758	4.83689e-71
FBgn0036449	1295.39	1.24555	0.0822933	15.1355	9.44306e-52	6.65972e-49	3L	bmm	2.79142e-64
FBgn0267408	1320.36	-0.874917	0.0485832	-18.0086	1.66668e-72	2.35085e-69	3R	AOX1	1.58508e-63
FBgn0050431	120.504	-1.6656	0.132223	-12.5969	2.19656e-36	7.99547e-34	2R	CG30431	4.05297e-60
FBgn0050035	3661.95	-0.672659	0.0342253	-19.6538	5.36077e-86	1.51227e-82	2R	Tret1-1	4.38356e-58
FBgn0029831	3287.68	2.1672	0.200851	10.7901	3.83353e-27	7.33178e-25	X	CG5966	5.62798e-58
FBgn0036862	1279.57	-0.908786	0.0549713	-16.532	2.15834e-61	2.21406e-58	3L	Gbs-76A	7.37386e-56
FBgn0039094	347.262	-1.39245	0.107691	-12.9301	3.04439e-38	1.23751e-35	3R	CG10184	5.75445e-53
FBgn0033913	595.776	0.857383	0.0527215	16.2625	1.82192e-59	1.71322e-56	2R	CG8468	4.34294e-51
FBgn0026576	915.894	-1.39064	0.111687	-12.4513	1.37595e-35	4.43607e-33	3R	Pisd	3.31338e-49
FBgn0031515	379.519	-0.979658	0.0677122	-14.468	1.93132e-47	1.147e-44	2L	CG9664	1.72237e-46
FBgn0250869	822.529	1.05043	0.0757652	13.8643	1.04211e-43	4.89964e-41	X	CG42240	7.08307e-46
FBgn0002719	6843.68	-0.87343	0.0574328	-15.2079	3.13637e-52	2.35938e-49	3R	Men	1.03565e-45
FBgn0034140	697.851	1.62415	0.1515	10.7205	8.15496e-27	1.4842e-24	2R	Lst	4.2474e-43
FBgn0039151	978.444	-0.931044	0.0664066	-14.0204	1.17027e-44	5.74145e-42	3R	CG13607	1.25207e-41
FBgn0034276	151.034	2.31645	0.271127	8.54378	1.29904e-17	1.40946e-15	2R	Sardh	7.64918e-40
FBgn0037612	465.724	1.18105	0.0996557	11.8513	2.11913e-32	5.561e-30	3R	CG8112	3.9055e-38
FBgn0087002	113297	-0.74069	0.0503719	-14.7044	6.03731e-49	4.00735e-46	4	apolpp	1.92559e-36
FBgn0037126	326.03	-0.949744	0.0736471	-12.8959	4.74833e-38	1.84759e-35	3L	CG14567	3.56685e-36
FBgn0019643	972.702	-0.765509	0.0536163	-14.2775	3.02045e-46	1.62299e-43	NA	NA	1.42582e-35
FBgn0031971	1518.57	1.30717	0.12113	10.7915	3.77658e-27	7.33178e-25	2L	Sirup	2.88948e-35
FBgn0261560	752.089	0.984339	0.0803291	12.2538	1.60261e-34	4.75889e-32	2L	Thor	5.4213e-34
FBgn0031645	2257.73	0.924765	0.0734722	12.5866	2.50253e-36	8.82456e-34	2L	CG3036	1.19362e-33
FBgn0039682	3537.03	-0.709136	0.049323	-14.3774	7.17565e-47	4.0485e-44	3R	Obp99c	1.89459e-33
FBgn0270926	398.248	-0.883619	0.0705534	-12.5241	5.5097e-36	1.82857e-33	3L	AsnS	6.99161e-32
FBgn0032587	319.412	1.02252	0.0883225	11.5771	5.38589e-31	1.26613e-28	2L	CG5953	1.12136e-31
FBgn0031913	409.573	-1.15076	0.106946	-10.7602	5.30658e-27	9.8163e-25	2L	CG5958	5.80096e-31
FBgn0028540	236.385	1.04568	0.0931586	11.2247	3.08485e-29	6.6149e-27	2L	CG9008	1.53809e-30
FBgn0013770	3315.68	0.552025	0.0357892	15.4244	1.12233e-53	9.04596e-51	2R	Cp1	5.8928e-30
FBgn0037010	476.304	-0.76145	0.0587953	-12.9509	2.32317e-38	1.00826e-35	NA	NA	2.20628e-29
FBgn0002563	4467.38	-2.27485	0.31577	-7.20413	5.84158e-13	4.11977e-11	2L	Lsp1beta	1.48142e-28
FBgn0044810	927.904	-1.40692	0.153131	-9.18768	4.01414e-20	5.39233e-18	3R	TotX	5.13813e-28
FBgn0027945	553.029	-0.868433	0.0740326	-11.7304	8.90117e-32	2.1835e-29	3L	ppl	1.0831e-27
FBgn0034162	765.823	-0.820359	0.0681539	-12.0369	2.27476e-33	6.41709e-31	2R	CG6426	1.66333e-27
FBgn0004629	2618.35	-0.583859	0.0409525	-14.257	4.05638e-46	2.08055e-43	3R	Cys	3.14464e-27
FBgn0052667	546.608	-0.873471	0.0761484	-11.4706	1.85287e-30	4.2669e-28	X	ssp7	1.07109e-26
FBgn0036316	2224.08	0.789585	0.0656712	12.0233	2.68014e-33	7.37626e-31	3L	nebu	1.91323e-26
FBgn0266406	9.52958	-3.11049	0.534137	-5.82339	5.7666e-09	2.53613e-07	3R	asRNA:CR45046	2.35744e-26
FBgn0283680	505.897	0.716172	0.0580377	12.3398	5.53154e-35	1.73383e-32	X	IP3K2	2.92398e-25
FBgn0030014	8.62066	3.2606	0.589384	5.53221	3.16226e-08	1.21785e-06	X	CG15337	3.51175e-25
FBgn0031693	590.05	-0.837022	0.0753808	-11.1039	1.20055e-28	2.5087e-26	2L	Cyp4ac1	4.26395e-24
FBgn0037064	65.2483	1.35763	0.157428	8.62379	6.47752e-18	7.52966e-16	3L	CG9389	4.61592e-24
FBgn0037801	221.325	-1.12846	0.119186	-9.46803	2.85176e-21	4.29056e-19	3R	CG3999	6.54641e-24
FBgn0261862	2257.26	0.631018	0.0498916	12.6478	1.15083e-36	4.32864e-34	2R	whd	2.09816e-23
FBgn0025454	3486.22	0.67357	0.0565087	11.9198	9.33795e-33	2.5088e-30	2R	Cyp6g1	2.66512e-22
FBgn0085195	896.814	-1.07059	0.11456	-9.34523	9.16933e-21	1.3614e-18	2L	CG34166	3.53123e-22
FBgn0283499	1334.82	0.626185	0.0513678	12.1902	3.50422e-34	1.01389e-31	3R	InR	1.12385e-21
FBgn0039152	67.9433	-1.28355	0.155417	-8.25873	1.47232e-16	1.45734e-14	3R	Root	4.77395e-21
FBgn0005626	801.91	-0.68401	0.0609414	-11.2241	3.10696e-29	6.6149e-27	3L	ple	3.1658e-20
FBgn0039543	334.01	0.863289	0.0871747	9.90297	4.04085e-23	6.51385e-21	3R	CROT	4.655e-20
FBgn0283427	39849.2	-0.841614	0.0842311	-9.99173	1.65666e-23	2.74908e-21	2L	FASN1	6.72029e-20
FBgn0033465	1495.76	0.652839	0.0574033	11.3728	5.70974e-30	1.28857e-27	NA	NA	8.10563e-20
FBgn0030607	613.918	0.769768	0.0738086	10.4293	1.82315e-25	3.11704e-23	X	dob	9.04832e-20
FBgn0039685	6766.89	-1.76506	0.263524	-6.69791	2.11421e-11	1.26226e-09	3R	Obp99b	1.43954e-19
FBgn0035811	2888.56	0.597045	0.050698	11.7765	5.15899e-32	1.29365e-29	3L	Mcad	2.08925e-19
FBgn0063493	128.751	-1.03971	0.11831	-8.78801	1.5223e-18	1.86713e-16	2R	GstE7	2.98525e-19
FBgn0033782	170.302	0.976044	0.108966	8.95734	3.326e-19	4.28932e-17	2R	sug	9.21684e-19
FBgn0034438	277.179	-0.971176	0.109496	-8.86948	7.34885e-19	9.21382e-17	2R	CG9416	2.44851e-18
FBgn0031897	1900.96	-0.461506	0.0356942	-12.9294	3.07074e-38	1.23751e-35	2L	CG13784	4.87123e-18
FBgn0030737	1076.71	-0.654193	0.0606682	-10.7831	4.13556e-27	7.77761e-25	NA	NA	5.49697e-18
FBgn0038172	772.253	0.694382	0.0664835	10.4444	1.55392e-25	2.6976e-23	3R	Adgf-D	5.93433e-18
FBgn0040813	10435.8	-0.963657	0.111856	-8.61517	6.98381e-18	7.88053e-16	NA	NA	2.93486e-17
FBgn0029828	970.043	-0.575459	0.0512153	-11.2361	2.71214e-29	6.00075e-27	X	CG6067	3.6396e-17
FBgn0027578	1262.38	-0.60678	0.0556973	-10.8942	1.22787e-27	2.51915e-25	3R	Nepl21	4.68858e-17
FBgn0031694	202.206	-0.794286	0.0858771	-9.24911	2.26377e-20	3.07763e-18	2L	Cyp4ac2	2.4895e-16
FBgn0039629	251.238	0.786316	0.0846246	9.29181	1.51685e-20	2.08733e-18	3R	CG11842	2.60593e-16
FBgn0000592	4818.46	-0.457457	0.0372749	-12.2725	1.27201e-34	3.87928e-32	3L	Est-6	3.12066e-16
FBgn0042201	1588.4	-0.959464	0.115788	-8.28635	1.1678e-16	1.16615e-14	3L	Nplp3	5.1668e-16
FBgn0261808	840.78	0.713839	0.0745102	9.58043	9.66454e-22	1.4939e-19	3R	cu	9.97231e-16
FBgn0260866	1010.64	0.56019	0.0516369	10.8486	2.02429e-27	4.00739e-25	2R	dnr1	1.11289e-15
FBgn0038916	59.5638	-1.13895	0.152501	-7.46846	8.11402e-14	6.18639e-12	3R	dnd	1.23121e-15
FBgn0038516	507.552	0.838037	0.0954605	8.77889	1.65096e-18	2.00317e-16	3R	P5cr-2	1.25257e-15
FBgn0036975	707.193	-0.938871	0.114747	-8.18213	2.78875e-16	2.6668e-14	3L	CG5618	2.49031e-15
FBgn0028646	1496.62	-0.563767	0.0527889	-10.6797	1.26731e-26	2.2699e-24	3R	aralar1	2.51218e-15
FBgn0031860	210.905	-0.774792	0.085682	-9.04265	1.52918e-19	2.03004e-17	2L	Daao2	2.64163e-15
FBgn0038257	323.597	-0.843891	0.0979183	-8.61832	6.79417e-18	7.74398e-16	3R	smp-30	3.25231e-15
FBgn0039593	21.267	1.79121	0.311119	5.75733	8.54555e-09	3.63879e-07	3R	Sid	3.53212e-15
FBgn0027621	2133.5	0.439528	0.037214	11.8108	3.43166e-32	8.80065e-30	X	Pfrx	1.48074e-14
FBgn0036030	3038.08	0.538281	0.0506153	10.6347	2.05384e-26	3.62118e-24	3L	Prps	1.48917e-14
FBgn0036208	191.311	-0.842437	0.100413	-8.38974	4.87229e-17	4.95306e-15	3L	Gcat	1.81112e-14
FBgn0004888	2834.83	0.429778	0.0366707	11.7199	1.00769e-31	2.41932e-29	3L	Scsalpha1	4.76768e-14
FBgn0039564	75.5007	1.10157	0.154367	7.13607	9.60396e-13	6.64853e-11	3R	Nep7	5.77789e-14
FBgn0051075	2234.34	-0.495443	0.0456592	-10.8509	1.97488e-27	3.97938e-25	3R	CG31075	5.88131e-14
FBgn0025583	2500.24	0.994239	0.132964	7.47749	7.57551e-14	5.85494e-12	2R	BomS2	9.0158e-14
FBgn0010387	576.41	-0.714522	0.0815106	-8.766	1.85125e-18	2.22228e-16	3L	Acbp2	2.13651e-13
FBgn0050088	6.84711	-2.36534	0.519243	-4.55536	5.22952e-06	0.000136282	2R	CG30088	3.21644e-13
FBgn0000477	454.426	-0.623602	0.0670242	-9.30414	1.35085e-20	1.88185e-18	3R	DNaseII	4.06822e-13
FBgn0015035	300.178	0.916547	0.121635	7.53521	4.87533e-14	3.90165e-12	2L	Cyp4e3	6.29403e-13
FBgn0040736	1340.41	0.884603	0.115344	7.66929	1.72957e-14	1.45645e-12	2R	BomS3	6.69944e-13
FBgn0000079	476.345	1.28854	0.205888	6.25844	3.88856e-10	2.03141e-08	2R	Amy-p	7.49169e-13
FBgn0026593	242.818	-0.844568	0.108881	-7.75677	8.71224e-15	7.44765e-13	3L	CG5707	1.335e-12
FBgn0033101	267.269	-0.72	0.0855338	-8.41773	3.83852e-17	3.93762e-15	2R	CG9436	1.51564e-12
FBgn0033366	438.608	0.709929	0.0840443	8.44709	2.9866e-17	3.12045e-15	2R	Ance-4	1.85587e-12
FBgn0043791	140.123	-2.1259	0.458469	-4.63696	3.53573e-06	9.56766e-05	3R	phu	2.5739e-12
FBgn0010241	52.4454	2.28167	0.514487	4.43484	9.21404e-06	0.000229517	2R	Mdr50	3.2401e-12
FBgn0032783	707.27	-0.523413	0.0534887	-9.78547	1.29984e-22	2.06584e-20	2L	CG10237	3.50375e-12
FBgn0014031	711.614	0.520416	0.0536819	9.69443	3.1841e-22	4.99019e-20	X	Agxt	6.49561e-12
FBgn0086254	1227.24	-0.66284	0.0777074	-8.52995	1.46413e-17	1.57345e-15	3L	Akr1B	6.94178e-12
FBgn0001168	502.686	0.686705	0.0842471	8.15108	3.60678e-16	3.36354e-14	3L	h	2.48484e-11
FBgn0033697	21.3537	1.52097	0.287144	5.29688	1.17799e-07	4.07745e-06	2R	Cyp6t3	2.89365e-11
FBgn0031907	286.465	-0.626827	0.0737424	-8.50023	1.89217e-17	1.99544e-15	2L	CG5171	3.29262e-11
FBgn0039800	1831.49	-0.634643	0.0752036	-8.439	3.20062e-17	3.31337e-15	3R	Npc2g	3.40177e-11
FBgn0030608	4883.14	0.494323	0.0520703	9.49339	2.23633e-21	3.4101e-19	X	Lsd-2	6.19429e-11
FBgn0263336	330.051	-0.764537	0.102184	-7.48194	7.32356e-14	5.69924e-12	2R	lncRNA:CR43417	9.06966e-11
FBgn0031970	23.928	-1.41041	0.262874	-5.36535	8.07915e-08	2.90335e-06	2L	CG7227	9.91922e-11
FBgn0033518	191.238	-0.877516	0.126799	-6.92054	4.49931e-12	2.91783e-10	2R	Prx2540-2	1.10396e-10
FBgn0036816	1661.24	0.399293	0.0383255	10.4185	2.04228e-25	3.43957e-23	3L	Indy	1.38518e-10
FBgn0031489	430.935	-0.643053	0.0792736	-8.11182	4.98685e-16	4.57493e-14	2L	CG17224	1.4451e-10
FBgn0040582	299.324	0.795907	0.10997	7.2375	4.57036e-13	3.26405e-11	3R	BomBc3	1.50822e-10
FBgn0013469	119.771	0.805834	0.113012	7.13054	9.99735e-13	6.87867e-11	3L	klu	2.13745e-10
FBgn0037819	126.381	-0.808906	0.115206	-7.02136	2.19712e-12	1.48696e-10	3R	Phyhd1	3.71242e-10
FBgn0086687	22607.6	0.45998	0.0492297	9.34354	9.31657e-21	1.3653e-18	3R	Desat1	6.1131e-10
FBgn0022774	298.575	-0.673861	0.0885288	-7.61177	2.70369e-14	2.19485e-12	3L	Oat	7.19499e-10
FBgn0034717	396.849	0.592533	0.072816	8.13741	4.03832e-16	3.73512e-14	2R	CG5819	7.56239e-10
FBgn0040398	1781.62	-0.531719	0.0617834	-8.60618	7.55339e-18	8.35612e-16	X	CG14629	7.8701e-10
FBgn0026563	88.2668	0.856646	0.129954	6.59192	4.34181e-11	2.51246e-09	3R	CG1979	1.32787e-09
FBgn0022355	25492.1	-0.484642	0.0545205	-8.88918	6.15636e-19	7.80544e-17	X	Tsf1	1.49396e-09
FBgn0039022	134.231	-0.750057	0.106349	-7.05282	1.7533e-12	1.19905e-10	3R	Nepl13	1.52133e-09
FBgn0053110	640.516	0.587639	0.073306	8.01625	1.09024e-15	9.92114e-14	3R	CG33110	1.61237e-09
FBgn0034290	492.94	-0.847983	0.128962	-6.57545	4.85074e-11	2.79264e-09	2R	CG5773	1.79366e-09
FBgn0044048	80.3789	-0.887255	0.139151	-6.3762	1.81536e-10	9.84832e-09	3L	Ilp5	2.27625e-09
FBgn0036857	425.21	-0.548878	0.0669866	-8.19384	2.53017e-16	2.44021e-14	3L	Aldh7A1	2.74938e-09
FBgn0000071	4.67665	2.27889	0.608834	3.74304	0.000181808	0.00335765	3R	Ama	2.99282e-09
FBgn0052425	1014.56	-0.583293	0.0738281	-7.9007	2.77348e-15	2.445e-13	3L	CG32425	3.22861e-09
FBgn0050090	41.6865	-1.07213	0.188469	-5.68861	1.28081e-08	5.31349e-07	2R	CG30090	3.45327e-09
FBgn0034390	457.913	-0.658182	0.0891619	-7.38187	1.56082e-13	1.16638e-11	2R	CG15093	3.72306e-09
FBgn0032726	199.575	-1.00524	0.171821	-5.85049	4.90138e-09	2.18605e-07	2L	CG10621	4.43405e-09
FBgn0000492	139.934	0.958458	0.159998	5.99046	2.09252e-09	1.00051e-07	3R	Dr	4.7998e-09
FBgn0032213	1708.3	-0.410201	0.0439263	-9.3384	9.7805e-21	1.41491e-18	2L	CG5390	6.19465e-09
FBgn0017561	251.198	-0.597401	0.0783384	-7.6259	2.42334e-14	1.99599e-12	X	Ork1	7.34571e-09
FBgn0024250	188.404	-0.674536	0.0944508	-7.14167	9.22066e-13	6.42259e-11	X	brk	7.61718e-09
FBgn0036996	2.83834	4.3283	1.75823	2.46174	0.0138267	0.12664	3L	mag	8.96317e-09
FBgn0002562	177.959	-1.4555	0.311877	-4.66689	3.05786e-06	8.3547e-05	X	Lsp1alpha	9.40869e-09
FBgn0025595	451.349	-0.630646	0.085798	-7.35036	1.97669e-13	1.44837e-11	2L	AkhR	9.7326e-09
FBgn0023549	274.568	-0.604561	0.0805901	-7.50168	6.30064e-14	4.97178e-12	X	Mct1	1.04574e-08
FBgn0086676	1374.77	-0.458608	0.0532557	-8.61144	7.21507e-18	8.06087e-16	2R	spin	1.37611e-08
FBgn0038467	456.274	0.548613	0.0702005	7.81493	5.4992e-15	4.73687e-13	3R	AdSL	1.50296e-08
FBgn0034417	153.463	-0.739069	0.111103	-6.65211	2.88911e-11	1.69795e-09	2R	CG15117	1.6247e-08
FBgn0039298	254.63	-0.614692	0.0838123	-7.33416	2.23123e-13	1.62433e-11	3R	to	1.67204e-08
FBgn0030326	26.195	-1.24981	0.250579	-4.98769	6.11063e-07	1.89029e-05	X	CG2444	1.71308e-08
FBgn0036910	645.939	-0.437163	0.0502565	-8.69863	3.35902e-18	3.94824e-16	3L	Cyp305a1	2.29674e-08
FBgn0063491	964.108	-0.445376	0.0519726	-8.56944	1.03992e-17	1.13927e-15	2R	GstE9	2.73007e-08
FBgn0263120	7127.73	0.375197	0.040202	9.33281	1.03103e-20	1.47268e-18	2R	Acsl	3.16982e-08
FBgn0263039	555.089	0.473912	0.0579903	8.17225	3.02679e-16	2.87011e-14	NA	NA	4.41933e-08
FBgn0031939	149.91	0.842831	0.141249	5.96697	2.41701e-09	1.14595e-07	2L	CG13796	5.46465e-08
FBgn0267339	13.4067	-1.50686	0.350359	-4.3009	1.70104e-05	0.000404948	3R	p38c	6.50675e-08
FBgn0036995	74.0974	1.72166	0.433153	3.97472	7.04609e-05	0.00144298	3L	atk	7.10495e-08
FBgn0033268	3801.58	-0.479977	0.0600543	-7.99238	1.32354e-15	1.19479e-13	2R	Obp44a	7.22391e-08
FBgn0035806	274.465	-0.993483	0.184445	-5.38633	7.19102e-08	2.60912e-06	3L	PGRP-SD	8.00465e-08
FBgn0027590	2500.98	-0.381555	0.042489	-8.98007	2.706e-19	3.55053e-17	2R	GstE12	8.2304e-08
FBgn0063492	40.2527	-1.24159	0.262213	-4.73503	2.19024e-06	6.11749e-05	2R	GstE8	9.40199e-08
FBgn0024740	91.2421	-0.836571	0.142349	-5.87689	4.18051e-09	1.87864e-07	2L	Lip2	9.78504e-08
FBgn0041711	204.898	-0.60807	0.0872062	-6.97279	3.10726e-12	2.05043e-10	3R	yellow-e	1.00591e-07
FBgn0001142	2599.06	0.405943	0.0470785	8.6227	6.53941e-18	7.52966e-16	2L	Gs1	1.05701e-07
FBgn0283741	264.837	0.533536	0.0717641	7.43458	1.04901e-13	7.94432e-12	X	prage	1.18884e-07
FBgn0039114	3719.4	-0.791765	0.131917	-6.00201	1.94891e-09	9.39809e-08	3R	Lsd-1	1.26929e-07
FBgn0017424	5.17152	-2.12225	0.616553	-3.44213	0.000577158	0.00927727	3L	asRNA:CR11538	1.33858e-07
FBgn0087007	923.936	-0.466151	0.0586059	-7.95399	1.80595e-15	1.61733e-13	3L	bbg	1.34091e-07
FBgn0032482	1397.43	0.379834	0.0430949	8.8139	1.20863e-18	1.4987e-16	2L	Pect	1.56401e-07
FBgn0034909	420.928	-0.487225	0.063099	-7.7216	1.14874e-14	9.74618e-13	2R	pippin	1.61506e-07
FBgn0031942	201.375	-0.597471	0.0870678	-6.86213	6.78402e-12	4.34948e-10	2L	CG7203	2.12392e-07
FBgn0031700	21.8512	1.23626	0.268706	4.6008	4.20869e-06	0.000110701	2L	CG14022	2.2596e-07
FBgn0032699	392.892	1.07075	0.214872	4.98321	6.25396e-07	1.92813e-05	2L	CG10383	2.27634e-07
FBgn0026415	5262.29	-0.331356	0.035526	-9.32715	1.08755e-20	1.53399e-18	X	Idgf4	2.42634e-07
FBgn0063497	335.104	-0.65069	0.0997551	-6.52288	6.89709e-11	3.85281e-09	2R	GstE3	2.44409e-07
FBgn0033065	875.798	0.519391	0.0706506	7.35155	1.95918e-13	1.44493e-11	2R	Cyp6w1	2.50965e-07
FBgn0039801	1446.37	-0.408165	0.0489236	-8.3429	7.2489e-17	7.30327e-15	3R	Npc2h	2.58421e-07
FBgn0035189	212.974	0.599304	0.0881885	6.79572	1.07773e-11	6.79392e-10	3L	CG9119	2.67385e-07
FBgn0033936	676.814	-0.743821	0.123949	-6.001	1.96106e-09	9.41642e-08	2R	Achl	3.33559e-07
FBgn0036935	1043.48	0.412532	0.050303	8.20096	2.38481e-16	2.31985e-14	3L	CG14186	3.59081e-07
FBgn0040503	3.09482	2.5257	0.84693	2.98218	0.002862	0.0355669	2R	CG7763	3.76969e-07
FBgn0033520	77.8415	-0.90695	0.169331	-5.35609	8.50435e-08	3.03681e-06	2R	Prx2540-1	3.86848e-07
FBgn0031461	302.606	0.589026	0.0875944	6.72447	1.76232e-11	1.06914e-09	2L	daw	4.63091e-07
FBgn0032109	346.69	0.645052	0.100937	6.39062	1.6521e-10	9.00596e-09	2L	CG17005	4.89918e-07
FBgn0032684	351.78	-0.498215	0.0681207	-7.31371	2.59857e-13	1.87963e-11	2L	Ugt301D1	5.36817e-07
FBgn0017581	19532.4	0.272166	0.0273176	9.96304	2.21198e-23	3.61739e-21	3R	Lk6	6.82367e-07
FBgn0264790	0.879383	3.25908	1.31448	2.47936	0.0131618	0.122237	3R	asRNA:CR44020	7.42499e-07
FBgn0036665	59.1845	-0.888033	0.168329	-5.27558	1.32338e-07	4.5389e-06	3L	CG13024	7.79515e-07
FBgn0036547	140.348	-0.641299	0.102739	-6.24205	4.31885e-10	2.2458e-08	3L	CG17032	9.87345e-07
FBgn0262574	206.489	-0.607294	0.095255	-6.37545	1.82424e-10	9.84914e-09	2R	CG43114	1.21791e-06
FBgn0038398	3044.44	-0.335045	0.0383347	-8.74001	2.33099e-18	2.76872e-16	3R	sxe2	1.23687e-06
FBgn0039239	6.52535	1.82882	0.535014	3.41826	0.000630223	0.00997396	3R	CG13641	1.40234e-06
FBgn0266376	123.479	0.67765	0.114082	5.94001	2.85003e-09	1.32892e-07	X	lncRNA:CR45018	1.61949e-06
FBgn0029092	2439.65	0.312388	0.0348775	8.95671	3.34509e-19	4.28932e-17	2R	ced-6	1.69218e-06
FBgn0034198	570.002	-0.446061	0.0603692	-7.38888	1.48068e-13	1.11386e-11	2R	CG11400	1.8934e-06
FBgn0015522	236.644	0.539459	0.080951	6.66402	2.6643e-11	1.57403e-09	2R	olf186-M	1.97485e-06
FBgn0038721	622.506	-0.453089	0.0621494	-7.29033	3.09206e-13	2.22234e-11	3R	subdued	2.14765e-06
FBgn0047135	494.839	-0.48269	0.068748	-7.02114	2.20066e-12	1.48696e-10	3L	CG32276	2.36087e-06
FBgn0033821	792.654	-0.457324	0.0635803	-7.19285	6.34538e-13	4.44728e-11	2R	CG10799	2.64104e-06
FBgn0035091	998.166	0.385088	0.0490372	7.85297	4.06292e-15	3.52662e-13	2R	CG3829	2.87172e-06
FBgn0261393	104.398	-0.68093	0.11888	-5.72786	1.01707e-08	4.31452e-07	3R	alpha-Est5	3.61046e-06
FBgn0040309	1163.61	-0.371704	0.0470959	-7.89251	2.96178e-15	2.59076e-13	X	Jafrac1	3.97845e-06
FBgn0034382	4.88845	1.97065	0.632663	3.11486	0.00184033	0.0248104	2R	CG18609	4.07433e-06
FBgn0040985	619.637	0.487068	0.0716622	6.79673	1.07019e-11	6.7843e-10	2L	CG6115	4.53521e-06
FBgn0025814	458.464	-0.498359	0.0751337	-6.63296	3.29016e-11	1.92364e-09	X	Mgstl	5.96773e-06
FBgn0263206	1.09078	-2.94972	1.23805	-2.38255	0.017193	0.146863	2L	CG43376	6.23432e-06
FBgn0035358	2.09756	2.57672	0.995112	2.58938	0.00961488	0.0946722	3L	CG14949	6.34754e-06
FBgn0036381	1309.79	-0.723747	0.134173	-5.39413	6.88573e-08	2.52268e-06	3L	CG8745	6.55368e-06
FBgn0000044	4209.66	0.587377	0.0973743	6.03216	1.6178e-09	7.9027e-08	2R	Act57B	6.85995e-06
FBgn0034885	2186.77	-0.350585	0.0441215	-7.94591	1.92773e-15	1.71279e-13	2R	Eglp4	6.93669e-06
FBgn0036007	3100.82	0.324639	0.0393909	8.24146	1.70123e-16	1.66928e-14	3L	path	7.59798e-06
FBgn0051741	4.37723	1.95439	0.644758	3.0312	0.00243587	0.0313771	2L	CG31741	7.80739e-06
FBgn0012036	3497.36	-0.439666	0.0628401	-6.99659	2.62274e-12	1.75118e-10	2L	Aldh	8.09322e-06
FBgn0030484	400.248	0.468537	0.0694324	6.7481	1.49794e-11	9.18626e-10	X	GstT4	8.47855e-06
FBgn0052103	1567.42	0.368946	0.0483383	7.63259	2.30075e-14	1.90895e-12	3L	SCaMC	9.29527e-06
FBgn0033307	2.52444	2.97086	1.2799	2.32117	0.0202774	0.167504	2R	CG14752	9.34038e-06
FBgn0266369	704.033	-0.472892	0.0707863	-6.68056	2.38035e-11	1.41368e-09	2L	Mtp	9.46887e-06
FBgn0265105	21.4341	1.25352	0.324333	3.86491	0.000111132	0.00214361	2R	asRNA:CR44207	1.10507e-05
FBgn0034331	1479.72	0.598383	0.10276	5.82311	5.7762e-09	2.53613e-07	2R	BomBc2	1.17573e-05
FBgn0020236	4706.41	-0.425949	0.0614686	-6.92953	4.22244e-12	2.7541e-10	2R	ATPCL	1.42914e-05
FBgn0259682	1830.86	-0.590728	0.102311	-5.77385	7.74797e-09	3.31167e-07	2R	Jabba	1.61704e-05
FBgn0031925	909.225	-0.624981	0.111784	-5.59098	2.25796e-08	8.91333e-07	2L	Cyp4d21	1.66424e-05
FBgn0039325	513.444	-0.463077	0.0704963	-6.56882	5.07167e-11	2.88934e-09	3R	CG10560	1.70879e-05
FBgn0034479	299.598	0.614454	0.109176	5.62811	1.82198e-08	7.29052e-07	2R	CG8654	1.75575e-05
FBgn0267363	3.34441	-2.37361	0.929002	-2.55501	0.0106185	0.102409	4	JYalpha	2.0637e-05
FBgn0032585	2.1927	2.63975	1.10608	2.38658	0.0170059	0.145706	2L	Nepl8	2.13413e-05
FBgn0264869	0.921426	3.05904	1.4075	2.17338	0.0297517	0.217716	2L	lncRNA:CR44060	2.14e-05
FBgn0034468	20.8624	-1.13889	0.289648	-3.93197	8.42522e-05	0.00168266	2R	Obp56a	2.28928e-05
FBgn0001186	2513.89	0.277243	0.0326105	8.50163	1.86945e-17	1.99008e-15	X	Hex-A	2.30252e-05
FBgn0035290	1607.56	-0.473899	0.074369	-6.37227	1.86246e-10	9.98387e-09	3L	dsb	2.44906e-05
FBgn0028479	2110.9	0.350243	0.0468037	7.48323	7.25155e-14	5.6824e-12	2L	Mtpalpha	2.5001e-05
FBgn0033663	1542.68	-0.297416	0.0364513	-8.15928	3.37039e-16	3.16929e-14	2R	ERp60	2.50195e-05
FBgn0029765	125.055	-0.66503	0.12588	-5.28303	1.27068e-07	4.38481e-06	X	CG16756	2.59405e-05
FBgn0003499	346.88	0.455354	0.0701614	6.49009	8.57824e-11	4.74494e-09	3R	sr	2.60694e-05
FBgn0034394	824.715	-0.531034	0.0891176	-5.9588	2.54093e-09	1.19466e-07	2R	CG15096	2.72745e-05
FBgn0033915	738.05	-0.387348	0.0551998	-7.0172	2.26363e-12	1.52041e-10	2R	Snrk	3.08503e-05
FBgn0014002	2867.09	-0.328148	0.0428436	-7.65921	1.87077e-14	1.56368e-12	NA	NA	3.12745e-05
FBgn0001248	5960.61	-0.332143	0.0437104	-7.59871	2.99088e-14	2.41065e-12	3L	Idh	3.22133e-05
FBgn0085491	4.68382	-1.71039	0.564489	-3.02998	0.00244574	0.0314325	3L	CG34462	3.41329e-05
FBgn0030828	751.277	-0.363183	0.0503129	-7.21849	5.25678e-13	3.73066e-11	X	CG5162	3.47036e-05
FBgn0032139	159.517	0.555861	0.0973128	5.7121	1.11589e-08	4.68095e-07	2L	CG13116	3.79828e-05
FBgn0053192	18.5449	1.27401	0.356128	3.5774	0.000347024	0.00596015	3R	MtnD	3.9118e-05
FBgn0003388	10.6604	1.31451	0.37477	3.50751	0.000452313	0.00754651	3L	shd	4.01358e-05
FBgn0041160	494.655	-0.531158	0.0913854	-5.81228	6.16277e-09	2.66439e-07	3L	comm2	4.3559e-05
FBgn0030521	2221.41	0.329004	0.0438148	7.50897	5.95938e-14	4.73561e-12	X	CtsB	4.45645e-05
FBgn0001114	3457.97	-0.381882	0.0551879	-6.91967	4.52696e-12	2.91898e-10	2L	Glt	4.65428e-05
FBgn0010470	432.676	-0.392129	0.0576577	-6.80097	1.03914e-11	6.62465e-10	2R	Fkbp14	4.93313e-05
FBgn0032472	1106.45	-0.336759	0.0456644	-7.37464	1.6479e-13	1.22335e-11	2L	CG9928	4.95669e-05
FBgn0259175	895.064	-0.322257	0.0431481	-7.46863	8.10365e-14	6.18639e-12	3L	ome	6.04265e-05
FBgn0035985	517.362	0.485205	0.0811021	5.98264	2.19546e-09	1.0453e-07	3L	Cpr67B	6.2931e-05
FBgn0085484	531.766	-0.389584	0.0578595	-6.73328	1.65877e-11	1.01176e-09	3L	Pdxk	6.31249e-05
FBgn0031220	743.766	0.364876	0.0526499	6.93022	4.2018e-12	2.7541e-10	2L	CG4822	7.06268e-05
FBgn0037228	222.491	-0.509407	0.0881489	-5.77894	7.51721e-09	3.22525e-07	3R	CG1092	7.27119e-05
FBgn0040360	1.89184	-2.24202	0.927485	-2.41732	0.0156354	0.13698	X	CG14626	8.93609e-05
FBgn0267799	3.96383	1.79572	0.648789	2.76781	0.00564345	0.0627396	3R	lncRNA:CR46124	9.17053e-05
FBgn0028519	9.12309	1.91229	0.718798	2.6604	0.0078047	0.0812437	NA	NA	9.32325e-05
FBgn0035439	21.7557	1.01969	0.263915	3.86369	0.000111686	0.00215062	3L	CG14961	9.33688e-05
FBgn0032264	664.788	0.510823	0.0898793	5.68344	1.32016e-08	5.45665e-07	2L	Lip4	9.44134e-05
FBgn0039207	561.694	-0.385703	0.0582972	-6.61614	3.68692e-11	2.1445e-09	3R	Cftr	9.45878e-05
FBgn0035916	849.297	0.506036	0.0888085	5.69806	1.21181e-08	5.04576e-07	3L	GAPsec	9.86125e-05
FBgn0039827	288.536	-0.485127	0.0832964	-5.8241	5.74198e-09	2.53613e-07	3R	CG1544	0.000100484
FBgn0034435	2.0668	3.40427	1.86209	1.82819	0.0675207	0.374768	2R	fest	0.000103536
FBgn0035918	1550.41	0.54497	0.100331	5.43171	5.58173e-08	2.05576e-06	3L	Cdc6	0.000111483
FBgn0033373	227.055	-0.467073	0.0794842	-5.8763	4.19548e-09	1.87864e-07	2R	CG8080	0.000122245
FBgn0034045	252.137	-0.547625	0.102057	-5.3659	8.05477e-08	2.90335e-06	2R	CG8249	0.000130369
FBgn0000078	306.603	0.694567	0.14888	4.66529	3.08177e-06	8.37943e-05	2R	Amy-d	0.000148628
FBgn0013307	264.412	0.495147	0.0885633	5.59089	2.25914e-08	8.91333e-07	2R	Odc1	0.000163711
FBgn0261436	267.062	-0.45904	0.0788916	-5.81862	5.93368e-09	2.59518e-07	3R	DhpD	0.00016735
FBgn0261930	12.4959	1.20148	0.356031	3.37466	0.00073907	0.0113004	X	vnd	0.000172893
FBgn0015268	1115.83	0.375048	0.0581837	6.44594	1.14888e-10	6.29316e-09	2R	Nap1	0.000187121
FBgn0263916	222.208	-0.479238	0.084945	-5.64175	1.68329e-08	6.78366e-07	2L	Ent2	0.000188138
FBgn0030575	293.657	0.436396	0.0736121	5.92832	3.06057e-09	1.41539e-07	X	CG5321	0.000192504
FBgn0010651	426.747	0.426705	0.0721978	5.91023	3.41638e-09	1.55445e-07	2R	MFS14	0.000243966
FBgn0001125	5169.84	0.332516	0.0491999	6.75847	1.39458e-11	8.64641e-10	2L	Got2	0.000245673
FBgn0053926	505.019	0.667015	0.144453	4.61753	3.88333e-06	0.000103592	3L	CG33926	0.000245992
FBgn0032285	2165.81	-0.623251	0.129995	-4.79444	1.63132e-06	4.67202e-05	2L	CG17108	0.00024715
FBgn0265096	2.0691	-2.27709	1.02429	-2.22309	0.0262096	0.200916	2R	asRNA:CR44201	0.00025043
FBgn0061356	799.361	0.459927	0.0814655	5.64567	1.6454e-08	6.67866e-07	2R	Hao	0.000263058
FBgn0032358	246.507	0.447117	0.0781713	5.7197	1.06713e-08	4.50993e-07	2L	Ppt2	0.0002727
FBgn0040089	64.9742	-0.656962	0.142128	-4.62231	3.79494e-06	0.000101715	X	meso18E	0.000274629
FBgn0085194	23.936	-1.1145	0.327678	-3.4012	0.0006709	0.010442	2L	CG34165	0.000290612
FBgn0002868	3597.66	0.362676	0.056918	6.37191	1.86689e-10	9.98387e-09	3R	MtnA	0.000296188
FBgn0033153	43.4719	0.834443	0.207876	4.01415	5.96615e-05	0.0012444	2R	Gadd45	0.000298577
FBgn0000504	511.457	-0.428694	0.0737095	-5.81599	6.02759e-09	2.61597e-07	3R	dsx	0.000299365
FBgn0001218	3326.19	-0.258913	0.0339793	-7.61975	2.54172e-14	2.07831e-12	X	Hsc70-3	0.000302067
FBgn0267040	2.96149	2.21184	0.993156	2.22708	0.0259416	0.199404	NA	NA	0.000310464
FBgn0030593	4503.5	-0.374252	0.0602173	-6.21502	5.13174e-10	2.65627e-08	X	CG9512	0.000333655
FBgn0267180	3.52139	1.7877	0.714472	2.50213	0.0123448	0.115696	X	asRNA:CR45620	0.000387381
FBgn0263656	5.41599	1.54539	0.568447	2.71862	0.00655543	0.0706508	2R	CG43647	0.000422462
FBgn0023129	2875.65	-0.509158	0.0985679	-5.16556	2.3972e-07	7.93256e-06	3L	aay	0.000425817
FBgn0025592	697.296	0.329805	0.0504246	6.54056	6.12879e-11	3.44066e-09	3L	Gk1	0.000428376
FBgn0025621	401.402	0.400055	0.0680402	5.87968	4.11063e-09	1.85537e-07	X	CG16989	0.000441678
FBgn0270925	4.91111	3.66758	2.37574	1.54376	0.122646	0.527898	3R	CG4836	0.000454534
FBgn0037503	2.10506	-2.11058	0.954337	-2.21157	0.0269965	0.205528	3R	CG14598	0.000488818
FBgn0039611	554.016	-0.440922	0.0797494	-5.52885	3.22339e-08	1.22912e-06	3R	Nepl18	0.000497447
FBgn0262353	41.1922	-0.794402	0.200776	-3.95667	7.60024e-05	0.00154247	2L	CG43051	0.00053422
FBgn0032284	2.86314	-1.80375	0.744678	-2.42218	0.0154275	0.136006	2L	CG7294	0.000539685
FBgn0085209	36.0979	-0.914474	0.25117	-3.64086	0.000271729	0.00479092	2L	CG34180	0.000548417
FBgn0037996	3.02624	1.75597	0.715478	2.45426	0.0141174	0.128261	3R	CG4830	0.000563665
FBgn0034728	226.675	0.439564	0.0801808	5.48216	4.20152e-08	1.57508e-06	2R	rad50	0.000572155
FBgn0029898	503.266	-0.362311	0.0599218	-6.0464	1.48121e-09	7.26693e-08	X	CG14439	0.000632436
FBgn0028978	158.806	0.506288	0.10061	5.03218	4.84939e-07	1.5158e-05	3L	trbl	0.000635531
FBgn0039023	193.688	-0.438562	0.0805941	-5.44161	5.28019e-08	1.96639e-06	3R	Nepl14	0.000643329
FBgn0010611	423.425	-0.377778	0.0640481	-5.89835	3.67154e-09	1.66384e-07	2R	Hmgs	0.000650706
FBgn0035090	2322.49	-0.374866	0.0633232	-5.91989	3.22161e-09	1.48378e-07	2R	CG2736	0.000655638
FBgn0031801	212.268	-0.48946	0.0958449	-5.10679	3.27674e-07	1.05341e-05	2L	CG9498	0.000669992
FBgn0036568	2.83788	1.75615	0.726233	2.41816	0.015599	0.136767	3L	ATPsynbetaL	0.000671125
FBgn0259716	262.026	-0.423498	0.0771925	-5.48625	4.10557e-08	1.54941e-06	2L	Nepl6	0.000744358
FBgn0027843	1356.71	-0.307668	0.0472207	-6.51553	7.24338e-11	4.02632e-09	3L	CAH2	0.000758983
FBgn0036750	45.1829	-0.764004	0.194071	-3.93673	8.25998e-05	0.00166142	3L	CG6034	0.000759546
FBgn0040064	2282.02	0.286441	0.0423365	6.76581	1.32561e-11	8.26419e-10	2L	yip2	0.000765973
FBgn0030836	3.68477	1.70397	0.702017	2.42725	0.0152136	0.135045	X	CG8664	0.000799044
FBgn0032839	1.60856	-2.09582	0.984805	-2.12815	0.0333242	0.235461	2L	AANATL3	0.000801631
FBgn0033875	1335.59	-0.335922	0.0544165	-6.17317	6.6933e-10	3.40213e-08	2R	CG6357	0.000828186
FBgn0037440	427.504	-0.352175	0.058626	-6.00715	1.88808e-09	9.1438e-08	3R	CRAT	0.000846502
FBgn0038930	590.597	0.401144	0.071977	5.57323	2.50055e-08	9.76341e-07	3R	BomT3	0.000892309
FBgn0051106	1.53068	-2.24247	1.11298	-2.01484	0.0439217	0.284835	3R	CG31106	0.000904171
FBgn0039024	874.968	-0.331008	0.0536975	-6.1643	7.07947e-10	3.56628e-08	3R	Nepl15	0.000936009
FBgn0029830	79.0159	0.625017	0.144115	4.33694	1.44481e-05	0.000347976	X	Grip	0.000943624
FBgn0034999	193.381	0.456728	0.0885187	5.15968	2.47377e-07	8.16199e-06	2R	Fatp3	0.000960648
FBgn0003886	5.79555	1.4277	0.536762	2.65984	0.00781778	0.0813049	3R	alphaTub85E	0.000981645
FBgn0034117	1146.18	-0.423929	0.0792961	-5.34615	8.9843e-08	3.18801e-06	2R	CG7997	0.00102986
FBgn0262563	248.197	-0.480624	0.0963644	-4.98757	6.11448e-07	1.89029e-05	2R	CG43103	0.00103175
FBgn0044452	1153.08	0.321548	0.0517451	6.21407	5.16301e-10	2.66025e-08	3L	Atg2	0.00103218
FBgn0259209	434.507	0.396846	0.0717721	5.52926	3.21586e-08	1.22912e-06	2R	Mlp60A	0.00106304
FBgn0051606	3.00624	-1.85962	0.834046	-2.22964	0.0257716	0.198638	2L	CG31606	0.00111001
FBgn0044011	56.5561	0.675557	0.165059	4.09282	4.26153e-05	0.00091247	2R	Spn43Ad	0.00111564
FBgn0030310	89.7502	-0.571361	0.127287	-4.48877	7.16356e-06	0.000183296	X	PGRP-SA	0.00114927
FBgn0260462	2666.61	0.269868	0.0399529	6.75465	1.43185e-11	8.82894e-10	3R	CtsF	0.00118448
FBgn0029507	175.554	0.46592	0.0928972	5.01544	5.29123e-07	1.64934e-05	2R	Tsp42Ed	0.00119036
FBgn0259878	400.136	0.355954	0.0614313	5.79434	6.85903e-09	2.95409e-07	2R	Fs	0.00124189
FBgn0000721	1605.06	-0.270263	0.0402691	-6.71144	1.92717e-11	1.15755e-09	2L	for	0.00127089
FBgn0034724	265.667	-0.458534	0.09166	-5.00255	5.65756e-07	1.75868e-05	2R	babos	0.00136574
FBgn0034141	266.551	0.394501	0.0726341	5.43135	5.59304e-08	2.05576e-06	2R	Dolk	0.00137702
FBgn0040832	146.354	-0.484281	0.0998626	-4.84948	1.23787e-06	3.6484e-05	3L	CG8012	0.00137782
FBgn0033820	6358.15	0.298225	0.0471602	6.32366	2.55447e-10	1.35327e-08	2R	CG4716	0.0013779
FBgn0001301	423.046	0.373274	0.0668559	5.58327	2.36036e-08	9.24804e-07	2L	kel	0.00142242
FBgn0034201	2.13949	-1.90857	0.894757	-2.13306	0.0329197	0.233626	2R	CG17290	0.00148067
FBgn0030594	10.3096	1.09973	0.366598	2.99983	0.00270135	0.0338689	X	fiz	0.00149773
FBgn0020386	2236.63	0.243287	0.0348148	6.98805	2.78739e-12	1.85017e-10	3L	Pdk1	0.00154477
FBgn0053093	11.0669	1.1456	0.393457	2.91163	0.00359546	0.0427515	3R	CG33093	0.00158441
FBgn0266963	2.11396	-1.98763	0.967824	-2.05371	0.040004	0.265376	3L	lncRNA:CR45414	0.00166533
FBgn0039613	75.7682	-0.604566	0.14359	-4.21036	2.54964e-05	0.000580042	3R	Nepl20	0.00167075
FBgn0032387	101.253	-0.585517	0.136629	-4.28546	1.82364e-05	0.000428708	2L	CG16965	0.00167958
FBgn0261805	24.0539	0.813909	0.229627	3.54449	0.000393378	0.00666498	2L	CG42751	0.00169233
FBgn0026721	1829.5	-0.300436	0.0485303	-6.1907	5.98988e-10	3.05836e-08	2R	fat-spondin	0.00169513
FBgn0032603	651.084	-0.301137	0.0487908	-6.17201	6.7427e-10	3.41187e-08	2L	CG17928	0.00173069
FBgn0262902	12.0254	1.07102	0.357527	2.99562	0.00273884	0.0342249	2R	asRNA:CR43257	0.00180134
FBgn0040684	3.20128	1.6025	0.685745	2.33687	0.0194459	0.161939	3R	CG12589	0.00181072
FBgn0030160	2114.9	-0.283591	0.0447809	-6.33287	2.40648e-10	1.28088e-08	X	CG9691	0.00187173
FBgn0266312	1.47128	2.25934	1.21403	1.86103	0.0627406	0.356119	2L	lncRNA:CR44977	0.00191976
FBgn0030839	48.7722	-0.654796	0.165588	-3.95437	7.67369e-05	0.00155458	X	ENGase	0.00202076
FBgn0028396	2890.1	-0.956588	0.303321	-3.15371	0.00161208	0.0221029	3R	TotA	0.00213117
FBgn0025620	274.726	-0.435883	0.0880911	-4.94809	7.49439e-07	2.2672e-05	X	CG13360	0.00213846
FBgn0266637	3.97905	1.5138	0.63657	2.37806	0.0174038	0.148215	2R	asRNA:CR45144	0.00217111
FBgn0033301	1.95629	2.04274	1.04405	1.95656	0.0503991	0.312131	2R	CG12780	0.00223555
FBgn0037057	354.516	-0.393284	0.075691	-5.19592	2.03715e-07	6.86186e-06	3L	CG10512	0.0023364
FBgn0000052	1204.38	0.538965	0.123734	4.35584	1.32555e-05	0.000321846	2L	Pfas	0.0023504
FBgn0036824	1854.84	-0.30823	0.0520745	-5.91902	3.2387e-09	1.48559e-07	3L	CG3902	0.0024168
FBgn0031998	659.647	0.332363	0.0585077	5.68066	1.34174e-08	5.52562e-07	2L	SLC5A11	0.00241841
FBgn0263321	51.5961	-0.740825	0.204798	-3.61735	0.00029764	0.00520709	2L	CG43402	0.0024413
FBgn0263766	11.9554	1.12526	0.398939	2.82062	0.00479304	0.0544112	2L	asRNA:CR43683	0.00245525
FBgn0037000	70.4439	-0.587182	0.142143	-4.13092	3.61313e-05	0.000791661	3L	ZnT77C	0.00246415
FBgn0001250	1211.75	-0.287464	0.0468675	-6.13353	8.59493e-10	4.29138e-08	X	if	0.002477
FBgn0035791	56.8708	-0.64482	0.164775	-3.91333	9.10332e-05	0.00180214	3L	CG8539	0.00247976
FBgn0035770	2787.98	0.25489	0.0389671	6.54116	6.10447e-11	3.44066e-09	3L	pst	0.00249152
FBgn0031805	19.0235	0.897894	0.280432	3.20183	0.0013656	0.0191898	2L	Nepl4	0.00267809
FBgn0051296	1.74641	-1.94925	0.988329	-1.97226	0.0485794	0.303892	3R	CG31296	0.00275151
FBgn0030060	398.345	-0.382509	0.0736412	-5.19422	2.05575e-07	6.9017e-06	X	CG2004	0.00276791
FBgn0036663	10884.9	0.254335	0.0392242	6.48413	8.92459e-11	4.91244e-09	3L	CG9674	0.00278025
FBgn0003209	1103.69	0.279879	0.0455196	6.14853	7.82037e-10	3.922e-08	2L	raw	0.00282624
FBgn0267084	2.0283	2.00606	1.03997	1.92897	0.0537347	0.325236	X	asRNA:CR45528	0.00283667
FBgn0034432	1711.89	0.305542	0.0522606	5.84651	5.02005e-09	2.23017e-07	2R	CG7461	0.00291217
FBgn0050145	2.65806	1.73119	0.819747	2.11186	0.0346986	0.242696	2R	Obp57e	0.0029717
FBgn0039324	326.933	-0.431294	0.0894263	-4.8229	1.41485e-06	4.10416e-05	3R	CG10553	0.00300078
FBgn0031306	2254.03	0.231008	0.0340835	6.7777	1.22101e-11	7.65438e-10	2L	CG4577	0.00301265
FBgn0038144	13.5125	0.966092	0.3203	3.01621	0.00255954	0.0325981	3R	CG8870	0.00313361
FBgn0034718	596.379	-0.319658	0.0565045	-5.65722	1.53849e-08	6.26726e-07	2R	wdp	0.00318084
FBgn0267348	328.419	-0.378064	0.0733936	-5.15118	2.58848e-07	8.44175e-06	3L	LanB2	0.00323379
FBgn0031620	0.761559	2.65539	1.68943	1.57176	0.116005	0.513334	2L	CG11929	0.00327964
FBgn0016693	794.189	-0.280265	0.0463138	-6.05144	1.43561e-09	7.07396e-08	3R	Past1	0.00332373
FBgn0032198	398.473	-0.352809	0.0662315	-5.3269	9.99025e-08	3.52281e-06	2L	eEF1delta	0.00338993
FBgn0032494	2731.13	-0.340037	0.06257	-5.4345	5.49489e-08	2.03293e-06	2L	CG5945	0.00339872
FBgn0030362	1264.11	-0.359292	0.0681526	-5.27188	1.35034e-07	4.61735e-06	X	regucalcin	0.0034027
FBgn0037144	27.491	-0.76794	0.224762	-3.41667	0.000633914	0.0100049	3L	CG7458	0.00350068
FBgn0036106	5710.18	-0.338111	0.0632127	-5.34878	8.8548e-08	3.15197e-06	3L	CG6409	0.00412444
FBgn0035921	1446.95	0.303488	0.0535833	5.66385	1.48018e-08	6.05158e-07	3L	CG13305	0.00420521
FBgn0052407	394.449	-0.359256	0.0696482	-5.15815	2.49396e-07	8.20461e-06	3L	CG32407	0.00424415
FBgn0039776	434.883	-0.315708	0.0571619	-5.52304	3.33182e-08	1.26587e-06	3R	PH4alphaEFB	0.00435865
FBgn0038984	4310.29	0.250247	0.0399449	6.26479	3.73336e-10	1.95941e-08	3R	AdipoR	0.00437221
FBgn0265313	15.8964	0.90661	0.300289	3.01912	0.00253507	0.0324327	2R	CG44286	0.00443028
FBgn0037167	33.1915	0.793888	0.243493	3.26041	0.0011125	0.0161355	3L	CG11425	0.0045195
FBgn0250821	1.54809	-2.03598	1.12603	-1.8081	0.0705909	0.385582	3R	CG14644	0.00452977
FBgn0050082	4.98065	-1.53951	0.709742	-2.16911	0.0300745	0.219225	2R	CG30082	0.00454127
FBgn0265422	1.75734	-1.83176	0.948104	-1.93202	0.0533566	0.323871	3R	lncRNA:CR44334	0.00466137
FBgn0037449	2.10829	1.59679	0.763338	2.09186	0.0364514	0.249889	3R	CG15185	0.00505076
FBgn0025393	1.89495	1.99354	1.10319	1.80706	0.0707523	0.386059	X	CG14795	0.0050923
FBgn0038552	200.794	0.39907	0.0838982	4.7566	1.96884e-06	5.56627e-05	3R	Alg1	0.00528433
FBgn0037186	180.826	0.412482	0.0883484	4.66881	3.02952e-06	8.29735e-05	3L	CG11241	0.00529259
FBgn0004512	524.19	-0.331529	0.0629056	-5.27026	1.36229e-07	4.64413e-06	2R	Mdr49	0.00529433
FBgn0050087	2.62211	-1.59323	0.765402	-2.08156	0.0373831	0.254268	2R	CG30087	0.00532044
FBgn0001124	3442.25	0.297237	0.0532178	5.58528	2.33318e-08	9.17339e-07	2R	Got1	0.00538857
FBgn0031254	2.01679	1.67339	0.832404	2.01031	0.044398	0.287428	2L	CG13692	0.00545141
FBgn0027584	148.42	1.22936	0.503974	2.43933	0.0147144	0.132195	3R	CG4757	0.00559108
FBgn0051320	238.735	0.383541	0.0794153	4.82956	1.36833e-06	3.98973e-05	3R	HEATR2	0.00563622
FBgn0016917	3783.09	-0.217363	0.0330799	-6.57085	5.00301e-11	2.86569e-09	3R	Stat92E	0.00576761
FBgn0243512	626.858	0.338757	0.065745	5.15258	2.56924e-07	8.40329e-06	3R	puc	0.00585501
FBgn0015569	358.178	-0.349759	0.0691097	-5.06093	4.17217e-07	1.31505e-05	3R	alpha-Est10	0.00587034
FBgn0038074	172.309	-0.790825	0.249649	-3.16775	0.00153623	0.021266	3R	Gnmt	0.00595632
FBgn0034152	6.49417	1.18157	0.477436	2.47482	0.0133303	0.123193	2R	Acp53C14a	0.00608648
FBgn0001145	8430.06	-0.20673	0.0308031	-6.71133	1.92856e-11	1.15755e-09	X	Gs2	0.00609447
FBgn0028473	2698.22	0.31448	0.0588676	5.34217	9.18422e-08	3.24874e-06	2R	Non1	0.00612372
FBgn0032668	4.67063	-1.34	0.587148	-2.28223	0.0224759	0.179744	2L	CG17681	0.00618436
FBgn0033644	31.483	-0.763133	0.23695	-3.22065	0.00127899	0.0181158	2R	Tret1-2	0.0061966
FBgn0031695	47.7544	0.610507	0.166667	3.66304	0.000249243	0.00445008	2L	Cyp4ac3	0.00631123
FBgn0004507	4689.46	-0.246881	0.0407367	-6.0604	1.35787e-09	6.74986e-08	2L	GlyP	0.00646956
FBgn0032664	2.24623	1.81931	0.97745	1.86128	0.0627042	0.356113	2L	Slc25A46b	0.00648499
FBgn0051313	1039.43	-0.314273	0.0591746	-5.31094	1.09064e-07	3.79838e-06	3R	CG31313	0.00648535
FBgn0267975	1164.29	-0.253772	0.0425527	-5.96372	2.46557e-09	1.16408e-07	3R	vib	0.00653896
FBgn0035228	1226.26	0.245903	0.0405824	6.05934	1.36684e-09	6.76467e-08	3L	CG12091	0.00661075
FBgn0033377	509.595	0.352689	0.0710295	4.96539	6.85633e-07	2.10236e-05	2R	Pgm2a	0.00669972
FBgn0034729	26.1884	-0.740036	0.227866	-3.24768	0.00116348	0.016682	2R	CG10344	0.00673841
FBgn0263706	1167.29	-0.278745	0.0493915	-5.64359	1.66544e-08	6.73579e-07	X	CG43658	0.00678875
FBgn0027525	1154.5	0.303635	0.0565682	5.36759	7.97968e-08	2.88598e-06	2R	LTV1	0.00699516
FBgn0050104	195.931	-0.440888	0.101664	-4.33671	1.4463e-05	0.000347976	2R	NT5E-2	0.00734878
FBgn0260474	148.167	-0.447424	0.104113	-4.29749	1.72746e-05	0.000409509	2R	CG30002	0.00739777
FBgn0037926	290.421	0.365087	0.0758257	4.81482	1.47331e-06	4.25187e-05	3R	Elp1	0.0074288
FBgn0085290	5.57443	1.19921	0.502312	2.38738	0.0169691	0.145501	3L	CG34261	0.00753346
FBgn0037643	4973.75	0.241412	0.040036	6.02987	1.64089e-09	7.98096e-08	3R	ScsbetaA	0.00757206
FBgn0031164	4.85584	1.27794	0.557593	2.29189	0.0219117	0.17668	X	CG1724	0.00757666
FBgn0033978	615.388	-0.296105	0.0549132	-5.39223	6.95872e-08	2.53297e-06	2R	Cyp6a23	0.00759693
FBgn0086265	3.14373	1.39366	0.64345	2.16592	0.0303172	0.220425	2L	psd	0.00765577
FBgn0010225	6202.05	-0.205371	0.0312679	-6.56812	5.09553e-11	2.88934e-09	3R	Gel	0.00769401
FBgn0285955	1525.87	0.248224	0.041943	5.91813	3.25631e-09	1.48762e-07	3R	cv-c	0.00782086
FBgn0038966	431.897	0.326066	0.063979	5.09644	3.46092e-07	1.10946e-05	3R	pinta	0.00782262
FBgn0026630	620.189	0.296814	0.0553338	5.36407	8.13692e-08	2.91483e-06	3L	nes	0.00786546
FBgn0042179	4.70941	1.27927	0.561915	2.27662	0.022809	0.181635	3L	Ugt305A1	0.00793564
FBgn0004646	1232.93	-0.245369	0.0413479	-5.93426	2.95175e-09	1.37068e-07	X	ogre	0.00807274
FBgn0036501	413.486	-0.397651	0.0874782	-4.54571	5.47494e-06	0.000142021	3L	CG7272	0.00808561
FBgn0030895	673.968	-0.29876	0.056115	-5.32406	1.01475e-07	3.5671e-06	X	CG7135	0.00813916
FBgn0013771	286.707	0.368857	0.0778651	4.73713	2.16763e-06	6.06935e-05	2R	Cyp6a9	0.00814302
FBgn0046880	1.3637	1.97308	1.15613	1.70662	0.0878933	0.439948	2R	Obp56b	0.00824789
FBgn0036257	602.667	0.297907	0.0560269	5.31721	1.05368e-07	3.68103e-06	3L	RhoGAP68F	0.00834479
FBgn0040609	9.10195	-1.21582	0.521101	-2.33318	0.0196388	0.163064	3R	CG3348	0.00840878
FBgn0000395	221.483	0.38444	0.0834437	4.60718	4.08175e-06	0.000107613	2R	cv-2	0.00847607
FBgn0035575	151.055	-0.488407	0.121566	-4.01762	5.87887e-05	0.00123074	3L	CG7509	0.0085841
FBgn0050203	231.47	0.372228	0.0794861	4.68293	2.82801e-06	7.78323e-05	2R	CG30203	0.00860372
FBgn0031190	830.267	0.250762	0.0431037	5.81764	5.96844e-09	2.60031e-07	X	CG12576	0.00866364
FBgn0262167	225.726	0.380779	0.0824361	4.61908	3.85445e-06	0.000103065	3R	ana1	0.00867858
FBgn0034494	508.724	0.3357	0.0677534	4.95473	7.24294e-07	2.20295e-05	2R	CG10444	0.00868507
FBgn0260486	2069.51	0.216717	0.0344451	6.29168	3.1404e-10	1.6559e-08	2L	Ziz	0.00872029
FBgn0001233	8938.27	-0.258538	0.0452394	-5.71488	1.09784e-08	4.62239e-07	3L	Hsp83	0.00875347
FBgn0011695	8041.28	-0.266235	0.0474048	-5.6162	1.95204e-08	7.75591e-07	2R	EbpIII	0.00886052
FBgn0001128	2918.61	-0.352234	0.0732343	-4.80969	1.51165e-06	4.3514e-05	2L	Gpdh1	0.00890849
FBgn0087013	3549.17	0.221831	0.0357949	6.19727	5.74524e-10	2.94678e-08	3R	Karybeta3	0.0089152
FBgn0265192	380.288	0.348106	0.071975	4.83648	1.32158e-06	3.87344e-05	2R	Snp	0.00898501
FBgn0013811	51.2823	0.60347	0.171116	3.52668	0.000420801	0.00709764	3L	Dhc62B	0.00917764
FBgn0031418	400.634	-0.566012	0.155758	-3.63392	0.000279143	0.00490631	2L	CG3609	0.00973406
FBgn0039241	3187.43	0.300885	0.0579323	5.19373	2.06121e-07	6.9017e-06	3R	CG11089	0.00973469
FBgn0010222	524.905	-0.725332	0.231942	-3.12722	0.0017647	0.0239337	3R	Nmdmc	0.0100675
FBgn0001257	649.042	-0.400499	0.0908649	-4.40763	1.04508e-05	0.000258045	3L	ImpL2	0.0101199
FBgn0038250	233.407	-0.369454	0.0801591	-4.609	4.04603e-06	0.000107172	3R	CG3505	0.0101753
FBgn0033174	38.2764	0.641531	0.191197	3.35534	0.000792671	0.012006	2R	CG11125	0.0102488
FBgn0034151	8.58272	1.10522	0.458883	2.4085	0.0160181	0.139223	2R	CG15617	0.0103681
FBgn0035817	286.059	-0.358901	0.0768402	-4.67075	3.00098e-06	8.23919e-05	3L	CG7409	0.0104203
FBgn0033359	31.8879	-0.677426	0.209057	-3.24038	0.00119369	0.0170717	NA	NA	0.0104667
FBgn0032040	1.91244	-1.64043	0.880067	-1.86398	0.0623246	0.355753	2L	CG13386	0.0105372
FBgn0263974	32.9954	0.751427	0.247378	3.03757	0.00238496	0.030827	3R	qin	0.0106996
FBgn0037726	12.0038	-1.42327	0.69743	-2.04073	0.0412772	0.271429	NA	NA	0.0107098
FBgn0051752	0.973572	2.22624	1.47205	1.51234	0.130446	0.545436	2L	CG31752	0.0107334
FBgn0034387	451.385	-0.327831	0.067056	-4.88892	1.01391e-06	3.02672e-05	2R	Cyp12b2	0.0108387
FBgn0035280	116.965	-0.450776	0.110848	-4.06661	4.77013e-05	0.00101472	3L	Cpr62Bb	0.0112716
FBgn0029707	2.59319	1.62243	0.874844	1.85453	0.0636632	0.360088	NA	NA	0.0114656
FBgn0035877	467.602	0.301061	0.0591495	5.08984	3.58371e-07	1.14557e-05	3L	CG7083	0.0114673
FBgn0262838	23.9131	0.778126	0.264653	2.94017	0.00328032	0.0397585	2R	BomT1	0.01167
FBgn0003890	592.662	-0.295304	0.0576165	-5.12533	2.97011e-07	9.60306e-06	3R	betaTub97EF	0.0118164
FBgn0039226	176.154	0.417967	0.0991448	4.21572	2.48977e-05	0.000567567	3R	Ude	0.0119054
FBgn0085320	7.63343	-1.09952	0.46759	-2.35147	0.0186995	0.156881	3R	CG34291	0.0125845
FBgn0032382	3548.88	0.539617	0.149307	3.61415	0.000301336	0.00526358	2L	Mal-B2	0.0125903
FBgn0261113	3475.04	0.222026	0.0373586	5.94309	2.79692e-09	1.30956e-07	3R	Xrp1	0.0126167
FBgn0038630	4.3603	-1.26055	0.588845	-2.14071	0.0322975	0.23037	3R	CG14305	0.013205
FBgn0032955	1137.71	0.278341	0.0533863	5.21372	1.85093e-07	6.27203e-06	2L	CG2201	0.0133671
FBgn0031561	1917.62	-0.328677	0.0691388	-4.75386	1.99565e-06	5.61568e-05	2L	IM33	0.0133835
FBgn0267012	148.942	0.520785	0.142647	3.65086	0.000261363	0.00463714	2L	lncRNA:CR45456	0.0136193
FBgn0039413	14.4386	0.857978	0.317078	2.70589	0.00681216	0.0730688	3R	CG14556	0.0138359
FBgn0005670	8.97701	1.01677	0.41818	2.4314	0.0150404	0.134163	X	Cyp4d1	0.0140185
FBgn0034511	75.684	0.627324	0.192573	3.2576	0.00112359	0.016213	2R	GNBP-like3	0.0141181
FBgn0263019	77.4564	0.531961	0.148896	3.5727	0.000353315	0.00604062	2L	lncRNA:CR43314	0.01458
FBgn0086347	468.494	0.338207	0.0731328	4.62456	3.75401e-06	0.000101099	2L	Myo31DF	0.0146237
FBgn0031002	150.209	-0.406716	0.0976755	-4.16396	3.12781e-05	0.000696063	X	CG14196	0.0147177
FBgn0066101	1144.47	0.239249	0.0429757	5.56708	2.59041e-08	1.00794e-06	3R	LpR1	0.0153075
FBgn0038752	158.667	-0.39102	0.0924145	-4.23115	2.32501e-05	0.000534325	3R	CG4462	0.0154234
FBgn0259977	88.0514	-0.563181	0.164834	-3.41666	0.000633953	0.0100049	2R	Tdc1	0.0158118
FBgn0026361	4.83715	1.1808	0.543628	2.17208	0.0298499	0.218011	2R	Septin5	0.0158202
FBgn0032897	976.228	0.320566	0.0681527	4.70364	2.55558e-06	7.10276e-05	2L	CG9336	0.0161151
FBgn0003867	412.257	-0.30105	0.0621076	-4.84724	1.25192e-06	3.67881e-05	3R	tsl	0.0167138
FBgn0085453	214.629	-0.383054	0.0906146	-4.22729	2.36524e-05	0.000542467	2R	Mthfs	0.0169022
FBgn0267276	4.5983	1.26606	0.617876	2.04906	0.0404567	0.267746	2L	asRNA:CR45712	0.0172331
FBgn0040355	1.79002	1.6984	1.00934	1.68268	0.0924376	0.452523	X	CG3526	0.0175226
FBgn0085466	9.38203	-0.961052	0.39479	-2.43434	0.0149191	0.133291	3R	CG34437	0.017574
FBgn0038407	672.344	-0.303022	0.0632924	-4.78766	1.68739e-06	4.82039e-05	3R	CG6126	0.0178122
FBgn0026061	455.761	-0.292971	0.0600566	-4.87824	1.07035e-06	3.17836e-05	3L	Mipp1	0.0178166
FBgn0031972	147.142	0.395569	0.0963793	4.1043	4.05549e-05	0.000874994	2L	Wwox	0.0183095
FBgn0040718	26.8558	-0.692677	0.23444	-2.95461	0.00313068	0.0383152	2L	CG15353	0.0184199
FBgn0263659	540.597	-0.364064	0.0848164	-4.29238	1.7677e-05	0.000417295	2R	lncRNA:CR43650	0.0186102
FBgn0004889	1618.99	0.249118	0.0470012	5.30024	1.15652e-07	4.01544e-06	3R	tws	0.0187029
FBgn0045064	318.549	0.318247	0.0689463	4.61587	3.91445e-06	0.000104176	2L	bwa	0.0190166
FBgn0029820	771.131	0.279956	0.0564873	4.95608	7.19294e-07	2.19365e-05	X	CG16721	0.0190637
FBgn0039310	2.97797	1.44583	0.78402	1.84413	0.0651643	0.365828	3R	CG11878	0.0192866
FBgn0030968	418.434	-0.329534	0.0730878	-4.50875	6.52117e-06	0.000167238	X	CG7322	0.0195498
FBgn0033226	488.689	0.28193	0.0573125	4.91917	8.69131e-07	2.62227e-05	2R	puml	0.0195545
FBgn0027560	5656.07	-0.266583	0.0526191	-5.06628	4.05674e-07	1.28696e-05	2L	Tps1	0.0197719
FBgn0266590	40.6909	-0.605157	0.191055	-3.16744	0.00153785	0.021266	3L	lncRNA:CR45115	0.0198445
FBgn0035909	493.296	-0.274805	0.0552063	-4.97779	6.43142e-07	1.97744e-05	3L	ergic53	0.0198834
FBgn0002526	787.959	-0.312518	0.0674465	-4.63357	3.5941e-06	9.70236e-05	3L	LanA	0.0198849
FBgn0034153	6.79899	1.10363	0.504924	2.18573	0.0288353	0.213783	2R	Acp53C14b	0.0199679
FBgn0024957	808.373	0.282034	0.0576081	4.89574	9.79361e-07	2.93912e-05	3R	Irp-1B	0.0201949
FBgn0037975	170.262	-0.382577	0.0928376	-4.12093	3.77352e-05	0.000820432	3R	CG3397	0.0203126
FBgn0069354	3.60902	1.31387	0.677004	1.94071	0.0522933	0.319652	2L	Porin2	0.0207112
FBgn0051778	342.071	0.343228	0.0785924	4.36719	1.25854e-05	0.000307389	2L	CG31778	0.0208035
FBgn0033079	271.525	-0.418635	0.107334	-3.9003	9.60738e-05	0.00188539	2R	Fmo-2	0.0208055
FBgn0031146	78.3711	-0.483339	0.134802	-3.58554	0.00033638	0.00578615	X	CG15449	0.0209547
FBgn0003401	2.61176	-1.50603	0.854398	-1.76268	0.0779541	0.408752	2R	shu	0.0214326
FBgn0052703	1.03334	2.17213	1.58496	1.37046	0.170542	0.618975	X	Erk7	0.0214503
FBgn0010531	64.7087	-0.500312	0.143123	-3.49567	0.000472867	0.00782379	2R	Ccs	0.0216937
FBgn0261832	2.13523	1.45114	0.804889	1.8029	0.0714036	0.386998	3L	CG42764	0.0217066
FBgn0036656	13.9324	-0.841463	0.32956	-2.55329	0.0106711	0.102741	3L	CG13026	0.0219186
FBgn0266210	2.15403	-1.46517	0.820798	-1.78506	0.0742522	0.397868	2L	lncRNA:CR44905	0.0221512
FBgn0283461	181.859	1.1422	0.543698	2.1008	0.0356589	0.24678	3L	Drs	0.0221967
FBgn0265182	1758.1	0.214098	0.0381141	5.61728	1.93987e-08	7.7348e-07	2R	CG44247	0.022327
FBgn0039028	37.2058	0.634378	0.210222	3.01766	0.00254733	0.0325527	3R	CG13840	0.0226192
FBgn0031702	397.006	-0.311383	0.0684005	-4.55235	5.30498e-06	0.000137929	2L	fusl	0.0227696
FBgn0263199	1866.4	0.2576	0.0509434	5.05658	4.26831e-07	1.3416e-05	3L	Galk	0.0228642
FBgn0004396	445.515	-0.343993	0.0800169	-4.299	1.71571e-05	0.00040758	3L	CrebA	0.0229448
FBgn0015623	1693.76	-0.217192	0.0391435	-5.54862	2.87925e-08	1.11648e-06	2L	Cpr	0.0230257
FBgn0035360	4.88372	1.16711	0.567225	2.05758	0.0396306	0.263709	3L	CG1246	0.0231071
FBgn0035976	514.758	0.279198	0.0579196	4.82044	1.4324e-06	4.1444e-05	3L	PGRP-LC	0.0233551
FBgn0032147	180.646	0.37557	0.09223	4.07211	4.65894e-05	0.000993789	2L	IP3K1	0.0236122
FBgn0040735	519.676	0.748487	0.276156	2.71038	0.00672068	0.0721562	2R	BomT2	0.0236509
FBgn0033728	283.678	-0.391265	0.0984214	-3.9754	7.02598e-05	0.00144242	2R	Cpr49Ae	0.0237117
FBgn0002937	1012.72	-0.252855	0.049911	-5.06611	4.06023e-07	1.28696e-05	3R	ninaB	0.0242042
FBgn0027586	2135.16	-0.246003	0.0479398	-5.1315	2.87441e-07	9.32037e-06	2L	CG5867	0.0245914
FBgn0054041	2.27491	-1.47664	0.848192	-1.74093	0.0816961	0.419217	3R	CG34041	0.0247577
FBgn0037890	485.828	-0.337224	0.0785084	-4.29539	1.74386e-05	0.000412532	3R	CG17734	0.0248498
FBgn0044812	474.649	-1.16396	0.574229	-2.027	0.0426626	0.2791	3R	TotC	0.0254348
FBgn0038256	392.397	0.31337	0.0702525	4.46062	8.17233e-06	0.000208164	3R	CG7530	0.0254498
FBgn0011770	472.209	-0.31479	0.0708375	-4.44383	8.83697e-06	0.000222085	X	Gip	0.0256535
FBgn0265106	4.95281	1.16586	0.577462	2.01894	0.0434932	0.283359	2R	lncRNA:CR44208	0.0258576
FBgn0267706	6.29202	1.01948	0.465029	2.1923	0.0283578	0.211633	3R	lncRNA:CR46039	0.0264561
FBgn0038083	6.64568	-1.00948	0.457679	-2.20564	0.0274089	0.207851	3R	Ugt37A3	0.0264903
FBgn0014141	1292.87	0.291738	0.0632782	4.61041	4.01881e-06	0.000106702	3R	cher	0.0266569
FBgn0267978	689.153	-0.286879	0.0616965	-4.64984	3.32196e-06	9.01082e-05	2R	ap	0.0268104
FBgn0030881	2.04601	1.48494	0.870586	1.70568	0.0880685	0.440146	X	CG12985	0.0271096
FBgn0030398	77.5455	0.488421	0.142789	3.42059	0.000624863	0.00990302	X	Cpr11B	0.0272267
FBgn0053632	3.58277	1.2481	0.655712	1.90343	0.056985	0.337042	2R	CG33632	0.027994
FBgn0052259	2.97975	1.34288	0.740814	1.81271	0.0698765	0.383132	3L	CG32259	0.0280591
FBgn0031756	9.04024	1.06392	0.50489	2.10723	0.035098	0.244555	2L	CG13992	0.0283336
FBgn0261955	3192.99	-0.195092	0.0342318	-5.69915	1.20403e-08	5.03196e-07	X	kdn	0.0285097
FBgn0265872	3.58721	1.27398	0.680946	1.8709	0.0613594	0.352715	X	lncRNA:CR44661	0.0285618
FBgn0038957	67.2205	0.512619	0.155589	3.29469	0.00098531	0.0145147	3R	CG7059	0.028764
FBgn0002939	33.413	0.636442	0.220106	2.89152	0.00383379	0.0450631	2L	ninaD	0.0289814
FBgn0035476	10.2022	0.896603	0.383316	2.33907	0.0193319	0.161586	3L	CG12766	0.0290715
FBgn0039010	2.22026	1.53073	0.928971	1.64777	0.0994	0.473441	3R	CG4907	0.0291923
FBgn0050098	33.0789	-1.07695	0.518762	-2.07599	0.0378947	0.256161	2R	CG30098	0.0294582
FBgn0003731	1902.15	-0.221938	0.0420372	-5.27957	1.29484e-07	4.45458e-06	2R	Egfr	0.0296031
FBgn0260635	1311.13	0.23954	0.0473234	5.06177	4.15377e-07	1.31292e-05	3L	Diap1	0.0296046
FBgn0083970	534.195	-0.32669	0.0767902	-4.25432	2.09688e-05	0.000485856	2L	CG34134	0.0296213
FBgn0023441	1035.88	-0.240185	0.0475329	-5.05302	4.34879e-07	1.3631e-05	2R	fus	0.0296506
FBgn0030040	112.754	-0.419205	0.114083	-3.67457	0.000238252	0.00426736	X	CG15347	0.0302856
FBgn0036623	657.889	-0.265912	0.0559091	-4.75615	1.97315e-06	5.56627e-05	3L	Agpat3	0.0304098
FBgn0031990	2221.03	0.195901	0.0348009	5.62919	1.81057e-08	7.27062e-07	2L	PAPLA1	0.0304296
FBgn0035121	769.109	-0.246615	0.049745	-4.95757	7.13786e-07	2.18275e-05	3L	Tudor-SN	0.0304929
FBgn0261859	2085.49	-0.233108	0.0455977	-5.11227	3.18305e-07	1.02621e-05	3R	CG42788	0.0305816
FBgn0031996	59.989	-0.502419	0.152323	-3.29837	0.000972467	0.0143513	2L	CG8460	0.0306655
FBgn0063923	181.505	-0.404803	0.108257	-3.73927	0.000184554	0.00339724	3L	Kaz1-ORFB	0.0307976
FBgn0036583	53.8214	0.522009	0.162088	3.22053	0.00127953	0.0181158	3L	CG13055	0.0308927
FBgn0030041	885.563	-0.33675	0.0811557	-4.14943	3.33303e-05	0.000737448	X	CG12116	0.0310682
FBgn0015576	1057.54	-0.227043	0.0439041	-5.17134	2.32426e-07	7.73656e-06	3R	alpha-Est8	0.0311789
FBgn0034166	188.375	0.353743	0.0878037	4.0288	5.60622e-05	0.00117804	2R	CG6472	0.0313415
FBgn0032803	68.063	-0.492126	0.147983	-3.32555	0.000882432	0.0132061	2L	CG13082	0.0313971
FBgn0039637	573.422	0.270379	0.057676	4.68789	2.76032e-06	7.63419e-05	3R	Ctl2	0.0314018
FBgn0266918	1547.02	0.203432	0.0371078	5.48218	4.20116e-08	1.57508e-06	3L	CG32486	0.0315762
FBgn0011296	104.656	0.469936	0.137962	3.40626	0.00065859	0.0103127	2R	l(2)efl	0.0319854
FBgn0035734	303.63	-0.304023	0.069612	-4.36739	1.2574e-05	0.000307389	3L	CG14823	0.032369
FBgn0032457	1.61304	-1.46357	0.880277	-1.66263	0.0963869	0.465197	2L	CG15483	0.0325864
FBgn0034277	394.471	-0.29771	0.0675927	-4.40448	1.0604e-05	0.000261257	2R	OstDelta	0.0330393
FBgn0021795	295.745	-0.305508	0.0704946	-4.33378	1.4657e-05	0.000351892	2R	Tapdelta	0.033357
FBgn0259697	8.22652	0.952004	0.433639	2.19538	0.0281363	0.210817	NA	NA	0.0333962
FBgn0266008	1.73663	1.56337	0.992035	1.57592	0.115044	0.511891	2R	lncRNA:CR44781	0.0340239
FBgn0038095	2.21267	-1.50444	0.932135	-1.61397	0.106534	0.490656	3R	Cyp304a1	0.034428
FBgn0033312	3.88529	-1.1676	0.610573	-1.9123	0.0558378	0.333903	2R	CG8642	0.0344284
FBgn0083956	4106.16	-0.194954	0.0352615	-5.5288	3.22421e-08	1.22912e-06	X	CG34120	0.0346328
FBgn0052279	2.01815	1.3655	0.793522	1.72081	0.0852862	0.431362	3L	Drsl2	0.0346832
FBgn0284248	1564.81	-0.246627	0.0508572	-4.8494	1.23834e-06	3.6484e-05	2L	Cyt-c-p	0.0349249
FBgn0032024	7.17982	0.921039	0.41452	2.22194	0.0262873	0.201254	2L	CG14273	0.0350368
FBgn0031717	188.664	-0.343616	0.085548	-4.01665	5.90323e-05	0.00123356	2L	Oscillin	0.0352272
FBgn0265270	2.04428	1.45287	0.883554	1.64435	0.100104	0.475629	2L	lncRNA:CR43239	0.0353003
FBgn0261534	56.4727	-0.623774	0.220666	-2.82678	0.00470192	0.0535046	2L	l(2)34Fc	0.0353205
FBgn0027580	3621.8	-0.24684	0.0510854	-4.83192	1.35224e-06	3.95303e-05	2R	PCB	0.0355883
FBgn0040670	2.78012	-1.283	0.71886	-1.78478	0.0742978	0.3979	3R	e(y)2b	0.0356007
FBgn0083012	19.7653	-0.749737	0.298225	-2.514	0.011937	0.112717	X	snoRNA:Psi28S-1135a	0.0361556
FBgn0085489	6.30119	-0.964397	0.449934	-2.14342	0.0320794	0.229681	2R	CG34460	0.0362584
FBgn0054002	1.76194	1.56422	1.01021	1.54841	0.121524	0.524504	3L	CG34002	0.0370008
FBgn0029866	344.385	0.32786	0.0803328	4.08127	4.4791e-05	0.000957239	X	CG3842	0.0375147
FBgn0040732	1376.68	-0.315797	0.0758455	-4.1637	3.13136e-05	0.000696063	2R	CG16926	0.0378063
FBgn0030679	311.099	0.307607	0.0728023	4.22523	2.38694e-05	0.000545227	X	CG8206	0.0378611
FBgn0051809	18.6794	0.753279	0.303529	2.48174	0.0130743	0.121625	2L	CG31809	0.0381187
FBgn0260972	711.074	0.263977	0.0576256	4.58089	4.62995e-06	0.000120936	2R	alc	0.0390695
FBgn0263239	64.0467	-0.470226	0.143173	-3.28431	0.00102232	0.0149621	3L	dar1	0.0392491
FBgn0016076	364.873	0.288937	0.0664789	4.3463	1.38453e-05	0.000334541	2L	vri	0.0394586
FBgn0027610	697.656	-0.242012	0.050435	-4.7985	1.5986e-06	4.58998e-05	3R	Dic1	0.039558
FBgn0040256	107.195	-0.440303	0.129298	-3.40534	0.000660818	0.0103201	3R	Ugt35C1	0.039799
FBgn0020513	3455.89	-0.208099	0.0399653	-5.20699	1.91924e-07	6.48404e-06	X	Paics	0.0400153
FBgn0040733	2795.67	0.480308	0.148691	3.23024	0.00123685	0.0175997	2R	BomS6	0.0401252
FBgn0052351	1.63501	1.78286	1.28686	1.38544	0.165919	0.611241	3L	S-Lap2	0.0406616
FBgn0039849	122.266	-0.404993	0.113776	-3.55956	0.000371481	0.00632247	3R	CG11334	0.0408178
FBgn0038603	747.175	-0.244908	0.0516752	-4.73937	2.14382e-06	6.01764e-05	3R	PKD	0.0408943
FBgn0267913	453.001	0.292231	0.0681233	4.28973	1.78891e-05	0.00042142	2R	asRNA:CR46194	0.0409884
FBgn0004387	1043.22	0.210261	0.0407959	5.15397	2.5503e-07	8.36557e-06	3R	Klp98A	0.0410832
FBgn0026718	176.153	-0.396677	0.110312	-3.59597	0.000323186	0.00557619	2L	Agpat2	0.0412458
FBgn0005391	22.4368	-0.846671	0.3729	-2.2705	0.0231772	0.183531	X	Yp2	0.0412805
FBgn0038465	1725.19	0.247914	0.0529218	4.68454	2.80596e-06	7.74142e-05	3R	Irc	0.0420341
FBgn0263830	141.575	0.424776	0.123395	3.44242	0.000576543	0.00927727	X	CG40486	0.0420803
FBgn0031646	44.9812	-0.523469	0.172251	-3.039	0.00237368	0.0307163	2L	snsl	0.042278
FBgn0031689	3340.53	0.29095	0.0681619	4.26851	1.96779e-05	0.000458798	2L	Cyp28d1	0.0427348
FBgn0267366	0.949484	2.53054	2.38071	1.06294	0.287811	0.760529	3R	mil	0.0427807
FBgn0265873	80.0848	0.444573	0.133321	3.33459	0.000854242	0.0128352	X	lncRNA:CR44662	0.0432379
FBgn0015513	1392.15	-0.186421	0.0341945	-5.45179	4.98645e-08	1.86315e-06	3R	mbc	0.0435223
FBgn0023529	1028.01	-0.257976	0.0567803	-4.5434	5.53529e-06	0.000143257	X	CG2918	0.044041
FBgn0037807	152.449	-0.385335	0.106711	-3.611	0.000305016	0.00531141	3R	CG6293	0.0441861
FBgn0029801	661.812	0.267269	0.0600639	4.44975	8.597e-06	0.000217021	X	CG15771	0.0442697
FBgn0027835	3504.45	-0.172035	0.030293	-5.67903	1.3546e-08	5.55831e-07	2R	Dp1	0.0442993
FBgn0260480	20.2096	-0.67863	0.264195	-2.56868	0.0102088	0.0991639	3L	CG32295	0.0445481
FBgn0031097	86.9738	-0.475922	0.149494	-3.18354	0.00145484	0.0203173	X	obst-A	0.0446397
FBgn0028583	12.0046	-0.812183	0.354602	-2.29041	0.0219977	0.176922	X	lcs	0.0450512
FBgn0010433	2.3981	1.27364	0.747003	1.705	0.088194	0.440151	3R	ato	0.0453803
FBgn0053493	209.76	-0.330555	0.0845891	-3.90777	9.31502e-05	0.0018376	3L	CG33493	0.046515
FBgn0040637	31.7722	-0.637739	0.241359	-2.64228	0.00823494	0.0847065	3L	CG11458	0.0468528
FBgn0037030	60.5561	0.475109	0.150835	3.14986	0.00163349	0.0222882	3L	CG3288	0.0474162
FBgn0043364	885.228	-0.239757	0.0513876	-4.66565	3.07647e-06	8.37943e-05	2L	cbt	0.0476952
FBgn0265757	2.19692	-1.32314	0.806606	-1.64038	0.100926	0.477457	3L	lncRNA:CR44564	0.0481013
FBgn0027601	1659.16	0.197084	0.0379679	5.1908	2.09398e-07	6.99066e-06	X	pdgy	0.0482694
FBgn0036765	137.538	0.405452	0.117771	3.44272	0.000575896	0.00927727	3L	CG7408	0.048582
FBgn0030432	351.122	0.27872	0.0652968	4.2685	1.9679e-05	0.000458798	X	CG4404	0.0487917
FBgn0265178	8.72964	0.936039	0.455323	2.05577	0.0398046	0.264513	2R	CG44243	0.0489196
FBgn0039136	247.305	-0.317926	0.080324	-3.95804	7.5566e-05	0.00153637	3R	CG5902	0.0489343
FBgn0031184	129.091	0.412448	0.121474	3.39535	0.000685402	0.0106383	X	CG14615	0.0495441
FBgn0039209	1997.78	0.19857	0.0386109	5.14285	2.706e-07	8.79956e-06	3R	REPTOR	0.0496429
FBgn0036336	28.292	-0.580625	0.210519	-2.75806	0.00581446	0.0638855	3L	ste14	0.0503522
FBgn0038053	522.986	0.248315	0.0548401	4.52797	5.95519e-06	0.000153421	3R	CG18549	0.0504116
FBgn0004554	1.44255	1.7158	1.26987	1.35116	0.176644	0.627201	3R	Edg91	0.0510709
FBgn0054010	4.21057	-1.10011	0.601742	-1.82821	0.0675177	0.374768	2L	Glyat	0.05155
FBgn0031975	350.777	-0.280953	0.0668566	-4.20232	2.64191e-05	0.00059862	2L	Tg	0.0517338
FBgn0032287	411.76	-0.31598	0.08049	-3.9257	8.64771e-05	0.00171797	2L	CG6415	0.0520167
FBgn0051183	486.376	-0.293212	0.0715738	-4.09664	4.19185e-05	0.000899255	3R	CG31183	0.0520518
FBgn0037763	3.10318	-1.26776	0.764325	-1.65867	0.0971823	0.46664	3R	CG16904	0.0520596
FBgn0003162	1845.76	-0.208115	0.0420088	-4.95408	7.26725e-07	2.2044e-05	2R	Pu	0.0527788
FBgn0028990	443.958	0.282792	0.0679213	4.16353	3.13364e-05	0.000696063	2L	Spn27A	0.0532496
FBgn0013710	2.94562	-1.32964	0.832476	-1.59721	0.110218	0.499479	MT	trnY	0.0532772
FBgn0082953	4.74176	1.05697	0.567283	1.86321	0.0624324	0.355902	3L	snoRNA:Psi28S-612	0.0533073
FBgn0039594	1730.06	-0.191221	0.0369846	-5.17028	2.33744e-07	7.75755e-06	3R	snu	0.0539469
FBgn0267824	349.049	0.303259	0.076049	3.98767	6.67249e-05	0.00137395	2R	PRAS40	0.0541601
FBgn0027532	541.965	0.241201	0.0531389	4.53906	5.65056e-06	0.000145906	3L	CG7139	0.0542251
FBgn0038865	461.849	-0.270822	0.0637047	-4.2512	2.12627e-05	0.00049065	3R	cDIP	0.0542772
FBgn0004432	3282.09	-0.173745	0.0319442	-5.43901	5.35775e-08	1.98871e-06	X	Cyp1	0.054538
FBgn0035009	5.69284	0.981778	0.505225	1.94325	0.0519862	0.318292	2R	CG16837	0.0548639
FBgn0053340	1.38652	3.36855	4.20665	0.800768	0.423266	0.855664	3R	CG33340	0.0552367
FBgn0266315	4.06209	1.16434	0.672153	1.73225	0.0832283	0.42457	2L	lncRNA:CR44980	0.0553132
FBgn0038662	554.193	-0.311729	0.0798685	-3.90303	9.49946e-05	0.00187051	3R	Mpc1	0.0557354
FBgn0035231	453.469	0.27676	0.0662585	4.17698	2.95405e-05	0.000662693	3L	Pcyt2	0.0557688
FBgn0039006	113.038	-0.38355	0.110863	-3.45969	0.000540805	0.00876787	3R	Cyp6d4	0.0558414
FBgn0036738	6.28982	1.01781	0.538515	1.89003	0.0587534	0.343866	3L	CG7542	0.0558609
FBgn0263402	11.9739	0.784753	0.351275	2.23401	0.0254823	0.196812	3R	CG43448	0.0561424
FBgn0262867	325.601	0.276085	0.0661584	4.17309	3.00497e-05	0.00067278	2R	Ptr	0.0564287
FBgn0263607	202.419	-0.372441	0.106117	-3.50972	0.00044858	0.00751006	3L	l(3)72Dp	0.0566248
FBgn0050026	75.7138	0.475215	0.156495	3.03661	0.00239259	0.0308901	2R	CG30026	0.0568067
FBgn0038733	800.472	-0.251013	0.0570825	-4.39737	1.09571e-05	0.000269367	3R	Acsx3	0.0568722
FBgn0031634	48.9027	0.538484	0.191902	2.80604	0.00501547	0.0564816	2L	Ir25a	0.0577636
FBgn0035981	232.121	0.302392	0.0767352	3.94073	8.12346e-05	0.00163688	3L	CG4452	0.0579611
FBgn0050050	29.9637	0.609696	0.23463	2.59854	0.00936202	0.0927489	2R	CG30050	0.0579632
FBgn0261985	1137.56	0.204834	0.0417565	4.90544	9.32173e-07	2.80497e-05	3L	Ptpmeg	0.0581764
FBgn0004395	1004.11	0.215502	0.0452585	4.76157	1.9209e-06	5.47359e-05	3R	unk	0.0586254
FBgn0032896	177.082	-0.357769	0.100509	-3.55957	0.000371458	0.00632247	2L	CG14400	0.059268
FBgn0033296	2.27557	-1.28746	0.810317	-1.58883	0.112099	0.504959	2R	Mal-A7	0.0597589
FBgn0000278	2.60826	1.29763	0.821397	1.57978	0.114157	0.509955	3R	CecB	0.0598394
FBgn0264826	20.1041	0.649515	0.262266	2.47656	0.0132657	0.12293	3R	lncRNA:CR44034	0.060351
FBgn0038160	37.958	-0.588729	0.224055	-2.62761	0.0085987	0.0869699	3R	CG9759	0.0608052
FBgn0263478	2.68896	1.23429	0.758077	1.62819	0.103485	0.483528	3L	snoRNA:Edc3-a	0.0608231
FBgn0014868	296.05	-0.29449	0.0743334	-3.96174	7.44045e-05	0.00151549	X	Ost48	0.0608453
FBgn0267186	2.49273	1.20291	0.726446	1.65588	0.0977456	0.467808	X	lncRNA:CR45626	0.0609787
FBgn0029603	3.43571	-1.09954	0.626549	-1.75491	0.0792747	0.412609	X	CG14053	0.0615968
FBgn0038130	88.8073	-0.456539	0.149352	-3.0568	0.00223717	0.0292178	3R	CG8630	0.0616643
FBgn0031528	69.089	0.460737	0.151942	3.03231	0.00242687	0.0312969	2L	CG15412	0.0624014
FBgn0032297	1460.6	-0.292905	0.0741023	-3.95271	7.72716e-05	0.00156093	2L	CG17124	0.062457
FBgn0031374	3424.29	0.167766	0.0311091	5.39282	6.93588e-08	2.53283e-06	2L	Wdr62	0.0629477
FBgn0263441	20.0489	0.740924	0.328262	2.25711	0.0240009	0.188861	2L	asRNA:CR43464	0.063077
FBgn0263258	781.477	0.211896	0.0447919	4.73068	2.23772e-06	6.23468e-05	X	chas	0.0634961
FBgn0267280	1.40024	1.43498	0.988274	1.452	0.146501	0.577003	2L	CR45716	0.0635328
FBgn0037718	347.839	-0.275436	0.0677351	-4.06637	4.77507e-05	0.00101472	3R	P58IPK	0.0645408
FBgn0038575	2.33434	1.30528	0.845226	1.54429	0.122518	0.527898	3R	CG7208	0.0645428
FBgn0261396	398.542	-0.262315	0.0627471	-4.18051	2.90859e-05	0.000653796	2L	Rpn3	0.064574
FBgn0261283	2273.7	0.17462	0.0333145	5.24157	1.59214e-07	5.41135e-06	3L	SREBP	0.0650022
FBgn0038017	30.9025	-0.557484	0.208348	-2.67574	0.00745655	0.0785619	3R	CG4115	0.0651589
FBgn0000053	2625.39	0.377304	0.111698	3.3779	0.000730419	0.0112137	2L	Gart	0.0655563
FBgn0042701	18.6571	-0.652394	0.270111	-2.41528	0.0157233	0.137498	2L	CR12628	0.0665941
FBgn0261975	79.4406	0.416508	0.131301	3.17216	0.00151307	0.0209748	2R	CG42806	0.0668943
FBgn0033926	7903.43	0.428787	0.137602	3.11613	0.00183244	0.0247335	2R	Arc1	0.0670538
FBgn0025678	291.607	-0.288413	0.0735751	-3.91999	8.85536e-05	0.00175613	2L	CaBP1	0.0677829
FBgn0261800	578.685	-0.270973	0.0668233	-4.05507	5.01198e-05	0.00105909	2L	LanB1	0.0683625
FBgn0027515	393.892	-0.256633	0.0613795	-4.18109	2.9012e-05	0.000653437	2L	CG7115	0.0684774
FBgn0030697	1.40349	3.15152	3.96825	0.794185	0.427088	0.855712	X	CG8565	0.0684804
FBgn0038809	1491.59	0.193543	0.0395429	4.8945	9.85547e-07	2.94984e-05	3R	CG16953	0.068789
FBgn0038463	445.921	0.255481	0.0610074	4.18771	2.81779e-05	0.000635918	3R	CG3534	0.0687917
FBgn0035484	873.24	-0.245735	0.0574394	-4.27815	1.88452e-05	0.00044118	3L	CG11594	0.0690165
FBgn0250904	1.36154	1.49019	1.07996	1.37985	0.167632	0.613822	X	CG34434	0.0698457
FBgn0265457	1.4489	1.43993	1.01871	1.41348	0.157516	0.599672	X	lncRNA:CR44357	0.0698562
FBgn0035540	228.065	0.304671	0.0808621	3.76779	0.000164702	0.00307111	3L	Syx17	0.0703619
FBgn0265512	1135.73	0.193661	0.0398323	4.86192	1.16254e-06	3.44307e-05	2R	mlt	0.0709086
FBgn0086677	1743	0.227409	0.0511928	4.4422	8.90436e-06	0.000223282	2R	jeb	0.0710388
FBgn0000536	1125.43	0.211734	0.0457938	4.62364	3.77061e-06	0.000101304	X	eas	0.0710626
FBgn0003525	5.69917	-0.930832	0.491868	-1.89244	0.0584319	0.34274	3R	stg	0.0711145
FBgn0250848	1177.3	-0.302329	0.0802467	-3.76749	0.000164894	0.00307111	3L	26-29-p	0.0718375
FBgn0031800	550.02	-0.285734	0.0735409	-3.88537	0.000102173	0.0019878	2L	CG9497	0.072399
FBgn0019661	27633.8	0.151457	0.0273542	5.53689	3.07892e-08	1.18981e-06	X	lncRNA:roX1	0.0728304
FBgn0000658	35.9973	-0.527843	0.195826	-2.69547	0.00702901	0.0748902	2R	fj	0.0730295
FBgn0264448	3.75188	1.01703	0.574119	1.77145	0.0764851	0.404459	2L	asRNA:CR43866	0.0732099
FBgn0265058	1.3371	-1.55096	1.1717	-1.32369	0.185607	0.641468	2R	asRNA:CR44169	0.073387
FBgn0067783	201.328	0.30553	0.0819924	3.72632	0.000194294	0.00355617	3R	DPCoAC	0.0734534
FBgn0036337	413.985	-0.282582	0.0726099	-3.89178	9.95128e-05	0.00193977	3L	Adk2	0.0739732
FBgn0038291	42.5045	-0.539877	0.203814	-2.64887	0.00807618	0.0834731	3R	CG3984	0.0741564
FBgn0014179	2.51658	-1.27261	0.8397	-1.51555	0.129632	0.543983	2L	gcm	0.0742727
FBgn0038366	42.7165	-0.506955	0.184239	-2.75162	0.00593004	0.0648397	3R	CG4576	0.0743088
FBgn0264431	5.46641	0.92737	0.494286	1.87618	0.0606302	0.350308	3R	lncRNA:CR43849	0.0743193
FBgn0266327	2.01269	-1.3347	0.910609	-1.46572	0.142725	0.569345	2L	asRNA:CR44992	0.0743901
FBgn0024321	729.973	0.231143	0.0530666	4.35572	1.32629e-05	0.000321846	3R	NK7.1	0.0745813
FBgn0266653	4.02016	1.01156	0.573229	1.76467	0.0776188	0.40787	3L	asRNA:CR45160	0.0753588
FBgn0036428	3226.51	-0.362626	0.108401	-3.34524	0.000822123	0.0123856	3L	Gbs-70E	0.0760808
FBgn0024989	37.3163	-0.538792	0.204445	-2.63539	0.00840417	0.0857438	X	CG3777	0.0761613
FBgn0265103	116.512	0.373233	0.11353	3.28751	0.00101077	0.0148123	2R	asRNA:CR44205	0.0762146
FBgn0051004	5.51483	0.916814	0.48833	1.87745	0.0604569	0.349753	3R	mesh	0.0763506
FBgn0082987	6.02995	-0.953218	0.521308	-1.82851	0.0674727	0.374768	2R	snoRNA:Psi28S-2444	0.0765427
FBgn0034741	5.36073	0.940928	0.512714	1.83519	0.0664772	0.371257	2R	CG4269	0.0780224
FBgn0036334	220.724	-0.304388	0.0826546	-3.68265	0.000230826	0.00416743	3L	CG11267	0.078168
FBgn0266268	224.739	-0.289617	0.0764437	-3.78863	0.000151478	0.00285355	3R	FeCH	0.0783002
FBgn0000299	1511.18	-0.237242	0.0559802	-4.23797	2.25552e-05	0.000519414	2L	Col4a1	0.078994
FBgn0262656	740.488	0.278945	0.0722077	3.86309	0.000111963	0.00215228	X	Myc	0.0790516
FBgn0082928	2.13393	1.34411	0.937495	1.43373	0.151651	0.587445	2R	snoRNA:Me28S-G3255a	0.0792436
FBgn0037074	1327.8	0.192476	0.040435	4.76012	1.93477e-06	5.49922e-05	3L	Tbc1d8-9	0.0794904
FBgn0038299	198.47	0.400847	0.128539	3.11849	0.00181783	0.0245657	3R	Spn88Eb	0.0797076
FBgn0040349	521.362	-0.281464	0.0734441	-3.83235	0.000126923	0.00242334	X	CG3699	0.0800363
FBgn0028342	770.945	-0.218068	0.0492127	-4.43113	9.37386e-06	0.000232984	X	ATPsyndelta	0.0800822
FBgn0039487	161.967	-0.341839	0.0999044	-3.42166	0.000622405	0.00987794	3R	gb	0.0801845
FBgn0050099	3.2054	1.2292	0.808731	1.51991	0.128534	0.540983	2R	CG30099	0.0803166
FBgn0014859	377.466	0.279519	0.072806	3.83923	0.000123421	0.00236448	2L	Hr38	0.0808108
FBgn0033866	12.0275	0.734885	0.343958	2.13655	0.0326343	0.232332	2R	CG6280	0.0808578
FBgn0035346	270.592	0.279859	0.0729746	3.83503	0.00012555	0.00240121	3L	CG1146	0.0809501
FBgn0011693	7097.88	-0.212827	0.0475044	-4.48015	7.45921e-06	0.000190429	3L	Pdh	0.0810536
FBgn0039628	671.364	0.248688	0.0606284	4.10185	4.09863e-05	0.000882613	3R	CG11841	0.0810801
FBgn0265704	2.80336	1.26211	0.847913	1.48849	0.136623	0.556353	3L	lncRNA:CR44511	0.0810848
FBgn0000565	263.304	-0.275618	0.0712831	-3.86653	0.000110394	0.002134	3L	MsrA	0.0811639
FBgn0067905	454.143	0.335588	0.0973779	3.44624	0.000568441	0.00918953	2R	Dso2	0.081454
FBgn0034657	98.7203	-0.383843	0.120911	-3.1746	0.00150043	0.0209023	2R	LBR	0.0824348
FBgn0000568	3455.61	0.16873	0.0332195	5.07924	3.78942e-07	1.20791e-05	3L	Eip75B	0.0825112
FBgn0261703	1255.17	0.200977	0.0436144	4.60803	4.06505e-06	0.000107424	X	gce	0.082518
FBgn0086078	1.50235	-1.52042	1.17162	-1.29771	0.194387	0.657026	3L	snoRNA:Me28S-A774b	0.0828845
FBgn0036116	1027.27	0.213179	0.0480072	4.44057	8.97219e-06	0.000224392	3L	CG7888	0.0839581
FBgn0266649	4.15272	1.03345	0.61201	1.68861	0.0912934	0.448478	3L	lncRNA:CR45156	0.0842691
FBgn0266657	4.04451	1.00556	0.585202	1.71831	0.0857403	0.432977	3L	asRNA:CR45164	0.0845776
FBgn0039031	395.819	-0.279123	0.0734965	-3.79777	0.000146006	0.00275508	3R	Gbp3	0.0849943
FBgn0030817	203.602	0.304843	0.0846343	3.60188	0.00031592	0.00546778	X	CG4991	0.0856882
FBgn0259831	2.8747	1.20505	0.797086	1.51182	0.130579	0.545436	3R	CG34309	0.0860168
FBgn0036468	2.02298	1.3475	0.963501	1.39855	0.161949	0.606808	3L	CG13461	0.0860277
FBgn0259243	1699.68	0.181221	0.037531	4.82856	1.37526e-06	3.9996e-05	3L	Pka-R1	0.086647
FBgn0036880	96.7407	-0.38569	0.123652	-3.11917	0.00181362	0.0245382	3L	Cpr76Bc	0.087629
FBgn0021765	1035.78	0.219808	0.0508794	4.32018	1.55904e-05	0.000371927	X	scu	0.0877709
FBgn0033215	19.1121	-0.626651	0.270685	-2.31506	0.0206097	0.169628	2R	Dgat2	0.0878035
FBgn0036769	321.801	-0.288659	0.0782116	-3.69074	0.000223599	0.00406295	3L	Tsp74F	0.0883571
FBgn0036844	917.859	0.206628	0.0463808	4.45503	8.38812e-06	0.0002127	3L	Mkp3	0.0893484
FBgn0029521	10.3895	-0.792618	0.400684	-1.97816	0.0479107	0.30152	X	Or1a	0.0899679
FBgn0035139	7.59251	-0.811256	0.41641	-1.94821	0.0513895	0.316355	3L	CG13891	0.089989
FBgn0031914	1299.5	-0.207094	0.0466409	-4.44018	8.98842e-06	0.000224392	2L	CG5973	0.0901443
FBgn0262142	10.4136	0.769269	0.381691	2.01542	0.0438606	0.284835	2R	lncRNA:CR42868	0.0902381
FBgn0032530	14.7118	-0.713865	0.337635	-2.11431	0.034489	0.242174	2L	CG9263	0.0903861
FBgn0030482	757.265	0.520829	0.20195	2.579	0.00990867	0.0971411	X	CG1673	0.0904206
FBgn0027565	156.615	0.335724	0.100013	3.35679	0.000788523	0.0119593	3L	CG5498	0.0908208
FBgn0001092	4174.17	-0.139441	0.0252615	-5.51989	3.39219e-08	1.28448e-06	X	Gapdh2	0.0908749
FBgn0001565	636.22	0.23521	0.0570763	4.12098	3.77268e-05	0.000820432	X	Hlc	0.0911135
FBgn0019952	259.045	-0.277027	0.0739156	-3.74789	0.000178331	0.00330424	3R	Orct	0.0915138
FBgn0262035	221.082	0.366013	0.114996	3.18282	0.00145847	0.0203428	3L	CG42846	0.0916112
FBgn0011705	39.7413	0.501232	0.190525	2.63079	0.00851865	0.0865206	2L	rost	0.0917564
FBgn0260934	5762.41	0.148437	0.0278984	5.32064	1.03402e-07	3.62358e-06	2R	par-1	0.0918534
FBgn0038211	501.631	0.249543	0.0627999	3.97362	7.07883e-05	0.00144706	3R	CG9649	0.0921271
FBgn0033234	2.4735	1.17154	0.778973	1.50396	0.132592	0.550062	2R	MFS12	0.0937545
FBgn0040608	3.3903	1.13082	0.733987	1.54065	0.123402	0.530059	3R	CG14246	0.0938535
FBgn0053476	8.87282	-0.781868	0.39697	-1.96959	0.0488854	0.30527	2R	CG33476	0.0944302
FBgn0039326	130.982	-0.347879	0.106874	-3.25503	0.00113382	0.0163398	3R	CG10562	0.0944797
FBgn0031011	685.231	-0.204128	0.0462343	-4.41507	1.00977e-05	0.000249874	X	CG8034	0.0955484
FBgn0051675	42.355	0.472765	0.175308	2.69677	0.00700155	0.0746744	2L	CG31675	0.0957818
FBgn0035056	1.48134	-1.40052	1.06286	-1.3177	0.187605	0.645044	2R	spz6	0.0959759
FBgn0027375	315.44	0.274613	0.0737588	3.72312	0.000196778	0.00359295	3L	RecQ5	0.0960017
FBgn0053178	216.037	0.306435	0.0877282	3.493	0.000477627	0.00789098	X	CG33178	0.0960191
FBgn0036770	350.572	-0.270185	0.072123	-3.74616	0.00017956	0.00332156	3L	Prestin	0.0972623
FBgn0267803	7.20465	0.835585	0.447737	1.86624	0.0620075	0.354814	3R	asRNA:CR46128	0.0979456
FBgn0263504	4.42806	0.999383	0.603706	1.65541	0.0978407	0.468009	X	lncRNA:CR43493	0.0979811
FBgn0051454	2.34081	1.14897	0.763908	1.50407	0.132564	0.550062	3R	CG31454	0.0981054
FBgn0035232	1076.7	0.187877	0.0408767	4.59619	4.30296e-06	0.000112656	3L	CG12099	0.0981318
FBgn0053278	9.69131	-0.766018	0.38793	-1.97463	0.0483101	0.303054	3L	CG33278	0.0981635
FBgn0015801	421.929	0.239743	0.0599474	3.99922	6.35527e-05	0.00131583	2R	Reg-5	0.0985897
FBgn0033624	341.679	0.258244	0.0674955	3.8261	0.000130191	0.00248155	2R	CG12384	0.0992233
FBgn0027506	752.388	0.22803	0.0555021	4.10849	3.98254e-05	0.000860899	2R	EDTP	0.0992444
FBgn0267013	74.8749	0.447096	0.161935	2.76097	0.00576302	0.0635058	2L	lncRNA:CR45457	0.0997229
FBgn0041246	14.3506	0.708144	0.342794	2.0658	0.0388476	0.260306	2L	Gr32a	0.100246
FBgn0053087	4699.17	-0.17452	0.0366738	-4.75872	1.94827e-06	5.52369e-05	2R	LRP1	0.100792
FBgn0041191	390.451	0.262278	0.0695377	3.77174	0.000162116	0.00303369	3R	Rheb	0.101373
FBgn0029766	476.495	0.268351	0.0721554	3.71907	0.000199955	0.00364506	X	CG15784	0.101707
FBgn0263481	32.5025	0.529594	0.214115	2.47341	0.0133832	0.12348	2R	snoRNA:lola-b	0.101821
FBgn0031865	31.5823	-0.55339	0.230318	-2.40272	0.0162737	0.14093	2L	Nha1	0.102389
FBgn0054030	10.8691	0.779641	0.404282	1.92846	0.0537983	0.325327	3L	CG34030	0.102437
FBgn0033365	36.5253	-0.479515	0.182788	-2.62333	0.00870739	0.0877269	2R	CG8170	0.102836
FBgn0040532	1004.34	-0.240016	0.0607245	-3.95254	7.73272e-05	0.00156093	3R	CG8369	0.103071
FBgn0046253	4.74482	-0.956258	0.570049	-1.6775	0.0934441	0.456527	2R	CG3502	0.103653
FBgn0034328	146.168	0.904208	0.519616	1.74015	0.0818335	0.419731	2R	BomBc1	0.104007
FBgn0028848	1.10759	1.49089	1.21411	1.22797	0.219457	0.692505	2L	Gpo3	0.104237
FBgn0086670	333.307	-0.335595	0.103741	-3.23492	0.00121677	0.0173579	3L	snoRNA:Psi28S-2622	0.105151
FBgn0040319	873.381	0.202552	0.0468361	4.3247	1.52743e-05	0.000365159	X	Gclc	0.105804
FBgn0261625	638.41	0.293155	0.0838285	3.49709	0.00047037	0.00780537	2R	GLS	0.105805
FBgn0031049	228.142	-0.293982	0.0842231	-3.49052	0.000482089	0.00794145	X	Sec61gamma	0.105901
FBgn0029810	1818.4	0.207572	0.0487491	4.25797	2.06293e-05	0.000478973	X	CG12239	0.106516
FBgn0004045	34.2747	-0.980819	0.600036	-1.6346	0.102133	0.479834	X	Yp1	0.106701
FBgn0034618	1337.49	-0.266727	0.0725729	-3.6753	0.000237569	0.00426188	2R	CG9485	0.107975
FBgn0038390	16.5448	-0.618725	0.280614	-2.20489	0.0274615	0.20811	3R	Rbf2	0.108143
FBgn0034437	1.68791	1.26509	0.929173	1.36152	0.173348	0.623147	2R	CG10051	0.108934
FBgn0034493	55.0507	0.449011	0.167082	2.68737	0.00720166	0.0763755	2R	CG8908	0.109135
FBgn0031010	1.32397	1.42624	1.14425	1.24644	0.212603	0.683738	X	CG8028	0.109889
FBgn0032879	484.411	0.239259	0.0614789	3.89173	9.95327e-05	0.00193977	2L	CarT	0.110275
FBgn0012037	390.462	-0.305813	0.0906918	-3.372	0.000746241	0.0113946	2L	Ance	0.110582
FBgn0032004	12.6978	0.674787	0.326332	2.06779	0.0386597	0.259356	2L	CG8292	0.111353
FBgn0038946	922.545	-0.227703	0.0570186	-3.99349	6.51073e-05	0.00134555	3R	rdhB	0.111365
FBgn0032495	78.442	-0.411768	0.14618	-2.81686	0.0048496	0.0548325	2L	CG16820	0.111441
FBgn0038088	230.649	0.290978	0.0840004	3.464	0.0005322	0.00866468	3R	CG10126	0.111522
FBgn0266404	1.27048	1.35927	1.05887	1.2837	0.199248	0.664422	3R	asRNA:CR45044	0.111605
FBgn0032322	124.747	0.368913	0.122702	3.00657	0.00264212	0.0334234	2L	CG16743	0.111924
FBgn0038652	213.468	-0.295143	0.0860565	-3.42964	0.000604373	0.0096597	3R	CG7720	0.112208
FBgn0032281	19.8921	-0.571012	0.249263	-2.2908	0.0219749	0.176865	2L	CG17107	0.113037
FBgn0005585	1848.23	-0.212332	0.0513519	-4.13485	3.55194e-05	0.000779767	3R	Calr	0.113559
FBgn0033953	1.16971	2.84807	3.90706	0.728954	0.46603	0.877109	2R	CG12861	0.113663
FBgn0043025	13.2316	0.672194	0.326646	2.05787	0.0396027	0.263709	3L	Adgf-A2	0.11413
FBgn0033724	10.3824	-0.726031	0.370988	-1.95702	0.0503449	0.311967	2R	CG8501	0.114177
FBgn0265716	2.00187	1.18054	0.840533	1.40452	0.160165	0.603602	3L	lncRNA:CR44523	0.115068
FBgn0003231	1859.82	0.179607	0.0396766	4.52679	5.98873e-06	0.000153934	2L	ref(2)P	0.115338
FBgn0265793	11.4038	0.701422	0.352195	1.99158	0.0464176	0.294919	2L	lncRNA:CR44582	0.116086
FBgn0036875	121.092	0.374188	0.126985	2.9467	0.00321183	0.0391385	3L	CG9449	0.116696
FBgn0015037	638.811	0.267794	0.0745937	3.59003	0.000330641	0.00569611	2R	Cyp4p1	0.116925
FBgn0023496	2.82994	1.03398	0.675256	1.53125	0.125708	0.535279	2L	Lip1	0.117154
FBgn0267458	48.9501	0.452629	0.172796	2.61944	0.0088073	0.0884965	3L	lncRNA:CR45808	0.117429
FBgn0032049	2.29119	1.07121	0.720407	1.48696	0.137026	0.556863	2L	Bace	0.118941
FBgn0250746	319.631	-0.25437	0.0691443	-3.67883	0.000234307	0.00421677	3R	Prosbeta7	0.119284
FBgn0011768	524.592	-0.225583	0.0573097	-3.9362	8.27809e-05	0.0016621	3R	Fdh	0.119993
FBgn0034515	4.4948	-1.7986	1.76772	-1.01747	0.308931	0.776213	2R	CG13428	0.120911
FBgn0033367	773.248	-0.356074	0.118472	-3.00556	0.00265089	0.0334547	2R	PPO2	0.120931
FBgn0034471	242.996	-0.470387	0.185637	-2.5339	0.01128	0.107867	2R	Obp56e	0.121292
FBgn0037646	145.874	-0.312043	0.0960729	-3.24798	0.00116228	0.016682	3R	CAHbeta	0.121409
FBgn0040658	39.1695	-0.474846	0.188772	-2.51545	0.0118881	0.112444	2R	CG13516	0.121892
FBgn0032119	2.4189	-1.11837	0.782034	-1.43008	0.152694	0.590472	2L	CG3769	0.122239
FBgn0034440	3.48885	-1.06226	0.717224	-1.48108	0.138586	0.560906	2R	CG10073	0.122541
FBgn0039809	142.06	0.326661	0.103623	3.15238	0.00161944	0.0221501	3R	CG15547	0.122577
FBgn0054045	3.07086	1.10282	0.764465	1.4426	0.149132	0.582958	2R	CG34045	0.12263
FBgn0261835	2.18315	1.22476	0.914758	1.33889	0.180607	0.632237	X	lncRNA:CR42767	0.122936
FBgn0037683	33.0909	0.565353	0.251832	2.24496	0.0247705	0.193032	3R	CG18473	0.123597
FBgn0261976	44.844	-0.455787	0.177641	-2.56578	0.0102945	0.0997966	2L	Psf2	0.124214
FBgn0266691	3.15976	1.01835	0.671165	1.51729	0.129195	0.542595	3L	lncRNA:CR45181	0.124433
FBgn0052551	3.91389	1.03577	0.690906	1.49915	0.133834	0.551723	X	CG32551	0.124544
FBgn0030016	2.62638	1.08223	0.744445	1.45374	0.146019	0.576674	X	Or7a	0.124652
FBgn0039347	214.614	0.306509	0.0940762	3.25809	0.00112165	0.016213	3R	CG5071	0.124668
FBgn0032006	767.846	0.209253	0.0515939	4.05578	4.99681e-05	0.00105786	2L	Pvr	0.125875
FBgn0264947	7.11326	-0.807293	0.456161	-1.76976	0.0767678	0.405232	2L	asRNA:CR44116	0.125896
FBgn0029990	23870.3	-0.222499	0.056866	-3.9127	9.12717e-05	0.0018037	X	CG2233	0.126235
FBgn0033224	1066.25	0.191612	0.045058	4.25257	2.11329e-05	0.000488655	2R	Nop17l	0.127117
FBgn0085234	1.18983	1.32024	1.0529	1.25391	0.209875	0.678964	2R	CG34205	0.127299
FBgn0283437	754.236	-0.398629	0.144214	-2.76416	0.00570702	0.0630871	2R	PPO1	0.127538
FBgn0032483	1.80201	-1.22621	0.928502	-1.32063	0.186623	0.6436	2L	CG15482	0.127659
FBgn0038818	1007.84	0.209028	0.0518069	4.03476	5.46585e-05	0.00115283	3R	Nep4	0.128544
FBgn0033286	1.48619	2.89098	4.21734	0.685499	0.493029	0.888244	2R	CG2127	0.129449
FBgn0028360	243.171	0.276429	0.080734	3.42395	0.00061719	0.00983669	X	Cdc7	0.129652
FBgn0261988	1019.83	0.181195	0.041579	4.35786	1.31341e-05	0.000320099	3R	Gprk2	0.13046
FBgn0265856	27.1547	-0.53072	0.231082	-2.29667	0.0216376	0.17515	2R	lncRNA:CR44645	0.130756
FBgn0037254	2.35794	1.17823	0.875184	1.34627	0.178216	0.62868	3R	sac	0.131051
FBgn0015737	1073.17	-0.197893	0.0478353	-4.13696	3.51933e-05	0.000775628	3R	Hmu	0.131424
FBgn0038236	3245.78	-0.26331	0.0750553	-3.50821	0.000451135	0.00754164	3R	Cyp313a1	0.131537
FBgn0039104	1.05356	1.59202	1.47741	1.07757	0.281224	0.757541	3R	CG10252	0.132704
FBgn0015714	51.0177	-0.545607	0.24334	-2.24216	0.0249508	0.194035	2R	Cyp6a17	0.133487
FBgn0034132	1.81045	2.87048	4.21881	0.6804	0.496251	0.889124	2R	S-Lap8	0.133819
FBgn0264750	272.495	-0.310534	0.0982786	-3.15973	0.00157915	0.0217571	2L	CG44008	0.134901
FBgn0054054	14.1915	0.598676	0.284699	2.10284	0.0354797	0.246054	2R	CG34054	0.13549
FBgn0086681	4.29424	0.908087	0.569524	1.59447	0.110831	0.501199	2L	Mst36Fa	0.135666
FBgn0033033	1005.11	-0.190105	0.045366	-4.19048	2.78369e-05	0.000629483	2R	scaf	0.136144
FBgn0085415	1.73727	1.24987	0.98225	1.27245	0.203213	0.668944	2R	CG34386	0.136468
FBgn0000092	11.2435	0.670914	0.344706	1.94634	0.0516142	0.317047	X	dyw	0.136892
FBgn0025366	877.521	0.212298	0.0540486	3.92791	8.56877e-05	0.00170529	2L	Ip259	0.136952
FBgn0260753	450.214	-0.22678	0.0601119	-3.77264	0.000161531	0.0030328	X	Pdfr	0.138072
FBgn0031902	139.224	-0.31072	0.0991529	-3.13374	0.00172591	0.0234359	2L	Wnt6	0.138512
FBgn0037899	502.64	0.239802	0.0657307	3.64825	0.000264028	0.00467707	3R	RpL24-like	0.138645
FBgn0264892	3.47239	-1.32768	1.09621	-1.21116	0.225834	0.698974	2L	asRNA:CR44083	0.138688
FBgn0023550	41.2175	-0.480271	0.200397	-2.3966	0.0165481	0.142759	X	FarO	0.139481
FBgn0036482	1.73454	-1.2714	1.02145	-1.24471	0.213238	0.683804	3L	CG13457	0.140189
FBgn0267118	8.43961	-0.740289	0.409252	-1.80888	0.0704695	0.385261	3R	lncRNA:CR45558	0.140342
FBgn0030218	145.767	0.340458	0.115265	2.9537	0.0031399	0.0383448	X	CG1628	0.140541
FBgn0264834	6.75969	0.837005	0.50313	1.6636	0.0961932	0.464858	2R	lncRNA:CR44042	0.140892
FBgn0032216	245.463	-0.274809	0.0820208	-3.35048	0.000806729	0.01217	2L	Usp14	0.141235
FBgn0032058	2.49874	1.07362	0.767998	1.39795	0.162128	0.606808	2L	CG9289	0.141803
FBgn0085244	47.2083	0.446996	0.179316	2.49279	0.0126743	0.118392	2R	CG34215	0.14191
FBgn0016691	1201.14	-0.175937	0.040668	-4.32618	1.51718e-05	0.000363479	3R	ATPsynO	0.14196
FBgn0263442	12.8565	0.639787	0.322618	1.98311	0.0473547	0.299274	2L	asRNA:CR43465	0.142074
FBgn0042135	2809	0.169034	0.0382383	4.42055	9.84501e-06	0.000244156	2R	Gdap2	0.142456
FBgn0029870	2163.73	0.157203	0.0341941	4.59736	4.27875e-06	0.000112282	X	Marf	0.143228
FBgn0038397	16.1356	-0.912773	0.586397	-1.55658	0.119571	0.520296	3R	CG10185	0.143906
FBgn0266213	2.04723	1.2161	0.956955	1.27081	0.203798	0.669672	2L	lncRNA:CR44908	0.144516
FBgn0052191	65.5031	-0.407225	0.155103	-2.6255	0.00865206	0.0873006	3L	CG32191	0.144525
FBgn0266570	90.776	-0.345801	0.119238	-2.90009	0.0037306	0.0440336	X	NO66	0.14465
FBgn0046302	24.8262	-0.555638	0.257351	-2.15907	0.0308449	0.223829	2L	CG10650	0.144721
FBgn0033834	1.57487	1.48068	1.34618	1.09991	0.271371	0.746638	2R	CG4744	0.144973
FBgn0003382	0.932295	-1.46269	1.31796	-1.10982	0.267078	0.743757	2R	sha	0.144993
FBgn0263083	201.407	0.286369	0.0883914	3.23978	0.0011962	0.017086	2R	CG43351	0.145604
FBgn0086346	1040.67	0.177892	0.0417008	4.26593	1.99073e-05	0.000463164	3R	ALiX	0.145791
FBgn0050281	4.18883	0.916411	0.593726	1.54349	0.122712	0.527898	2R	CG30281	0.146233
FBgn0259678	238.861	0.261501	0.0766477	3.41173	0.000645517	0.010159	2R	sqa	0.146483
FBgn0034246	773.544	-0.197681	0.0494136	-4.00053	6.31996e-05	0.00131093	2R	Dcr-2	0.14787
FBgn0038584	72.1775	0.38319	0.141716	2.70393	0.00685242	0.0734309	3R	mTerf5	0.148155
FBgn0032138	1083.24	0.188265	0.0458015	4.11046	3.94871e-05	0.000855224	2L	CG4364	0.14824
FBgn0035473	303.034	-0.250008	0.0716461	-3.48948	0.000483954	0.00796055	3L	mge	0.148311
FBgn0014000	478.807	-0.245962	0.0698289	-3.52235	0.000427738	0.00719314	2L	Hf	0.148388
FBgn0034329	728.464	0.569451	0.270333	2.10648	0.0351626	0.24457	2R	BomS1	0.148616
FBgn0267611	1.98366	-1.24906	1.01255	-1.23358	0.21736	0.690343	2L	lncRNA:CR45949	0.148626
FBgn0038903	9.95192	-0.717642	0.396695	-1.80905	0.0704428	0.385261	3R	Polr1H	0.148991
FBgn0037549	391.597	0.230392	0.0630793	3.65241	0.000259789	0.00461647	3R	CG7878	0.149265
FBgn0032521	183.545	0.280697	0.086285	3.25313	0.00114139	0.016407	2L	CG7110	0.14929
FBgn0034706	276.968	0.295282	0.0935804	3.15538	0.00160289	0.0220304	2R	CG11275	0.149506
FBgn0052452	69.1188	-0.382295	0.14162	-2.69945	0.00694551	0.074217	3L	CG32452	0.149587
FBgn0003285	237.841	0.25844	0.0757346	3.41244	0.000643833	0.0101467	X	rst	0.149713
FBgn0029821	5.86103	0.808311	0.484902	1.66696	0.0955228	0.462808	X	CG4020	0.149834
FBgn0259224	777.867	-0.193192	0.0478903	-4.03405	5.48237e-05	0.00115416	3L	CG42324	0.150246
FBgn0039486	45.5533	-0.457237	0.189805	-2.40899	0.0159969	0.139223	3R	CAH9	0.150945
FBgn0002733	32.0832	0.481743	0.206851	2.32894	0.0198623	0.164678	3R	E(spl)mbeta-HLH	0.151387
FBgn0027585	1390.62	0.161761	0.0363466	4.4505	8.56712e-06	0.000216752	2R	CG8740	0.151472
FBgn0023534	136.598	0.303597	0.0983216	3.0878	0.00201645	0.0267062	X	CG17778	0.151943
FBgn0034460	1.5368	-1.23701	1.00482	-1.23108	0.218291	0.691715	2R	CG18367	0.152188
FBgn0082926	1.73645	1.24685	1.019	1.22361	0.221099	0.694566	2R	snoRNA:Me28S-U1848	0.152333
FBgn0265510	1.60887	1.25433	1.03113	1.21647	0.223807	0.698115	2R	asRNA:CR44372	0.152941
FBgn0031490	47.5748	-0.422591	0.167828	-2.518	0.0118025	0.111821	2L	CG17264	0.153191
FBgn0033439	43.428	-0.433841	0.175331	-2.47441	0.0133458	0.123236	2R	CG1773	0.153708
FBgn0030245	1382.77	0.184132	0.0447431	4.11531	3.86658e-05	0.000839047	X	CG1637	0.153988
FBgn0053288	11.5463	0.647877	0.338984	1.91123	0.055975	0.334368	3L	CG33288	0.154474
FBgn0037007	1013.71	0.210577	0.0553602	3.80376	0.000142518	0.00269377	3L	BNIP3	0.154915
FBgn0003870	1040.17	-0.181013	0.0437124	-4.14101	3.45785e-05	0.00076357	3R	ttk	0.155763
FBgn0262993	20.9919	0.524128	0.240102	2.18294	0.02904	0.214595	3R	lncRNA:CR43301	0.156463
FBgn0263598	1342.44	-0.181933	0.0441298	-4.12267	3.74499e-05	0.000817378	2L	Vha68-2	0.156554
FBgn0266993	2.34458	1.12461	0.863309	1.30267	0.192687	0.653996	3L	lncRNA:CR45444	0.156941
FBgn0033828	27.8473	-0.50177	0.223875	-2.2413	0.0250069	0.19407	2R	CG17048	0.157107
FBgn0036271	95.628	-0.343461	0.121134	-2.83537	0.00457723	0.0525962	3L	Pbgs	0.15722
FBgn0266859	5.81064	-0.791334	0.476168	-1.66188	0.0965368	0.465208	2R	lncRNA:CR45320	0.157236
FBgn0015546	220.415	0.271855	0.0835321	3.2545	0.00113593	0.0163492	2L	spel1	0.1583
FBgn0015575	2547.54	-0.157953	0.0355177	-4.44717	8.70107e-06	0.000219158	3R	alpha-Est7	0.158742
FBgn0051146	126.625	0.337846	0.118431	2.85267	0.00433531	0.0500201	3R	Nlg1	0.159102
FBgn0086357	826.481	-0.206308	0.0540693	-3.81563	0.000135838	0.00257602	2L	Sec61alpha	0.159298
FBgn0086359	1934.46	-0.18983	0.047439	-4.00156	6.29261e-05	0.00130766	3R	Invadolysin	0.159401
FBgn0015781	148.899	-0.318262	0.107781	-2.95284	0.0031486	0.0384096	3R	P5cr	0.159863
FBgn0041342	1004.96	0.1772	0.0426181	4.15786	3.21245e-05	0.000712166	3L	Pcyt1	0.159886
FBgn0052282	344.865	-0.27768	0.0867172	-3.20213	0.00136414	0.0191898	3L	Drsl4	0.160106
FBgn0040941	2.23621	1.07282	0.802892	1.3362	0.181484	0.633651	X	CG15308	0.160274
FBgn0264336	10.5809	-0.672893	0.366225	-1.83738	0.0661542	0.370096	2R	lncRNA:CR43792	0.160828
FBgn0023212	493.644	-0.224236	0.061858	-3.62501	0.000288951	0.00507079	3R	EloB	0.160838
FBgn0039483	429.283	-0.23994	0.0688899	-3.48295	0.00049593	0.00812203	3R	CG14259	0.161102
FBgn0265633	3.81753	0.936096	0.638798	1.4654	0.142811	0.569429	4	lncRNA:CR44440	0.161725
FBgn0033127	282.084	0.246312	0.0719761	3.42213	0.000621323	0.00987465	2R	Tsp42Ef	0.162239
FBgn0050371	6.2701	-0.792386	0.4833	-1.63953	0.101102	0.477738	2R	CG30371	0.1627
FBgn0036762	1433.79	-0.186127	0.0462918	-4.02073	5.80173e-05	0.00121685	3L	CG7430	0.162736
FBgn0039462	41.9512	-0.421655	0.170768	-2.46917	0.0135428	0.124444	3R	CG14252	0.163014
FBgn0039627	26.4938	0.494394	0.221334	2.2337	0.0255028	0.196836	3R	CG11837	0.163015
FBgn0011828	1090.73	-0.203702	0.0533919	-3.81522	0.000136061	0.00257602	3L	Pxn	0.163092
FBgn0039386	21.2916	-0.537248	0.254229	-2.11324	0.0345799	0.242249	3R	CG5948	0.164054
FBgn0264441	1.43995	1.24829	1.0512	1.18749	0.235034	0.71062	2L	lncRNA:CR43859	0.164054
FBgn0036417	15.8524	0.589107	0.295929	1.9907	0.0465133	0.295361	3L	CG7906	0.164082
FBgn0030830	2.45992	1.07822	0.819562	1.31561	0.188306	0.646407	X	CG5172	0.16525
FBgn0026439	3604.81	-0.157524	0.0358437	-4.39476	1.10896e-05	0.000272033	2L	Eaat1	0.16575
FBgn0011603	587.967	-0.19789	0.0513271	-3.85548	0.000115503	0.00221656	2L	ine	0.166274
FBgn0041164	97.096	-0.347798	0.126032	-2.75959	0.00578731	0.0636491	3L	armi	0.166646
FBgn0037312	110.082	-0.322707	0.111792	-2.88668	0.00389335	0.045668	3R	CG11999	0.166871
FBgn0017482	93.6379	0.376138	0.143232	2.62607	0.00863774	0.087259	2R	T3dh	0.167418
FBgn0004186	1.92282	1.14226	0.910114	1.25507	0.209452	0.678964	3R	snRNA:U1:95Cb	0.167689
FBgn0034335	262.983	-0.248806	0.0739756	-3.36335	0.000770035	0.0116946	2R	GstE1	0.168014
FBgn0033906	470.756	-0.213623	0.0581212	-3.67548	0.000237403	0.00426188	2R	ReepB	0.168159
FBgn0023542	154.368	0.303183	0.101526	2.98625	0.00282424	0.0351364	X	Nmd3	0.168716
FBgn0067628	28.0726	-0.494944	0.224617	-2.2035	0.0275597	0.208294	3R	CG33331	0.169053
FBgn0041237	4.15417	0.867639	0.57271	1.51497	0.12978	0.544399	2R	Gr58c	0.170053
FBgn0267563	2.52894	-1.02915	0.766947	-1.34188	0.179633	0.630738	3R	lncRNA:CR45903	0.170863
FBgn0038972	98.4977	-0.330628	0.117253	-2.81978	0.00480563	0.0544993	3R	CG7054	0.171207
FBgn0034733	228.499	-0.269196	0.084392	-3.18983	0.00142357	0.0199054	2R	CG4752	0.171278
FBgn0013308	1.59961	1.3229	1.18429	1.11704	0.263975	0.739555	2R	Odc2	0.171706
FBgn0266745	2.55559	1.1055	0.870684	1.2697	0.204193	0.670384	3R	CG45218	0.172682
FBgn0083055	8.44916	-0.726963	0.428116	-1.69805	0.089498	0.443798	3R	snoRNA:Psi18S-1295	0.172985
FBgn0250839	544.892	0.230405	0.0661327	3.48399	0.000494005	0.00810433	3R	CG2016	0.173069
FBgn0266846	9.1292	0.697523	0.4006	1.7412	0.0816494	0.419217	2R	lncRNA:CR45308	0.174206
FBgn0023090	8.2285	-0.776085	0.479158	-1.61969	0.1053	0.487768	2L	dtr	0.174309
FBgn0033602	102.549	-0.331168	0.118305	-2.79927	0.00512186	0.0574677	2R	Cpr47Ee	0.174356
FBgn0028550	984.191	-0.20961	0.0571105	-3.67024	0.00024232	0.00433334	X	Atf3	0.174636
FBgn0000524	132.431	-0.314596	0.10927	-2.87907	0.00398855	0.0465909	X	dx	0.175883
FBgn0003943	1921.17	0.148363	0.0332648	4.46006	8.19353e-06	0.000208234	3L	Ubi-p63E	0.175932
FBgn0265664	2.80882	1.015	0.757994	1.33906	0.180552	0.632237	X	lncRNA:CR44471	0.175977
FBgn0050488	1.68977	1.22002	1.04077	1.17222	0.241108	0.716908	2R	antr	0.176315
FBgn0267665	135.536	0.310815	0.107263	2.8977	0.00375905	0.044323	3L	lncRNA:CR46003	0.176318
FBgn0046294	1.45191	2.68794	4.22195	0.636657	0.524348	0.901229	2R	CG12699	0.176342
FBgn0042206	30.4072	0.482835	0.219318	2.20153	0.0276987	0.208992	3R	GstD10	0.176997
FBgn0003862	4482.47	0.134982	0.0287828	4.68969	2.73622e-06	7.58611e-05	3R	trx	0.177465
FBgn0035031	3.86093	-0.872808	0.588349	-1.48349	0.137945	0.559137	2R	CG13587	0.177471
FBgn0033963	14.0461	0.628799	0.339884	1.85004	0.0643076	0.362461	2R	CG12857	0.178089
FBgn0038247	50.5737	0.407246	0.166593	2.44456	0.0145028	0.130935	3R	Cad88C	0.178344
FBgn0259896	227.746	-0.288655	0.0956669	-3.01729	0.00255044	0.0325556	2L	NimC1	0.178405
FBgn0262567	12.44	-0.628474	0.340012	-1.84839	0.0645465	0.363444	2R	CG43107	0.178663
FBgn0042711	1.60873	1.19403	1.00871	1.18372	0.236522	0.71212	3R	Hex-t1	0.178805
FBgn0032298	65.3992	-0.368874	0.142065	-2.59652	0.00941734	0.0931334	2L	CG6724	0.17891
FBgn0016075	1424.97	-0.192552	0.0503646	-3.82316	0.00013175	0.0025028	2L	vkg	0.178998
FBgn0014018	1293.71	-0.241171	0.0719707	-3.35096	0.000805306	0.0121648	3R	Rel	0.179394
FBgn0033243	1.89524	1.12715	0.914656	1.23232	0.217829	0.690638	2R	CG14763	0.179455
FBgn0029768	529.126	0.200992	0.0539414	3.72612	0.000194448	0.00355617	X	SPR	0.179506
FBgn0005660	19.9347	0.52387	0.252368	2.07581	0.0379111	0.256161	2L	Ets21C	0.180077
FBgn0266766	1.49778	-1.17863	0.995749	-1.18366	0.236546	0.71212	2R	lncRNA:CR45231	0.182842
FBgn0001992	3.49469	0.880488	0.605387	1.45442	0.14583	0.576674	2L	Cyp303a1	0.183559
FBgn0265542	6.68523	0.797173	0.511699	1.55789	0.119258	0.51978	2L	lncRNA:CR44392	0.18357
FBgn0034266	2.0786	1.16717	0.981103	1.18965	0.234183	0.710084	2R	CG4975	0.183723
FBgn0019809	3.4419	-0.911127	0.642338	-1.41846	0.156058	0.598151	2L	gcm2	0.184069
FBgn0035103	210.359	-0.289135	0.0970112	-2.98043	0.00287844	0.0356927	3L	Vdup1	0.184227
FBgn0265998	2981.78	-0.155287	0.0362737	-4.28098	1.86073e-05	0.000436518	3R	Doa	0.184266
FBgn0030052	548.6	0.192944	0.0511546	3.77178	0.00016209	0.00303369	X	CG12065	0.185651
FBgn0011762	31.719	0.465842	0.210561	2.21239	0.02694	0.205399	3L	Prim1	0.185701
FBgn0032851	2.03821	1.01005	0.769056	1.31336	0.18906	0.647025	2L	CG13970	0.185922
FBgn0051076	6.0134	0.754081	0.469097	1.60752	0.107941	0.49292	3R	CG31076	0.186614
FBgn0266811	1.81828	-1.09525	0.885163	-1.23735	0.215958	0.689116	2R	CG45273	0.186623
FBgn0035167	2.87573	-0.915403	0.652298	-1.40335	0.160512	0.604416	3L	Gr61a	0.187379
FBgn0052192	1.75182	-1.26803	1.1444	-1.10803	0.267848	0.744433	3L	CG32192	0.188169
FBgn0030105	3.16787	0.981202	0.735819	1.33348	0.182373	0.635547	X	CG15369	0.188301
FBgn0032940	1341.11	-0.203837	0.0560874	-3.63426	0.000278775	0.00490631	2L	Mondo	0.188544
FBgn0004057	394.824	-0.219307	0.0630537	-3.4781	0.000504975	0.00825818	X	Zw	0.189236
FBgn0039609	10.2844	-0.644191	0.362433	-1.77741	0.0755014	0.400733	3R	Nepl17	0.189317
FBgn0016687	1109.42	0.202039	0.05543	3.64494	0.000267458	0.00473041	2R	Nurf-38	0.189743
FBgn0261858	15.1895	0.586434	0.310344	1.88963	0.0588081	0.344007	3L	Mzt1	0.189826
FBgn0004456	402.528	0.217224	0.0622153	3.49149	0.000480329	0.00792402	X	mew	0.190174
FBgn0031855	210.124	0.267138	0.0864849	3.08884	0.00200942	0.0266756	2L	meng	0.190348
FBgn0039711	47.8479	0.399411	0.165459	2.41396	0.0157804	0.137822	3R	CG7824	0.190682
FBgn0038214	48.9551	-0.406346	0.170161	-2.38801	0.0169397	0.145359	3R	CG9616	0.190688
FBgn0030244	11.4757	-0.625596	0.346561	-1.80515	0.0710507	0.386998	X	CG2157	0.191226
FBgn0030347	179.835	-0.27803	0.09236	-3.01028	0.00261004	0.0331291	X	CG15739	0.191316
FBgn0085230	2.52574	0.979063	0.738205	1.32628	0.184748	0.639871	2R	CG34201	0.191397
FBgn0019644	1470.04	-0.184314	0.0481826	-3.82533	0.000130598	0.0024851	3L	ATPsynB	0.192359
FBgn0267925	2.61783	-0.906804	0.649287	-1.39662	0.162529	0.607444	2L	lncRNA:CR46206	0.192517
FBgn0004797	420.214	-0.248136	0.0772274	-3.21306	0.0013133	0.0185298	2L	mdy	0.192736
FBgn0262517	942.004	0.172115	0.0432966	3.97525	7.03059e-05	0.00144242	3L	Ltn1	0.192844
FBgn0027793	10.1327	0.653508	0.374241	1.74622	0.0807725	0.417251	X	CG14787	0.193147
FBgn0039887	4.12628	-0.857895	0.592077	-1.44896	0.147349	0.579333	3R	Pos	0.193432
FBgn0034422	30.7516	-0.455981	0.20686	-2.2043	0.0275032	0.208199	2R	CG7137	0.194262
FBgn0052412	151.15	-0.297128	0.103387	-2.87393	0.00405394	0.0473058	3L	QC	0.19464
FBgn0051072	801.89	0.186877	0.0494709	3.77751	0.000158403	0.00297903	3R	Lerp	0.194905
FBgn0051805	0.4353	2.61636	4.22349	0.619478	0.535602	0.904337	2L	CG31805	0.195233
FBgn0033656	165.14	0.280834	0.0945695	2.9696	0.00298186	0.0366528	2R	S2P	0.195322
FBgn0265086	2.81731	0.962799	0.724308	1.32927	0.18376	0.63823	2L	lncRNA:CR44197	0.195714
FBgn0045980	6.05226	0.79713	0.526341	1.51448	0.129905	0.544724	3R	niki	0.196537
FBgn0267524	0.981271	1.33592	1.28039	1.04337	0.296777	0.767334	X	2SrRNA:CR45864	0.197336
FBgn0031389	40.4535	0.455051	0.207939	2.18839	0.0286412	0.212903	2L	CG4259	0.198542
FBgn0260653	75.4517	-0.367799	0.147113	-2.50012	0.0124152	0.116259	3L	serp	0.199048
FBgn0032683	312.329	-0.223978	0.0664829	-3.36896	0.000754518	0.0115054	2L	kon	0.199832
FBgn0038530	9.39691	-1.14768	0.989491	-1.15987	0.2461	0.721464	3R	AttD	0.200073
FBgn0062412	72.3528	-0.358724	0.141654	-2.5324	0.0113284	0.108199	3R	Ctr1B	0.20044
FBgn0034972	31.1759	0.472642	0.222132	2.12775	0.0333575	0.235522	2R	CG10339	0.200447
FBgn0085428	7.34413	0.717733	0.445304	1.61178	0.10701	0.490859	2R	Nox	0.201087
FBgn0052195	187.088	-0.270174	0.0898751	-3.0061	0.00264622	0.0334378	3L	CG32195	0.201216
FBgn0031635	219.903	0.267202	0.088333	3.02494	0.00248686	0.0318883	2L	tank	0.201425
FBgn0003559	258.573	0.241806	0.0755418	3.20095	0.00136973	0.0192239	X	su(f)	0.203058
FBgn0051477	1.75684	-1.11579	0.948917	-1.17586	0.239652	0.715785	3R	ATPsynepsilonL	0.203116
FBgn0265831	2.06985	-1.09136	0.914616	-1.19324	0.232774	0.708558	X	lncRNA:CR44620	0.20375
FBgn0035132	340.518	0.220103	0.0651766	3.37703	0.000732725	0.0112338	3L	mthl10	0.204156
FBgn0039257	597.109	0.256271	0.0831691	3.08132	0.00206083	0.02723	3R	tnc	0.204959
FBgn0038200	4.50885	0.868144	0.619697	1.40092	0.161239	0.605536	3R	CG9920	0.205102
FBgn0030921	122.174	0.481806	0.231394	2.08219	0.0373249	0.254179	X	CG6290	0.205107
FBgn0014396	1158.65	-0.184541	0.0493999	-3.73565	0.000187229	0.00344087	2L	tim	0.205164
FBgn0030615	163.374	-0.307643	0.111664	-2.75508	0.00586784	0.0642218	X	Cyp4s3	0.20582
FBgn0020248	24.7651	0.478397	0.2292	2.08725	0.0368658	0.252117	3L	stet	0.206195
FBgn0036877	19.4417	-0.532052	0.273334	-1.94653	0.0515911	0.317047	3L	CG9452	0.206549
FBgn0014391	623.78	-0.199327	0.0559525	-3.56244	0.00036743	0.00627244	X	sun	0.206703
FBgn0069973	1291.2	0.215047	0.0631839	3.40351	0.000665253	0.0103684	X	CG40485	0.207392
FBgn0033129	25.8002	0.490984	0.240165	2.04437	0.0409175	0.26985	2R	Tsp42Eh	0.208195
FBgn0265857	3.33289	-0.882533	0.643448	-1.37157	0.170198	0.61823	2R	lncRNA:CR44646	0.209552
FBgn0266802	2.99698	-0.919157	0.689844	-1.33241	0.182724	0.635984	2R	asRNA:CR45264	0.20964
FBgn0005614	13608.7	0.162058	0.0405951	3.99206	6.55005e-05	0.0013512	2R	trpl	0.209888
FBgn0027070	280.534	0.286656	0.100511	2.85197	0.00434489	0.0500795	2L	Ugt36E1	0.210336
FBgn0013954	709.809	-0.193509	0.0537516	-3.60006	0.000318148	0.00549768	2R	Fkbp12	0.210488
FBgn0267323	7.33597	0.684606	0.419591	1.6316	0.102763	0.480952	3L	lncRNA:CR45759	0.210619
FBgn0052750	9.44007	-0.643593	0.37901	-1.69809	0.0894913	0.443798	X	CG32750	0.211531
FBgn0000964	184.511	0.256812	0.0844978	3.03928	0.00237144	0.0307163	2L	tj	0.211773
FBgn0026565	54.8411	-0.393839	0.168561	-2.33647	0.0194668	0.161994	3R	Ass	0.211962
FBgn0030012	40.8177	0.43227	0.196434	2.20059	0.0277652	0.209287	X	CG18262	0.212409
FBgn0039299	5.64133	-0.751964	0.494194	-1.5216	0.12811	0.540983	3R	CG11854	0.213273
FBgn0050357	78.7063	0.335002	0.129932	2.5783	0.00992884	0.09717	2R	CG30357	0.213283
FBgn0266450	397.913	0.260864	0.086938	3.00057	0.00269472	0.0338384	2L	Kr-h1	0.213655
FBgn0043005	74.1293	0.344193	0.135925	2.53223	0.0113338	0.108199	3R	prt	0.213958
FBgn0013279	14.5381	0.591438	0.330901	1.78735	0.0738802	0.396228	3R	Hsp70Bc	0.214193
FBgn0032170	582.748	0.198013	0.0561136	3.52879	0.000417457	0.00705178	2L	CG4658	0.214208
FBgn0267659	7.69523	-0.72144	0.462503	-1.55986	0.118793	0.519287	2R	lncRNA:CR45997	0.215039
FBgn0052194	24.0537	0.492479	0.244785	2.01188	0.0442322	0.286519	3L	lncRNA:CR32194	0.215305
FBgn0267234	3.06045	-0.883161	0.652337	-1.35384	0.175787	0.62639	3L	lncRNA:CR45674	0.215378
FBgn0052572	2.02113	-1.08388	0.927819	-1.1682	0.242725	0.718516	X	CG32572	0.215545
FBgn0031785	0.593259	2.54373	4.22551	0.601994	0.547178	0.909857	2L	CG13991	0.21571
FBgn0031157	4.35767	0.785006	0.534719	1.46807	0.142085	0.56834	X	CG1503	0.216145
FBgn0040493	309.658	-0.228918	0.0709066	-3.22845	0.00124463	0.0176882	3R	grsm	0.216273
FBgn0000116	8157.21	-0.110922	0.0226914	-4.88826	1.0173e-06	3.0288e-05	3L	Argk1	0.216419
FBgn0004914	763.172	-0.204693	0.0593893	-3.44663	0.000567629	0.00918953	2L	Hnf4	0.216561
FBgn0034137	57.1977	-0.381591	0.161538	-2.36223	0.0181654	0.153657	2R	CG4945	0.216642
FBgn0039670	2.55998	-0.949907	0.74103	-1.28187	0.199887	0.66574	3R	CG7567	0.216676
FBgn0034144	1.28451	2.54129	4.22831	0.601018	0.547828	0.910411	2R	CG5089	0.21668
FBgn0010877	648.003	0.188535	0.0521911	3.6124	0.00030338	0.0052911	3R	l(3)05822	0.217136
FBgn0262801	193.946	-0.262936	0.0886118	-2.96728	0.00300447	0.0368906	3R	twr	0.217177
FBgn0261938	325.713	0.218597	0.0660058	3.31178	0.000927029	0.0138003	2L	PolrMT	0.217278
FBgn0036008	29.7642	-0.462457	0.221613	-2.08677	0.0369086	0.252257	3L	CG3408	0.21745
FBgn0033257	16.0026	-0.551914	0.296987	-1.85838	0.0631151	0.357885	2R	sand	0.217659
FBgn0020633	7.6582	-0.679444	0.420484	-1.61586	0.106125	0.490181	3L	Mcm7	0.21782
FBgn0031468	2.77419	0.876579	0.647614	1.35355	0.175879	0.62639	2L	CG2975	0.217957
FBgn0016120	1125.07	-0.174887	0.0464206	-3.76744	0.000164932	0.00307111	3R	ATPsynD	0.218
FBgn0036659	225.426	-0.269183	0.0922651	-2.91749	0.00352858	0.0421339	3L	CG9701	0.218704
FBgn0026388	4.38589	0.831495	0.593196	1.40172	0.160999	0.605166	2R	Or46a	0.219016
FBgn0265813	12.4074	0.564296	0.309004	1.82618	0.0678237	0.375573	2L	lncRNA:CR44602	0.219055
FBgn0015543	6.99985	-0.752697	0.50171	-1.50026	0.133547	0.551589	2R	snoRNA:Me28S-A1322	0.219719
FBgn0065053	10.1234	-0.6459	0.387739	-1.66581	0.0957509	0.463515	2L	snoRNA:Me18S-C1831	0.219745
FBgn0034943	130.535	-0.294387	0.106765	-2.75732	0.00582773	0.0639068	2R	Fmo-1	0.219884
FBgn0028327	882.881	-0.179906	0.0487966	-3.68687	0.000227033	0.00411872	X	l(1)G0320	0.221023
FBgn0040070	767.336	-0.206004	0.0604976	-3.40516	0.000661243	0.0103201	2L	Trx-2	0.2213
FBgn0261554	1366.47	-0.162994	0.0418683	-3.89303	9.90004e-05	0.00193945	2R	CG42672	0.22249
FBgn0036735	827.343	0.197356	0.0566476	3.48392	0.000494131	0.00810433	3L	Edc3	0.222593
FBgn0264776	240.846	-0.240774	0.0777683	-3.09605	0.0019612	0.0261586	3R	CG44014	0.222899
FBgn0032770	130.654	-0.279753	0.0989029	-2.82856	0.00467575	0.0534248	2L	CG13086	0.222912
FBgn0039131	69.2202	0.350881	0.142633	2.46002	0.0138928	0.126936	3R	CG12268	0.223018
FBgn0014466	1.92795	1.05241	0.896961	1.1733	0.240675	0.716352	X	Cp7Fc	0.223365
FBgn0001091	3347.08	-0.14405	0.0345429	-4.17018	3.04355e-05	0.000680068	2R	Gapdh1	0.223553
FBgn0051810	6.83323	0.693825	0.440732	1.57425	0.115429	0.512592	2L	CG31810	0.223568
FBgn0267011	2.59257	-0.939738	0.738548	-1.27241	0.203227	0.668944	2L	lncRNA:CR45455	0.223709
FBgn0032055	5.59799	-0.819691	0.585137	-1.40085	0.161258	0.605536	2L	Sgp	0.224085
FBgn0011211	8120.58	-0.141462	0.0336167	-4.20808	2.57546e-05	0.000584738	2R	blw	0.224291
FBgn0261563	477.11	0.379923	0.16278	2.33396	0.0195976	0.16292	2L	wb	0.224475
FBgn0250843	238.716	-0.250584	0.0832206	-3.01109	0.00260315	0.0331161	2L	Prosalpha6	0.225094
FBgn0039274	39.221	-0.416226	0.189418	-2.19739	0.0279925	0.210438	3R	CG11920	0.225745
FBgn0039052	73.3211	-0.36386	0.152139	-2.39163	0.0167736	0.144373	3R	CG6733	0.22595
FBgn0025882	5.90569	0.783698	0.544263	1.43993	0.149888	0.584227	X	snoRNA:MeU6-A47	0.22597
FBgn0002673	101.907	0.315711	0.121062	2.60784	0.00911165	0.0912297	2L	twe	0.226893
FBgn0032140	276.959	0.23642	0.0760894	3.10713	0.0018891	0.0253735	2L	CG13117	0.227014
FBgn0052666	1028.01	0.162199	0.0419088	3.87029	0.000108705	0.00210762	X	Drak	0.227553
FBgn0052082	1634.11	0.152908	0.038211	4.00168	6.28955e-05	0.00130766	3L	IRSp53	0.227812
FBgn0266428	31.4957	0.480191	0.240953	1.99289	0.0462738	0.294669	2L	asRNA:CR43463	0.228615
FBgn0038221	14.0937	0.566006	0.317204	1.78436	0.0743655	0.398074	3R	IFT54	0.229715
FBgn0031417	153.6	-0.298557	0.1116	-2.67524	0.00746756	0.0786045	2L	CG3597	0.231751
FBgn0263379	2.9985	0.900594	0.699094	1.28823	0.197666	0.661317	3L	lncRNA:CR43431	0.232231
FBgn0031069	1502.88	-0.209296	0.0632516	-3.30894	0.000936488	0.0139044	X	Abcd3	0.232353
FBgn0034532	24.7584	0.469254	0.233656	2.00831	0.0446101	0.288287	2R	CG13436	0.232403
FBgn0031937	412.924	-0.248133	0.0830431	-2.988	0.00280812	0.0349744	2L	CG13795	0.232739
FBgn0015946	9.60242	0.625549	0.377324	1.65786	0.0973466	0.467098	3L	grim	0.232887
FBgn0053303	343.074	-0.227121	0.0721158	-3.1494	0.00163608	0.0222965	2L	CG33303	0.232914
FBgn0034321	7.10924	0.717564	0.475552	1.50891	0.131323	0.547009	2R	CG14502	0.232998
FBgn0033677	230.71	0.257332	0.0880817	2.92151	0.00348337	0.0418027	2R	CG8321	0.233066
FBgn0040507	67.0808	-0.352477	0.146394	-2.40774	0.0160518	0.139223	3L	ACXD	0.233071
FBgn0027785	447.296	-0.200548	0.0591815	-3.3887	0.000702241	0.0108847	3R	NP15.6	0.233114
FBgn0037445	1070.96	0.157189	0.0402777	3.90264	9.515e-05	0.00187051	3R	CG9727	0.233265
FBgn0270927	157.98	-0.271704	0.0961908	-2.82463	0.0047335	0.0537893	3R	betaGlu	0.233528
FBgn0000406	7470.78	0.154815	0.0393479	3.93452	8.33622e-05	0.0016708	2L	Cyt-b5-r	0.233617
FBgn0033574	349.038	0.219664	0.0685465	3.2046	0.00135248	0.0190529	2R	Spn47C	0.234321
FBgn0030102	54.7777	-0.367493	0.157257	-2.3369	0.0194443	0.161939	X	SmydA-9	0.235041
FBgn0035625	2297.87	0.129307	0.0297465	4.34695	1.38042e-05	0.000334264	3L	Blimp-1	0.235273
FBgn0034243	325.424	0.217721	0.0677631	3.21297	0.0013137	0.0185298	2R	Ns2	0.235851
FBgn0033521	25.6161	-0.473905	0.239237	-1.9809	0.0476025	0.300417	2R	CG12896	0.236223
FBgn0265343	2.09377	1.08	0.964791	1.11941	0.262965	0.739555	2R	asRNA:CR44297	0.236315
FBgn0010548	1557.64	-0.145037	0.0356742	-4.0656	4.79098e-05	0.00101619	2R	Aldh-III	0.236321
FBgn0033742	174.787	-0.28664	0.105432	-2.71871	0.00655371	0.0706508	2R	Nepl10	0.236656
FBgn0261477	773.986	0.174317	0.0477126	3.65347	0.000258721	0.00460474	2R	slim	0.236972
FBgn0020415	2167.68	0.207594	0.062941	3.29823	0.000972949	0.0143513	2L	Idgf2	0.236998
FBgn0039478	5.67237	0.763123	0.532233	1.43381	0.151626	0.587445	3R	Nep5	0.237044
FBgn0020622	634.6	-0.185557	0.0527055	-3.52063	0.000430521	0.00722917	2L	Pi3K21B	0.237364
FBgn0040271	1020.7	0.176693	0.048794	3.6212	0.000293243	0.00513813	3R	Sulf1	0.237566
FBgn0083029	4.36971	0.83583	0.622392	1.34293	0.179294	0.630204	2L	snoRNA:Psi18S-525j	0.237744
FBgn0035762	130.017	-0.29385	0.110025	-2.67076	0.00756807	0.0792926	3L	Rint1	0.238089
FBgn0051287	6.64503	0.688222	0.447779	1.53697	0.124301	0.532707	3R	CG31287	0.238122
FBgn0031926	39.5891	-0.417927	0.195477	-2.13799	0.0325178	0.231649	2L	CG6739	0.238878
FBgn0015777	4501.96	-0.152511	0.038784	-3.93231	8.41327e-05	0.00168266	2L	nrv2	0.239064
FBgn0032741	145.444	-0.266459	0.0941925	-2.82887	0.00467123	0.0534248	2L	Sidpn	0.239331
FBgn0038450	1.38754	-1.09773	0.999848	-1.09789	0.272251	0.747173	3R	CG17560	0.239745
FBgn0031697	167.406	0.256867	0.0889298	2.88843	0.0038717	0.0454612	2L	CG14024	0.24011
FBgn0264511	29.2397	-0.446627	0.218832	-2.04096	0.0412548	0.271429	3L	lncRNA:CR43910	0.240787
FBgn0264874	35.1557	-0.468777	0.237068	-1.9774	0.0479966	0.301892	2L	asRNA:CR44065	0.24087
FBgn0033543	375.241	0.208581	0.0638555	3.26645	0.00108903	0.0158563	2R	Daao1	0.240981
FBgn0039093	3.42143	-0.822718	0.609965	-1.3488	0.177402	0.628275	3R	CG10183	0.241049
FBgn0036945	87.5629	-0.325444	0.13049	-2.49401	0.0126308	0.118083	3L	Ssk	0.241058
FBgn0038810	203.351	-0.24383	0.0819897	-2.9739	0.00294037	0.0362614	3R	Srp72	0.241391
FBgn0036942	36.6148	-0.410801	0.190941	-2.15145	0.0314406	0.22742	3L	CG7328	0.241417
FBgn0013763	5918.41	-0.183821	0.0522994	-3.51477	0.000440128	0.0073795	2R	Idgf6	0.241557
FBgn0085282	9.55493	0.62719	0.386218	1.62393	0.104392	0.485985	3L	CG34253	0.242391
FBgn0030569	1.5459	1.06932	0.96155	1.11208	0.266103	0.742325	X	CG9411	0.242769
FBgn0051473	7.35545	-0.696606	0.461663	-1.50891	0.131323	0.547009	3R	CG31473	0.243125
FBgn0039562	1146.51	-0.202293	0.0610737	-3.31228	0.000925385	0.013794	3R	Gp93	0.243393
FBgn0053965	8.0329	-0.660995	0.423109	-1.56223	0.118234	0.518982	3L	CG33965	0.24383
FBgn0264691	89.7767	-0.304627	0.117894	-2.58391	0.00976883	0.0961041	X	Lst8	0.244147
FBgn0264904	3.60134	0.889189	0.701386	1.26776	0.204883	0.671014	3R	asRNA:CR44095	0.24423
FBgn0031630	91.4265	-0.336396	0.138545	-2.42806	0.0151797	0.134939	2L	CG15629	0.244446
FBgn0039759	46.4553	0.480412	0.248689	1.93178	0.053387	0.323881	3R	CG9733	0.244706
FBgn0259223	2.40104	0.920613	0.745784	1.23442	0.217045	0.690025	X	CG42323	0.24503
FBgn0032780	12.818	-0.564358	0.325365	-1.73454	0.0828224	0.423456	2L	CG13085	0.245159
FBgn0261990	255.473	0.237608	0.0791911	3.00044	0.00269592	0.0338384	2R	CG42808	0.245197
FBgn0015791	780.197	0.185035	0.0532468	3.47505	0.000510756	0.00834063	2L	Rab14	0.245982
FBgn0030073	29.1746	-0.436249	0.212762	-2.0504	0.040325	0.267035	X	CG10962	0.246425
FBgn0026255	67.6291	0.354506	0.151551	2.33919	0.0193255	0.161586	2L	clumsy	0.246844
FBgn0034692	6.24482	0.70587	0.475669	1.48395	0.137821	0.559014	2R	CG13502	0.246871
FBgn0061492	105.45	-0.306542	0.119694	-2.56105	0.0104357	0.100865	3L	loj	0.246941
FBgn0037090	750.102	0.247048	0.0845686	2.92127	0.00348603	0.0418027	3L	Est-Q	0.24708
FBgn0035522	1.89963	0.992695	0.853845	1.16262	0.244985	0.721096	3L	CG1273	0.247515
FBgn0039479	17.444	-0.497668	0.265093	-1.87734	0.0604722	0.349753	3R	CG14257	0.247525
FBgn0028878	1.61281	1.03605	0.920055	1.12607	0.260134	0.73622	2L	CG15269	0.247807
FBgn0033593	224.806	-0.409675	0.192472	-2.12849	0.0332968	0.235461	2R	Listericin	0.248122
FBgn0020621	3073.68	0.136119	0.0329732	4.12816	3.65681e-05	0.00079968	2R	Pkn	0.248918
FBgn0050274	5.98619	0.696481	0.467127	1.49099	0.135965	0.554873	2R	CG30274	0.249142
FBgn0028997	3.05059	-0.875117	0.690522	-1.26733	0.205039	0.671014	3R	nmdyn-D7	0.249905
FBgn0030157	799.143	-0.245473	0.0841795	-2.91607	0.00354472	0.0422819	X	CG1468	0.250316
FBgn0029167	4390.71	-0.183495	0.0530301	-3.4602	0.000539774	0.00876375	3L	Hml	0.251407
FBgn0031836	938.832	-0.159408	0.042472	-3.75324	0.000174562	0.00323973	2L	CG11050	0.251732
FBgn0038519	361.04	-0.224361	0.0731196	-3.06841	0.00215204	0.0282367	3R	Prx3	0.252114
FBgn0250906	1389.51	-0.163545	0.0442798	-3.69346	0.000221224	0.00402628	2L	Pgk	0.252472
FBgn0263077	8787.56	-0.146829	0.0373699	-3.92908	8.52725e-05	0.00170003	2R	M7BP	0.252653
FBgn0015622	1876.12	-0.179427	0.0513157	-3.49653	0.000471345	0.00781007	3R	Cnx99A	0.252992
FBgn0037513	234.79	-0.240388	0.0817933	-2.93896	0.00329311	0.0398706	3R	pyd3	0.253083
FBgn0038273	2.1597	-0.995547	0.868315	-1.14653	0.251577	0.728083	3R	CG14860	0.253128
FBgn0051028	42.6023	-0.383257	0.174182	-2.20033	0.0277837	0.209287	3R	CG31028	0.253263
FBgn0032731	816.247	-0.189789	0.0561318	-3.38113	0.000721882	0.0111129	2L	Swip-1	0.25338
FBgn0051495	24.5903	-0.456642	0.232524	-1.96385	0.0495472	0.308209	3R	CG31495	0.253566
FBgn0040734	385.891	0.428827	0.209631	2.04563	0.040793	0.269344	2R	BomS5	0.253619
FBgn0033250	3791.29	0.133877	0.0323744	4.13528	3.54527e-05	0.000779767	2R	CG14762	0.25363
FBgn0061198	42.6918	-0.391617	0.180591	-2.16853	0.0301183	0.219394	2R	HSPC300	0.253678
FBgn0035726	42.9226	-0.408216	0.193516	-2.10947	0.0349039	0.243723	3L	CG9953	0.254202
FBgn0010223	4.71717	0.792602	0.588107	1.34772	0.177749	0.62868	3L	Galphaf	0.254329
FBgn0032551	1.90859	0.995374	0.870639	1.14327	0.252927	0.728771	2L	CG18636	0.25454
FBgn0037937	1.61037	1.05277	0.959768	1.0969	0.272687	0.747173	3R	Fer3	0.254616
FBgn0038047	11.1744	-0.585599	0.35288	-1.65948	0.0970182	0.46644	3R	CG5245	0.255095
FBgn0031149	310.546	-0.210981	0.0666309	-3.16641	0.00154334	0.0213159	X	Stt3A	0.255164
FBgn0039788	3.47318	0.846234	0.659315	1.28351	0.199315	0.664422	3R	Rpt6R	0.255415
FBgn0002901	41.4836	-0.390787	0.18082	-2.1612	0.03068	0.222919	3L	mus304	0.256261
FBgn0037241	118.948	-0.286547	0.109149	-2.6253	0.00865734	0.0873006	3R	CG14646	0.256426
FBgn0038565	3.95529	0.786125	0.5831	1.34818	0.1776	0.628618	3R	CG7794	0.25702
FBgn0000357	4.91516	-0.759814	0.550275	-1.38079	0.167344	0.613725	3L	Cp18	0.257092
FBgn0266361	41.0087	-0.392737	0.182826	-2.14815	0.031702	0.228724	X	asRNA:CR45009	0.257822
FBgn0000808	3.184	0.867552	0.691571	1.25447	0.209673	0.678964	X	gd	0.257871
FBgn0004425	2.20207	-0.972434	0.843613	-1.1527	0.249033	0.725059	3L	LysB	0.258761
FBgn0261675	1.83708	0.966142	0.834244	1.1581	0.246821	0.721724	X	Npc1b	0.258795
FBgn0263346	3446.59	0.126874	0.0300195	4.22639	2.37468e-05	0.000543527	3R	smash	0.25899
FBgn0040099	902.828	0.193353	0.0584018	3.31074	0.000930489	0.0138335	2L	lectin-28C	0.259352
FBgn0263648	3.11557	0.863616	0.688442	1.25445	0.209679	0.678964	2L	lncRNA:CR43639	0.259468
FBgn0051683	23.9384	0.482137	0.257316	1.87371	0.06097	0.351911	2L	CG31683	0.259573
FBgn0039313	42.9474	-0.387954	0.179985	-2.15548	0.0311246	0.225423	3R	CG11892	0.260252
FBgn0030815	1.96209	0.985506	0.866279	1.13763	0.255275	0.731597	X	CG8945	0.260377
FBgn0260960	1107.16	-0.160219	0.0434661	-3.68607	0.000227747	0.00412503	3L	Baldspot	0.260852
FBgn0037483	28.5917	0.442686	0.223967	1.97657	0.0480907	0.302147	3R	CG14609	0.260956
FBgn0030763	32.7481	-0.432056	0.215208	-2.00762	0.0446839	0.288287	X	CG9782	0.26109
FBgn0028983	118.644	0.335343	0.142198	2.35828	0.0183597	0.154878	2R	Spn55B	0.261698
FBgn0019890	1441.44	0.146469	0.0378257	3.8722	0.000107857	0.00209476	2L	Smg5	0.262383
FBgn0037713	49.8227	0.380685	0.175257	2.17215	0.029844	0.218011	3R	CG16790	0.262664
FBgn0033138	3.08779	0.912554	0.763593	1.19508	0.232056	0.707374	2R	Tsp42Eq	0.263676
FBgn0003884	4823.18	-0.139411	0.0351015	-3.97166	7.1373e-05	0.00145637	3R	alphaTub84B	0.264202
FBgn0034639	90.7971	0.307765	0.124245	2.47707	0.0132466	0.122923	2R	CG15673	0.264271
FBgn0053177	3.45956	0.845676	0.671055	1.26022	0.207591	0.676423	X	CG33177	0.264594
FBgn0033808	33.6869	-0.402215	0.192593	-2.08842	0.0367601	0.251547	2R	CG4627	0.264833
FBgn0259236	108.09	0.2879	0.111624	2.5792	0.00990291	0.0971411	3L	comm3	0.264838
FBgn0031715	1.48266	1.09453	1.04963	1.04278	0.297052	0.767334	2L	tomb	0.26485
FBgn0082999	13.6533	-0.594579	0.369103	-1.61088	0.107207	0.490859	X	snoRNA:Psi28S-1192c	0.265088
FBgn0052068	442.607	0.198711	0.0616568	3.22285	0.0012692	0.0180146	3L	Adi1	0.26573
FBgn0032122	22.3347	-0.464671	0.244879	-1.89755	0.0577553	0.340497	2L	CG31883	0.265796
FBgn0040798	3.53706	0.762487	0.563414	1.35333	0.175949	0.62639	3L	CG13069	0.265838
FBgn0000454	784.667	-0.17203	0.0490497	-3.50725	0.000452764	0.00754651	3R	Dip-B	0.265895
FBgn0011704	41.7756	0.398328	0.190029	2.09615	0.036069	0.248172	2R	RnrS	0.266235
FBgn0262150	108.221	0.491497	0.269148	1.82612	0.0678316	0.375573	2L	CG42876	0.266473
FBgn0266687	4.50589	0.75189	0.550841	1.36499	0.172257	0.621297	3L	lncRNA:CR45177	0.266495
FBgn0025352	1209.57	0.15736	0.0427143	3.68401	0.000229597	0.00415187	2R	Mtpbeta	0.267524
FBgn0051205	1197.33	-0.183708	0.0546018	-3.36451	0.000766807	0.0116613	3R	CG31205	0.267727
FBgn0053468	2.50743	0.936596	0.806677	1.16105	0.24562	0.721464	2R	CG33468	0.268487
FBgn0038771	251.704	0.220826	0.0733466	3.01071	0.00260634	0.0331193	3R	CG4390	0.268778
FBgn0038292	1.24748	-1.13679	1.13206	-1.00418	0.315293	0.782263	3R	CG3987	0.269242
FBgn0014009	1029.45	0.152951	0.0409865	3.73173	0.000190168	0.00348919	2R	Rab2	0.269707
FBgn0001297	1887.03	0.143754	0.0371802	3.86642	0.000110445	0.002134	3R	kay	0.269889
FBgn0035643	6.08509	0.674244	0.461423	1.46123	0.143953	0.572768	3L	CG13287	0.270668
FBgn0032848	12.6564	0.5406	0.31818	1.69904	0.0893115	0.44357	2L	nesd	0.270932
FBgn0003068	200.52	0.243319	0.0860797	2.82667	0.0047035	0.0535046	X	per	0.271429
FBgn0031753	58.9436	0.346349	0.152691	2.26831	0.0233104	0.184327	2L	CG13999	0.272021
FBgn0266199	5.26849	0.743417	0.547041	1.35898	0.174153	0.624845	X	asRNA:CR44894	0.272707
FBgn0051697	5.49748	0.691933	0.484385	1.42848	0.153155	0.591444	2L	CG31697	0.273001
FBgn0046763	151.797	-0.270395	0.10237	-2.64134	0.0082579	0.0847881	3R	peg	0.273359
FBgn0039459	18.9557	-0.491284	0.272532	-1.80266	0.0714408	0.386998	3R	IntS12	0.273503
FBgn0285913	602.827	0.174453	0.0508123	3.43328	0.000596329	0.00955163	3R	red	0.273826
FBgn0052699	479.829	0.215021	0.0709864	3.02904	0.00245329	0.0314937	X	LPCAT	0.274626
FBgn0036990	66.9132	0.33382	0.144465	2.31073	0.0208478	0.171088	3L	mRpL15	0.274707
FBgn0052230	1245.11	-0.195451	0.0610906	-3.19936	0.00137735	0.0193069	3L	ND-MLRQ	0.275946
FBgn0010424	42.2821	-0.393805	0.190143	-2.07111	0.0383489	0.258096	3L	TpnC73F	0.276869
FBgn0038194	2264.71	0.165157	0.0468518	3.52509	0.000423345	0.00712989	3R	Cyp6d5	0.277253
FBgn0085424	21.0069	0.462969	0.248694	1.8616	0.0626588	0.356113	2L	nub	0.277357
FBgn0036447	4.34479	0.797118	0.622224	1.28108	0.200166	0.666308	3L	Mgat4b	0.277412
FBgn0034756	5.77584	-1.11197	1.10874	-1.00291	0.315906	0.782942	2R	Cyp6d2	0.277667
FBgn0033949	56.9769	-0.358289	0.16309	-2.19688	0.0280287	0.21057	2R	Had2	0.277839
FBgn0033942	4.15405	-0.901046	0.769375	-1.17114	0.241542	0.717809	2R	Cpr51A	0.278002
FBgn0050359	758.039	0.175144	0.0515176	3.3997	0.00067461	0.0104853	2R	Mal-A5	0.278373
FBgn0042189	0.575022	2.34258	4.23269	0.553449	0.579956	0.921332	2L	CG17376	0.279084
FBgn0263471	44.8981	0.419266	0.211829	1.97927	0.0477859	0.30107	3L	scaRNA:MeU2-48	0.279432
FBgn0039970	1306.32	0.185001	0.0563699	3.2819	0.0010311	0.0150711	2R	CG17508	0.280194
FBgn0043792	190.525	-0.243763	0.0877661	-2.77742	0.00547929	0.0610349	2R	CG30427	0.281051
FBgn0040775	1230.76	0.38116	0.181613	2.09875	0.0358391	0.247185	2R	CG12158	0.281177
FBgn0000042	6190.15	-0.125666	0.0306683	-4.0976	4.17464e-05	0.00089727	X	Act5C	0.281618
FBgn0035430	2.03669	0.985828	0.906719	1.08725	0.276927	0.751837	3L	CG12009	0.282013
FBgn0267704	4.73796	0.737692	0.55006	1.34111	0.179884	0.630768	X	lncRNA:flam	0.282107
FBgn0022343	172.248	-0.247478	0.0901223	-2.74603	0.0060322	0.065586	2R	CG3760	0.282303
FBgn0004511	4.65543	0.724488	0.534103	1.35646	0.174954	0.625532	X	dy	0.282818
FBgn0011674	108.78	0.295133	0.119949	2.46049	0.0138746	0.126873	2R	insc	0.282949
FBgn0037955	355.295	0.214434	0.0716876	2.99122	0.00277862	0.0346835	3R	Kyat	0.283055
FBgn0040346	94.5084	0.321499	0.137965	2.3303	0.0197903	0.164201	X	CG3704	0.283342
FBgn0033853	565.36	0.203938	0.0662025	3.08052	0.00206639	0.0272715	2R	NADK	0.283445
FBgn0030938	8.36929	-0.657983	0.454088	-1.44902	0.147332	0.579333	X	CG15047	0.283631
FBgn0039787	1.97459	0.965059	0.877731	1.09949	0.271553	0.746638	3R	CG9702	0.284208
FBgn0036377	30.7098	0.43088	0.223949	1.92401	0.0543529	0.327686	3L	CG10710	0.285123
FBgn0035343	2.99981	0.841275	0.693997	1.21222	0.225429	0.698447	3L	CG16762	0.285564
FBgn0040653	3169.51	0.262651	0.0997683	2.63261	0.0084732	0.086167	2R	Dso1	0.285627
FBgn0036619	768.883	0.251692	0.0932208	2.69995	0.00693494	0.0741743	3L	Cpr72Ec	0.28616
FBgn0010551	562.227	-0.236287	0.0842676	-2.80401	0.0050471	0.0567812	2R	Phb2	0.286588
FBgn0039882	284.092	-0.213522	0.0716569	-2.97979	0.0028845	0.0357286	3R	Rift	0.286859
FBgn0265070	152.249	-0.270155	0.10464	-2.58175	0.00983002	0.0965378	2L	asRNA:CR44181	0.286866
FBgn0041102	0.418621	2.31957	4.2333	0.547935	0.583737	0.921702	3R	ocn	0.286896
FBgn0032008	650.843	0.433481	0.226988	1.90971	0.0561705	0.335004	2L	CG14277	0.287035
FBgn0047038	322.967	-0.221186	0.0760624	-2.90796	0.00363797	0.0430754	3L	ND-13B	0.288732
FBgn0002862	0.628488	1.43698	1.78693	0.804162	0.421303	0.854009	3R	Mst87F	0.288769
FBgn0267696	8.31014	-0.618551	0.413032	-1.49759	0.134241	0.551723	3L	lncRNA:CR46032	0.28877
FBgn0011336	593.413	-0.191135	0.0602461	-3.17257	0.00151098	0.0209716	3R	Stt3B	0.288974
FBgn0053970	712.244	-0.212437	0.0714011	-2.97526	0.00292739	0.0361407	3R	osy	0.289592
FBgn0033868	1.91024	2.30476	4.2184	0.546357	0.58482	0.921702	2R	S-Lap7	0.290431
FBgn0036125	4.8504	0.758002	0.585888	1.29377	0.195746	0.658705	NA	NA	0.290471
FBgn0040717	15.7124	-0.49593	0.28653	-1.73081	0.0834855	0.425689	2L	Nplp4	0.291874
FBgn0038507	1.04724	1.16156	1.23452	0.9409	0.346756	0.806929	3R	CG5863	0.292221
FBgn0030350	264.949	0.228959	0.0808988	2.83019	0.00465201	0.0533468	X	SelG	0.292405
FBgn0030678	48.8084	-0.350155	0.161371	-2.16988	0.0300162	0.219083	X	CG11679	0.29298
FBgn0032878	5.22078	0.688771	0.500616	1.37585	0.168869	0.615793	2L	CG9316	0.293737
FBgn0033115	6.8054	0.636999	0.438563	1.45247	0.146371	0.577003	2R	Spn42De	0.294033
FBgn0000115	103.821	-0.278515	0.111311	-2.50214	0.0123444	0.115696	3L	Arl1	0.294066
FBgn0085411	6.01558	0.667376	0.474979	1.40506	0.160002	0.60343	3L	CG34382	0.294342
FBgn0039250	20.6258	0.455304	0.250104	1.82046	0.0686886	0.378643	3R	Mink	0.295412
FBgn0261963	69.0824	-0.327737	0.145499	-2.2525	0.0242905	0.190608	2L	mid	0.295698
FBgn0266774	9.24881	-0.607427	0.405935	-1.49637	0.134558	0.552129	3L	lncRNA:CR45239	0.295717
FBgn0032633	848.53	0.164748	0.0481243	3.42339	0.000618445	0.00984278	2L	Lrch	0.296055
FBgn0031399	202.136	0.233151	0.0838714	2.77986	0.00543823	0.0606973	2L	mio	0.296497
FBgn0267207	2.85665	0.828239	0.691042	1.19854	0.230708	0.705696	3R	lncRNA:CR45647	0.2968
FBgn0035797	10.4709	0.584319	0.380967	1.53378	0.125084	0.533831	3L	CG14837	0.29681
FBgn0038181	1274.76	-0.172203	0.0517028	-3.33064	0.000866453	0.0129841	3R	CG9297	0.29694
FBgn0035638	2.05134	1.02665	1.00399	1.02257	0.306513	0.775592	3L	Tektin-C	0.297005
FBgn0264507	59.6551	0.339876	0.154802	2.19555	0.0281243	0.210817	X	asRNA:CR43906	0.297084
FBgn0087035	2251.09	0.149776	0.0414969	3.60932	0.000306995	0.00533765	3L	AGO2	0.297754
FBgn0263619	1.89222	0.942703	0.867331	1.0869	0.27708	0.751837	3R	asRNA:ASTR	0.298224
FBgn0262081	1468.67	0.139728	0.0372194	3.75417	0.000173914	0.00323302	3R	Csk	0.29831
FBgn0036759	331.796	0.234429	0.0848973	2.76132	0.00575678	0.063499	3L	CG5577	0.298484
FBgn0032116	79.2393	-0.326247	0.145145	-2.24774	0.0245927	0.192178	2L	Mco1	0.298542
FBgn0031940	5.73819	-0.682705	0.497837	-1.37134	0.170268	0.61823	2L	CG7214	0.298601
FBgn0036937	29.4055	0.425151	0.224648	1.89252	0.0584221	0.34274	3L	Ir76b	0.298957
FBgn0036563	1.53172	-1.05603	1.05915	-0.997046	0.318742	0.784206	3L	CG13075	0.298964
FBgn0034534	309.445	0.211961	0.07228	2.9325	0.0033624	0.0405356	2R	maf-S	0.299051
FBgn0028325	1747.87	-0.151489	0.0423569	-3.57648	0.000348255	0.0059722	X	Pdha	0.299321
FBgn0029885	96.9447	0.314645	0.137076	2.29541	0.0217097	0.175607	X	CG3224	0.299665
FBgn0263469	22.2629	-0.455371	0.252284	-1.805	0.071075	0.386998	2L	snoRNA:SC35-b	0.299989
FBgn0267030	2.38406	-0.901812	0.807327	-1.11703	0.26398	0.739555	X	lncRNA:CR45474	0.300861
FBgn0264272	287.798	0.219173	0.0765228	2.86415	0.00418125	0.0485404	3L	mwh	0.301061
FBgn0266114	8.30799	0.59586	0.397107	1.5005	0.133485	0.551589	X	asRNA:CR44840	0.301218
FBgn0010315	93.5593	-0.293834	0.122987	-2.38914	0.0168879	0.145246	X	CycD	0.301441
FBgn0259111	2101.62	-0.130011	0.0334063	-3.89181	9.94972e-05	0.00193977	2L	Ndae1	0.301766
FBgn0031589	921.479	0.155809	0.0444607	3.50441	0.000457615	0.0076049	2L	Naprt	0.301771
FBgn0010747	398.879	-0.192211	0.0622012	-3.09016	0.00200052	0.0265888	3L	Srp54k	0.302865
FBgn0266974	11.1441	-0.580483	0.381872	-1.5201	0.128487	0.540983	3L	lncRNA:CR45425	0.303884
FBgn0031979	28.674	-0.41752	0.220294	-1.89528	0.058055	0.341372	2L	CCDC53	0.304704
FBgn0028336	876.289	0.156768	0.0451338	3.4734	0.000513903	0.00837989	NA	NA	0.305051
FBgn0263378	1.25226	-1.07825	1.113	-0.968778	0.332656	0.793739	2R	asRNA:CR43430	0.305206
FBgn0004400	6.26213	-0.628527	0.438185	-1.43439	0.151462	0.587117	2R	rhi	0.305351
FBgn0086055	7.55304	-0.623431	0.432858	-1.44026	0.149793	0.584227	3R	snoRNA:Me18S-C1096	0.306179
FBgn0029877	2.49087	-0.868582	0.764964	-1.13545	0.256185	0.733067	X	CG17717	0.306394
FBgn0039266	623.446	-0.192106	0.0625914	-3.06921	0.00214625	0.0281936	3R	CG11791	0.307184
FBgn0031314	59.5254	-0.352524	0.167365	-2.10632	0.035177	0.24457	2L	IntS14	0.307271
FBgn0036805	304.104	0.202019	0.0678697	2.97658	0.00291486	0.036065	3L	Chmp1	0.307471
FBgn0040554	103.682	-0.305076	0.132154	-2.30848	0.0209724	0.171239	3R	asRNA:CR17025	0.307592
FBgn0036790	92.3446	0.290268	0.121898	2.38124	0.0172543	0.147275	3L	AstC-R1	0.307771
FBgn0039346	65.0798	0.334727	0.154049	2.17287	0.0297905	0.217858	3R	CG5079	0.308484
FBgn0267743	5.86433	0.648708	0.465236	1.39436	0.163208	0.608203	2L	asRNA:CR46074	0.308531
FBgn0266277	4.24421	-0.730778	0.570512	-1.28092	0.200223	0.666308	X	asRNA:CR44962	0.308718
FBgn0053299	0.996412	1.14686	1.25178	0.916181	0.359572	0.817037	2L	CG33299	0.309421
FBgn0031219	8.05146	0.644778	0.46138	1.3975	0.162264	0.606808	2L	CG13694	0.309576
FBgn0038774	114.663	-0.285191	0.118867	-2.39925	0.0164288	0.141947	3R	CG5023	0.309819
FBgn0034481	2.11822	1.00132	0.987296	1.01421	0.310484	0.777347	2R	CG11041	0.310005
FBgn0263034	32.1748	0.400832	0.207888	1.92812	0.0538406	0.325408	3L	CG43329	0.310019
FBgn0040091	56.6631	-0.356437	0.171357	-2.08008	0.0375184	0.254575	2R	Ugt317A1	0.310319
FBgn0034739	3.47257	0.760605	0.61383	1.23911	0.215304	0.688434	2R	CG3927	0.310968
FBgn0265817	2.08113	0.901617	0.824586	1.09342	0.27421	0.748466	2L	lncRNA:CR44606	0.311434
FBgn0033603	12.8429	0.612418	0.424248	1.44354	0.148869	0.582872	2R	Cpr47Ef	0.311466
FBgn0038100	691.339	0.180993	0.0573543	3.1557	0.00160116	0.0220304	3R	Paip2	0.311905
FBgn0035331	161.03	0.239845	0.0901413	2.66077	0.0077962	0.0812302	3L	MsR1	0.31216
FBgn0259834	194.668	-0.234918	0.0871723	-2.69487	0.00704169	0.0748902	X	out	0.312163
FBgn0031779	137.761	-0.258809	0.101963	-2.53827	0.0111403	0.106838	2L	CG9175	0.312261
FBgn0267495	15.2654	0.514269	0.316569	1.62451	0.104268	0.485966	X	asRNA:CR45185	0.312655
FBgn0036300	72.0782	-0.31121	0.137799	-2.25843	0.0239189	0.188478	3L	Pmm2	0.312931
FBgn0263323	1.51534	1.09939	1.17049	0.939256	0.347599	0.807725	2L	lncRNA:CR43404	0.312943
FBgn0265721	2.02641	0.943207	0.896144	1.05252	0.292562	0.764613	3L	lncRNA:CR44528	0.313714
FBgn0030385	1.50527	0.951289	0.911107	1.0441	0.296439	0.767205	X	Ir11a	0.314527
FBgn0020493	697.591	0.170181	0.0522376	3.25783	0.00112269	0.016213	3R	Dad	0.314782
FBgn0266742	3.66424	0.80388	0.680706	1.18095	0.237622	0.712783	3R	lncRNA:CR45215	0.314984
FBgn0039013	46.8867	-0.350729	0.168274	-2.08427	0.0371355	0.253194	3R	RNF220	0.315053
FBgn0259164	36.0557	-0.388547	0.199282	-1.94974	0.0512073	0.315751	3L	CG42269	0.315148
FBgn0033988	505.506	0.186586	0.0605853	3.07972	0.00207196	0.0273131	2R	pcs	0.315701
FBgn0026756	5.7281	0.654281	0.47883	1.36642	0.171808	0.620404	2L	Ugt37A1	0.315866
FBgn0083032	1.3423	-1.1646	1.30445	-0.892789	0.37197	0.827056	2L	snoRNA:Psi18S-525g	0.316091
FBgn0028695	761.556	-0.166702	0.0506627	-3.29043	0.00100035	0.0146787	3L	Rpn1	0.316169
FBgn0020416	563.821	0.207549	0.0719475	2.88473	0.00391746	0.0458554	2L	Idgf1	0.316541
FBgn0033447	7.72823	0.608274	0.423549	1.43614	0.150964	0.586597	2R	dila	0.316614
FBgn0259098	31.7653	0.422798	0.230045	1.83789	0.0660781	0.369854	X	CG42246	0.317046
FBgn0040358	3.02295	0.808593	0.690746	1.17061	0.241756	0.717889	X	CG14625	0.317252
FBgn0265447	8.88413	0.575457	0.386554	1.48868	0.136571	0.55634	3L	lncRNA:CR44347	0.318006
FBgn0039789	167.827	-0.250036	0.0973952	-2.56723	0.0102514	0.0994638	3R	CG9717	0.318144
FBgn0004569	242.057	-0.222717	0.0808387	-2.75508	0.0058678	0.0642218	3L	aos	0.318421
FBgn0028497	1220.02	0.139311	0.0382539	3.64175	0.000270788	0.0047818	2R	Mtmr6	0.318438
FBgn0259711	51.0831	0.335775	0.157623	2.13024	0.0331518	0.234862	2R	CG42365	0.318583
FBgn0267758	2.51284	0.797418	0.676388	1.17894	0.238424	0.714196	3R	asRNA:CR46089	0.318777
FBgn0033184	119.862	0.26468	0.106929	2.4753	0.0133126	0.123131	2R	mEFTu2	0.318808
FBgn0031734	1576.86	-0.137821	0.0376456	-3.66102	0.000251212	0.00447816	2L	CG11147	0.319043
FBgn0010638	236.298	-0.229663	0.0850543	-2.70019	0.0069299	0.0741743	2R	Sec61beta	0.319223
FBgn0035725	23.323	0.434377	0.241913	1.79559	0.0725599	0.391192	3L	Mis12	0.319973
FBgn0035839	42.9684	-0.35576	0.173844	-2.04643	0.0407142	0.269138	3L	CG7550	0.320187
FBgn0031395	196.787	-0.242884	0.0933116	-2.60293	0.00924299	0.0919869	2L	CG10874	0.320574
FBgn0030078	2.7391	0.86808	0.786526	1.10369	0.269728	0.746532	X	CG10970	0.320626
FBgn0024912	51.7023	0.333647	0.156772	2.12823	0.0333176	0.235461	3R	agt	0.321436
FBgn0250838	923.542	-0.176552	0.0560142	-3.15192	0.00162203	0.0221586	2R	roh	0.321685
FBgn0027790	421.399	-0.191527	0.0637967	-3.00215	0.00268079	0.0337236	3L	GV1	0.321693
FBgn0046776	5.22803	0.650617	0.479875	1.3558	0.175161	0.625794	2L	CR14033	0.321935
FBgn0000250	1029.42	0.15715	0.0465609	3.37514	0.000737773	0.0112958	2L	cact	0.321955
FBgn0082998	3.04381	0.786044	0.66542	1.18128	0.237493	0.712783	X	snoRNA:Psi28S-1192d	0.323024
FBgn0031496	3.70465	-0.750206	0.614282	-1.22127	0.221983	0.695891	2L	CG17258	0.323299
FBgn0038983	308.899	0.218493	0.0790322	2.76461	0.00569906	0.0630871	3R	CG5326	0.323339
FBgn0031066	1442.36	-0.151271	0.0439275	-3.44364	0.000573929	0.00926497	X	COX6B	0.323378
FBgn0037433	237.39	-0.225018	0.0829922	-2.71132	0.00670165	0.0720205	3R	CG17919	0.324229
FBgn0035282	4.50446	0.697141	0.542721	1.28453	0.198957	0.66419	3L	CNMa	0.324441
FBgn0051974	188.321	0.247111	0.096603	2.55801	0.0105274	0.101618	2L	CG31974	0.324559
FBgn0031542	10.6367	-0.546807	0.359329	-1.52175	0.128073	0.540983	2L	CG15414	0.32505
FBgn0000055	21.7601	-0.705943	0.555669	-1.27044	0.203929	0.669712	2L	Adh	0.325485
FBgn0045073	832.987	0.155107	0.0458676	3.38162	0.000720593	0.0111082	X	Stim	0.325541
FBgn0016920	37.6487	0.385064	0.200069	1.92466	0.0542719	0.327664	2L	nompC	0.325634
FBgn0051427	13.2016	0.510701	0.320677	1.59257	0.111256	0.502768	3R	CR31427	0.325804
FBgn0033204	84.628	-0.333062	0.157564	-2.11382	0.0345302	0.242249	2R	CG2065	0.325934
FBgn0035438	815.897	0.154636	0.0456845	3.38487	0.000712118	0.0109925	3L	PHGPx	0.326055
FBgn0053318	1.55918	0.977687	0.978835	0.998827	0.317878	0.783373	2L	CR33318	0.326112
FBgn0259683	2.03745	-0.895017	0.839295	-1.06639	0.286247	0.759697	2L	Ir40a	0.326417
FBgn0038492	2.41047	-0.82966	0.735831	-1.12751	0.259525	0.735999	3R	Mur89F	0.326563
FBgn0037684	168.499	0.387712	0.202787	1.91192	0.055887	0.334019	3R	Srr	0.326826
FBgn0264871	2.53316	0.872379	0.803494	1.08573	0.277597	0.752036	3R	asRNA:CR44062	0.326924
FBgn0082968	6.27981	0.678016	0.520738	1.30203	0.192907	0.653996	2R	snoRNA:Psi28S-3316e	0.327683
FBgn0025700	209.015	-0.228828	0.0857711	-2.6679	0.00763276	0.0797404	2L	CG5885	0.327716
FBgn0011274	1255.31	0.151927	0.0445494	3.4103	0.00064891	0.010184	2L	Dif	0.327857
FBgn0265577	2.4835	1.15049	1.30895	0.87894	0.379434	0.832947	2R	IBIN	0.327944
FBgn0022160	839.989	-0.155208	0.0461047	-3.36642	0.000761516	0.0115964	2R	Gpo1	0.328105
FBgn0029720	396.142	0.190125	0.0637612	2.98183	0.00286533	0.0355692	X	CG3009	0.328508
FBgn0033188	984.595	-0.17575	0.056257	-3.12406	0.00178377	0.0241633	2R	Drat	0.328793
FBgn0041186	71.9169	0.305973	0.137815	2.22018	0.0264066	0.201741	3R	Slbp	0.328917
FBgn0035563	1.88933	-0.891617	0.838074	-1.06389	0.28738	0.760101	3L	CG13716	0.328966
FBgn0034389	622.373	0.169105	0.0529307	3.19485	0.00139905	0.0195867	2R	Mctp	0.329113
FBgn0004698	704.101	0.160622	0.0487804	3.29275	0.000992121	0.0145959	2R	Xpc	0.329293
FBgn0051673	255.577	-0.210891	0.0754345	-2.79568	0.00517902	0.0580338	2L	CG31673	0.329576
FBgn0264704	6.7652	-0.625751	0.455957	-1.37239	0.169942	0.617958	3L	lncRNA:CR43973	0.329882
FBgn0034755	14.3056	0.515	0.328259	1.56889	0.116675	0.515084	2R	CG3746	0.330744
FBgn0015872	351.258	0.207552	0.0736741	2.81716	0.00484504	0.0548325	2R	Drip	0.33081
FBgn0036410	44.0029	0.535288	0.350424	1.52754	0.126626	0.537774	3L	CG8100	0.33082
FBgn0264330	31.8499	0.40426	0.218935	1.84649	0.0648218	0.364631	2R	CG43789	0.330846
FBgn0002922	4.9222	-0.65012	0.488034	-1.33212	0.182821	0.636027	3R	nau	0.331305
FBgn0036022	7382.04	0.445635	0.257779	1.72875	0.0838538	0.426796	3L	CG8329	0.331348
FBgn0040531	7.80186	0.594262	0.418836	1.41884	0.155945	0.59799	3R	CG11741	0.331446
FBgn0267390	2235.98	-0.148253	0.0431647	-3.4346	0.000593421	0.00952512	3L	dop	0.332384
FBgn0036710	63.7991	-0.326947	0.154736	-2.11293	0.034607	0.242249	3L	CG6479	0.332954
FBgn0265623	837.142	0.157961	0.0477851	3.30566	0.000947532	0.0140314	2R	Su(z)2	0.332981
FBgn0035194	3.5695	-0.76788	0.652082	-1.17758	0.238963	0.714855	3L	Psf1	0.333144
FBgn0086251	59.0594	0.327049	0.154876	2.11168	0.0347139	0.242696	2L	del	0.333176
FBgn0267958	2.80934	-0.827337	0.742555	-1.11418	0.265204	0.741099	3R	lncRNA:CR46238	0.333508
FBgn0040255	27.2238	-0.424591	0.238821	-1.77786	0.0754268	0.400525	3R	Ugt35E2	0.33374
FBgn0053143	692.557	0.159623	0.0486952	3.278	0.00104547	0.0152614	2R	CG33143	0.33436
FBgn0030995	16.4392	-0.47184	0.285381	-1.65337	0.0982554	0.469396	X	CG7914	0.334621
FBgn0051357	210.67	0.231151	0.0882261	2.61998	0.00879345	0.0884361	3R	Kaz	0.334804
FBgn0283712	871.924	0.148973	0.0436715	3.41121	0.000646755	0.0101643	X	LIMK1	0.334878
FBgn0039286	71.3121	0.302622	0.137058	2.20798	0.0272458	0.206892	3R	dan	0.336115
FBgn0004108	595.894	0.169552	0.0537757	3.15296	0.00161625	0.0221333	3L	Nrt	0.336276
FBgn0028894	65.5263	0.317021	0.147969	2.14248	0.0321552	0.229936	2L	GMF	0.336332
FBgn0034583	1087.62	-0.17925	0.0588356	-3.04663	0.00231422	0.0301544	2R	CG10527	0.336953
FBgn0267796	39.1942	0.379638	0.19958	1.90218	0.0571474	0.337795	3L	Tmc	0.337371
FBgn0000008	467.375	-0.189017	0.0642417	-2.94228	0.00325809	0.0395741	2R	a	0.338773
FBgn0000633	1061.09	0.161034	0.0498093	3.23301	0.00122494	0.0174523	2R	tei	0.339694
FBgn0083121	3.64761	-0.774138	0.670154	-1.15516	0.248023	0.723681	3L	Uhg7	0.339824
FBgn0039509	94.128	0.291817	0.129986	2.24498	0.0247691	0.193032	3R	bigmax	0.339873
FBgn0031778	2.3507	-0.856881	0.800075	-1.071	0.284169	0.759542	2L	lncRNA:CR9162	0.340236
FBgn0259712	7.29815	0.581775	0.411128	1.41507	0.157048	0.599672	2L	CG42366	0.340622
FBgn0266366	10.8895	0.52866	0.349518	1.51254	0.130397	0.545436	2L	lncRNA:CR45014	0.340625
FBgn0051862	5.31468	-0.867772	0.820255	-1.05793	0.290088	0.762249	2L	CG31862	0.341663
FBgn0035867	136.828	-0.251356	0.10224	-2.45849	0.0139524	0.12707	3L	CG13671	0.341702
FBgn0267722	1.96607	0.857368	0.803536	1.06699	0.285974	0.759697	3R	asRNA:CR46055	0.341879
FBgn0063667	9.84655	0.550426	0.375194	1.46704	0.142364	0.569053	3L	meep	0.341987
FBgn0265416	170.825	0.233556	0.0908138	2.57181	0.0101167	0.0987678	X	Neto	0.34203
FBgn0024556	411.32	-0.177379	0.0583608	-3.03934	0.00237094	0.0307163	2R	mEFTu1	0.342269
FBgn0052829	4.49965	0.699216	0.565307	1.23688	0.216132	0.689116	2L	CG32829	0.342629
FBgn0038115	402.005	-0.183542	0.0616767	-2.97587	0.0029216	0.0361089	3R	CG7966	0.342638
FBgn0031428	337.173	-0.19007	0.065294	-2.91099	0.00360288	0.0427947	2L	CG9886	0.343236
FBgn0037714	286.15	-0.202075	0.0720784	-2.80354	0.00505446	0.0568072	3R	CG9396	0.343534
FBgn0028974	161.712	-0.245013	0.09849	-2.48769	0.0128575	0.119904	NA	NA	0.344127
FBgn0036489	73.0537	-0.299144	0.136483	-2.19181	0.0283934	0.211759	3L	CG7011	0.344579
FBgn0020255	626.829	-0.176979	0.0584087	-3.03002	0.00244541	0.0314325	X	Ran	0.344978
FBgn0050148	19.582	-0.944307	0.958235	-0.985464	0.324396	0.789829	2R	CG30148	0.345386
FBgn0035977	80.1829	0.314765	0.148702	2.11675	0.0342808	0.240862	3L	PGRP-LF	0.345848
FBgn0037720	992.73	0.142914	0.0416963	3.4275	0.000609158	0.0097224	3R	CG8312	0.34713
FBgn0037630	2.22727	0.845624	0.793004	1.06636	0.286263	0.759697	3R	Ir85a	0.347238
FBgn0034392	123.815	-0.25338	0.104578	-2.42288	0.0153978	0.135988	2R	MFS15	0.347327
FBgn0034474	466.029	0.419574	0.24057	1.74408	0.0811452	0.418067	2R	Obp56g	0.348622
FBgn0032734	3.18043	0.789549	0.705849	1.11858	0.263319	0.739555	2L	CG15169	0.348693
FBgn0034904	1.27581	1.09585	1.25446	0.873565	0.382355	0.834203	2R	CG15800	0.348695
FBgn0266044	2.74921	0.863526	0.825077	1.0466	0.295284	0.76618	2L	lncRNA:CR44809	0.348769
FBgn0262599	19.3464	-0.445458	0.266061	-1.67427	0.0940777	0.458167	2L	SmydA-3	0.348924
FBgn0002121	856.231	0.150022	0.0451811	3.32045	0.000898712	0.0134319	2L	l(2)gl	0.349121
FBgn0010053	755.975	0.153985	0.0471041	3.26904	0.00107914	0.0157326	2R	Jheh1	0.349252
FBgn0263832	238.011	0.212773	0.0792497	2.68484	0.00725647	0.0767404	3L	Rcd5	0.350607
FBgn0000404	15.1435	-0.484248	0.307273	-1.57596	0.115036	0.511891	3L	CycA	0.350922
FBgn0086691	575.384	-0.176535	0.0587474	-3.00499	0.00265593	0.0334547	2L	UK114	0.350981
FBgn0063495	48.8695	-0.325187	0.158378	-2.05324	0.0400494	0.265521	2R	GstE5	0.351223
FBgn0015797	343.82	-0.195016	0.0689543	-2.82819	0.00468124	0.0534248	2L	Rab6	0.351305
FBgn0031501	6.36207	0.643633	0.499206	1.28931	0.197289	0.660401	2L	CG17261	0.351808
FBgn0026598	20.2607	0.435388	0.257696	1.68954	0.0911153	0.448478	3R	Apc2	0.352386
FBgn0039511	1.12036	1.13636	1.34953	0.842039	0.399766	0.844467	3R	CG3330	0.352785
FBgn0032824	4.33991	0.767012	0.67727	1.13251	0.257422	0.734264	2L	CG13962	0.353149
FBgn0041096	200.726	-0.220486	0.0844663	-2.61035	0.00904503	0.0906431	3L	rols	0.354337
FBgn0034087	1218.16	-0.148435	0.0448042	-3.31297	0.000923119	0.0137784	2R	clu	0.354437
FBgn0039737	4584.84	-0.123989	0.0337018	-3.679	0.000234153	0.00421677	3R	CG7920	0.354698
FBgn0031651	126.289	-0.254673	0.106891	-2.38256	0.0171929	0.146863	2L	mRpL24	0.355296
FBgn0038110	114.288	-0.267407	0.115739	-2.31044	0.020864	0.171097	3R	CG8031	0.3553
FBgn0040322	279.198	0.211649	0.0792094	2.67202	0.00753961	0.0791414	3L	GNBP2	0.355421
FBgn0051025	2.21582	1.09783	1.27651	0.860024	0.389776	0.838397	3R	Ppi1	0.355454
FBgn0052645	43.421	0.404347	0.229055	1.76528	0.0775164	0.407593	X	CG32645	0.355573
FBgn0033202	3.52091	-0.74549	0.647931	-1.15057	0.249909	0.725921	2R	CG1339	0.355675
FBgn0031110	102.009	0.440595	0.26465	1.66482	0.0959482	0.464072	X	Obp19b	0.356033
FBgn0051547	646.978	-0.165242	0.0533228	-3.09891	0.00194234	0.0259378	3R	NKCC	0.356382
FBgn0031309	19.0963	-0.435132	0.259525	-1.67664	0.0936123	0.456886	2L	Tfb4	0.356775
FBgn0004654	891.194	-0.170138	0.0559373	-3.04159	0.00235334	0.0306287	X	Pgd	0.357127
FBgn0037661	10.2761	0.548785	0.384635	1.42677	0.153646	0.592327	3R	Ada	0.357746
FBgn0033464	427.284	0.200567	0.0729504	2.74937	0.00597104	0.0651617	2R	CG1441	0.358054
FBgn0040529	732.061	-0.177952	0.0602033	-2.95585	0.00311812	0.0382029	3R	COX7A	0.358124
FBgn0039038	3.29848	-0.728551	0.627451	-1.16113	0.245589	0.721464	3R	CG6688	0.359531
FBgn0003358	1.44947	-0.95383	1.00484	-0.949237	0.3425	0.801654	3R	Jon99Ci	0.35987
FBgn0040087	181.44	-0.236277	0.0954089	-2.47646	0.0132691	0.12293	X	p115	0.360139
FBgn0052354	97.2427	-0.267643	0.116883	-2.28984	0.0220304	0.177059	3L	CG32354	0.360182
FBgn0030976	968.704	0.153589	0.0477991	3.21323	0.00131253	0.0185298	X	CG7378	0.360888
FBgn0267530	2.63267	-0.776666	0.703516	-1.10398	0.269603	0.746418	3L	asRNA:CR45870	0.361296
FBgn0000251	2.97577	0.763302	0.682712	1.11805	0.263548	0.739555	2L	cad	0.36136
FBgn0050197	990.411	-0.182211	0.0629035	-2.89667	0.00377151	0.0443772	2R	CG30197	0.361756
FBgn0262825	4.67064	-0.695704	0.581993	-1.19538	0.231938	0.707349	3R	lncRNA:CR43196	0.361816
FBgn0261674	301.377	-0.205172	0.0761891	-2.69293	0.00708262	0.0752545	3L	CG42709	0.362176
FBgn0028952	7.93076	-0.566368	0.409478	-1.38315	0.16662	0.612541	2L	Kebab	0.362418
FBgn0010414	282.038	0.195957	0.0708131	2.76724	0.00565337	0.062788	2R	SerT	0.362702
FBgn0003339	155.174	0.277345	0.124508	2.22753	0.0259116	0.199309	3R	Scr	0.36307
FBgn0040777	1879.08	0.12947	0.0365838	3.53901	0.000401633	0.00679464	2R	CG14767	0.363326
FBgn0266879	1.51435	0.987567	1.0772	0.916792	0.359252	0.816968	2L	lncRNA:CR45340	0.363853
FBgn0050108	9.87243	0.524349	0.360548	1.45431	0.14586	0.576674	2R	CG30108	0.364426
FBgn0024998	102.989	-0.261518	0.113572	-2.30266	0.0212979	0.173395	X	CG2685	0.365452
FBgn0030511	88.5223	-0.28219	0.128834	-2.19033	0.0285	0.212273	X	CG11158	0.366414
FBgn0028380	181.66	0.232653	0.094078	2.47299	0.013399	0.123525	3L	fal	0.366654
FBgn0004897	2.24212	0.889672	0.902172	0.986144	0.324062	0.789829	3R	fd96Ca	0.366961
FBgn0039490	1.6663	0.949356	1.01256	0.937576	0.348462	0.808248	3R	CG5882	0.367573
FBgn0035022	11.8843	-0.496562	0.331141	-1.49955	0.133731	0.551723	2R	CG11413	0.368231
FBgn0029896	1848.38	0.129601	0.0369686	3.50572	0.000455375	0.00757884	X	CG3168	0.368909
FBgn0038765	24.9053	-0.402534	0.233018	-1.72749	0.0840806	0.427564	3R	CG4424	0.369108
FBgn0086656	650.645	0.154825	0.0490874	3.15406	0.00161014	0.0221029	2R	shrb	0.369448
FBgn0037835	373.623	-0.176726	0.0606798	-2.91244	0.00358618	0.0426861	3R	CG14687	0.369692
FBgn0085417	97.678	0.273384	0.12304	2.22191	0.0262893	0.201254	3R	natalisin	0.369822
FBgn0050015	1787.92	0.124762	0.0348992	3.57492	0.000350333	0.00599873	2R	CG30015	0.370581
FBgn0030588	94.1677	0.348419	0.183733	1.89634	0.0579151	0.340905	X	CG9521	0.370623
FBgn0039941	58.4181	-0.311324	0.152768	-2.03789	0.0415614	0.272979	X	CG17167	0.371505
FBgn0039396	24.3532	-0.422968	0.254651	-1.66097	0.0967194	0.465551	3R	CCAP-R	0.37231
FBgn0085419	320.114	0.195752	0.0718375	2.72493	0.00643159	0.0694502	2R	Rgk2	0.37237
FBgn0031559	18.0997	-0.511398	0.350926	-1.45728	0.145039	0.575059	2L	CG3513	0.37255
FBgn0031240	14.7346	0.488258	0.324492	1.50468	0.132406	0.550062	2L	CG3345	0.372619
FBgn0034624	4.68107	-0.658605	0.540938	-1.21752	0.223405	0.697976	2R	CG17974	0.372657
FBgn0263586	2.99404	0.735079	0.654136	1.12374	0.261123	0.737181	2R	lncRNA:CR43611	0.372679
FBgn0034264	21.4066	-0.44343	0.275908	-1.60716	0.108019	0.493075	2R	Dlish	0.372756
FBgn0034076	4.61522	-0.915041	0.959527	-0.953637	0.340267	0.800269	2R	Jhedup	0.372904
FBgn0033052	1078.86	0.136047	0.0401885	3.38523	0.000711194	0.0109925	2R	SCAP	0.373011
FBgn0030769	48.3078	0.326564	0.166035	1.96684	0.0492021	0.306738	X	CG13012	0.373981
FBgn0027930	437.813	0.177848	0.0617417	2.88052	0.00397026	0.0464253	3R	MP1	0.374072
FBgn0039454	1.82253	0.845654	0.838611	1.0084	0.313263	0.778772	3R	CG14247	0.374726
FBgn0030662	264.278	-0.209205	0.0803838	-2.60258	0.00925249	0.0919869	X	Chsy	0.375431
FBgn0001321	43.3355	0.340379	0.178316	1.90885	0.0562819	0.335348	3R	knk	0.375537
FBgn0262481	46.0229	-0.336631	0.175169	-1.92175	0.0546373	0.32864	2R	CG43071	0.375837
FBgn0036480	68.583	0.291096	0.137962	2.10997	0.0348609	0.243573	3L	Cep135	0.376427
FBgn0050011	2.85858	-0.795728	0.756659	-1.05163	0.292968	0.765243	2R	gem	0.376473
FBgn0031519	2.96902	0.762156	0.702211	1.08537	0.27776	0.752157	2L	Fign	0.376694
FBgn0038842	226.562	0.203749	0.0771932	2.63947	0.0083036	0.0848712	3R	hdly	0.376749
FBgn0033391	4.79061	0.695472	0.599853	1.1594	0.246292	0.721464	2R	CG8026	0.377372
FBgn0028940	941.555	0.155424	0.0500537	3.10515	0.00190181	0.0254265	2L	Cyp28a5	0.377673
FBgn0003483	29.9248	0.374522	0.209992	1.78351	0.0745039	0.398118	3R	spn-E	0.378099
FBgn0267516	9.16826	-0.538413	0.387124	-1.3908	0.164286	0.609029	X	pre-rRNA:CR45856	0.378154
FBgn0031703	315.685	-0.186751	0.067365	-2.77223	0.00556733	0.0619543	2L	Acsf2	0.379312
FBgn0036833	6.08223	-0.585246	0.447574	-1.30759	0.191011	0.650382	3L	CG3819	0.379527
FBgn0052479	1464.44	-0.139062	0.0420604	-3.30625	0.000945551	0.0140205	3L	Usp10	0.379693
FBgn0037931	164.674	0.229735	0.0942342	2.43792	0.0147722	0.132503	3R	CG18476	0.379714
FBgn0263870	2.45509	0.819039	0.801194	1.02227	0.306651	0.775592	2L	lncRNA:CR43717	0.379789
FBgn0030455	3.88568	-0.678523	0.578168	-1.17357	0.240566	0.716352	X	CG4318	0.380323
FBgn0004363	3663.13	-0.122763	0.0346099	-3.54705	0.000389572	0.00661042	2L	porin	0.381461
FBgn0038313	44.5217	0.33974	0.179718	1.8904	0.0587045	0.343758	3R	CG4338	0.381653
FBgn0052113	1006.72	0.148088	0.0466698	3.1731	0.00150818	0.0209586	3L	Vps13D	0.382087
FBgn0029522	14.3201	-0.472267	0.312272	-1.51236	0.130443	0.545436	X	CG13373	0.382157
FBgn0033777	284.801	-0.199119	0.0750947	-2.65157	0.00801175	0.0830162	2R	CG17574	0.382465
FBgn0033860	1.28136	-1.09645	1.34865	-0.813	0.416218	0.851691	2R	S-Lap5	0.382476
FBgn0033261	72.3911	0.288383	0.137404	2.0988	0.0358346	0.247185	2R	udd	0.3829
FBgn0035928	1.78152	0.866963	0.891164	0.972843	0.330631	0.79329	3L	CG13310	0.383079
FBgn0263594	2316.11	0.134444	0.0401143	3.35153	0.000803659	0.0121562	3R	lost	0.383623
FBgn0015031	732.23	-0.171594	0.0592288	-2.89714	0.00376584	0.0443568	2L	cype	0.383736
FBgn0027547	745.177	-0.168534	0.0575552	-2.92822	0.00340909	0.0410108	3L	CG1927	0.383853
FBgn0264437	1.61013	0.952996	1.05573	0.902692	0.366689	0.822392	2L	lncRNA:CR43855	0.384395
FBgn0037037	0.917633	-1.20258	1.59783	-0.75263	0.451672	0.867371	3L	CG10588	0.384502
FBgn0033717	535.363	-0.162444	0.0543184	-2.99059	0.00278435	0.0347167	2R	CG8839	0.384512
FBgn0027556	956.172	-0.159463	0.0527708	-3.02181	0.00251268	0.0321828	X	CG4928	0.384961
FBgn0001291	292.02	0.186697	0.0679894	2.74597	0.00603316	0.065586	2R	Jra	0.385154
FBgn0004644	26.0226	0.397731	0.235522	1.68872	0.091273	0.448478	3R	hh	0.385919
FBgn0263767	1.55447	-0.90968	0.975968	-0.93208	0.351295	0.809267	3L	lncRNA:CR43684	0.386106
FBgn0014863	882.082	0.182528	0.0656791	2.7791	0.00545105	0.0607803	3R	Mlp84B	0.386228
FBgn0032076	871.661	-0.207258	0.080682	-2.56882	0.0102044	0.0991639	2L	Argl	0.386639
FBgn0027280	985.85	0.139396	0.0426953	3.2649	0.00109504	0.0159233	X	orion	0.386642
FBgn0085356	2.00731	0.827325	0.828014	0.999168	0.317713	0.783373	X	CG34327	0.387277
FBgn0037749	143.909	-0.22713	0.093705	-2.42388	0.0153557	0.135795	3R	CG9471	0.387301
FBgn0040629	18.3916	-0.871196	0.907388	-0.960114	0.336998	0.796373	3R	CAH5	0.387677
FBgn0010044	2.25307	0.842386	0.855481	0.984693	0.324775	0.789832	3R	GstD8	0.387761
FBgn0086053	2.03382	0.837627	0.847402	0.988465	0.322925	0.789574	3R	snoRNA:Me18S-G1358a	0.387981
FBgn0011293	7.50301	0.593744	0.466493	1.27278	0.203095	0.668944	3L	a10	0.388106
FBgn0037307	1.5134	0.863295	0.894412	0.965209	0.33444	0.794759	3R	Tim17a2	0.38846
FBgn0038118	17.2928	-0.436821	0.277645	-1.5733	0.115648	0.513334	3R	timeout	0.389727
FBgn0036196	464.589	0.171559	0.0598051	2.86863	0.00412249	0.0480064	3L	CG11658	0.389816
FBgn0030940	2.75419	0.804081	0.791997	1.01526	0.309983	0.776923	X	CG15040	0.389937
FBgn0031474	1047.31	0.133251	0.0399768	3.33321	0.0008585	0.0128821	2L	CG2991	0.390317
FBgn0037709	152.362	-0.22782	0.0947171	-2.40527	0.0161606	0.140058	3R	CG8199	0.390706
FBgn0086408	79.9829	-0.272998	0.127347	-2.14372	0.0320551	0.229681	2R	stl	0.390943
FBgn0000575	1174.92	0.167799	0.0578298	2.9016	0.00371268	0.0438679	3L	emc	0.391018
FBgn0039078	34.2754	-0.35513	0.196908	-1.80353	0.0713053	0.386998	3R	CG4374	0.391479
FBgn0034804	32.0822	-0.357073	0.198805	-1.7961	0.0724785	0.39094	2R	CG3831	0.391752
FBgn0001230	126.478	-0.25461	0.113831	-2.23673	0.0253042	0.195973	3R	Hsp68	0.392137
FBgn0035409	2.75115	-0.726599	0.666685	-1.08987	0.275771	0.750916	3L	CG14963	0.392196
FBgn0030309	167.826	0.233519	0.0990025	2.35871	0.0183384	0.154878	X	CG1572	0.393063
FBgn0083020	2.7437	-0.783342	0.761838	-1.02823	0.303844	0.772549	2L	snoRNA:Psi18S-640g	0.393313
FBgn0031814	1927.46	-0.123737	0.0357245	-3.46365	0.000532904	0.00866468	2L	retm	0.393518
FBgn0031359	662.348	0.153967	0.0506364	3.04063	0.00236083	0.0306555	2L	Rim2	0.39404
FBgn0085250	6.52581	0.566779	0.43625	1.29921	0.193873	0.656104	2R	CG34221	0.39462
FBgn0033443	20.6631	0.41994	0.262455	1.60005	0.109589	0.496825	2R	CG1698	0.395147
FBgn0036861	6.05897	-0.593787	0.473426	-1.25423	0.209757	0.678964	3L	CG14089	0.395589
FBgn0051549	114.317	-0.250984	0.111926	-2.24242	0.0249345	0.194035	3R	CG31549	0.395934
FBgn0261989	95.6531	-0.402864	0.245189	-1.64308	0.100366	0.476255	2R	CG42807	0.396073
FBgn0020392	138.707	-0.2448	0.107495	-2.27731	0.0227676	0.181433	3L	Nmt	0.396161
FBgn0029669	1.6179	0.844729	0.876304	0.963967	0.335062	0.79495	X	CG13021	0.397063
FBgn0263118	108.307	0.261653	0.120061	2.17933	0.0293071	0.215765	3R	tx	0.397081
FBgn0025832	15.3639	-0.4646	0.312526	-1.4866	0.137122	0.556977	2R	Fen1	0.397283
FBgn0030562	40.1176	-0.348791	0.193195	-1.80539	0.0710143	0.386998	X	CG9400	0.39752
FBgn0030510	138.111	-0.236651	0.102019	-2.31968	0.0203581	0.167924	X	CG12177	0.397888
FBgn0039411	15.1796	0.451911	0.298876	1.51204	0.130525	0.545436	3R	dysf	0.398448
FBgn0035076	968.591	-0.162492	0.0556301	-2.92094	0.00348974	0.0418028	2R	Ance-5	0.39877
FBgn0039118	86.106	-0.271107	0.127651	-2.12382	0.0336853	0.237417	3R	CG10208	0.398822
FBgn0263289	5175.92	0.113628	0.031547	3.60187	0.000315933	0.00546778	3R	scrib	0.400179
FBgn0266408	3.55148	0.711513	0.653428	1.08889	0.276201	0.751548	3R	lncRNA:CR45048	0.400335
FBgn0004390	750.589	0.161514	0.0553515	2.91797	0.00352316	0.0421138	3L	RasGAP1	0.401601
FBgn0038052	10.8289	-0.526578	0.390426	-1.34873	0.177425	0.628275	NA	NA	0.402297
FBgn0031182	150.301	-0.245184	0.10905	-2.24835	0.0245536	0.192004	X	Cyp6t1	0.402979
FBgn0039260	616.09	0.153047	0.050932	3.00493	0.00265645	0.0334547	3R	Smg6	0.403457
FBgn0267616	5.98797	0.592823	0.479501	1.23633	0.216335	0.689116	3L	lncRNA:CR45954	0.403504
FBgn0039742	67.1232	0.295215	0.148182	1.99225	0.0463438	0.294782	3R	CG15528	0.403814
FBgn0250757	410.42	-0.175147	0.0633507	-2.76472	0.0056972	0.0630871	3R	kumpel	0.404493
FBgn0052647	2657.7	0.130207	0.039468	3.29904	0.00097017	0.0143478	X	CG32647	0.405198
FBgn0266634	8.81518	0.523561	0.388961	1.34605	0.178286	0.62868	2R	asRNA:CR45141	0.405428
FBgn0003328	289.112	0.192499	0.0739163	2.60428	0.00920676	0.0918559	NA	NA	0.405595
FBgn0039767	251.195	-0.193785	0.074731	-2.5931	0.0095114	0.093817	3R	CG2218	0.405708
FBgn0052756	115.26	0.253649	0.115859	2.18928	0.0285762	0.212701	X	CG32756	0.405851
FBgn0265184	29.7342	0.367006	0.213598	1.71821	0.0857589	0.432977	2R	CG44249	0.405983
FBgn0033303	13.6512	-0.460173	0.312618	-1.472	0.141022	0.566496	2R	Cyp6a15Psi	0.405998
FBgn0001994	1255.87	0.132475	0.040622	3.26115	0.00110961	0.0161143	2L	crp	0.406032
FBgn0037239	786.549	-0.15988	0.0548674	-2.91394	0.00356899	0.0425263	3R	Sfxn1-3	0.406163
FBgn0086856	46.6028	0.326005	0.175398	1.85866	0.0630748	0.357836	2L	CG11555	0.406207
FBgn0035959	1465.06	0.144738	0.0468325	3.09055	0.00199784	0.0265845	3L	CG4911	0.406713
FBgn0013773	128.882	-0.233865	0.101686	-2.29987	0.0214558	0.174304	2R	Cyp6a22	0.407199
FBgn0030841	5.57826	-0.600871	0.494418	-1.21531	0.224249	0.698115	X	CG8568	0.407261
FBgn0039223	305.72	0.187384	0.070982	2.63988	0.00829342	0.0848712	3R	CG5805	0.407383
FBgn0265858	1.37604	0.948007	1.09811	0.863305	0.38797	0.837347	2R	lncRNA:CR44647	0.407547
FBgn0266727	3.89917	-0.689399	0.627878	-1.09798	0.272212	0.747173	4	lncRNA:CR45200	0.40778
FBgn0037770	185.313	0.220624	0.09259	2.38281	0.0171812	0.146863	3R	Art4	0.407953
FBgn0085436	6425.49	0.104065	0.0278079	3.74228	0.000182358	0.0033623	2R	Not1	0.40822
FBgn0267326	149.346	-0.430711	0.280962	-1.53298	0.12528	0.534464	2L	Ntl	0.408741
FBgn0035410	126.009	-0.248906	0.112923	-2.2042	0.0275102	0.208199	3L	MnM	0.408866
FBgn0011746	205.042	-0.202002	0.0804369	-2.51131	0.0120286	0.113297	2R	ana	0.409449
FBgn0016036	1.9639	0.828337	0.868633	0.95361	0.340281	0.800269	3L	mei-P22	0.409453
FBgn0000551	5.84988	-0.605053	0.50256	-1.20394	0.228612	0.702577	3L	Edg78E	0.409469
FBgn0085475	4.67424	-0.623813	0.530113	-1.17676	0.239293	0.715469	2R	CG34446	0.409796
FBgn0082993	3.43587	0.688055	0.628543	1.09468	0.273656	0.748014	2R	snoRNA:Psi28S-1936	0.409984
FBgn0033374	33.1326	-0.368305	0.2165	-1.70118	0.0889095	0.442247	2R	Boot	0.410102
FBgn0040553	2.02497	-0.831397	0.877575	-0.94738	0.343445	0.803328	3R	CG14374	0.411257
FBgn0031766	7.81614	-0.520258	0.389364	-1.33617	0.181493	0.633651	2L	CG9117	0.411543
FBgn0052055	35.518	0.34921	0.198668	1.75776	0.0787891	0.411029	3L	CG32055	0.411751
FBgn0001220	1793.16	-0.125531	0.037642	-3.33486	0.000853412	0.0128352	2R	Hsc70-5	0.411875
FBgn0034590	235.194	0.217465	0.0910591	2.38817	0.0169325	0.145359	2R	Magi	0.411917
FBgn0035611	4.03848	0.706755	0.661566	1.06831	0.285382	0.759697	3L	CG13285	0.412212
FBgn0264503	810.971	0.144368	0.0470673	3.06727	0.00216023	0.0283105	X	CG43902	0.412275
FBgn0086077	1.62336	0.789741	0.803672	0.982665	0.325772	0.79004	3L	snoRNA:Me18S-G962	0.412409
FBgn0039915	1012.1	-0.172835	0.0628874	-2.74832	0.00599017	0.0652443	4	Gat	0.412918
FBgn0031117	112.45	0.244041	0.110134	2.21586	0.0267008	0.203713	X	GstT3	0.413054
FBgn0037279	159.936	-0.221472	0.0940256	-2.35544	0.0185007	0.155677	3R	CG1129	0.413268
FBgn0036235	4.27166	0.648237	0.571096	1.13508	0.256344	0.733228	3L	CG6938	0.413787
FBgn0035518	81.3038	-0.265867	0.126943	-2.09437	0.0362269	0.248803	3L	CG15011	0.413899
FBgn0085427	1092.57	0.135549	0.0427082	3.17383	0.0015044	0.0209318	2L	CG34398	0.414377
FBgn0027074	122.716	-0.259512	0.122101	-2.12538	0.0335546	0.236644	2L	Ugt36F1	0.414395
FBgn0085443	1079.75	0.138009	0.0439568	3.13965	0.00169151	0.0230242	X	spri	0.414455
FBgn0284257	2000.71	-0.118552	0.0345322	-3.43308	0.000596765	0.00955163	2R	Ttd14	0.41473
FBgn0030006	54.0939	0.309962	0.16394	1.89071	0.0586636	0.343697	X	CG17982	0.415185
FBgn0036117	39.9402	-0.324754	0.177179	-1.83292	0.0668149	0.3725	3L	CG6321	0.415311
FBgn0037669	25.0186	-0.375678	0.2262	-1.66082	0.0967491	0.465551	3R	Ibf2	0.415844
FBgn0033579	78.5423	0.27032	0.130923	2.06472	0.038949	0.260677	2R	CG13229	0.415894
FBgn0050083	81.4032	-0.291747	0.148503	-1.96459	0.0494622	0.307849	2R	CG30083	0.415966
FBgn0038826	7806.57	-0.139914	0.0450426	-3.10625	0.00189477	0.0253735	3R	Syp	0.416
FBgn0022943	58.3169	-0.303174	0.15828	-1.91543	0.0554377	0.332567	3R	Cbp20	0.416059
FBgn0024361	3.97673	-0.654586	0.583809	-1.12123	0.262189	0.738633	X	Tsp2A	0.416325
FBgn0029095	333.678	0.186699	0.0716608	2.60531	0.0091791	0.091661	2L	aru	0.416541
FBgn0053483	3.32374	0.70537	0.665207	1.06038	0.288973	0.761176	3R	CG33483	0.416586
FBgn0039879	8.90285	0.520729	0.394233	1.32086	0.186547	0.643532	3R	Ir100a	0.417137
FBgn0086370	578.661	0.159188	0.0555267	2.86688	0.00414545	0.0482239	3R	sra	0.417586
FBgn0267242	14.7857	-0.472208	0.33413	-1.41325	0.157583	0.599672	3L	asRNA:CR45682	0.417885
FBgn0040794	1.4945	0.863227	0.952054	0.9067	0.364566	0.821273	3L	CG13056	0.418517
FBgn0004606	507.558	0.17117	0.0625425	2.73686	0.00620291	0.0673016	3R	zfh1	0.418946
FBgn0039316	122.888	-0.237004	0.10612	-2.23337	0.0255247	0.19687	3R	CG11893	0.419221
FBgn0002183	357.019	0.175174	0.0649535	2.69691	0.00699864	0.0746744	3L	dre4	0.419279
FBgn0024994	87.8992	-0.263598	0.126387	-2.08564	0.037011	0.252804	X	Ugalt	0.419387
FBgn0030137	23.6369	-0.407157	0.260918	-1.56048	0.118646	0.519287	X	CG15317	0.419832
FBgn0052111	48.0221	0.312977	0.168015	1.8628	0.062491	0.355956	3L	lncRNA:CR32111	0.419873
FBgn0052436	4.83429	0.714918	0.685853	1.04238	0.297237	0.767334	3L	CG32436	0.42006
FBgn0039844	1149.11	0.128404	0.0395778	3.24436	0.00117717	0.0168568	3R	CG1607	0.420613
FBgn0050496	55.0217	-0.30174	0.158484	-1.90392	0.0569206	0.337042	2R	CG30496	0.421129
FBgn0035040	8.85854	-0.505217	0.37754	-1.33818	0.180838	0.632735	2R	CG4741	0.421473
FBgn0032538	48.7431	-0.321945	0.176628	-1.82273	0.0683446	0.377669	2L	Vajk2	0.42154
FBgn0036728	757.562	-0.184567	0.0709552	-2.60117	0.00929054	0.0921527	3L	UQCR-Q	0.421665
FBgn0040308	72.5011	-0.275776	0.136777	-2.01624	0.0437747	0.284699	3L	Jafrac2	0.421971
FBgn0052086	1.85487	0.888363	1.00909	0.880362	0.378663	0.832425	3L	CG32086	0.422023
FBgn0025644	4.51232	0.619496	0.536864	1.15392	0.248535	0.724294	X	CG14424	0.422129
FBgn0030695	104.337	-0.244234	0.112063	-2.17944	0.0292993	0.215765	X	PGRP-LE	0.422236
FBgn0003227	20.1973	-0.39816	0.252432	-1.5773	0.114727	0.51149	3R	rec	0.422277
FBgn0038418	102.596	-0.245109	0.112741	-2.17409	0.0296983	0.217466	3R	pad	0.422331
FBgn0026873	58.1212	0.293849	0.152048	1.93261	0.0532847	0.323731	X	MED18	0.422487
FBgn0011280	5676.88	-0.179869	0.0681668	-2.63866	0.00832336	0.0849962	X	Obp19d	0.422596
FBgn0052150	17.6859	0.41976	0.276211	1.51971	0.128585	0.540996	3L	meru	0.42274
FBgn0037415	11.8321	0.476251	0.342644	1.38993	0.16455	0.609152	3R	Osi8	0.423409
FBgn0264823	24.2807	0.38536	0.239542	1.60874	0.107674	0.492297	4	asRNA:CR44031	0.423656
FBgn0039869	81.1071	-0.285234	0.145127	-1.96542	0.0493662	0.307421	3R	CG1890	0.423956
FBgn0265847	2.23366	0.791067	0.825768	0.957978	0.338074	0.796802	2R	lncRNA:CR44636	0.42405
FBgn0086661	574.789	-0.221608	0.0959729	-2.30907	0.0209399	0.171221	3L	snoRNA:Psi28S-2566	0.424536
FBgn0029596	1.88132	0.808863	0.859943	0.940601	0.346909	0.806953	X	CG14054	0.424715
FBgn0086038	2.94716	0.699549	0.666982	1.04883	0.294258	0.765849	2L	snoRNA:Me28S-C1237	0.424961
FBgn0043575	19.0039	0.509196	0.38528	1.32163	0.186293	0.643048	2R	PGRP-SC2	0.424998
FBgn0030731	996.846	-0.137855	0.0447233	-3.0824	0.00205341	0.0271637	X	Mfe2	0.4261
FBgn0033412	1.94523	0.786643	0.821429	0.957652	0.338238	0.796802	2R	CG13955	0.426252
FBgn0028467	405.13	-0.165158	0.0598336	-2.7603	0.0057749	0.0635746	2L	Ube4A	0.426875
FBgn0082986	29.7525	-0.383544	0.239155	-1.60375	0.10877	0.495101	3R	snoRNA:Psi28S-2562	0.42703
FBgn0284408	6354.28	-0.116072	0.0340775	-3.40612	0.000658939	0.0103127	X	trol	0.427324
FBgn0014869	1455.32	-0.13557	0.0436403	-3.10653	0.00189299	0.0253735	3R	Pglym78	0.427429
FBgn0267087	3.60474	0.679766	0.637831	1.06575	0.286538	0.759697	X	lncRNA:CR45531	0.427574
FBgn0267304	2.07803	0.74695	0.752207	0.993011	0.320705	0.787394	3L	lncRNA:CR45740	0.427647
FBgn0035429	3.49203	0.684233	0.645669	1.05973	0.289268	0.761176	3L	CG12017	0.427961
FBgn0267987	8.32603	-0.630838	0.560945	-1.1246	0.260759	0.736857	2L	lncRNA:CR46254	0.428293
FBgn0051404	2.19151	-0.7963	0.843462	-0.944085	0.345126	0.805542	3R	CG31404	0.428639
FBgn0039818	43.782	0.353	0.208722	1.69125	0.09079	0.447564	3R	CG11318	0.428733
FBgn0034573	333.89	0.176518	0.0668752	2.63951	0.00830249	0.0848712	2R	Sou	0.429242
FBgn0082994	26.5715	-0.369697	0.225761	-1.63756	0.101513	0.478278	3L	snoRNA:Psi28S-1837c	0.429254
FBgn0039830	7118.52	-0.144914	0.0487387	-2.97329	0.00294627	0.0362945	3R	ATPsynC	0.429795
FBgn0082974	76.7297	-0.4079	0.266823	-1.52873	0.126332	0.537328	3R	snoRNA:Psi28S-3305c	0.430039
FBgn0062517	9.40748	-0.496002	0.372227	-1.33253	0.182687	0.635984	3L	CG16984	0.430334
FBgn0262900	55.754	-0.319364	0.177179	-1.80249	0.071468	0.386998	X	CG43255	0.430571
FBgn0035374	87.1261	-0.268145	0.132673	-2.02109	0.04327	0.282393	3L	mRpS35	0.430824
FBgn0267513	74.3582	-0.475813	0.347565	-1.36899	0.171003	0.619273	X	28SrRNA-Psi:CR45853	0.431571
FBgn0034480	98.4384	0.273298	0.137128	1.99302	0.0462598	0.294669	2R	CG16898	0.43172
FBgn0259168	713.589	0.153457	0.0536274	2.86154	0.00421593	0.0488926	X	mnb	0.43204
FBgn0030306	176.163	-0.214538	0.0923125	-2.32404	0.0201232	0.166596	X	Spase25	0.432591
FBgn0033566	59.4493	-0.299929	0.160265	-1.87146	0.061282	0.35266	2R	CG18004	0.432799
FBgn0051861	7.07821	-0.535838	0.427018	-1.25484	0.209537	0.678964	2L	CG31861	0.432819
FBgn0262109	25215.5	0.103826	0.0288248	3.60198	0.000315805	0.00546778	3L	lncRNA:CR42862	0.433059
FBgn0065058	14.7055	-0.486543	0.362189	-1.34334	0.179162	0.630196	3L	snoRNA:684	0.433184
FBgn0032590	220.224	0.200586	0.0828241	2.42183	0.0154427	0.136031	2L	CG4631	0.433195
FBgn0031548	12.8636	-0.482438	0.357409	-1.34982	0.177074	0.628136	2L	CG8852	0.433791
FBgn0038744	229.642	0.196416	0.0801485	2.45066	0.0142596	0.129137	3R	CG4733	0.433946
FBgn0259992	61.6556	0.284971	0.147603	1.93066	0.0535249	0.324369	3R	CG42489	0.434186
FBgn0051216	42.894	0.32214	0.180975	1.78003	0.0750716	0.399705	3R	Naam	0.434256
FBgn0024997	74.1907	-0.284898	0.147631	-1.92979	0.0536331	0.32485	X	CG2681	0.434529
FBgn0013689	8.22035	0.516919	0.403142	1.28223	0.199763	0.665522	MT	trnA	0.434933
FBgn0032202	152.484	0.230921	0.104859	2.20221	0.0276502	0.208839	2L	REPTOR-BP	0.436672
FBgn0016034	12.3676	0.451519	0.321314	1.40523	0.159954	0.60343	3L	mael	0.437108
FBgn0029837	428.568	-0.192587	0.0780746	-2.46671	0.0136361	0.125098	X	Tsp5D	0.437286
FBgn0052512	187.302	0.253364	0.122262	2.0723	0.0382374	0.257902	X	CG32512	0.437374
FBgn0034748	70.1603	-0.275719	0.140639	-1.96047	0.0499408	0.309974	2R	CG17807	0.437663
FBgn0039205	71.816	-0.268772	0.1349	-1.99238	0.046329	0.294782	3R	CG13623	0.437944
FBgn0051098	108.672	-0.239789	0.111807	-2.14467	0.0319792	0.229648	3R	CG31098	0.438009
FBgn0001208	4245.12	0.114268	0.0338212	3.37858	0.000728621	0.0112013	3L	Hn	0.438012
FBgn0016756	1842.72	0.119366	0.0362566	3.29225	0.000993903	0.0146031	3L	Usp47	0.438112
FBgn0032595	50.9325	0.315697	0.17624	1.79129	0.0732475	0.393771	2L	CG17996	0.438146
FBgn0036279	1052.74	-0.134464	0.0438431	-3.06693	0.00216268	0.0283105	3L	Ncc69	0.438181
FBgn0027521	9.03585	0.509772	0.396575	1.28544	0.19864	0.663545	X	CG3679	0.438707
FBgn0040291	3.67296	-0.654007	0.61011	-1.07195	0.283743	0.759226	3L	Roc1b	0.438742
FBgn0032596	168.151	-0.211028	0.0908678	-2.32236	0.0202135	0.167098	2L	Prosbeta4	0.438978
FBgn0266020	5.48083	0.614211	0.547416	1.12202	0.261855	0.738508	2L	lncRNA:CR44785	0.439103
FBgn0038224	908.834	-0.144453	0.04925	-2.93305	0.00335648	0.0405075	3R	ATPsynE	0.439144
FBgn0025878	336.571	-0.170904	0.0645845	-2.64621	0.00813986	0.0838814	2R	wrapper	0.439456
FBgn0004898	2.99186	-0.686738	0.666597	-1.03021	0.30291	0.771783	3R	fd96Cb	0.44035
FBgn0083008	36.7654	-0.368189	0.229003	-1.60779	0.107881	0.492845	X	snoRNA:Psi28S-1135e	0.440495
FBgn0086608	3.26322	0.699987	0.689547	1.01514	0.310039	0.776923	3R	CG34112	0.440554
FBgn0035537	17.3155	-0.4143	0.279589	-1.48182	0.138389	0.56051	3L	CG11342	0.440716
FBgn0040396	65.0305	-0.283128	0.148047	-1.91242	0.0558222	0.333903	X	CG3939	0.441759
FBgn0026090	152.745	0.218819	0.0969187	2.25775	0.023961	0.188679	X	Lamtor5	0.441983
FBgn0040502	8234.89	0.376113	0.238127	1.57946	0.11423	0.510079	2R	CG8343	0.4422
FBgn0031999	125.239	-0.227148	0.103078	-2.20365	0.027549	0.208294	2L	CG8419	0.442255
FBgn0034821	3.21119	0.689016	0.673635	1.02283	0.306387	0.775592	2R	CG9876	0.442621
FBgn0036552	8.26266	-0.536404	0.436425	-1.22909	0.219039	0.692276	3L	CG17028	0.442847
FBgn0052251	5.20242	-0.599449	0.529263	-1.13261	0.257377	0.734264	3L	Claspin	0.443269
FBgn0042627	68.7049	-0.328847	0.190512	-1.72612	0.0843261	0.428041	2L	FASN2	0.44341
FBgn0000147	14.0005	0.441826	0.313699	1.40844	0.159001	0.601462	3R	aurA	0.443769
FBgn0085371	1.80669	-0.837178	0.953278	-0.87821	0.37983	0.833042	3L	CG34342	0.444674
FBgn0034687	27.2977	-0.352871	0.215114	-1.64039	0.100925	0.477457	2R	CG11475	0.445184
FBgn0030202	3.80608	0.649511	0.611236	1.06262	0.287955	0.760529	X	CG12640	0.445478
FBgn0263466	47.527	-0.308901	0.172353	-1.79225	0.0730925	0.3935	2R	snoRNA:lola-a	0.445707
FBgn0008651	41.8949	0.324319	0.187039	1.73397	0.0829233	0.42378	3R	lbl	0.44597
FBgn0035947	225.413	-0.188388	0.0766243	-2.4586	0.0139482	0.12707	3L	Srp68	0.447146
FBgn0039811	4.5933	-0.628488	0.579947	-1.0837	0.278498	0.752713	3R	CG15550	0.447793
FBgn0051327	1.82373	0.828879	0.944656	0.87744	0.380247	0.833639	3R	CG31327	0.448669
FBgn0259193	1.5577	0.882651	1.05622	0.83567	0.403341	0.846013	3R	Ir94d	0.44869
FBgn0261983	367.867	0.174512	0.067882	2.57082	0.0101459	0.0988659	2L	l(2)gd1	0.448822
FBgn0034629	45.5931	-0.313584	0.1781	-1.76072	0.0782858	0.40992	2R	Acox57D-d	0.44986
FBgn0001325	49.1871	0.302261	0.167637	1.80307	0.071377	0.386998	2R	Kr	0.450273
FBgn0033195	30.496	-0.343945	0.208087	-1.65289	0.0983536	0.46964	2R	CG1360	0.450376
FBgn0038251	106.994	0.245004	0.118448	2.06846	0.0385968	0.259356	3R	Hexim	0.450504
FBgn0004837	158.033	-0.218655	0.0984377	-2.22125	0.0263339	0.201458	2L	Su(H)	0.451479
FBgn0003495	251.458	-0.198941	0.0843936	-2.3573	0.0184083	0.155014	3R	spz	0.451689
FBgn0001269	45.5341	-0.298438	0.164605	-1.81305	0.0698242	0.383032	2R	inv	0.451864
FBgn0034948	660.723	-0.139431	0.0475667	-2.93127	0.00337577	0.0406534	2R	PPP1R15	0.45225
FBgn0026441	369.236	0.172504	0.0670975	2.57094	0.0101423	0.0988659	3R	ear	0.452951
FBgn0037149	15.8936	0.408872	0.280096	1.45976	0.144357	0.573662	3L	CG14561	0.453229
FBgn0031777	31.3206	-0.34627	0.211869	-1.63436	0.102184	0.479834	2L	CG9154	0.453919
FBgn0034083	748.088	0.141028	0.0485869	2.9026	0.00370083	0.0437737	2R	lbk	0.454006
FBgn0031217	133.642	-0.220061	0.0999641	-2.2014	0.0277075	0.208992	2L	CG11377	0.45423
FBgn0038235	28.2632	-0.352024	0.218002	-1.61477	0.106359	0.490262	3R	CG8461	0.454361
FBgn0263093	110.24	0.237672	0.113524	2.09358	0.0362974	0.249136	4	CR43361	0.454697
FBgn0039621	2.82611	0.712992	0.733593	0.971917	0.331092	0.793651	3R	CG14518	0.454702
FBgn0086906	17695	0.17385	0.0682266	2.54813	0.0108301	0.104095	3L	sls	0.455324
FBgn0005640	1372	0.128638	0.0420493	3.05923	0.00221909	0.0290153	3L	Eip63E	0.455634
FBgn0013983	108.23	-0.254779	0.127526	-1.99787	0.0457312	0.293433	2R	imd	0.45567
FBgn0000061	2.52651	0.721238	0.750447	0.961079	0.336513	0.796037	2L	al	0.455885
FBgn0031540	12.7428	-0.450965	0.332659	-1.35564	0.175215	0.625794	2L	Pif1	0.455908
FBgn0030955	17.1142	0.419946	0.294741	1.4248	0.154215	0.593507	X	CG6891	0.456096
FBgn0001147	3.99142	0.640992	0.610702	1.0496	0.293902	0.765849	2R	gsb-n	0.456165
FBgn0003257	37.412	-0.322236	0.188754	-1.70717	0.0877896	0.439948	3R	r-l	0.456603
FBgn0266686	11.4309	0.492655	0.387598	1.27105	0.203712	0.669672	3L	lncRNA:CR45176	0.45665
FBgn0010314	72.9562	0.316444	0.183262	1.72673	0.0842165	0.427804	2L	Cks30A	0.457034
FBgn0264385	14.3027	0.432558	0.31065	1.39243	0.163792	0.608984	X	lncRNA:CR43837	0.457231
FBgn0030348	124.536	-0.256787	0.129624	-1.981	0.0475908	0.300417	X	CG10352	0.457515
FBgn0086605	169.85	-0.206963	0.0909726	-2.275	0.0229059	0.182021	3R	CG9853	0.457689
FBgn0031657	42.297	-0.311308	0.178554	-1.7435	0.0812471	0.418129	2L	Polr1C	0.457735
FBgn0038750	8.38352	-0.466327	0.353613	-1.31875	0.187253	0.644589	3R	CG4465	0.45784
FBgn0261547	1465.71	0.13881	0.0477063	2.90968	0.00361801	0.0429291	3L	Exn	0.458238
FBgn0033067	1247.41	0.342432	0.209748	1.63259	0.102555	0.480828	2R	CG11211	0.45848
FBgn0004187	285.283	-0.312591	0.180102	-1.73564	0.0826282	0.422918	3R	snRNA:U1:95Cc	0.458674
FBgn0029824	323.047	0.174969	0.0693955	2.52134	0.011691	0.111055	X	CG3726	0.459127
FBgn0034223	115.576	-0.236484	0.11363	-2.08118	0.0374173	0.254348	2R	Tes	0.459784
FBgn0267562	4.34933	-0.635551	0.606446	-1.04799	0.294642	0.765849	3R	lncRNA:CR45902	0.459949
FBgn0034110	423.293	0.158981	0.0595932	2.66777	0.00763555	0.0797404	2R	Atg9	0.460693
FBgn0002778	209.085	-0.196206	0.0839119	-2.33824	0.0193748	0.161825	3L	mnd	0.461259
FBgn0011754	1129.94	-0.123364	0.0397015	-3.1073	0.00188805	0.0253735	X	PhKgamma	0.461272
FBgn0033134	147.02	0.22857	0.107752	2.12126	0.0338995	0.238778	2R	Tsp42El	0.461367
FBgn0023495	10.5016	0.46354	0.352473	1.31511	0.188474	0.646427	3R	Lip3	0.461371
FBgn0267465	21.5072	0.389903	0.26257	1.48495	0.137557	0.558389	3L	asRNA:CR45815	0.461415
FBgn0029879	6.78751	0.523916	0.435101	1.20412	0.228542	0.702577	X	APC7	0.461479
FBgn0003480	9.35908	0.489376	0.387149	1.26405	0.206212	0.673486	3R	spn-B	0.461787
FBgn0031613	5.22617	0.58394	0.525384	1.11145	0.266373	0.742574	2L	HP6	0.461871
FBgn0031832	42.7465	-0.304924	0.173919	-1.75325	0.0795583	0.413703	2L	CG9596	0.46216
FBgn0015591	214.97	0.208108	0.0925288	2.24911	0.0245053	0.19176	3R	AstA	0.46216
FBgn0038148	7.35572	-0.550257	0.474847	-1.15881	0.246535	0.721464	3R	CG14377	0.462783
FBgn0035695	916.905	-0.141992	0.0498695	-2.84727	0.00440963	0.050722	3L	CG10226	0.46294
FBgn0011300	1177.97	0.130249	0.0434589	2.99707	0.00272587	0.0341384	2R	babo	0.463421
FBgn0030092	46.4964	-0.294756	0.164777	-1.78882	0.0736438	0.395336	X	fh	0.463534
FBgn0010213	391.308	-0.184758	0.0764736	-2.41597	0.0156932	0.137379	2R	Sod2	0.464133
FBgn0036367	2.90939	-0.674591	0.679257	-0.993131	0.320646	0.787394	3L	CG10116	0.464269
FBgn0030357	51.8818	0.287569	0.15837	1.81581	0.0693997	0.381124	X	Sclp	0.464312
FBgn0264467	10.7113	-0.471181	0.364694	-1.29199	0.19636	0.659443	3L	asRNA:CR43875	0.464409
FBgn0015271	20.2937	-0.403241	0.279623	-1.44209	0.149277	0.58317	2L	Orc5	0.464431
FBgn0032428	4.83801	0.585705	0.531028	1.10296	0.270043	0.746638	2L	Fam92	0.464502
FBgn0037363	1274.44	0.126293	0.0414425	3.04741	0.0023082	0.0301107	3R	Atg17	0.464517
FBgn0030343	734.252	-0.140885	0.0493846	-2.85281	0.00433349	0.0500201	X	ATP7	0.464586
FBgn0003660	311.606	-0.205403	0.0910521	-2.25589	0.0240778	0.189202	2R	Syb	0.465135
FBgn0039635	1048.27	-0.142654	0.0504415	-2.8281	0.00468248	0.0534248	3R	Pdhb	0.465248
FBgn0025387	3.54509	0.658095	0.651816	1.00963	0.312671	0.778772	X	Alms1b	0.465285
FBgn0031378	16.1493	-0.438754	0.323426	-1.35658	0.174914	0.625532	2L	CG15362	0.465357
FBgn0267460	9.36167	-0.468263	0.361682	-1.29468	0.19543	0.658705	3L	lncRNA:CR45810	0.465583
FBgn0036415	20.0599	0.386888	0.261264	1.48083	0.138652	0.560971	3L	CG7768	0.465609
FBgn0051803	1.73645	0.836274	0.996348	0.83934	0.401279	0.844467	2L	Rsph9	0.465985
FBgn0030500	7.15377	-0.524849	0.440477	-1.19155	0.233438	0.70905	X	Ndc80	0.466
FBgn0032821	1383.65	0.119771	0.0381888	3.1363	0.00171097	0.0232609	2L	CdGAPr	0.466253
FBgn0011283	8.5232	0.561174	0.495078	1.1335	0.257002	0.734122	2L	Obp28a	0.466522
FBgn0040588	109.327	0.249299	0.125492	1.98657	0.0469704	0.297594	3R	CG13841	0.466539
FBgn0260745	3153.19	-0.1226	0.0396977	-3.08833	0.00201282	0.0266893	3R	mfas	0.46714
FBgn0034970	373.432	0.170902	0.0677456	2.5227	0.0116459	0.11099	2R	yki	0.467203
FBgn0262686	3.64949	0.648168	0.637541	1.01667	0.309311	0.776213	X	CG43156	0.467401
FBgn0039135	345.391	0.172509	0.068862	2.50514	0.0122404	0.115005	3R	CG13603	0.467873
FBgn0037231	389.391	0.16206	0.0622923	2.6016	0.00927896	0.0921527	3R	Vps24	0.468396
FBgn0031298	425.203	0.1627	0.062735	2.59345	0.0095019	0.0938053	2L	Atg4a	0.468802
FBgn0033451	108.205	-0.23618	0.115438	-2.04595	0.0407612	0.269291	2R	Marc	0.469643
FBgn0038365	15.7031	0.414604	0.296309	1.39923	0.161744	0.606554	3R	CG9593	0.46987
FBgn0037730	98.6184	0.239512	0.11822	2.02598	0.0427669	0.279595	3R	CG9444	0.470039
FBgn0032833	1940.45	-0.120377	0.0387548	-3.10612	0.00189559	0.0253735	2L	COX4	0.470222
FBgn0053281	5.57322	-0.590836	0.546175	-1.08177	0.279354	0.754123	2L	CG33281	0.470726
FBgn0266322	20.52	-0.392331	0.270403	-1.45091	0.146804	0.577995	2L	asRNA:CR44987	0.47107
FBgn0264568	7.08907	-0.512593	0.427316	-1.19956	0.230309	0.704857	3L	lncRNA:CR43940	0.471113
FBgn0000150	1719.78	-0.137926	0.0482735	-2.85719	0.00427412	0.0495166	3R	awd	0.471228
FBgn0025807	21.6952	-0.366459	0.241034	-1.52036	0.12842	0.540983	3L	Rad9	0.471358
FBgn0030806	84.1448	-0.255768	0.132098	-1.9362	0.0528436	0.322143	X	CG13001	0.471392
FBgn0264462	23.9001	-0.365934	0.240677	-1.52043	0.128402	0.540983	3L	lncRNA:CR43870	0.471841
FBgn0267089	119.694	-0.227902	0.109321	-2.08471	0.0370959	0.253194	X	lncRNA:CR45533	0.472005
FBgn0033038	174.976	-0.199053	0.0876236	-2.27168	0.0231057	0.183271	2R	CG7791	0.472382
FBgn0036500	77.8261	0.253721	0.130617	1.94249	0.052078	0.318681	3L	CG7275	0.472485
FBgn0259734	572.54	0.152847	0.057098	2.67693	0.00743001	0.0783554	X	Nost	0.472701
FBgn0037371	189.131	-0.19614	0.0856945	-2.28883	0.0220893	0.177406	3R	Sym	0.4734
FBgn0263475	2.25851	-0.776286	0.887775	-0.874417	0.381891	0.834203	X	snoRNA:CG16892-a	0.473659
FBgn0030518	76.3929	-0.265821	0.141484	-1.8788	0.0602718	0.34931	X	CG11134	0.473946
FBgn0011829	59.0227	-0.27845	0.152994	-1.82001	0.0687571	0.378836	2L	Ret	0.474516
FBgn0034646	69.8699	-0.261332	0.137744	-1.89723	0.0577973	0.340566	2R	Rae1	0.474731
FBgn0036471	3.74944	0.603893	0.573376	1.05322	0.292238	0.764613	3L	CG13460	0.475732
FBgn0050101	39.6111	0.346208	0.220989	1.56663	0.117201	0.515796	2R	Vajk4	0.476055
FBgn0261638	4.16908	-0.593052	0.556036	-1.06657	0.286166	0.759697	3R	lncRNA:CR42721	0.476153
FBgn0004567	112.887	0.228736	0.110957	2.06148	0.0392575	0.261809	2L	slp2	0.476848
FBgn0262901	2.83334	-0.675952	0.700485	-0.964977	0.334557	0.794765	2R	lncRNA:CR43256	0.477051
FBgn0032256	70.4559	-0.270942	0.147027	-1.84281	0.0653568	0.366544	2L	RluA-2	0.477543
FBgn0031260	295.138	-0.172885	0.0703107	-2.45888	0.0139373	0.12707	2L	Spp	0.4777
FBgn0051155	39.23	-0.308517	0.182693	-1.68872	0.0912736	0.448478	3R	Polr2G	0.477803
FBgn0033490	16.1636	0.409197	0.294427	1.38981	0.164587	0.609152	2R	CG12917	0.477917
FBgn0035143	12.6095	0.433353	0.324763	1.33437	0.182084	0.634929	3L	Ppm1	0.478009
FBgn0086065	1.59465	0.788149	0.920948	0.855802	0.392107	0.839412	3L	snoRNA:Me28S-G3113a	0.478126
FBgn0028896	4.55447	0.602992	0.575686	1.04743	0.294901	0.765849	2L	CG17329	0.478872
FBgn0262743	1981.78	-0.108287	0.0332213	-3.25957	0.00111581	0.0161627	2L	Fs(2)Ket	0.478952
FBgn0026760	80.733	0.26561	0.142705	1.86126	0.0627079	0.356113	2L	Tehao	0.479244
FBgn0038092	124.742	0.222546	0.106555	2.08855	0.0367486	0.251547	3R	beat-Vb	0.479403
FBgn0035964	421.591	-0.156785	0.0602224	-2.60344	0.00922939	0.0919869	3L	Dhpr	0.479699
FBgn0267309	1.70939	-0.817084	0.986137	-0.82857	0.407348	0.846659	3L	lncRNA:CR45745	0.480075
FBgn0041236	1.40104	0.866476	1.09506	0.791259	0.428793	0.855924	2R	Gr59d	0.480122
FBgn0033207	2.18166	0.739326	0.826579	0.89444	0.371086	0.825905	2R	CG12826	0.480509
FBgn0283535	3141.34	-0.113153	0.035764	-3.16388	0.00155683	0.0214759	3R	Vha26	0.481165
FBgn0031538	731.685	0.172757	0.070671	2.44452	0.0145045	0.130935	2L	CG3246	0.481268
FBgn0266219	2.85633	-0.674971	0.70527	-0.957039	0.338548	0.797031	2L	lncRNA:CR44914	0.481401
FBgn0262160	5732.45	-0.0927011	0.0260781	-3.55475	0.000378335	0.00642942	2L	CG9932	0.481688
FBgn0024294	3.78483	0.663955	0.685861	0.96806	0.333014	0.79387	2R	Spn43Aa	0.481878
FBgn0031195	73.4222	-0.269423	0.146917	-1.83384	0.0666772	0.3721	X	CG17600	0.482117
FBgn0035754	33.5388	-0.333278	0.20986	-1.5881	0.112264	0.5051	3L	MED4	0.482466
FBgn0037554	212.154	0.188013	0.0813641	2.31076	0.020846	0.171088	3R	PolI	0.483007
FBgn0267537	7.99076	-0.496573	0.41478	-1.1972	0.23123	0.706481	3L	lncRNA:CR45877	0.483282
FBgn0267241	7.6814	0.493387	0.410393	1.20223	0.229275	0.703983	3L	lncRNA:CR45681	0.483513
FBgn0083044	7.28827	0.52993	0.464412	1.14108	0.253838	0.730317	3L	snoRNA:Psi18S-1397	0.483567
FBgn0036832	2.0405	0.727558	0.809405	0.89888	0.368717	0.824371	3L	CG18223	0.483887
FBgn0266736	46.8484	-0.292948	0.169621	-1.72707	0.0841544	0.427747	3R	asRNA:CR45209	0.484288
FBgn0267098	3.09472	0.631236	0.631031	1.00033	0.317153	0.7832	X	asRNA:CR45538	0.484377
FBgn0004367	109.253	-0.232864	0.115968	-2.008	0.0446436	0.288287	X	mei-41	0.484817
FBgn0265578	9.60069	0.543266	0.486268	1.11721	0.263903	0.739555	2L	CG44405	0.484942
FBgn0050410	173.642	0.203198	0.0927231	2.19145	0.0284189	0.211809	2R	Rpi	0.485038
FBgn0041713	602.144	-0.142996	0.0524113	-2.72834	0.00636532	0.0689312	2L	yellow-c	0.485238
FBgn0028402	72.148	-0.256239	0.136004	-1.88405	0.059558	0.34707	3L	Polr3E	0.485391
FBgn0036846	118.276	-0.227576	0.111862	-2.03443	0.0419087	0.274621	3L	MESR6	0.485814
FBgn0033461	1.90146	0.828524	1.02512	0.808224	0.418962	0.852735	2R	CG12923	0.486365
FBgn0032222	308.031	-0.172763	0.0713827	-2.42024	0.0155103	0.136413	2L	Cox10	0.486862
FBgn0040828	5.55363	0.540933	0.484904	1.11555	0.264616	0.740557	3L	CG13306	0.487162
FBgn0262961	2.30408	0.775232	0.914408	0.847796	0.396552	0.842375	2R	CG43272	0.488191
FBgn0022702	15.5052	-0.419286	0.313417	-1.33779	0.180966	0.63277	3L	Cht2	0.488338
FBgn0037744	502.917	0.147913	0.0556521	2.65782	0.00786486	0.0817192	NA	NA	0.488366
FBgn0033705	8.50071	0.489774	0.409443	1.1962	0.23162	0.706569	2R	CG13168	0.488521
FBgn0031824	258.461	-0.198239	0.0896191	-2.21202	0.0269654	0.205454	2L	CG9547	0.488568
FBgn0053506	51.0617	-0.280248	0.158842	-1.76432	0.0776775	0.40787	2R	CG33506	0.48866
FBgn0039323	11.4522	-0.429431	0.327005	-1.31322	0.189107	0.647025	3R	CG10559	0.489098
FBgn0010316	117.127	0.218941	0.105702	2.0713	0.0383303	0.258096	2R	dap	0.489643
FBgn0052476	6.55066	-0.570758	0.535279	-1.06628	0.286296	0.759697	3L	mthl14	0.489748
FBgn0052040	6.60714	-0.502008	0.429076	-1.16997	0.242012	0.718295	3L	CG32040	0.490548
FBgn0039305	38.549	0.309777	0.188565	1.64281	0.100422	0.476285	3R	CG11858	0.49067
FBgn0035761	2.68471	0.663771	0.698775	0.949907	0.34216	0.801189	3L	RhoGEF4	0.490721
FBgn0267568	1.51461	-0.814114	1.00388	-0.810971	0.417382	0.851766	3R	asRNA:CR45908	0.490989
FBgn0085390	752.706	0.134136	0.0477631	2.80836	0.00497944	0.056188	2R	Dgk	0.491031
FBgn0037534	568.199	-0.150819	0.0577694	-2.6107	0.00903562	0.0906293	3R	Elovl7	0.491722
FBgn0266684	4.35975	0.592938	0.574548	1.03201	0.302069	0.771299	3L	lncRNA:CR45174	0.491739
FBgn0260487	27.1413	0.334721	0.215394	1.55399	0.120186	0.521295	3R	CG42534	0.492048
FBgn0050423	351.422	-0.170274	0.0703872	-2.41911	0.0155585	0.136612	2R	CG30423	0.492196
FBgn0011726	565.37	-0.144444	0.0539228	-2.67872	0.00739035	0.07801	2R	tsr	0.492199
FBgn0033454	70.4758	0.257351	0.138897	1.85282	0.0639085	0.360933	2R	CG1671	0.492731
FBgn0086032	5.25001	0.564496	0.528621	1.06787	0.285581	0.759697	2L	snoRNA:Me28S-C437	0.492903
FBgn0029737	399.245	0.166242	0.0677862	2.45245	0.0141886	0.128701	X	CG6903	0.492917
FBgn0053552	8.11081	0.480389	0.399796	1.20159	0.229524	0.704556	2L	CG33552	0.493116
[truncated: 9,286 more rows]
