# Supplementary material for: Chameau (HBO1) regulates starvation resistance in Drosophila melanogaster in a temperature-dependent manner
Source: Life Sci Alliance. 2025 Nov 6;9(1):e202503524. doi: 10.26508/lsa.202503524 (PMC12592709; doi:10.26508/lsa.202503524)
Supplement: Supplementary file 9 [file LSA-2025-03524_TableS6.xlsx]

## Sheet: Supplementary_table-6
ID	Description	setSize	enrichmentScore	NES	pvalue	p.adjust	qvalue	rank	leading_edge	core_enrichment
GO:0006629	lipid metabolic process	470	0.395173	1.76409	3.53718e-08	3.4629e-05	2.37178e-05	1237	tags=20%, list=11%, signal=19%	mino/GIIIspla2/bmm/whd/Thor/CG8112/Mcad/CG5966/dob/CROT/Lsd-2/Desat1/Acsl/Pect/CG9389/CG33110/Mtpalpha/yip2/Gk1/AdipoR/CG7461/Lip4/Dolk/nes/Cyp6t3/CG2201/pdgy/Fatp3/Eip75B/puml/eas/bwa/Marf/scu/Pcyt2/Pcyt1/CG3842/CG6472/Cyt-b5-r/Mtpbeta/Mtmr6/shd/SCAP/Jheh1/CG11425/CG18609/LPCAT/fiz/CG3009/Dgk/CG5326/CG1441/foxo/CG6870/CG5191/Sccpdh2/mag/CG12268/CG4830/SNF4Agamma/Pi3K92E/chico/Pis/Fatp1/Akt/Lpin/…
GO:1902531	regulation of intracellular signal transduction	349	0.401245	1.72996	1.00137e-06	0.000490173	0.000335724	1227	tags=23%, list=11%, signal=22%	InR/Lst/Pdk1/Ziz/Atg2/raw/cv-c/par-1/puc/Diap1/trbl/Mkp3/jeb/Gprk2/ALiX/Pvr/PRAS40/Rheb/Csk/slim/sqa/l(2)gl/Usp47/CG7378/CG15547/spri/Exn/sra/mnb/fmt/mio/CG5521/Atg9/Als2/Rala/Mnn1/aru/Gapvd1/krz/kibra/CG5937/Sesn/spi/Pi3K92E/chico/Pde8/Lnk/Akt/stck/Lamtor5/Lpin/ex/Hipk/RalGPS/sNPF-R/Rlip/Alg-2/sty/sigmar/Pak3/crb/Wdr59/CG15611/Pka-C1/Nup44A/Spred/RtGEF/siz/AMPKalpha/pns/put/alpha-Spec/Sac1/Crag/…
GO:0044255	cellular lipid metabolic process	360	0.402937	1.74472	1.65658e-06	0.000540597	0.00037026	795	tags=15%, list=7%, signal=15%	mino/GIIIspla2/bmm/whd/Thor/Mcad/dob/CROT/Desat1/Acsl/Pect/CG9389/CG33110/Mtpalpha/yip2/Gk1/AdipoR/CG7461/Dolk/nes/CG2201/pdgy/Fatp3/puml/eas/bwa/scu/Pcyt2/Pcyt1/CG3842/Mtpbeta/Mtmr6/Jheh1/CG11425/CG18609/LPCAT/CG3009/Dgk/CG5326/foxo/CG5191/Sccpdh2/CG4830/Pi3K92E/chico/Pis/Fatp1/Akt/Lpin/AstA/INPP5E/fwd/CG4598/CG17646/Pi3K59F
GO:0006914	autophagy	200	0.457542	1.84636	2.95128e-06	0.000577861	0.000395782	1457	tags=28%, list=13%, signal=24%	bmm/InR/Desat1/daw/Atg2/SREBP/ref(2)P/Ubi-p63E/Myc/CG12384/Lerp/Rheb/Syx17/Mtmr6/sqa/Vps13D/shrb/Atg17/tank/babo/mio/Atg9/foxo/Atg4a/sima/Sesn/Bruce/SNF4Agamma/Pi3K92E/Atg101/Pink1/Rab1/rl/Pi3K59F/hid/sigmar/bchs/Vps4/Rab18/Nup44A/Buffy/AMPKalpha/Atg8a/shi/Atg18b/Smox/Hsc70-4/Rab3-GAP/Aduk/Toll-7/cac/nonC/p47/Pp2A-29B/Ubc6
GO:0061919	process utilizing autophagic mechanism	200	0.457542	1.84636	2.95128e-06	0.000577861	0.000395782	1457	tags=28%, list=13%, signal=24%	bmm/InR/Desat1/daw/Atg2/SREBP/ref(2)P/Ubi-p63E/Myc/CG12384/Lerp/Rheb/Syx17/Mtmr6/sqa/Vps13D/shrb/Atg17/tank/babo/mio/Atg9/foxo/Atg4a/sima/Sesn/Bruce/SNF4Agamma/Pi3K92E/Atg101/Pink1/Rab1/rl/Pi3K59F/hid/sigmar/bchs/Vps4/Rab18/Nup44A/Buffy/AMPKalpha/Atg8a/shi/Atg18b/Smox/Hsc70-4/Rab3-GAP/Aduk/Toll-7/cac/nonC/p47/Pp2A-29B/Ubc6
GO:0055085	transmembrane transport	560	-0.371299	-1.6088	3.73292e-06	0.000609088	0.00041717	1137	tags=22%, list=10%, signal=21%	CG8860/CG14275/CG1358/Mpcp1/st/Ostgamma/hoe1/CG7806/slif/CG2930/ATPsynbeta/VhaPPA1-1/sand/NtR/CG31100/CG6356/tadr/Vha14-1/CG42269/TRAM/CG31106/Mdr65/CG17167/CG15553/CG9399/Ugalt/AIF/CG4607/MFS9/bumpel/Efr/rumpel/ClC-a/CG13907/CG7084/CG5687/ClC-b/VhaSFD/mnd/Hsp60A/Ih/Nha1/ATPsynF/Mpcp2/MFS15/ATPsynG/Piezo/kcc/Ctr1B/JYalpha/CG9717/SERCA/Rh50/out/Sec61beta/Gat/ATPsynCF6/kumpel/CG9396/CG10226/ATP7/Sf…
GO:0009991	response to extracellular stimulus	170	0.468977	1.85828	4.79942e-06	0.000671234	0.000459734	1166	tags=26%, list=10%, signal=24%	whd/Thor/InR/Lst/Desat1/sug/Mtpalpha/daw/CG9674/Atg2/SLC5A11/REPTOR/Gdap2/Myc/CG12384/Rheb/Syx17/mthl10/Arc1/Atg17/Kr-h1/mio/Atg9/foxo/Crtc/Sesn/Bruce/SNF4Agamma/Pi3K92E/chico/Slob/Lpin/REPTOR-BP/rl/Pi3K59F/hid/Wdr59/Nup44A/mthl5/Buffy/AMPKalpha/Adgf-A/Atg8a/shi
GO:0042594	response to starvation	149	0.479854	1.88244	7.41724e-06	0.000764979	0.000523941	1117	tags=27%, list=10%, signal=24%	whd/Thor/InR/Lst/Desat1/sug/Mtpalpha/Atg2/REPTOR/Gdap2/Myc/CG12384/Rheb/Syx17/mthl10/Arc1/Atg17/Kr-h1/mio/Atg9/foxo/Crtc/Sesn/Bruce/SNF4Agamma/Pi3K92E/chico/Slob/Lpin/REPTOR-BP/rl/Pi3K59F/hid/Wdr59/Nup44A/mthl5/Buffy/AMPKalpha/Adgf-A/Atg8a
GO:0031667	response to nutrient levels	168	0.470666	1.86394	7.81388e-06	0.000764979	0.000523941	1166	tags=26%, list=10%, signal=24%	whd/Thor/InR/Lst/Desat1/sug/Mtpalpha/daw/CG9674/Atg2/SLC5A11/REPTOR/Gdap2/Myc/CG12384/Rheb/Syx17/mthl10/Arc1/Atg17/Kr-h1/mio/Atg9/foxo/Crtc/Sesn/Bruce/SNF4Agamma/Pi3K92E/chico/Slob/Lpin/REPTOR-BP/rl/Pi3K59F/hid/Wdr59/Nup44A/mthl5/Buffy/AMPKalpha/Adgf-A/Atg8a/shi
GO:0006091	generation of precursor metabolites and energy	215	-0.46848	-1.84526	6.62659e-06	0.000764979	0.000523941	1298	tags=34%, list=12%, signal=31%	ND-B16.6/CG8475/ND-B17.2/UQCR-14/ND-SGDH/AGBE/Hmgcl/ND-B14.5A/ND-24/srl/Eno/fh/PyK/ATPsynbeta/ND-B18/CG5214/Ald1/ND-19/SCOT/AIF/Ogdh/UGP/ND-B15/CG7328/mAcon1/ND-18/ND-B14.7/CG2076/ND-39/Atg3/Gyg/ATPsynF/UQCR-C2/ND-30/Mdh2/Rack1/UQCR-Q/COX5A/ND-42/GlyS/Cyt-c1/cype/ND-13B/COX7A/Pgd/COX4/Pglym78/PhKgamma/ND-MLRQ/Gbs-70E/Gpo1/NP15.6/Zw/sun/CG9485/Pgk/Fdh/Invadolysin/Oscillin/Gapdh1/blw/ATPsynO/Cyt-c-…
GO:0051240	positive regulation of multicellular organismal process	194	0.44506	1.78515	1.98923e-05	0.00177042	0.00121258	1472	tags=28%, list=13%, signal=25%	InR/Desat1/klu/Pdk1/daw/RhoGAP68F/Pka-R1/Myc/Rheb/Ama/babo/RasGAP1/mnb/foxo/zld/yki/spi/Pi3K92E/Pink1/chico/E(spl)mbeta-HLH/Akt/Sirt1/Rab1/rl/Hipk/Actbeta/sNPF-R/Nedd4/Arfip/nudE/bchs/Pak3/dyw/cue/Tmc/5-HT2A/Mad/hzg/BTBD9/step/hh/Orcokinin/Smox/Pak/fz/Nox/sNPF/atl/Pdf/chic/cac/pk/Sec8/Dh31
GO:0046486	glycerolipid metabolic process	147	0.472754	1.84561	2.84917e-05	0.00232445	0.00159204	1228	tags=24%, list=11%, signal=21%	mino/bmm/Thor/dob/Acsl/Pect/CG9389/Gk1/nes/CG2201/pdgy/puml/eas/Pcyt2/Pcyt1/Mtmr6/Dgk/foxo/Pi3K92E/chico/Pis/Akt/Lpin/INPP5E/fwd/CG17646/Pi3K59F/Socs36E/Hsl/CG5608/Sac1/CG9784/CG34384/CG4907/Pi3K68D
GO:0055088	lipid homeostasis	84	0.552763	1.996	5.26513e-05	0.00264431	0.00181112	893	tags=27%, list=8%, signal=25%	bmm/InR/CG8112/Lst/dob/Desat1/AdipoR/LpR1/SREBP/Fatp3/puml/Myc/Rheb/mag/SNF4Agamma/Pi3K92E/chico/Fatp1/Lnk/Akt/Lpin/ftz-f1/cue
GO:0050804	modulation of chemical synaptic transmission	147	0.46804	1.8272	4.10886e-05	0.00264431	0.00181112	1686	tags=30%, list=15%, signal=26%	Thor/cv-c/PGRP-LC/CG9336/jeb/Csk/Mctp/Arc1/Syt4/Exn/Nlg1/Ir25a/CG31675/Dyb/NFAT/Pi3K92E/dysc/chico/clumsy/Akt/Slob/VGlut/rl/CG10339/Pka-C1/Ir76b/atilla/BTBD9/alpha-Spec/Src42A/Toll-6/shi/Fbxl4/Rab3-GAP/CG11155/vlc/Snap25/cac/SLC22A/Nrx-1/KaiR1D/FMRFa/Nlg2/sky
GO:0099177	regulation of trans-synaptic signaling	147	0.46804	1.8272	4.10886e-05	0.00264431	0.00181112	1686	tags=30%, list=15%, signal=26%	Thor/cv-c/PGRP-LC/CG9336/jeb/Csk/Mctp/Arc1/Syt4/Exn/Nlg1/Ir25a/CG31675/Dyb/NFAT/Pi3K92E/dysc/chico/clumsy/Akt/Slob/VGlut/rl/CG10339/Pka-C1/Ir76b/atilla/BTBD9/alpha-Spec/Src42A/Toll-6/shi/Fbxl4/Rab3-GAP/CG11155/vlc/Snap25/cac/SLC22A/Nrx-1/KaiR1D/FMRFa/Nlg2/sky
GO:0051094	positive regulation of developmental process	224	0.407267	1.67706	5.52955e-05	0.00264431	0.00181112	1574	tags=26%, list=14%, signal=23%	InR/Desat1/Gs1/klu/Pdk1/daw/RhoGAP68F/Marf/Myc/Rheb/Ama/orion/babo/RasGAP1/mnb/foxo/zld/yki/spi/Pi3K92E/Pdcd4/Pink1/chico/E(spl)mbeta-HLH/Akt/Rab1/rl/Hipk/Actbeta/sNPF-R/Pi3K59F/Nedd4/hid/Arfip/nudE/bchs/Pak3/Mad/bru1/fzo/hzg/step/hh/Orcokinin/Smox/Pak/fz/dl/sNPF/atl/chic/cac/pk/Sec8/spn-F/DAAM/stau/Imp
GO:0034330	cell junction organization	368	0.367179	1.59513	5.67217e-05	0.00264431	0.00181112	2690	tags=35%, list=24%, signal=28%	Thor/Pdk1/Got2/Act57B/par-1/RhoGAP68F/jeb/Grip/kay/Rheb/Csk/Rab2/scrib/LIMK1/l(2)gl/Dad/Smg6/drpr/mnb/Nlg1/Jra/Nost/Dyb/Neto/unc-104/CG42748/brat/ewg/Pi3K92E/dysc/Magi/Mmp2/Akt/Cont/Cul2/stck/DIP-epsilon/Rab1/drl/CG10339/metro/Nedd4/Syn/Arfip/bchs/Pak3/crb/dpr7/Gli/RtGEF/mesh/Mad/p120ctn/Rab8/sdt/put/alpha-Spec/Sac1/Src42A/shi/Pak/atl/fz2/cac/sinu/Nrx-1/nonC/BOD1/nwk/Sec8/dpr9/Nsf2/stau/Imp/DIP-z…
GO:0048589	developmental growth	361	0.367834	1.59391	5.29756e-05	0.00264431	0.00181112	1712	tags=28%, list=15%, signal=24%	InR/Desat1/path/Pdk1/par-1/RhoGAP68F/Cyp6t3/trbl/Ptpmeg/jeb/kay/Myc/Rheb/Csk/scrib/shd/LIMK1/l(2)gl/Dad/spri/Spn88Eb/Eip63E/babo/Idgf1/mnb/Nlg1/Frl/Jra/foxo/alphaTub85E/kibra/yki/unc-104/brat/ewg/Pi3K92E/dysc/chico/Akt/Cul2/ex/Hipk/Actbeta/sNPF-R/Timp/metro/hid/Syn/Arfip/bchs/crb/rgn/Top3alpha/Pka-C1/RtGEF/Mad/Rab8/pan/alpha-Spec/Rab10/step/Src42A/hh/Toll-6/mle/ft/Smox/Pak/fz/CG15019/sNPF/atl/fz2…
GO:0040007	growth	424	0.356852	1.57685	3.80534e-05	0.00264431	0.00181112	1748	tags=27%, list=16%, signal=24%	Thor/InR/Lk6/Desat1/path/Pdk1/par-1/RhoGAP68F/Cyp6t3/trbl/Ptpmeg/jeb/kay/Myc/Rheb/Csk/scrib/shd/LIMK1/l(2)gl/Dad/Paip2/spri/Spn88Eb/Eip63E/babo/drpr/Idgf1/mnb/Nlg1/Frl/Jra/foxo/alphaTub85E/kibra/yki/unc-104/sima/Sesn/brat/ewg/Pi3K92E/dysc/chico/Lnk/pix/Akt/Cul2/ex/Hipk/Actbeta/sNPF-R/Timp/metro/hid/Syn/Arfip/bchs/crb/rgn/tai/Top3alpha/Pka-C1/RtGEF/Mad/AMPKalpha/Rab8/pan/hfp/alpha-Spec/Rab10/step/…
GO:0007267	cell-cell signaling	477	0.34302	1.52674	5.45899e-05	0.00264431	0.00181112	2171	tags=27%, list=19%, signal=23%	Thor/InR/Lst/Acsl/AdipoR/cv-c/tws/Diap1/Pka-R1/PGRP-LC/CG9336/jeb/Grip/Syx17/Csk/Sulf1/Usp47/Mctp/Arc1/Syt4/Eip63E/Smg6/Exn/Nlg1/Ir25a/Esyt2/CG31675/Dyb/Neto/rogdi/NFAT/unc-104/ewg/Pi3K92E/Pink1/dysc/chico/Mmp2/clumsy/mam/Akt/Slob/Sirt1/VGlut/Rab1/rl/Hipk/drl/CG10339/Rph/Syn/Pka-C1/Ir76b/gish/5-HT2A/Sytalpha/VAChT/pan/atilla/BTBD9/Glut1/alpha-Spec/Src42A/Apc2/hh/CG3526/Toll-6/shi/fz/Fbxl4/nAChRbe…
GO:0007552	metamorphosis	456	0.339797	1.51219	5.52388e-05	0.00264431	0.00181112	1736	tags=27%, list=15%, signal=24%	IP3K2/daw/Atg2/Dr/cv-c/par-1/RhoGAP68F/puc/Diap1/unk/Myo31DF/cv-2/Ubi-p63E/Mkp3/Gprk2/vri/Gclc/Pcyt1/Pkn/Pvr/Drak/kay/scrib/mew/sqa/LIMK1/Dif/Stim/l(2)gl/Dad/tnc/Eip63E/Atg17/Kr-h1/babo/drpr/RasGAP1/Exn/emc/Trf2/mwh/Jra/Nost/Atg9/Mnn1/l(2)gd1/sd/ewg/spi/Pi3K92E/Atg101/Mmp2/mam/stck/Lpin/rl/Hipk/Actbeta/Septin5/ash2/Timp/Pi3K59F/dap/Nedd4/hid/Cyp18a1/sty/Socs36E/hdc/ftz-f1/Gli/Pka-C1/Moe/corto/Mad…
GO:0002165	instar larval or pupal development	535	0.330369	1.49478	6.1077e-05	0.00271793	0.00186153	1673	tags=26%, list=15%, signal=23%	IP3K2/daw/Atg2/Dr/cv-c/par-1/RhoGAP68F/Cyp6t3/puc/Eip75B/Diap1/unk/Myo31DF/cv-2/Marf/Ubi-p63E/Mkp3/Gprk2/Blimp-1/vri/Gclc/scu/Ude/Pcyt1/Pkn/Pvr/Drak/kay/scrib/shd/mew/sqa/LIMK1/Dif/Stim/l(2)gl/Dad/tnc/Eip63E/Atg17/fiz/babo/amon/drpr/RasGAP1/Exn/emc/Trf2/mwh/Jra/Nost/Atg9/Mnn1/l(2)gd1/sd/ewg/spi/Pi3K92E/Atg101/Mmp2/mam/stck/Lpin/AstA/rl/Hipk/Actbeta/Septin5/ash2/Timp/Pi3K59F/dap/Nedd4/hid/Cyp18a1/…
GO:0015980	energy derivation by oxidation of organic compounds	174	-0.457084	-1.75151	8.23019e-05	0.0035032	0.00239937	1598	tags=34%, list=14%, signal=30%	SdhB/ND-MWFE/COX5B/ND-B22/ND-B16.6/CG8475/ND-B17.2/UQCR-14/ND-SGDH/AGBE/ND-B14.5A/ND-24/srl/fh/ATPsynbeta/ND-B18/CG5214/ND-19/AIF/Ogdh/UGP/ND-B15/CG7328/mAcon1/ND-18/ND-B14.7/CG2076/ND-39/Atg3/Gyg/ATPsynF/UQCR-C2/ND-30/Mdh2/Rack1/UQCR-Q/COX5A/ND-42/GlyS/Cyt-c1/cype/ND-13B/COX7A/COX4/PhKgamma/Gbs-70E/Gpo1/NP15.6/sun/CG9485/ATPsynO/Cyt-c-p/kdn/CG1544/GlyP/ATPCL/AkhR/FASN1/aralar1/Gbs-76A
GO:0010506	regulation of autophagy	116	0.483044	1.82283	0.00011721	0.00478118	0.00327468	1295	tags=28%, list=12%, signal=25%	InR/Desat1/daw/Atg2/SREBP/Myc/CG12384/Lerp/Rheb/Syx17/Mtmr6/babo/mio/foxo/Atg4a/sima/Sesn/Bruce/Pi3K92E/Atg101/Pink1/rl/Pi3K59F/hid/sigmar/Nup44A/Buffy/AMPKalpha/Atg8a/shi/Smox/Aduk/Toll-7
GO:0006644	phospholipid metabolic process	143	0.446675	1.74204	0.000146527	0.00573801	0.00393001	1228	tags=20%, list=11%, signal=18%	mino/GIIIspla2/Acsl/Pect/CG9389/Dolk/nes/CG2201/puml/eas/Pcyt2/Pcyt1/Mtmr6/CG11425/LPCAT/CG3009/Pi3K92E/Pis/INPP5E/fwd/Pi3K59F/Socs36E/sPLA2/CG5608/Sac1/CG9784/CG4907/Ack/Pi3K68D
GO:0048707	instar larval or pupal morphogenesis	439	0.342202	1.51161	0.000152635	0.00574729	0.00393638	1736	tags=27%, list=15%, signal=24%	IP3K2/daw/Atg2/Dr/cv-c/par-1/RhoGAP68F/puc/Diap1/unk/Myo31DF/cv-2/Ubi-p63E/Mkp3/Gprk2/vri/Gclc/Pcyt1/Pkn/Pvr/Drak/kay/scrib/mew/sqa/LIMK1/Dif/Stim/l(2)gl/Dad/tnc/Atg17/babo/drpr/RasGAP1/Exn/emc/Trf2/mwh/Jra/Nost/Atg9/Mnn1/l(2)gd1/sd/ewg/spi/Atg101/Mmp2/mam/stck/Lpin/rl/Hipk/Actbeta/Septin5/ash2/Timp/Pi3K59F/dap/Nedd4/hid/Cyp18a1/sty/Socs36E/hdc/ftz-f1/Gli/Pka-C1/Moe/corto/Mad/Utx/bs/pan/peng/put/…
GO:0045595	regulation of cell differentiation	260	0.388727	1.62528	0.000158562	0.00574935	0.00393779	1509	tags=24%, list=13%, signal=21%	InR/h/klu/daw/par-1/tws/unk/cher/Myc/Rheb/Ama/cact/l(2)gl/Usp47/orion/Kr-h1/babo/RasGAP1/mnb/Dab/zfh1/zld/kibra/yki/brat/sd/spi/Pi3K92E/Pdcd4/E(spl)mbeta-HLH/sv/Rab1/ex/rl/Actbeta/Nedd4/sty/Socs36E/hdc/nudE/nub/Mad/Kr/bru1/lbl/Src42A/Apc2/hh/Orcokinin/Smox/fz/dl/atl/Sema2b/chic/Mer/pk/Apc/chn/spn-F/DAAM/ed/aurA
GO:0005975	carbohydrate metabolic process	216	-0.424562	-1.67633	0.000165779	0.00579634	0.00396997	1274	tags=28%, list=11%, signal=26%	AGBE/CG3792/alpha-Man-IIa/Mal-A7/CG6650/nst/GNBP1/Eno/Gal/alpha-Man-Ia/PyK/CG13937/Ald1/CG33080/Gale/UGP/CG7328/Gabat/Pmm2/Atg3/Gyg/serp/fdl/Rack1/LManII/CG3597/GlyS/betaGlu/Treh/CG9701/Pgd/Pglym78/PhKgamma/Gnmt/CG8460/Gbs-70E/Zw/Idgf6/CG3609/CG9485/Pgk/Oscillin/Gapdh1/CG11594/CG16965/CG7322/Gpdh1/PCB/Tps1/regucalcin/CG7997/Gapdh2/kdn/GlyP/CG15117/AkhR/CG5171/Idgf4/FASN1/tobi/Gbs-76A
GO:0016236	macroautophagy	102	0.498472	1.84973	0.000172624	0.00582755	0.00399135	1450	tags=29%, list=13%, signal=26%	bmm/Atg2/ref(2)P/Rheb/Syx17/Mtmr6/Vps13D/Atg17/tank/Atg9/foxo/Sesn/Bruce/Atg101/Rab1/rl/Pi3K59F/hid/bchs/Vps4/Rab18/Buffy/AMPKalpha/Atg8a/Atg18b/Rab3-GAP/Aduk/cac/nonC/p47
GO:0009886	post-embryonic animal morphogenesis	453	0.328282	1.45643	0.000213427	0.00696483	0.00477028	1736	tags=26%, list=15%, signal=23%	IP3K2/daw/Atg2/Dr/cv-c/par-1/RhoGAP68F/puc/Diap1/unk/Myo31DF/cv-2/Ubi-p63E/Mkp3/Gprk2/vri/Gclc/Pcyt1/Pkn/Pvr/Drak/kay/scrib/mew/sqa/LIMK1/Dif/Stim/l(2)gl/Dad/tnc/Atg17/babo/drpr/RasGAP1/Exn/emc/Trf2/mwh/Jra/Nost/Atg9/Mnn1/l(2)gd1/sd/ewg/spi/Atg101/Mmp2/mam/stck/Lpin/rl/Hipk/Actbeta/Septin5/ash2/Timp/Pi3K59F/dap/Nedd4/hid/Cyp18a1/sty/Socs36E/hdc/ftz-f1/Gli/Pka-C1/Moe/corto/Mad/Utx/bs/pan/peng/put/…
GO:0042127	regulation of cell population proliferation	347	0.35611	1.53589	0.000235002	0.00742152	0.00508307	2053	tags=31%, list=18%, signal=26%	InR/Adgf-D/klu/daw/Xrp1/cv-c/tws/Mkp3/Rheb/Csk/Ama/Nurf-38/scrib/LIMK1/Dif/l(2)gl/Idgf2/Kr-h1/babo/Jra/dia/foxo/Rala/Mnn1/zld/kibra/sls/yki/unc-104/brat/sd/spi/Pi3K92E/chico/Lnk/Mmp2/CG1572/E(spl)mbeta-HLH/Akt/Rab1/ex/rl/Dref/RalGPS/Actbeta/GMF/Nedd4/CG6770/nudE/Pak3/crb/dom/Myb/Moe/nub/Utx/AMPKalpha/Kr/pan/Slik/Adgf-A/hfp/CG10939/fra/Cep97/hh/ft/Smox/Pak/fz/dl/atl/fz2/Sema2b/chic/Mer/Trim9/pk/fr…
GO:0051046	regulation of secretion	92	0.493732	1.80386	0.000302782	0.0080488	0.0055127	2179	tags=36%, list=19%, signal=29%	InR/Lst/AdipoR/l(2)gl/Mctp/Syt4/Exn/Dyb/IA-2/NFAT/unc-104/Akt/Rab1/Rph/Sytalpha/Rab8/Glut1/Rab3-GAP/cac/KaiR1D/Rab26/Erk7/S/sky/7B2/BicD/Rnf11/CG15537/Fam92/jar/wls/PK1-R/Septin4
GO:1903530	regulation of secretion by cell	88	0.495755	1.78796	0.000286422	0.0080488	0.0055127	2368	tags=39%, list=21%, signal=31%	InR/Lst/AdipoR/l(2)gl/Mctp/Syt4/Exn/Dyb/NFAT/unc-104/Akt/Rab1/Rph/Sytalpha/Rab8/Glut1/Rab3-GAP/cac/KaiR1D/Rab26/Erk7/S/sky/7B2/BicD/Rnf11/CG15537/Fam92/jar/wls/PK1-R/Septin4/CASK/Rab3
GO:0050803	regulation of synapse structure or activity	184	0.417391	1.66669	0.000304194	0.0080488	0.0055127	1748	tags=29%, list=16%, signal=25%	Thor/daw/Act57B/RhoGAP68F/Rheb/Rab2/scrib/Dad/babo/drpr/mnb/aru/unc-104/brat/ewg/Pi3K92E/dysc/clumsy/Akt/Cul2/VGlut/Khc-73/Rab1/Actbeta/metro/Nedd4/Arfip/bchs/Pak3/RtGEF/Mad/Rab8/put/alpha-Spec/Src42A/shi/Smox/Pak/atl/Rab3-GAP/CG11155/cac/Nrx-1/nwk/Sec8/KaiR1D/Nsf2/stau/Nlg2/raptor/caz/trio/Strip/Syn1
GO:0055086	nucleobase-containing small molecule metabolic process	217	-0.417049	-1.65097	0.000300714	0.0080488	0.0055127	1183	tags=26%, list=11%, signal=24%	nst/CG5828/CG17896/r-l/Papss/ATPsynbeta/HINT1/Mtap/Ac13E/UGP/Ac76E/CG11158/CG9547/Pmm2/CG12177/CG1129/FarO/ACXD/ATPsynF/ATPsynG/ATPsynCF6/CG5065/CG30427/Pdhb/ATPsyngamma/awd/ATPsynE/pyd3/Vha55/ATPsynC/muc/Pgd/Gnmt/Zw/sun/Pdha/ATPsynD/ATPsynB/Adk2/CG31183/Vha68-2/blw/ATPsynO/NT5E-2/Acsx3/ATPsyndelta/Gpdh1/Paics/DhpD/CG8080/Hmgs/ATPCL/Idh/CG17224/Men/CG16758/Prat2
GO:0050808	synapse organization	300	0.371727	1.57955	0.000267518	0.0080488	0.0055127	2690	tags=35%, list=24%, signal=27%	Thor/Pdk1/Got2/Act57B/par-1/RhoGAP68F/jeb/Grip/kay/Rheb/Rab2/LIMK1/Dad/Smg6/drpr/mnb/Nlg1/Jra/Dyb/Neto/unc-104/brat/ewg/Pi3K92E/dysc/Akt/Cul2/DIP-epsilon/Rab1/drl/CG10339/metro/Nedd4/Syn/Arfip/bchs/Pak3/dpr7/RtGEF/Mad/p120ctn/Rab8/put/alpha-Spec/Sac1/Src42A/Pak/atl/fz2/cac/Nrx-1/nonC/BOD1/nwk/Sec8/dpr9/Nsf2/stau/Imp/DIP-zeta/Nrg/Nlg2/raptor/caz/trio/Strip/Syn1/Efhc1.1/Upf2/Exo70/Arl8/Lar/lbm/Spn/…
GO:0006082	organic acid metabolic process	330	-0.375541	-1.5554	0.000276905	0.0080488	0.0055127	1157	tags=26%, list=10%, signal=24%	CG16904/AsnRS/CG17896/FASN2/Eno/CG7560/Acox57D-d/Papss/PyK/CG11134/GluProRS/CG31523/Mtap/Ald1/Ogdh/Had2/Hacl/CG9547/GlyRS/Gabat/yellow-f2/CG1440/Gnpat/Ass/Men-b/D2hgdh/CG6733/CG8199/Mdh2/Argl/Dhpr/Elovl7/SERCA/Acsf2/Pdhb/CG3961/pyd3/P5cr/CG8839/Gdh/muc/Pgd/CG8630/Mfe2/Pglym78/Gnmt/Abcd3/Tdc1/CG11334/Pdha/CG7920/Baldspot/Pgk/CG3699/MsrA/Mpc1/CG6415/Oscillin/CG7430/Gapdh1/Acsx3/Gip/PCB/aay/regucalc…
GO:0006119	oxidative phosphorylation	107	-0.504294	-1.80943	0.000331885	0.00830945	0.00569122	2828	tags=50%, list=25%, signal=38%	ND-75/ND-15/ND-B14/bsf/COX7AL2/CIA30/levy/ND-ASHI/CG7630/SdhC/COX5BL/COX7CL/COX8/ND-PDSW/dj-1beta/ND-B12/CG11752/ATPsynepsilonL/SdhB/ND-MWFE/COX5B/ND-B22/ND-B16.6/ND-B17.2/UQCR-14/ND-SGDH/ND-B14.5A/ND-24/srl/fh/ATPsynbeta/ND-B18/ND-19/AIF/ND-B15/ND-18/ND-B14.7/CG2076/ND-39/ATPsynF/UQCR-C2/ND-30/UQCR-Q/COX5A/ND-42/Cyt-c1/cype/ND-13B/COX7A/COX4/NP15.6/sun/ATPsynO/Cyt-c-p
GO:0060284	regulation of cell development	161	0.427415	1.68923	0.000348962	0.00830945	0.00569122	1509	tags=26%, list=13%, signal=23%	InR/h/klu/daw/tws/unk/cher/Myc/Rheb/Ama/l(2)gl/orion/Kr-h1/babo/zld/kibra/yki/brat/sd/spi/Pi3K92E/E(spl)mbeta-HLH/Rab1/Actbeta/Nedd4/sty/hdc/nudE/nub/Kr/hh/Orcokinin/Smox/fz/atl/Sema2b/chic/Mer/pk/spn-F/ed/aurA
GO:0098660	inorganic ion transmembrane transport	239	-0.402541	-1.60456	0.000366237	0.00830945	0.00569122	2169	tags=32%, list=19%, signal=27%	ZnT86D/VhaM9.7-b/ppk8/Wnk/CG14401/Dpp10/Zip71B/ATP6AP2/CG34396/Nhe1/ATPsynepsilonL/RyR/NaCP60E/zyd/SecCl/ZnT33D/elm/List/Irk2/Atpalpha/Vha100-2/VhaAC39-1/HisCl1/eag/CG31676/Ntl/CG7781/CG33296/CG14275/Mpcp1/Ostgamma/ATPsynbeta/VhaPPA1-1/sand/Vha14-1/CG17167/ClC-a/ClC-b/VhaSFD/Ih/ATPsynF/Mpcp2/ATPsynG/kcc/Ctr1B/JYalpha/SERCA/Rh50/Gat/ATPsynCF6/ATP7/ATPsynE/Vha55/ATPsynC/CG13795/Ncc69/NKCC/Vha26/ND-…
GO:0043436	oxoacid metabolic process	327	-0.375533	-1.55395	0.000381946	0.00830945	0.00569122	1157	tags=26%, list=10%, signal=24%	CG16904/AsnRS/CG17896/FASN2/Eno/CG7560/Acox57D-d/Papss/PyK/CG11134/GluProRS/CG31523/Mtap/Ald1/Ogdh/Had2/Hacl/CG9547/GlyRS/Gabat/yellow-f2/CG1440/Gnpat/Ass/Men-b/CG6733/CG8199/Mdh2/Argl/Dhpr/Elovl7/SERCA/Acsf2/Pdhb/CG3961/pyd3/P5cr/CG8839/Gdh/muc/Pgd/CG8630/Mfe2/Pglym78/Gnmt/Abcd3/Tdc1/CG11334/Pdha/CG7920/Baldspot/Pgk/CG3699/MsrA/Mpc1/CG6415/Oscillin/CG7430/Gapdh1/Acsx3/Gip/PCB/aay/regucalcin/Gapd…
GO:0019752	carboxylic acid metabolic process	326	-0.375375	-1.55178	0.000340066	0.00830945	0.00569122	775	tags=21%, list=7%, signal=21%	Had2/Hacl/CG9547/GlyRS/Gabat/yellow-f2/CG1440/Gnpat/Ass/Men-b/CG6733/CG8199/Mdh2/Argl/Dhpr/Elovl7/SERCA/Acsf2/Pdhb/CG3961/pyd3/P5cr/CG8839/Gdh/muc/Pgd/CG8630/Mfe2/Pglym78/Gnmt/Abcd3/Tdc1/CG11334/Pdha/CG7920/Baldspot/Pgk/CG3699/MsrA/Mpc1/CG6415/Oscillin/CG7430/Gapdh1/Acsx3/Gip/PCB/aay/regucalcin/Gapdh2/kdn/CG10621/CRAT/Gs2/ATPCL/CG15093/Idh/Oat/CG5618/Gcat/Acbp2/Daao2/CG3999/FASN1/CG31075/ple/ppl/…
GO:0016310	phosphorylation	333	0.354169	1.52039	0.000360387	0.00830945	0.00569122	1704	tags=25%, list=15%, signal=22%	InR/Pfrx/Lk6/Hex-A/Pdk1/Gk1/par-1/Galk/trbl/Pka-R1/Gprk2/CG3534/Pkn/Pvr/PRAS40/Drak/Csk/CG8312/Cdc7/sqa/LIMK1/l(2)efl/l(2)gl/meng/pcs/Eip63E/Atg17/babo/mnb/per/Dgk/Nak/SNF4Agamma/Pi3K92E/Pink1/CG17698/CG3008/Akt/rl/Dref/Hipk/drl/Hexim/sty/sev/Pak3/Pka-C1/gish/AMPKalpha/ASPP/Slik/Ankle2/put/Cks30A/step/Src42A/kek1/CG34384/shi/Ack/Pak/Stlk/S6KL/Aduk/Eph/Mer/niki/Ilk/nonC/CG10376/Nuak/fry/CG42366/au…
GO:0070925	organelle assembly	348	0.34777	1.49856	0.000374266	0.00830945	0.00569122	2877	tags=34%, list=26%, signal=26%	Lsd-2/CG14186/Nap1/Atg2/Wdr62/tws/SREBP/HEATR2/ana1/cher/Nop17l/atk/Edc3/Rab14/l(2)efl/Atg17/larp/sra/Mlp84B/dia/Rcd5/Atg9/sls/Atg101/CG13999/Rab1/Grip91/cal1/Cep135/wupA/Pi3K59F/Nedd4/bchs/Myb/Mzt1/Moe/fest/l(2)41Ab/IFT54/bru1/fzo/Rab7/Cks30A/RpS14a/Atg8a/Cep97/Atg18b/Prm/Aduk/Klp64D/Mer/cdc14/cnn/CG13502/p47/Pp2A-29B/dila/DAAM/CG42366/stau/wdb/CG33158/Actn/LRR/how/CG11975/nod/Rcd2/milt/Act88F/O…
GO:0060429	epithelium development	518	0.317818	1.43216	0.000346998	0.00830945	0.00569122	2288	tags=32%, list=20%, signal=26%	InR/raw/cv-c/kel/par-1/puc/Diap1/Ptpmeg/chas/cher/Mkp3/Gprk2/vri/smash/Pcyt1/Pkn/Pvr/Drak/kay/Rheb/Not1/scrib/shd/sqa/LIMK1/l(2)gl/Dad/spri/Spn88Eb/tnc/Eip63E/tj/emc/Idgf1/mwh/Frl/Dab/Jra/dia/Nost/Rala/spir/kibra/yki/insc/spi/Pi3K92E/chico/Mmp2/pigs/mam/Akt/eIF3b/Cul2/yrt/stck/ex/rl/Hipk/psd/GMF/Cyp18a1/sty/Socs36E/hdc/nudE/crb/fred/tai/jbug/Gli/knk/gish/Moe/corto/Mad/bs/Kr/sdt/Slik/Ptp10D/put/Ra…
GO:0051246	regulation of protein metabolic process	416	0.331292	1.45662	0.000441624	0.00939891	0.0064374	1562	tags=21%, list=14%, signal=19%	Cp1/Thor/Lk6/GAPsec/par-1/Diap1/trbl/Pka-R1/Spn27A/PRAS40/Rheb/Not1/CG8312/l(2)efl/l(2)gl/Usp47/Paip2/CG11275/Spn88Eb/CG4911/pcs/Atg17/larp/fmt/per/Oda/CG3662/PAN2/Sou/krz/brat/UbcE2H/mxt/Pi3K92E/Pink1/Spn55B/CG1724/eIF3b/Cul2/Lamtor5/stv/ex/Timp/Diap2/RnrS/dap/Hexim/Nedd4/sty/Socs36E/bchs/crb/eIF4A/Pka-C1/rb/CG8963/Ndfip/ASPP/spn-E/peng/Slik/Ankle2/bru1/Atg8a/step/kek1/Apc2/hh/shi/mle/orb/Pop2/F…
GO:0022900	electron transport chain	99	-0.505049	-1.79085	0.00055011	0.01122	0.00768466	2589	tags=47%, list=23%, signal=37%	COX7AL2/CIA30/levy/ND-ASHI/CG7630/SdhC/COX5BL/COX7CL/COX8/ND-PDSW/dj-1beta/ND-B12/CG11752/SdhB/ND-MWFE/COX5B/ND-B22/ND-B16.6/ND-B17.2/UQCR-14/ND-SGDH/ND-B14.5A/ND-24/ND-B18/ND-19/AIF/ND-B15/ND-18/ND-B14.7/CG2076/ND-39/UQCR-C2/ND-30/UQCR-Q/COX5A/ND-42/Cyt-c1/cype/ND-13B/COX7A/COX4/Gpo1/NP15.6/Invadolysin/blw/Cyt-c-p/aralar1
GO:0051239	regulation of multicellular organismal process	537	0.314113	1.4203	0.000541385	0.01122	0.00768466	1716	tags=25%, list=15%, signal=22%	InR/Desat1/h/klu/Pdk1/daw/par-1/RhoGAP68F/tws/puc/Diap1/Ptpmeg/Pka-R1/unk/cher/Pvr/Gadd45/kay/Myc/Rheb/Ama/SPR/Nurf-38/Dif/cact/l(2)gl/Dad/spri/babo/RasGAP1/mnb/SelG/per/dia/foxo/zld/kibra/sls/yki/unc-104/insc/brat/sd/ewg/spi/Pi3K92E/Pink1/chico/CG1572/E(spl)mbeta-HLH/Akt/Sirt1/Khc-73/Rab1/ex/rl/Hipk/Actbeta/sNPF-R/Ms/Nedd4/hid/sty/Socs36E/hdc/Arfip/nudE/bchs/Pak3/crb/dom/dyw/cue/tai/Gli/Pka-C1/T…
GO:0006812	monoatomic cation transport	287	-0.377243	-1.52994	0.000568305	0.0113545	0.0077768	1961	tags=28%, list=17%, signal=24%	Zip71B/ATP6AP2/CG34396/Nhe1/homer/ATPsynepsilonL/RyR/Fkbp59/CG6230/NaCP60E/zyd/ZnT33D/elm/List/Irk2/CG7627/Atpalpha/Vha100-2/VhaAC39-1/eag/Atox1/CG31676/Ntl/CG7781/CG33296/Tsf3/CG14275/CG1358/Ostgamma/ATPsynbeta/VhaPPA1-1/sand/Vha14-1/CG17167/bumpel/rumpel/Mco1/CG5687/VhaSFD/Ih/Nha1/ATPsynF/ATPsynG/Piezo/kcc/Ctr1B/JYalpha/SERCA/Gat/ATPsynCF6/kumpel/ATP7/ATPsynE/Vha55/ATPsynC/CG13795/CG4928/Ncc69/…
GO:0007264	small GTPase mediated signal transduction	160	0.405476	1.59924	0.000581987	0.0113953	0.00780475	2635	tags=41%, list=24%, signal=32%	Ziz/cv-c/RhoGAP68F/Rheb/Rab2/Rab14/spri/CdGAPr/Exn/Rgk2/RhoBTB/CG5521/Als2/Rala/aru/Gapvd1/CG5937/Rab1/RalGPS/Rlip/sty/Rab18/CG15611/siz/Rgk1/Rab8/pns/Rab7/Rab10/Crag/step/CG18659/cta/Rgl/Rab30/Rab26/Rab4/RhoGEF2/RhoGAP71E/trio/Strip/Cka/RhoGAPp190/CRMP/CG42674/CG30440/Rab19/Sur-8/RhoL/Miro/RabX1/PlexA/strat/conu/PDZ-GEF/Rep/CG8500/Rab3/CG6607/RhoGEF4/RabX4/sif/Rab35/raskol/drk
GO:0048666	neuron development	599	0.301429	1.36917	0.000636657	0.0122213	0.00837049	1970	tags=27%, list=18%, signal=23%	InR/Acsl/ced-6/path/daw/cv-c/Ptpmeg/ana1/cher/jeb/Gclc/kay/Rheb/Sulf1/mew/LIMK1/Dif/orion/Dad/shrb/Nrt/spri/CdGAPr/Kr-h1/babo/drpr/Nak/Frl/Dab/zfh1/hig/foxo/CG5758/prel/comm3/kibra/yki/unc-104/Pi3K92E/dysc/Mmp2/msps/wb/Akt/Cont/yrt/mbl/Rab1/Dref/tx/drl/ash2/fax/Pph13/Pi3K59F/beat-Ia/Nedd4/hid/klar/sty/hdc/ftz-f1/nudE/bchs/Pak3/Vps4/crb/dom/haf/CG15611/shf/jbug/Gli/Mp/Pka-C1/Moe/GlnRS/nub/beat-Ic/…
GO:0006631	fatty acid metabolic process	112	0.462574	1.74187	0.000677919	0.0122276	0.00837478	759	tags=20%, list=7%, signal=18%	mino/whd/Mcad/CROT/Desat1/Acsl/CG33110/Mtpalpha/yip2/AdipoR/CG7461/pdgy/Fatp3/scu/Mtpbeta/CG18609/CG5326/CG5191/CG4830/Fatp1/Lpin/CG4598
GO:0009117	nucleotide metabolic process	171	-0.429793	-1.63987	0.000692225	0.0122276	0.00837478	783	tags=23%, list=7%, signal=22%	Ac76E/CG9547/FarO/ACXD/ATPsynF/ATPsynG/ATPsynCF6/CG5065/CG30427/Pdhb/ATPsyngamma/awd/ATPsynE/Vha55/ATPsynC/muc/Pgd/Zw/sun/Pdha/ATPsynD/ATPsynB/Adk2/CG31183/Vha68-2/blw/ATPsynO/NT5E-2/Acsx3/ATPsyndelta/Gpdh1/Paics/CG8080/Hmgs/ATPCL/Idh/CG17224/Men/Prat2
GO:0006753	nucleoside phosphate metabolic process	176	-0.426011	-1.6356	0.000653338	0.0122276	0.00837478	783	tags=22%, list=7%, signal=21%	Ac76E/CG9547/FarO/ACXD/ATPsynF/ATPsynG/ATPsynCF6/CG5065/CG30427/Pdhb/ATPsyngamma/awd/ATPsynE/Vha55/ATPsynC/muc/Pgd/Zw/sun/Pdha/ATPsynD/ATPsynB/Adk2/CG31183/Vha68-2/blw/ATPsynO/NT5E-2/Acsx3/ATPsyndelta/Gpdh1/Paics/CG8080/Hmgs/ATPCL/Idh/CG17224/Men/Prat2
GO:0040008	regulation of growth	301	0.356669	1.5149	0.000666222	0.0122276	0.00837478	1748	tags=26%, list=16%, signal=22%	Thor/InR/Lk6/Desat1/path/Pdk1/RhoGAP68F/Cyp6t3/trbl/Myc/Rheb/Csk/scrib/l(2)gl/Dad/Paip2/babo/drpr/mnb/foxo/kibra/yki/unc-104/sima/Sesn/brat/ewg/Pi3K92E/dysc/chico/Lnk/pix/Akt/Cul2/ex/Hipk/Actbeta/sNPF-R/metro/hid/Arfip/bchs/crb/tai/RtGEF/Mad/AMPKalpha/Rab8/hfp/alpha-Spec/step/Src42A/shi/ft/Smox/Pak/fz/sNPF/atl/Sema2b/chic/cac/Mer/pk/nwk/Sec8/Syx7/Nsf2/stau/fkh/mirr/raptor/caz/trio/Strip/bif/Hcf/S…
GO:0048729	tissue morphogenesis	330	0.34548	1.47989	0.000699432	0.0122276	0.00837478	2283	tags=34%, list=20%, signal=28%	raw/cv-c/par-1/puc/chas/cher/Mkp3/jeb/smash/Pcyt1/Pkn/Pvr/Drak/kay/Rheb/scrib/shd/mew/sqa/LIMK1/l(2)gl/Dad/tnc/Eip63E/emc/mwh/Frl/Dab/Jra/Nost/Rala/yki/spi/Mmp2/mam/Akt/Cul2/yrt/stck/rl/Hipk/sty/hdc/crb/fred/jbug/knk/gish/Moe/bs/Kr/sdt/pan/Slik/Ptp10D/put/gol/fog/Sac1/step/Src42A/hh/Toll-6/shi/Ack/ft/Pak/orb/sgl/fz/chic/sinu/dysf/pk/flw/dlt/cta/ed/Rab30/miple1/kug/ct/Nsf2/fkh/RhoGEF2/S/mirr/Shc/C…
GO:0016319	mushroom body development	77	0.504295	1.77415	0.00077587	0.0127835	0.00875555	1817	tags=29%, list=16%, signal=24%	ced-6/LpR1/Ptpmeg/eas/orion/babo/Frl/Dab/drl/Actbeta/ftz-f1/Smox/ab/Eph/LpR2/DAAM/Nrg/vap/toy/trio/RhoGAPp190/dati
GO:0048598	embryonic morphogenesis	214	0.385521	1.57581	0.000778929	0.0127835	0.00875555	1631	tags=27%, list=15%, signal=23%	InR/sr/raw/Dr/cv-c/RhoGAP68F/puc/trbl/jeb/Gprk2/smash/Pkn/Pvr/kay/scrib/shd/Hn/l(2)gl/Dad/tnc/emc/SelG/Dab/Jra/zld/spi/Mmp2/mam/yrt/stck/hid/crb/knk/5-HT2A/Kr/sdt/pan/put/gol/fog/Sac1/step/Dtg/Src42A/Ack/Pak/sgl/chic/sinu/cta/ed/Rab30/ct/fkh/RhoGEF2/S/RhoGAP71E
GO:0051301	cell division	243	0.375806	1.56851	0.000783464	0.0127835	0.00875555	1419	tags=23%, list=13%, signal=20%	InR/klu/Act57B/cv-c/Cdc6/tws/Diap1/eas/cher/ALiX/Pkn/l(2)gl/shrb/Spn88Eb/Idgf1/Nak/zfh1/dia/spir/l(2)gd1/insc/brat/Bruce/chico/msps/mam/Rab1/Dref/Septin5/fwd/Cep135/dap/Pex1/eIF4A/Myb/Act87E/Mad/Mink/Asap/put/hfp/nesd/Apc2/Mrtf/shi/Fim/fz/Act79B/chic/Mer/meru/cdc14/cnn/flw/Sec8
GO:0044248	cellular catabolic process	547	0.304267	1.37975	0.000760251	0.0127835	0.00875555	1295	tags=19%, list=12%, signal=18%	bmm/InR/Cyp6g1/Mcad/Adgf-D/dob/CROT/Agxt/Desat1/Sardh/Mtpalpha/Cyp6w1/yip2/Got2/daw/Atg2/CG7461/Sid/Cyp6t3/SREBP/pdgy/CG11241/bwa/ref(2)P/Ubi-p63E/Ude/Smg5/Myc/CG12384/Lerp/Rheb/Syx17/Not1/Mtpbeta/Mtmr6/GLS/Edc3/sqa/Hn/Jheh1/Daao1/Vps13D/shrb/Atg17/tank/CG4390/Smg6/babo/mio/PAN2/Atg9/foxo/CG5805/T3dh/Atg4a/CG1673/CG5191/fal/sima/Sesn/Bruce/SNF4Agamma/Pi3K92E/Atg101/Pink1/chico/pix/Akt/Lpin/Rab1/r…
GO:0099536	synaptic signaling	311	0.349078	1.49239	0.000801826	0.0128687	0.00881386	2501	tags=32%, list=22%, signal=26%	Thor/Acsl/cv-c/Pka-R1/PGRP-LC/CG9336/jeb/Syx17/Csk/Mctp/Arc1/Syt4/Smg6/Exn/Nlg1/Ir25a/Esyt2/CG31675/Dyb/Neto/rogdi/NFAT/Pi3K92E/Pink1/dysc/chico/clumsy/Akt/Slob/VGlut/rl/CG10339/Rph/Syn/Pka-C1/Ir76b/5-HT2A/Sytalpha/VAChT/atilla/BTBD9/alpha-Spec/Src42A/CG3526/Toll-6/shi/Fbxl4/nAChRbeta2/Hsc70-4/Rab3-GAP/DAT/nAChRalpha1/pHCl-1/CG11155/vlc/Snap25/nAChRalpha4/Sec6/cac/SLC22A/Nrx-1/nonC/nwk/Sec8/KaiR1…
GO:0098662	inorganic cation transmembrane transport	211	-0.399386	-1.57268	0.0009075	0.0143297	0.00981456	2169	tags=33%, list=19%, signal=27%	ZnT86D/VhaM9.7-b/ppk8/Wnk/CG14401/Dpp10/Zip71B/ATP6AP2/CG34396/Nhe1/ATPsynepsilonL/RyR/NaCP60E/zyd/ZnT33D/elm/List/Irk2/Atpalpha/Vha100-2/VhaAC39-1/eag/CG31676/Ntl/CG7781/CG33296/CG14275/Ostgamma/ATPsynbeta/VhaPPA1-1/sand/Vha14-1/CG17167/VhaSFD/Ih/ATPsynF/ATPsynG/kcc/Ctr1B/JYalpha/SERCA/Rh50/Gat/ATPsynCF6/ATP7/ATPsynE/Vha55/ATPsynC/CG13795/Ncc69/NKCC/Vha26/ND-MLRQ/Cnx99A/porin/sun/Prestin/ATPsynD…
GO:0048638	regulation of developmental growth	232	0.372459	1.5485	0.000984613	0.0151053	0.0103457	1748	tags=27%, list=16%, signal=23%	InR/Desat1/Pdk1/RhoGAP68F/Cyp6t3/trbl/Myc/Rheb/Csk/scrib/l(2)gl/Dad/babo/mnb/foxo/kibra/yki/unc-104/brat/ewg/Pi3K92E/dysc/chico/Akt/Cul2/ex/Hipk/Actbeta/sNPF-R/metro/hid/Arfip/bchs/crb/RtGEF/Mad/Rab8/alpha-Spec/step/Src42A/ft/Smox/Pak/fz/sNPF/atl/Sema2b/chic/cac/Mer/pk/nwk/Sec8/Syx7/Nsf2/stau/fkh/raptor/caz/trio/Strip/bif/Syn1
GO:0007444	imaginal disc development	557	0.308482	1.39744	0.000987473	0.0151053	0.0103457	1699	tags=25%, list=15%, signal=23%	InR/Desat1/daw/Dr/cv-c/MFS14/par-1/RhoGAP68F/tws/puc/Diap1/unk/trx/Myo31DF/cv-2/Mkp3/Gprk2/vri/Gclc/Pcyt1/Pkn/Pvr/Drak/kay/Myc/Csk/Sulf1/scrib/mew/sqa/LIMK1/Stim/l(2)gl/Idgf2/Dad/tnc/babo/drpr/RasGAP1/Exn/emc/Idgf1/mwh/Jra/Nost/Mnn1/l(2)gd1/yki/Cyp9f2/sd/ewg/spi/Pi3K92E/Mmp2/mam/stck/Lpin/ex/dan/rl/Hipk/CG5890/drl/Actbeta/Septin5/ash2/Timp/dap/Nedd4/hid/Cyp18a1/sty/Socs36E/ftz-f1/crb/dom/Dsp1/Gli…
GO:0032535	regulation of cellular component size	165	0.406095	1.59833	0.00102712	0.01547	0.0105956	2428	tags=36%, list=22%, signal=28%	Thor/InR/Desat1/path/Pdk1/trbl/Pvr/IRSp53/Myc/Rheb/RasGAP1/mwh/mio/dia/foxo/Pi3K92E/chico/Akt/rl/GMF/Myb/Nup44A/AMPKalpha/bru1/shi/fz/sNPF/atl/Sema2b/chic/pk/nwk/CG6891/DAAM/Erk7/Whamy/raptor/Stacl/bif/Kank/RhoGAPp190/Lam/pico/CadN/Rbf/kuz/Lar/CG12773/Best1/cpa/conu/stan/Myt1/Seipin/CG14431/mbt/Nup98-96/Ssrp/CG10413
GO:0006650	glycerophospholipid metabolic process	106	0.463274	1.73454	0.00112498	0.0159617	0.0109323	1228	tags=21%, list=11%, signal=19%	mino/Acsl/Pect/CG9389/nes/CG2201/puml/eas/Pcyt2/Pcyt1/Mtmr6/Pi3K92E/Pis/INPP5E/fwd/Pi3K59F/Socs36E/CG5608/Sac1/CG9784/CG4907/Pi3K68D
GO:0014070	response to organic cyclic compound	108	0.458389	1.7149	0.00110317	0.0159617	0.0109323	1046	tags=19%, list=9%, signal=18%	InR/Cyp6g1/Cyp6w1/Cyp6t3/Eip75B/Blimp-1/Nurf-38/l(2)gl/Kr-h1/Trf2/per/Crtc/Art4/ash2/hid/ftz-f1/5-HT2A/Utx/Cyp6a8/E(bx)/Ac78C
GO:0001700	embryonic development via the syncytial blastoderm	160	0.395479	1.55981	0.0011065	0.0159617	0.0109323	1614	tags=25%, list=14%, signal=22%	InR/sr/raw/cv-c/puc/Pkn/Pvr/kay/AGO2/scrib/shd/Cdc7/l(2)gl/Eip63E/emc/SelG/Dab/Jra/zfh1/dia/spi/yrt/stck/hid/crb/put/Sac1/step/Src42A/Apc2/bic/Ack/Pak/chic/sinu/chn/ed/Rab30/RhoGEF2/mirr
GO:0099537	trans-synaptic signaling	305	0.349334	1.49377	0.00111098	0.0159617	0.0109323	2501	tags=32%, list=22%, signal=26%	Thor/Acsl/cv-c/Pka-R1/PGRP-LC/CG9336/jeb/Syx17/Csk/Mctp/Arc1/Syt4/Smg6/Exn/Nlg1/Ir25a/Esyt2/CG31675/Dyb/Neto/rogdi/NFAT/Pi3K92E/Pink1/dysc/chico/clumsy/Akt/Slob/VGlut/rl/CG10339/Rph/Syn/Pka-C1/Ir76b/5-HT2A/Sytalpha/VAChT/atilla/BTBD9/alpha-Spec/Src42A/Toll-6/shi/Fbxl4/nAChRbeta2/Hsc70-4/Rab3-GAP/DAT/nAChRalpha1/pHCl-1/CG11155/vlc/Snap25/nAChRalpha4/Sec6/cac/SLC22A/Nrx-1/nonC/nwk/Sec8/KaiR1D/nAChR…
GO:0000165	MAPK cascade	143	0.4114	1.60446	0.00114601	0.0160278	0.0109776	1227	tags=24%, list=11%, signal=22%	InR/raw/puc/Diap1/Mkp3/jeb/ALiX/Pvr/Gadd45/slim/Usp47/CG7378/fmt/Jra/Atg9/Rala/Mnn1/krz/spi/Pde8/Lnk/stck/rl/sNPF-R/Alg-2/sty/sigmar/Pak3/Spred/Sac1/step/Src42A/Pak/syd/sNPF
GO:0031669	cellular response to nutrient levels	89	0.486289	1.75896	0.00126116	0.0164623	0.0112752	1117	tags=30%, list=10%, signal=28%	InR/Lst/sug/daw/Atg2/Myc/CG12384/Syx17/Atg17/mio/Atg9/foxo/Sesn/Bruce/SNF4Agamma/Pi3K92E/chico/Lpin/rl/Pi3K59F/hid/Wdr59/Nup44A/Buffy/AMPKalpha/Adgf-A/Atg8a
GO:0045597	positive regulation of cell differentiation	111	0.443967	1.67177	0.00124828	0.0164623	0.0112752	1489	tags=28%, list=13%, signal=24%	InR/klu/daw/Myc/Rheb/Ama/orion/babo/RasGAP1/mnb/zld/yki/spi/Pi3K92E/Pdcd4/E(spl)mbeta-HLH/Rab1/rl/Actbeta/nudE/bru1/hh/Orcokinin/Smox/fz/dl/atl/chic/pk/spn-F/DAAM
GO:0006163	purine nucleotide metabolic process	151	-0.44357	-1.66855	0.00120462	0.0164623	0.0112752	783	tags=25%, list=7%, signal=24%	Ac76E/CG9547/FarO/ACXD/ATPsynF/ATPsynG/ATPsynCF6/CG5065/CG30427/Pdhb/ATPsyngamma/awd/ATPsynE/Vha55/ATPsynC/muc/Pgd/Zw/sun/Pdha/ATPsynD/ATPsynB/Adk2/CG31183/Vha68-2/blw/ATPsynO/NT5E-2/Acsx3/ATPsyndelta/Gpdh1/Paics/CG8080/Hmgs/ATPCL/Idh/Men/Prat2
GO:0046903	secretion	223	0.375319	1.53957	0.00122767	0.0164623	0.0112752	2193	tags=30%, list=20%, signal=25%	GIIIspla2/InR/Lst/pst/AdipoR/puc/ALiX/trpl/Syx17/Rab2/l(2)gl/Mctp/Syt4/CG3009/Exn/Esyt2/dia/Dyb/IA-2/rogdi/NFAT/unc-104/Akt/Rab1/Rph/Tpst/Syn/rb/Sytalpha/sPLA2/Rab8/Rab7/Glut1/Rab10/Crag/shi/Hsc70-4/Rab3-GAP/Snap25/Sec6/cac/Sec8/KaiR1D/Dh31/Nsf2/Rab26/Erk7/S/tbc/sky/7B2/stac/BicD/Exo70/Arl8/Rnf11/unc-13-4A/Tango9/CG15537/Fam92/jar/wls/CanB/eIF3m/Ehbp1/PK1-R/Septin4/strat
GO:0009894	regulation of catabolic process	283	0.352225	1.49295	0.00121855	0.0164623	0.0112752	1457	tags=23%, list=13%, signal=21%	InR/Lsd-2/Desat1/daw/Atg2/SREBP/trbl/Myc/CG12384/Lerp/Rheb/Syx17/Not1/Mtmr6/Usp47/Smg6/babo/Oda/mio/PAN2/foxo/Sou/Atg4a/sima/Sesn/UbcE2H/Bruce/Pi3K92E/Atg101/Pink1/chico/Akt/Cul2/ex/rl/Actbeta/Timp/Pi3K59F/Nedd4/hid/Socs36E/sigmar/crb/eIF4A/Pka-C1/Nup44A/Buffy/AMPKalpha/spn-E/put/CG42458/Atg8a/Apc2/shi/Smox/Aduk/Pop2/Toll-7/Fbl6/CG8405/nonC/Apc/AGO1/Tis11/eIF3h/Ubc6
GO:0098655	monoatomic cation transmembrane transport	218	-0.400732	-1.58598	0.00131964	0.016999	0.0116428	2169	tags=32%, list=19%, signal=26%	ZnT86D/VhaM9.7-b/ppk8/Wnk/CG14401/Dpp10/Zip71B/ATP6AP2/CG34396/Nhe1/ATPsynepsilonL/RyR/NaCP60E/zyd/ZnT33D/elm/List/Irk2/Atpalpha/Vha100-2/VhaAC39-1/eag/CG31676/Ntl/CG7781/CG33296/CG14275/Ostgamma/ATPsynbeta/VhaPPA1-1/sand/Vha14-1/CG17167/VhaSFD/Ih/ATPsynF/ATPsynG/Piezo/kcc/Ctr1B/JYalpha/SERCA/Gat/ATPsynCF6/ATP7/ATPsynE/Vha55/ATPsynC/CG13795/Ncc69/NKCC/Vha26/ND-MLRQ/Cnx99A/porin/sun/Prestin/ATPsyn…
GO:0051960	regulation of nervous system development	197	0.396338	1.59306	0.00136192	0.0173159	0.0118598	1762	tags=29%, list=16%, signal=25%	InR/h/klu/daw/RhoGAP68F/tws/unk/Myc/Rheb/Ama/l(2)gl/Dad/babo/mnb/zld/kibra/yki/unc-104/insc/brat/sd/ewg/spi/Pi3K92E/E(spl)mbeta-HLH/Akt/Rab1/Actbeta/Nedd4/hdc/Arfip/nudE/Pak3/nub/Mad/Kr/Src42A/hh/Smox/Pak/fz/atl/Sema2b/chic/cac/Mer/pk/nwk/Sec8/ed/aurA/stau/raptor/caz/trio/Strip/bif/Cka
GO:0010817	regulation of hormone levels	82	0.490492	1.75652	0.00139834	0.0173288	0.0118686	934	tags=23%, list=8%, signal=21%	InR/Lst/Desat1/AdipoR/Cyp6t3/Eip75B/Marf/scu/shd/Jheh1/fiz/amon/unc-104/Akt/AstA/Rab1/stet/Cyp18a1/CG9521
GO:0060322	head development	140	0.42417	1.65237	0.00138685	0.0173288	0.0118686	2566	tags=36%, list=23%, signal=28%	ced-6/h/Dr/LpR1/Ptpmeg/eas/bwa/vnd/orion/babo/maf-S/Frl/Dab/brat/drl/Actbeta/ash2/Dmtn/ftz-f1/bchs/ato/Apc2/hh/Smox/ab/Eph/Sema2b/chic/LpR2/Apc/DAAM/Nrg/vap/toy/trio/RhoGAPp190/dati/Dfd/tio/hb/sim/stan/pb/alpha-Cat/PlexB/mbt/Lis-1/asp/Ten-a/pros
GO:0016322	neuron remodeling	56	0.554584	1.8476	0.00157195	0.017688	0.0121147	1582	tags=30%, list=14%, signal=26%	InR/ced-6/orion/shrb/drpr/Pi3K92E/Pi3K59F/hdc/ftz-f1/Vps4/shep/vtd/chic/cac/spn-F/Imp/Pc
GO:0042773	ATP synthesis coupled electron transport	90	-0.505785	-1.76099	0.001608	0.017688	0.0121147	2589	tags=51%, list=23%, signal=40%	ND-75/ND-15/ND-B14/COX7AL2/CIA30/levy/ND-ASHI/CG7630/SdhC/COX5BL/COX7CL/COX8/ND-PDSW/dj-1beta/ND-B12/CG11752/SdhB/ND-MWFE/COX5B/ND-B22/ND-B16.6/ND-B17.2/UQCR-14/ND-SGDH/ND-B14.5A/ND-24/ND-B18/ND-19/AIF/ND-B15/ND-18/ND-B14.7/CG2076/ND-39/UQCR-C2/ND-30/UQCR-Q/COX5A/ND-42/Cyt-c1/cype/ND-13B/COX7A/COX4/NP15.6/Cyt-c-p
GO:0042775	mitochondrial ATP synthesis coupled electron transport	90	-0.505785	-1.76099	0.001608	0.017688	0.0121147	2589	tags=51%, list=23%, signal=40%	ND-75/ND-15/ND-B14/COX7AL2/CIA30/levy/ND-ASHI/CG7630/SdhC/COX5BL/COX7CL/COX8/ND-PDSW/dj-1beta/ND-B12/CG11752/SdhB/ND-MWFE/COX5B/ND-B22/ND-B16.6/ND-B17.2/UQCR-14/ND-SGDH/ND-B14.5A/ND-24/ND-B18/ND-19/AIF/ND-B15/ND-18/ND-B14.7/CG2076/ND-39/UQCR-C2/ND-30/UQCR-Q/COX5A/ND-42/Cyt-c1/cype/ND-13B/COX7A/COX4/NP15.6/Cyt-c-p
GO:0031668	cellular response to extracellular stimulus	91	0.483006	1.75935	0.00146732	0.017688	0.0121147	1117	tags=30%, list=10%, signal=27%	InR/Lst/sug/daw/Atg2/Myc/CG12384/Syx17/Atg17/mio/Atg9/foxo/Sesn/Bruce/SNF4Agamma/Pi3K92E/chico/Lpin/rl/Pi3K59F/hid/Wdr59/Nup44A/Buffy/AMPKalpha/Adgf-A/Atg8a
GO:0043408	regulation of MAPK cascade	126	0.426698	1.64134	0.00155265	0.017688	0.0121147	1227	tags=25%, list=11%, signal=23%	InR/raw/puc/Diap1/Mkp3/jeb/ALiX/Pvr/slim/Usp47/CG7378/fmt/Atg9/Rala/Mnn1/krz/spi/Pde8/Lnk/stck/sNPF-R/Alg-2/sty/sigmar/Pak3/Spred/Sac1/step/Src42A/Pak/syd/sNPF
GO:0007018	microtubule-based movement	142	0.419564	1.64064	0.00157442	0.017688	0.0121147	2944	tags=42%, list=26%, signal=32%	Lsd-2/Klp98A/HEATR2/ana1/Marf/Dhc62B/CG15547/Unc-76/unc-104/Pink1/Khc-73/Rab1/Cep135/klar/CG13436/nudE/CG16837/l(2)41Ab/Mis12/IFT54/Sac1/syd/Klp64D/DCTN5-p25/pk/Apc/fry/CG13502/cana/dila/CG42366/stau/sac/ens/nod/milt/Oseg4/CG14763/Arl8/Miro/jar/TTLL3A/stai/Tektin-C/Lis-1/Dhc98D/TTLL3B/btv/neb/g/CycB/orb2/Rsph9/didum/CG6652/Kif3C/asl/nompB/Lrrk/Oseg2
GO:0007268	chemical synaptic transmission	300	0.351524	1.4937	0.00150001	0.017688	0.0121147	2501	tags=32%, list=22%, signal=26%	Thor/Acsl/cv-c/Pka-R1/PGRP-LC/CG9336/jeb/Syx17/Csk/Mctp/Arc1/Syt4/Smg6/Exn/Nlg1/Ir25a/Esyt2/CG31675/Dyb/Neto/rogdi/NFAT/Pi3K92E/Pink1/dysc/chico/clumsy/Akt/Slob/VGlut/rl/CG10339/Rph/Syn/Pka-C1/Ir76b/5-HT2A/Sytalpha/VAChT/atilla/BTBD9/alpha-Spec/Src42A/Toll-6/shi/Fbxl4/nAChRbeta2/Hsc70-4/Rab3-GAP/DAT/nAChRalpha1/pHCl-1/CG11155/vlc/Snap25/nAChRalpha4/Sec6/cac/SLC22A/Nrx-1/nonC/nwk/Sec8/KaiR1D/nAChR…
GO:0098916	anterograde trans-synaptic signaling	300	0.351524	1.4937	0.00150001	0.017688	0.0121147	2501	tags=32%, list=22%, signal=26%	Thor/Acsl/cv-c/Pka-R1/PGRP-LC/CG9336/jeb/Syx17/Csk/Mctp/Arc1/Syt4/Smg6/Exn/Nlg1/Ir25a/Esyt2/CG31675/Dyb/Neto/rogdi/NFAT/Pi3K92E/Pink1/dysc/chico/clumsy/Akt/Slob/VGlut/rl/CG10339/Rph/Syn/Pka-C1/Ir76b/5-HT2A/Sytalpha/VAChT/atilla/BTBD9/alpha-Spec/Src42A/Toll-6/shi/Fbxl4/nAChRbeta2/Hsc70-4/Rab3-GAP/DAT/nAChRalpha1/pHCl-1/CG11155/vlc/Snap25/nAChRalpha4/Sec6/cac/SLC22A/Nrx-1/nonC/nwk/Sec8/KaiR1D/nAChR…
GO:0048736	appendage development	333	0.335139	1.4387	0.00150395	0.017688	0.0121147	1699	tags=26%, list=15%, signal=23%	daw/Dr/cv-c/par-1/RhoGAP68F/Diap1/unk/trx/cv-2/Mkp3/Gprk2/vri/Gclc/Pcyt1/Drak/scrib/mew/LIMK1/Stim/Dad/tnc/babo/RasGAP1/Exn/emc/mwh/Nost/l(2)gd1/sd/spi/mam/stck/Lpin/dan/rl/Hipk/drl/Actbeta/Septin5/ash2/Timp/Nedd4/hid/Cyp18a1/sty/Socs36E/ftz-f1/Gli/Pka-C1/corto/nub/Mad/bs/pan/peng/put/Pal1/lbl/fog/step/ato/Src42A/hh/Mrtf/ft/Smox/Pak/fz/fz2/sn/dysf/Lim1/Ilk/pk/flw/fry/ed/ct/RhoGEF2/S/dy/mirr/how/R…
GO:0007017	microtubule-based process	402	0.315794	1.38503	0.00156729	0.017688	0.0121147	2747	tags=33%, list=25%, signal=26%	Lk6/Lsd-2/cv-c/Wdr62/par-1/tws/Klp98A/mlt/HEATR2/Pka-R1/Elp1/ana1/Marf/Nop17l/Dhc62B/l(2)gl/CG15547/Unc-76/larp/dia/Rcd5/alphaTub85E/spir/unc-104/insc/Pink1/msps/pigs/Khc-73/Rab1/fwd/Grip91/del/Cep135/klar/CG13436/sigmar/nudE/bchs/CG9279/CG16837/Myb/Pka-C1/Mzt1/Moe/fest/Mink/l(2)41Ab/Mis12/IFT54/Slik/alpha-Spec/Cks30A/Sac1/Cep97/Apc2/jvl/ft/syd/yuri/atl/CG45105/Klp64D/DCTN5-p25/cdc14/pk/Apc/cnn/f…
GO:0008654	phospholipid biosynthetic process	91	0.479054	1.74496	0.00172436	0.0182706	0.0125137	834	tags=19%, list=7%, signal=17%	mino/Acsl/Pect/CG9389/Dolk/nes/CG2201/puml/eas/Pcyt2/Pcyt1/LPCAT/Pi3K92E/Pis/fwd/Pi3K59F/Socs36E
GO:0051962	positive regulation of nervous system development	103	0.4587	1.70987	0.00168499	0.0182706	0.0125137	2402	tags=42%, list=21%, signal=33%	InR/klu/daw/RhoGAP68F/Myc/Rheb/Ama/babo/mnb/zld/yki/spi/Pi3K92E/E(spl)mbeta-HLH/Rab1/Actbeta/Nedd4/Arfip/nudE/Pak3/Mad/hh/Smox/Pak/fz/atl/chic/cac/pk/Sec8/stau/caz/trio/Cka/RIOK2/PlexA/tkv/stan/PlexB/Seipin/Cals/Lis-1/wnd
GO:0072521	purine-containing compound metabolic process	170	-0.411196	-1.56725	0.00173562	0.0182706	0.0125137	783	tags=24%, list=7%, signal=22%	Ac76E/CG9547/FarO/ACXD/ATPsynF/ATPsynG/ATPsynCF6/CG5065/CG30427/Pdhb/ATPsyngamma/awd/ATPsynE/Vha55/ATPsynC/muc/Pgd/Gnmt/Zw/sun/Pdha/ATPsynD/ATPsynB/Adk2/CG31183/Vha68-2/blw/ATPsynO/NT5E-2/Acsx3/ATPsyndelta/Gpdh1/Paics/DhpD/CG8080/Hmgs/ATPCL/Idh/Men/Prat2
GO:0032989	cellular component morphogenesis	535	0.30092	1.36154	0.00173283	0.0182706	0.0125137	1712	tags=24%, list=15%, signal=22%	InR/Acsl/path/daw/cv-c/puc/Ptpmeg/cher/Marf/jeb/Gclc/kay/Rheb/Sulf1/mew/Cdc7/LIMK1/l(2)efl/cact/Dad/shrb/Nrt/spri/CdGAPr/babo/emc/Nak/Frl/Mlp84B/Dab/Jra/zfh1/dia/foxo/prel/comm3/sls/unc-104/Pi3K92E/dysc/Mmp2/msps/wb/Cont/Rab1/rl/Dref/drl/ash2/psd/fax/wupA/beat-Ia/Nedd4/hid/ftz-f1/nudE/Pak3/crb/dom/haf/CG15611/Myb/jbug/Mp/Moe/GlnRS/nub/beat-Ic/p120ctn/AMPKalpha/Kr/E(Pc)/spn-E/Ptp10D/bru1/put/alpha…
GO:0007435	salivary gland morphogenesis	85	0.491179	1.77287	0.00191962	0.0192203	0.0131641	1326	tags=31%, list=12%, signal=27%	IP3K2/h/raw/jeb/Pvr/mew/Dif/l(2)gl/Atg17/drpr/Trf2/dia/drl/hid/sigmar/hdc/crb/Utx/pan/fog/Src42A/shi/Pak/fz/fz2/chic
GO:0022612	gland morphogenesis	85	0.491179	1.77287	0.00191962	0.0192203	0.0131641	1326	tags=31%, list=12%, signal=27%	IP3K2/h/raw/jeb/Pvr/mew/Dif/l(2)gl/Atg17/drpr/Trf2/dia/drl/hid/sigmar/hdc/crb/Utx/pan/fog/Src42A/shi/Pak/fz/fz2/chic
GO:0022904	respiratory electron transport chain	95	-0.493673	-1.73224	0.00193026	0.0192203	0.0131641	2589	tags=47%, list=23%, signal=37%	COX7AL2/CIA30/levy/ND-ASHI/CG7630/SdhC/COX5BL/COX7CL/COX8/ND-PDSW/dj-1beta/ND-B12/CG11752/SdhB/ND-MWFE/COX5B/ND-B22/ND-B16.6/ND-B17.2/UQCR-14/ND-SGDH/ND-B14.5A/ND-24/ND-B18/ND-19/AIF/ND-B15/ND-18/ND-B14.7/CG2076/ND-39/UQCR-C2/ND-30/UQCR-Q/COX5A/ND-42/Cyt-c1/cype/ND-13B/COX7A/COX4/Gpo1/NP15.6/Cyt-c-p/aralar1
GO:0050767	regulation of neurogenesis	120	0.435844	1.6562	0.0018743	0.0192203	0.0131641	1509	tags=28%, list=13%, signal=25%	InR/h/klu/daw/tws/unk/Myc/Rheb/Ama/l(2)gl/babo/zld/kibra/yki/brat/sd/spi/E(spl)mbeta-HLH/Rab1/Actbeta/hdc/nudE/nub/Kr/hh/Smox/fz/atl/Sema2b/chic/Mer/pk/ed/aurA
GO:0048737	imaginal disc-derived appendage development	330	0.333809	1.42989	0.00194362	0.0192203	0.0131641	1699	tags=26%, list=15%, signal=23%	daw/Dr/cv-c/par-1/RhoGAP68F/Diap1/unk/trx/cv-2/Mkp3/Gprk2/vri/Gclc/Pcyt1/Drak/scrib/mew/LIMK1/Stim/Dad/tnc/babo/RasGAP1/Exn/emc/mwh/Nost/l(2)gd1/sd/spi/mam/stck/Lpin/dan/rl/Hipk/drl/Actbeta/Septin5/ash2/Timp/Nedd4/hid/Cyp18a1/sty/Socs36E/ftz-f1/Gli/Pka-C1/corto/Mad/bs/pan/peng/put/Pal1/lbl/fog/step/ato/Src42A/hh/Mrtf/ft/Smox/Pak/fz/fz2/sn/dysf/Lim1/Ilk/pk/flw/fry/ed/ct/RhoGEF2/S/dy/mirr/how/RhoGA…
GO:0023057	negative regulation of signaling	370	0.321978	1.39956	0.00193331	0.0192203	0.0131641	2169	tags=29%, list=19%, signal=24%	InR/dnr1/Lst/Atg2/raw/cv-c/Fs/par-1/puc/Eip75B/Diap1/trbl/Ptpmeg/Pka-R1/Mkp3/jeb/Gprk2/PRAS40/Myc/Rheb/Sulf1/cact/l(2)gl/Dad/CG7378/CG15547/RasGAP1/mnb/fmt/Atg9/foxo/Rala/Mnn1/l(2)gd1/krz/Sesn/dysc/Mmp2/pigs/Akt/Cul2/stck/Lpin/ex/Hipk/PGRP-LF/Nedd4/sty/Socs36E/crb/eIF4A/Usp12-46/Pka-C1/Spred/Ndfip/AMPKalpha/E(bx)/Ptp10D/Sac1/Src42A/kek1/Apc2/Ack/Pi3K68D/Fbxl4/SLC22A/Apc/Bili/flw/Pp2A-29B/Ubc6/ed/…
GO:0009790	embryo development	489	0.30254	1.35078	0.00201594	0.019736	0.0135174	1631	tags=21%, list=15%, signal=19%	InR/h/sr/raw/Dr/cv-c/par-1/RhoGAP68F/puc/trbl/cher/jeb/Gprk2/smash/Pkn/Pvr/kay/Myc/AGO2/scrib/shd/Cdc7/Hn/lost/l(2)gl/Dad/tud/tnc/Eip63E/larp/RasGAP1/emc/SelG/Dab/Jra/zfh1/dia/twe/zld/spir/sd/spi/Pi3K92E/Mmp2/msps/mam/yrt/stck/rl/hid/klar/crb/knk/Pka-C1/5-HT2A/Moe/Mad/Kr/sdt/pan/spn-E/put/hzg/gol/fog/Cks30A/Sac1/step/Dtg/Src42A/Apc2/hh/shi/bic/Fim/Ack/Pak/orb/sgl/fz/fz2/sn/chic/Mer/sinu/Apc/cnn/A…
GO:0045165	cell fate commitment	291	0.349344	1.47828	0.00208907	0.0202495	0.013869	2164	tags=29%, list=19%, signal=24%	klu/daw/Dr/par-1/tws/Klp98A/eas/jeb/Blimp-1/kay/scrib/vnd/l(2)gl/Usp47/pcs/tj/babo/amon/RasGAP1/emc/mio/Dab/Jra/Rala/kibra/yki/insc/brat/spi/Mmp2/msps/mam/sv/Sirt1/rl/tx/Actbeta/Cep135/dap/Socs36E/sev/nudE/Mad/Kr/pan/spn-E/put/alpha-Spec/lbl/ato/Src42A/Apc2/hh/Smox/fz/fz2/Mer/Apc/cnn/AGO1/chn/ed/aurA/mael/stau/S/how/pnr/Cka/spn-B/grn/Patronin/tsu/BicD/kuz/klg/hb/jar/lbe/tkv/cpa/srp/sim
GO:0008361	regulation of cell size	107	0.439029	1.64303	0.00213778	0.0203193	0.0139169	2001	tags=33%, list=18%, signal=27%	Thor/InR/Desat1/Pdk1/trbl/Pvr/Myc/Rheb/RasGAP1/mio/foxo/Pi3K92E/chico/Akt/rl/Myb/Nup44A/AMPKalpha/fz/sNPF/atl/Sema2b/chic/pk/Erk7/raptor/Stacl/bif/RhoGAPp190/pico/CadN/Rbf/kuz/Lar/CG12773
GO:0010648	negative regulation of cell communication	372	0.320932	1.39382	0.00212223	0.0203193	0.0139169	2169	tags=28%, list=19%, signal=24%	InR/dnr1/Lst/Atg2/raw/cv-c/Fs/par-1/puc/Eip75B/Diap1/trbl/Ptpmeg/Pka-R1/Mkp3/jeb/Gprk2/PRAS40/Myc/Rheb/Sulf1/cact/l(2)gl/Dad/CG7378/CG15547/RasGAP1/mnb/fmt/Atg9/foxo/Rala/Mnn1/l(2)gd1/krz/Sesn/dysc/Mmp2/pigs/Akt/Cul2/stck/Lpin/ex/Hipk/PGRP-LF/Nedd4/sty/Socs36E/crb/eIF4A/Usp12-46/Pka-C1/Spred/Ndfip/AMPKalpha/E(bx)/Ptp10D/Sac1/Src42A/kek1/Apc2/Ack/Pi3K68D/Fbxl4/SLC22A/Apc/Bili/flw/Pp2A-29B/Ubc6/ed/…
GO:0006468	protein phosphorylation	297	0.341949	1.44936	0.00216069	0.0203396	0.0139308	2447	tags=33%, list=22%, signal=26%	InR/Lk6/Pdk1/par-1/trbl/Pka-R1/Gprk2/Pkn/Pvr/PRAS40/Drak/Csk/CG8312/Cdc7/sqa/LIMK1/l(2)efl/l(2)gl/meng/pcs/Eip63E/Atg17/babo/mnb/per/Nak/SNF4Agamma/Pi3K92E/Pink1/CG17698/CG3008/Akt/rl/Dref/Hipk/drl/Hexim/sty/sev/Pak3/Pka-C1/gish/AMPKalpha/ASPP/Slik/put/Cks30A/step/Src42A/kek1/shi/Ack/Pak/Stlk/S6KL/Aduk/Eph/Mer/niki/Ilk/nonC/CG10376/Nuak/fry/CG42366/aurA/wdb/Erk7/Gprk1/bma/raptor/Tie/Strn-Mlck/CG4…
GO:2000243	positive regulation of reproductive process	59	0.531097	1.8034	0.00222322	0.0203415	0.0139321	918	tags=29%, list=8%, signal=27%	InR/par-1/puc/Diap1/Pvr/kay/Adi1/spri/twe/spi/Pi3K92E/chico/Akt/Pi3K59F/dap/tai/Gli
GO:0031399	regulation of protein modification process	140	0.415564	1.61885	0.00219164	0.0203415	0.0139321	1795	tags=27%, list=16%, signal=23%	Lk6/par-1/Diap1/trbl/Pka-R1/PRAS40/CG8312/l(2)gl/CG4911/pcs/Atg17/fmt/per/krz/Pi3K92E/stv/Diap2/dap/Hexim/sty/bchs/rb/Ndfip/ASPP/Slik/Ankle2/Atg8a/step/kek1/shi/Mer/CG10376/fry/SCCRO4/wdb/raptor/CG41520/Ccm3
GO:0007010	cytoskeleton organization	579	0.297341	1.34959	0.00221518	0.0203415	0.0139321	2507	tags=30%, list=22%, signal=24%	cv-c/kel/Wdr62/par-1/RhoGAP68F/tws/puc/mlt/HEATR2/Pka-R1/Elp1/Myo31DF/ana1/cher/ALiX/Nop17l/Pkn/IRSp53/l(3)05822/mew/Lrch/LIMK1/l(2)efl/l(2)gl/larp/mwh/Frl/Mlp84B/RhoBTB/dia/Rcd5/alphaTub85E/spir/sls/insc/msps/pigs/Khc-73/yrt/fwd/GMF/Grip91/del/Cep135/wupA/Nedd4/klar/sigmar/Arfip/nudE/bchs/Pak3/Vps4/crb/CG9279/Myo81F/Myb/jbug/Pka-C1/Mzt1/gish/Moe/siz/fest/Mink/l(2)41Ab/IFT54/Slik/bru1/CG10939/alp…
GO:0019646	aerobic electron transport chain	83	-0.503131	-1.7282	0.00225467	0.0204381	0.0139983	2828	tags=52%, list=25%, signal=39%	ND-75/ND-15/ND-B14/COX7AL2/CIA30/levy/ND-ASHI/CG7630/SdhC/COX5BL/COX7CL/COX8/ND-PDSW/ND-B12/CG11752/SdhB/ND-MWFE/COX5B/ND-B22/ND-B16.6/ND-B17.2/UQCR-14/ND-SGDH/ND-B14.5A/ND-24/ND-B18/ND-19/ND-B15/ND-18/ND-B14.7/ND-39/UQCR-C2/ND-30/UQCR-Q/COX5A/ND-42/Cyt-c1/cype/ND-13B/COX7A/COX4/NP15.6/Cyt-c-p
GO:0023061	signal release	128	0.417219	1.60451	0.00245832	0.0219594	0.0150402	2288	tags=32%, list=20%, signal=26%	InR/Lst/AdipoR/Syx17/Mctp/Syt4/Exn/Esyt2/Dyb/rogdi/NFAT/unc-104/Akt/Rab1/Rph/Syn/Sytalpha/Glut1/shi/Hsc70-4/Rab3-GAP/Snap25/Sec6/cac/Sec8/KaiR1D/Nsf2/sky/7B2/stac/BicD/Exo70/Arl8/Rnf11/unc-13-4A/CG15537/wls/CanB/PK1-R/Rep/CASK
GO:0000902	cell morphogenesis	526	0.298755	1.34842	0.00246735	0.0219594	0.0150402	1712	tags=24%, list=15%, signal=22%	InR/Acsl/path/h/daw/raw/cv-c/SREBP/Ptpmeg/cher/jeb/Gprk2/Gclc/kay/Rheb/Sulf1/scrib/mew/LIMK1/Dad/shrb/Nrt/spri/CdGAPr/babo/mwh/Nak/Frl/Dab/zfh1/dia/foxo/alphaTub85E/Rala/Dso1/prel/comm3/unc-104/Pi3K92E/dysc/Mmp2/msps/wb/pigs/Cont/Rab1/Dref/drl/ash2/fax/dap/beat-Ia/Nedd4/hid/ftz-f1/nudE/Pak3/crb/dom/haf/CG15611/jbug/Mp/Moe/GlnRS/nub/beat-Ic/Mad/p120ctn/AMPKalpha/Kr/E(Pc)/pan/Slik/Ankle2/Ptp10D/put…
GO:0035107	appendage morphogenesis	325	0.331515	1.41745	0.00251718	0.0222011	0.0152058	1699	tags=26%, list=15%, signal=23%	daw/Dr/cv-c/par-1/RhoGAP68F/Diap1/unk/cv-2/Mkp3/Gprk2/vri/Gclc/Pcyt1/Drak/scrib/mew/LIMK1/Stim/Dad/tnc/babo/RasGAP1/Exn/emc/mwh/Nost/l(2)gd1/sd/spi/mam/stck/Lpin/dan/rl/Hipk/Actbeta/Septin5/ash2/Timp/Nedd4/hid/Cyp18a1/sty/Socs36E/ftz-f1/Gli/Pka-C1/corto/nub/Mad/bs/pan/peng/put/Pal1/lbl/fog/step/ato/Src42A/hh/Mrtf/ft/Smox/Pak/fz/fz2/sn/dysf/Lim1/Ilk/pk/flw/fry/ed/ct/RhoGEF2/S/dy/mirr/how/RhoGAP71E…
GO:0007446	imaginal disc growth	52	0.545572	1.78721	0.00257069	0.0224705	0.0153903	1198	tags=29%, list=11%, signal=26%	InR/Desat1/Myc/Csk/scrib/l(2)gl/babo/yki/Pi3K92E/ex/Actbeta/crb/hh/ft/Smox
GO:0034220	monoatomic ion transmembrane transport	248	-0.372924	-1.48751	0.0027374	0.023716	0.0162433	2169	tags=30%, list=19%, signal=25%	ZnT86D/VhaM9.7-b/ppk8/Wnk/CG14401/Dpp10/Zip71B/ATP6AP2/CG34396/Nhe1/ATPsynepsilonL/RyR/NaCP60E/zyd/SecCl/ZnT33D/elm/List/Irk2/Atpalpha/Vha100-2/VhaAC39-1/HisCl1/eag/CG31676/Ntl/CG7781/CG33296/CG14275/Ostgamma/ATPsynbeta/VhaPPA1-1/sand/NtR/Vha14-1/CG17167/ClC-a/ClC-b/VhaSFD/Ih/ATPsynF/ATPsynG/Piezo/kcc/Ctr1B/JYalpha/SERCA/Gat/ATPsynCF6/ATP7/ATPsynE/Vha55/ATPsynC/CG13795/Ncc69/NKCC/Vha26/ND-MLRQ/Cn…
GO:0002009	morphogenesis of an epithelium	308	0.334664	1.43112	0.00277825	0.0238589	0.0163412	2273	tags=33%, list=20%, signal=27%	raw/cv-c/par-1/puc/chas/cher/Mkp3/smash/Pcyt1/Pkn/Pvr/Drak/kay/Rheb/scrib/shd/sqa/LIMK1/l(2)gl/Dad/tnc/Eip63E/emc/mwh/Frl/Dab/Jra/Nost/Rala/yki/spi/Mmp2/Akt/Cul2/yrt/stck/rl/Hipk/sty/hdc/crb/fred/jbug/knk/gish/Moe/bs/Kr/sdt/Slik/Ptp10D/put/fog/Sac1/step/Src42A/hh/Toll-6/shi/Ack/ft/Pak/orb/fz/chic/sinu/dysf/pk/flw/dlt/cta/ed/Rab30/kug/ct/Nsf2/fkh/RhoGEF2/S/mirr/Shc/Cka/Hph/Lam/CadN/stac/tio/Npc1b/…
GO:0007416	synapse assembly	169	0.382459	1.51664	0.00283651	0.0241473	0.0165387	2205	tags=33%, list=20%, signal=27%	Pdk1/Got2/par-1/RhoGAP68F/jeb/kay/Rheb/LIMK1/Dad/mnb/Nlg1/Jra/unc-104/brat/ewg/Pi3K92E/dysc/Akt/Cul2/drl/CG10339/metro/Nedd4/Syn/Arfip/Pak3/Mad/Rab8/alpha-Spec/Src42A/Pak/atl/cac/Nrx-1/BOD1/nwk/Sec8/Nsf2/stau/Imp/Nlg2/raptor/caz/trio/Strip/Syn1/Efhc1.1/Exo70/Arl8/Lar/lbm/Spn/spartin/tkv/stai/stan
GO:0048639	positive regulation of developmental growth	99	0.456667	1.68568	0.00299327	0.0244201	0.0167255	1699	tags=31%, list=15%, signal=27%	InR/Desat1/Pdk1/RhoGAP68F/Myc/Rheb/babo/mnb/yki/Pi3K92E/chico/Akt/Hipk/Actbeta/sNPF-R/Arfip/bchs/Mad/step/Smox/Pak/fz/sNPF/atl/chic/cac/pk/Sec8/stau/caz/trio
GO:0009060	aerobic respiration	127	-0.445348	-1.64207	0.00296315	0.0244201	0.0167255	1598	tags=34%, list=14%, signal=29%	SdhB/ND-MWFE/COX5B/ND-B22/ND-B16.6/ND-B17.2/UQCR-14/ND-SGDH/ND-B14.5A/ND-24/srl/fh/ATPsynbeta/ND-B18/CG5214/ND-19/AIF/Ogdh/ND-B15/mAcon1/ND-18/ND-B14.7/CG2076/ND-39/ATPsynF/UQCR-C2/ND-30/Mdh2/UQCR-Q/COX5A/ND-42/Cyt-c1/cype/ND-13B/COX7A/COX4/NP15.6/sun/ATPsynO/Cyt-c-p/kdn/CG1544/ATPCL
GO:0048878	chemical homeostasis	246	0.349374	1.46833	0.00293462	0.0244201	0.0167255	1135	tags=20%, list=10%, signal=18%	bmm/InR/CG8112/Lst/dob/Desat1/Hex-A/daw/CG9674/AdipoR/LpR1/SREBP/Fatp3/trbl/puml/trpl/Myc/Rheb/Stim/babo/amon/SelG/Drip/foxo/mag/SNF4Agamma/Pi3K92E/IscU/chico/Fatp1/Lnk/Akt/Pgi/VGlut/Lpin/Rab1/Actbeta/ClC-c/Zip99C/ftz-f1/uex/Fer2LCH/cue/CG8399/put/MME1/Glut1/Ae2/CG1090
GO:0035114	imaginal disc-derived appendage morphogenesis	323	0.329429	1.40778	0.00299008	0.0244201	0.0167255	1699	tags=26%, list=15%, signal=23%	daw/Dr/cv-c/par-1/RhoGAP68F/Diap1/unk/cv-2/Mkp3/Gprk2/vri/Gclc/Pcyt1/Drak/scrib/mew/LIMK1/Stim/Dad/tnc/babo/RasGAP1/Exn/emc/mwh/Nost/l(2)gd1/sd/spi/mam/stck/Lpin/dan/rl/Hipk/Actbeta/Septin5/ash2/Timp/Nedd4/hid/Cyp18a1/sty/Socs36E/ftz-f1/Gli/Pka-C1/corto/Mad/bs/pan/peng/put/Pal1/lbl/fog/step/ato/Src42A/hh/Mrtf/ft/Smox/Pak/fz/fz2/sn/dysf/Lim1/Ilk/pk/flw/fry/ed/ct/RhoGEF2/S/dy/mirr/how/RhoGAP71E/Shc…
GO:0007423	sensory organ development	460	0.305832	1.3628	0.00292131	0.0244201	0.0167255	1684	tags=22%, list=15%, signal=19%	klu/daw/Ziz/tws/puc/Diap1/unk/trx/jeb/Blimp-1/vri/Pcyt1/atk/kay/scrib/rst/LIMK1/Stim/l(2)gl/Usp47/Ns2/Kr-h1/babo/amon/RasGAP1/emc/Frl/Dab/Jra/foxo/Rala/l(2)gd1/kibra/yki/insc/sd/spi/Pink1/dysc/sv/yrt/mbl/Scr/ex/dan/rl/Dref/Hipk/tx/Actbeta/Pph13/Diap2/dap/beat-Ia/klar/sty/Socs36E/sev/bchs/Vps4/crb/fred/Moe/siz/Mad/Utx/p120ctn/Kr/Asap/Slik/put/fra/ato/Src42A/hh/shi/ft/Smox/fz/ab/Sec6/sn/Mer/Trim9/L…
GO:0030036	actin cytoskeleton organization	299	0.334268	1.42235	0.00322228	0.0259838	0.0177966	2507	tags=33%, list=22%, signal=26%	cv-c/kel/RhoGAP68F/puc/Pka-R1/Myo31DF/cher/ALiX/Pkn/IRSp53/l(3)05822/mew/LIMK1/l(2)efl/l(2)gl/mwh/Frl/Mlp84B/RhoBTB/dia/spir/sls/pigs/yrt/fwd/GMF/wupA/Nedd4/Arfip/Pak3/Vps4/crb/Myo81F/jbug/Pka-C1/gish/Moe/siz/Slik/bru1/CG10939/alpha-Spec/fog/step/Src42A/nesd/Apc2/Mrtf/jvl/shi/Fim/Ack/fz/Pi3K68D/Prm/sn/chic/nwk/flw/Sec8/cta/CG6891/DAAM/ed/kug/RhoGEF2/Actn/LRR/CG33521/how/Whamy/trio/Kank/Act88F/Lam…
GO:0065009	regulation of molecular function	333	0.32339	1.38826	0.00326456	0.0259838	0.0177966	1422	tags=19%, list=13%, signal=17%	Cp1/InR/Sirup/CtsB/Ziz/GAPsec/trbl/Tbc1d8-9/CG9336/Pvr/PRAS40/Stim/cact/l(2)gl/su(f)/pcs/Atg17/S2P/RasGAP1/Exn/emc/fmt/CG31675/CG5521/Als2/CenG1A/Crtc/Gapvd1/wkd/GAPcenA/SNF4Agamma/Pi3K92E/Fem-1/Lamtor5/rl/RalGPS/drl/Timp/RnrS/Hexim/Nedd4/Rlip/sty/sev/Dsp1/RtGEF/ASPP/Asap/RN-tre/atilla/step/kek1/Tbc1d15-17/mle/CG8243/Rab3-GAP/Eph/vlc/CenB1A/CG10376/fry/E2f2
GO:1901565	organonitrogen compound catabolic process	489	-0.318953	-1.36485	0.00324419	0.0259838	0.0177966	1986	tags=28%, list=18%, signal=24%	Etfb/vih/Prosbeta5/Sply/CG5418/CDase/Hexo2/stx/PI31/SP1029/POSH/pll/Roc1a/CG6688/Cul5/Rpt6/CG32221/not/Bdbt/Svip/Cul3/ari-2/Hrd3/Tor/Uggt/CG8209/rdx/CG5849/PGRP-SB1/Cht2/Rpn7/alpha-Man-Ib/Prosbeta6/CG12795/CG31855/P5CDh1/Rchy1/Ubr3/Su(dx)/Hdc/snama/GstZ1/CG8360/Usp15-31/hpo/Usp1/Rpt1/Hmgcl/Prosalpha2/Rpt5/Rpn9/CkIIalpha/RpS27A/Dlish/Prosbeta3/Usp20-33/Rpn12/Rpt2/SkpA/ctrip/CG3502/CG6567/Usp5/CG17…
GO:0048584	positive regulation of response to stimulus	529	0.296873	1.34126	0.00334354	0.0263978	0.0180801	1827	tags=24%, list=16%, signal=21%	Cp1/InR/dnr1/Pdk1/Fs/tws/puc/Eip75B/Diap1/Pka-R1/PGRP-LC/cv-2/jeb/Gprk2/ALiX/Pkn/Pvr/kay/Myc/Rheb/Csk/Ama/DPCoAC/slim/Sulf1/sqa/Dif/l(2)gl/Usp47/Eip63E/tank/drpr/Exn/Nak/mio/Dab/dia/GNBP2/Atg9/foxo/Rala/Mnn1/kibra/ewg/spi/Pi3K92E/chico/Pde8/Art4/Lnk/Mmp2/Akt/Sirt1/stck/Lamtor5/Lpin/ex/rl/Hipk/RalGPS/sNPF-R/Diap2/PGRP-LF/hid/Alg-2/sigmar/Vps4/crb/Wdr59/CG15611/shf/Gli/Mp/Pka-C1/Tmc/Nup44A/gish/RtG…
GO:1902533	positive regulation of intracellular signal transduction	184	0.378172	1.51008	0.00341472	0.0267441	0.0183173	1227	tags=24%, list=11%, signal=22%	InR/Pdk1/jeb/Gprk2/ALiX/Pvr/Rheb/Csk/slim/sqa/l(2)gl/Usp47/Exn/mio/Atg9/Mnn1/kibra/spi/Pi3K92E/chico/Pde8/Lnk/Akt/Lamtor5/Lpin/ex/Hipk/sNPF-R/Alg-2/sigmar/crb/Wdr59/CG15611/Pka-C1/Nup44A/RtGEF/siz/put/alpha-Spec/step/Src42A/ft/Nox/sNPF
GO:0060033	anatomical structure regression	57	0.516915	1.72651	0.00375431	0.0271109	0.0185685	1203	tags=28%, list=11%, signal=25%	IP3K2/Atg2/Ubi-p63E/Dif/l(2)gl/Atg17/drpr/Trf2/Atg9/Atg101/Pi3K59F/hid/hdc/Utx/Atg8a/Pak
GO:0061351	neural precursor cell proliferation	96	0.44459	1.6314	0.00376617	0.0271109	0.0185685	1395	tags=25%, list=12%, signal=22%	InR/klu/daw/tws/eas/Rheb/l(2)gl/babo/zld/insc/brat/sd/msps/E(spl)mbeta-HLH/Actbeta/Cep135/nub/Kr/Apc2/hh/Smox/Sema2b/Apc/cnn
GO:0007420	brain development	119	0.429729	1.62782	0.00356017	0.0271109	0.0185685	1817	tags=29%, list=16%, signal=24%	ced-6/Dr/LpR1/Ptpmeg/eas/bwa/vnd/orion/babo/Frl/Dab/brat/drl/Actbeta/ash2/Dmtn/ftz-f1/bchs/ato/Apc2/Smox/ab/Eph/Sema2b/chic/LpR2/Apc/DAAM/Nrg/vap/toy/trio/RhoGAPp190/dati
GO:0031329	regulation of cellular catabolic process	189	0.383871	1.54442	0.00364693	0.0271109	0.0185685	1441	tags=25%, list=13%, signal=22%	InR/Desat1/daw/Atg2/SREBP/Myc/CG12384/Lerp/Rheb/Syx17/Not1/Mtmr6/Smg6/babo/mio/PAN2/foxo/Atg4a/sima/Sesn/Bruce/Pi3K92E/Atg101/Pink1/chico/Akt/rl/Actbeta/Timp/Pi3K59F/hid/sigmar/Nup44A/Buffy/AMPKalpha/spn-E/put/CG42458/Atg8a/shi/Smox/Aduk/Pop2/Toll-7/nonC/AGO1/Tis11
GO:0009792	embryo development ending in birth or egg hatching	169	0.377661	1.49761	0.00373224	0.0271109	0.0185685	1614	tags=24%, list=14%, signal=21%	InR/sr/raw/cv-c/puc/Pkn/Pvr/kay/AGO2/scrib/shd/Cdc7/l(2)gl/Eip63E/emc/SelG/Dab/Jra/zfh1/dia/spi/yrt/stck/hid/crb/put/Sac1/step/Src42A/Apc2/bic/Ack/Pak/chic/sinu/chn/ed/Rab30/RhoGEF2/mirr
GO:0030029	actin filament-based process	309	0.332252	1.41887	0.00369015	0.0271109	0.0185685	2507	tags=33%, list=22%, signal=27%	cv-c/kel/RhoGAP68F/puc/Pka-R1/Myo31DF/cher/Gprk2/ALiX/Pkn/IRSp53/l(3)05822/mew/LIMK1/l(2)efl/l(2)gl/mwh/Frl/Mlp84B/RhoBTB/dia/spir/sls/pigs/yrt/fwd/GMF/wupA/Nedd4/Arfip/Pak3/Vps4/crb/Myo81F/jbug/Pka-C1/gish/Moe/siz/Slik/bru1/CG10939/alpha-Spec/fog/step/Src42A/nesd/Apc2/Mrtf/jvl/shi/Fim/Ack/fz/Pi3K68D/Prm/sn/chic/nwk/flw/Sec8/cta/CG6891/DAAM/ed/kug/RhoGEF2/Actn/LRR/CG33521/how/RhoGAP71E/Whamy/trio…
GO:0001654	eye development	385	0.315305	1.38277	0.00374658	0.0271109	0.0185685	1684	tags=22%, list=15%, signal=20%	klu/daw/Ziz/puc/Diap1/unk/trx/jeb/Blimp-1/Pcyt1/kay/scrib/rst/LIMK1/l(2)gl/Usp47/Ns2/Kr-h1/babo/amon/RasGAP1/emc/Frl/Dab/Jra/foxo/Rala/l(2)gd1/kibra/yki/sd/spi/Pink1/dysc/sv/yrt/mbl/ex/dan/rl/Dref/Hipk/Actbeta/Pph13/beat-Ia/klar/sty/Socs36E/sev/bchs/Vps4/crb/fred/Moe/siz/Mad/p120ctn/Kr/Asap/Slik/put/fra/ato/Src42A/hh/shi/ft/Smox/fz/Sec6/Mer/Trim9/Lim1/pk/Apc/fry/p47/chn/ed/NetB/dome/S/mirr/Shc/ca…
GO:0048880	sensory system development	385	0.315305	1.38277	0.00374658	0.0271109	0.0185685	1684	tags=22%, list=15%, signal=20%	klu/daw/Ziz/puc/Diap1/unk/trx/jeb/Blimp-1/Pcyt1/kay/scrib/rst/LIMK1/l(2)gl/Usp47/Ns2/Kr-h1/babo/amon/RasGAP1/emc/Frl/Dab/Jra/foxo/Rala/l(2)gd1/kibra/yki/sd/spi/Pink1/dysc/sv/yrt/mbl/ex/dan/rl/Dref/Hipk/Actbeta/Pph13/beat-Ia/klar/sty/Socs36E/sev/bchs/Vps4/crb/fred/Moe/siz/Mad/p120ctn/Kr/Asap/Slik/put/fra/ato/Src42A/hh/shi/ft/Smox/fz/Sec6/Mer/Trim9/Lim1/pk/Apc/fry/p47/chn/ed/NetB/dome/S/mirr/Shc/ca…
GO:0150063	visual system development	385	0.315305	1.38277	0.00374658	0.0271109	0.0185685	1684	tags=22%, list=15%, signal=20%	klu/daw/Ziz/puc/Diap1/unk/trx/jeb/Blimp-1/Pcyt1/kay/scrib/rst/LIMK1/l(2)gl/Usp47/Ns2/Kr-h1/babo/amon/RasGAP1/emc/Frl/Dab/Jra/foxo/Rala/l(2)gd1/kibra/yki/sd/spi/Pink1/dysc/sv/yrt/mbl/ex/dan/rl/Dref/Hipk/Actbeta/Pph13/beat-Ia/klar/sty/Socs36E/sev/bchs/Vps4/crb/fred/Moe/siz/Mad/p120ctn/Kr/Asap/Slik/put/fra/ato/Src42A/hh/shi/ft/Smox/fz/Sec6/Mer/Trim9/Lim1/pk/Apc/fry/p47/chn/ed/NetB/dome/S/mirr/Shc/ca…
GO:0007560	imaginal disc morphogenesis	392	0.309679	1.35488	0.00358429	0.0271109	0.0185685	1736	tags=26%, list=15%, signal=23%	daw/Dr/cv-c/par-1/RhoGAP68F/puc/Diap1/unk/Myo31DF/cv-2/Mkp3/Gprk2/vri/Gclc/Pcyt1/Pkn/Pvr/Drak/kay/scrib/mew/sqa/LIMK1/Stim/Dad/tnc/babo/RasGAP1/Exn/emc/mwh/Jra/Nost/Mnn1/l(2)gd1/sd/ewg/spi/Mmp2/mam/stck/Lpin/rl/Hipk/Actbeta/Septin5/ash2/Timp/dap/Nedd4/hid/Cyp18a1/sty/Socs36E/ftz-f1/Gli/Pka-C1/Moe/corto/Mad/bs/pan/peng/put/Pal1/lbl/fog/Cks30A/step/ato/Src42A/hh/Mrtf/ft/Smox/Pak/fz/fz2/sn/chic/dysf…
GO:0048563	post-embryonic animal organ morphogenesis	392	0.309679	1.35488	0.00358429	0.0271109	0.0185685	1736	tags=26%, list=15%, signal=23%	daw/Dr/cv-c/par-1/RhoGAP68F/puc/Diap1/unk/Myo31DF/cv-2/Mkp3/Gprk2/vri/Gclc/Pcyt1/Pkn/Pvr/Drak/kay/scrib/mew/sqa/LIMK1/Stim/Dad/tnc/babo/RasGAP1/Exn/emc/mwh/Jra/Nost/Mnn1/l(2)gd1/sd/ewg/spi/Mmp2/mam/stck/Lpin/rl/Hipk/Actbeta/Septin5/ash2/Timp/dap/Nedd4/hid/Cyp18a1/sty/Socs36E/ftz-f1/Gli/Pka-C1/Moe/corto/Mad/bs/pan/peng/put/Pal1/lbl/fog/Cks30A/step/ato/Src42A/hh/Mrtf/ft/Smox/Pak/fz/fz2/sn/chic/dysf…
GO:1902532	negative regulation of intracellular signal transduction	124	0.409442	1.56947	0.0038602	0.0275112	0.0188427	1762	tags=30%, list=16%, signal=25%	Atg2/raw/cv-c/par-1/puc/Diap1/trbl/Mkp3/PRAS40/Rheb/CG7378/CG15547/mnb/fmt/Atg9/Rala/Mnn1/krz/Sesn/Akt/stck/ex/Hipk/sty/Spred/AMPKalpha/Sac1/Ack/flw/Pp2A-29B/Ubc6/wdb/LRR/Kcmf1/Strn-Mlck/Strip/Cka
GO:0031175	neuron projection development	455	0.302882	1.34538	0.00387798	0.0275112	0.0188427	1970	tags=28%, list=18%, signal=24%	InR/Acsl/path/daw/cv-c/Ptpmeg/cher/jeb/Gclc/kay/Rheb/Sulf1/mew/LIMK1/Dad/shrb/Nrt/spri/CdGAPr/Kr-h1/babo/Nak/Frl/Dab/zfh1/foxo/prel/comm3/unc-104/Pi3K92E/dysc/Mmp2/msps/wb/Akt/Cont/Rab1/Dref/tx/drl/ash2/fax/beat-Ia/Nedd4/hid/ftz-f1/nudE/bchs/Pak3/crb/dom/haf/CG15611/jbug/Mp/Pka-C1/Moe/GlnRS/nub/beat-Ic/p120ctn/AMPKalpha/Kr/E(Pc)/Ptp10D/put/alpha-Spec/fra/fog/Sac1/ato/Src42A/Toll-6/mle/Dscam2/Smox…
GO:0016049	cell growth	147	0.399723	1.5605	0.00398816	0.0280893	0.0192386	1953	tags=31%, list=17%, signal=26%	Thor/InR/path/Pdk1/Ptpmeg/kay/Myc/Rheb/Dad/Paip2/spri/Frl/foxo/alphaTub85E/sima/Sesn/Pi3K92E/chico/Lnk/pix/Akt/Pka-C1/AMPKalpha/pan/hfp/mle/fz/CG15019/atl/fz2/Sema2b/chic/Mer/pk/DAAM/fkh/RhoGEF2/Nrg/raptor/Strip/bif/Hph/CadN/kuz/Lar
GO:0007405	neuroblast proliferation	87	0.445741	1.60956	0.00407801	0.0283147	0.019393	1395	tags=24%, list=12%, signal=21%	InR/klu/daw/tws/eas/Rheb/l(2)gl/babo/zld/insc/brat/sd/msps/E(spl)mbeta-HLH/Actbeta/Cep135/Apc2/hh/Smox/Apc/cnn
GO:0034329	cell junction assembly	223	0.358246	1.46953	0.00405204	0.0283147	0.019393	2288	tags=33%, list=20%, signal=27%	Pdk1/Got2/par-1/RhoGAP68F/jeb/kay/Rheb/scrib/LIMK1/l(2)gl/Dad/mnb/Nlg1/Jra/unc-104/brat/ewg/Pi3K92E/dysc/Akt/Cont/Cul2/drl/CG10339/metro/Nedd4/Syn/Arfip/Pak3/crb/Gli/mesh/Mad/p120ctn/Rab8/sdt/alpha-Spec/Src42A/Pak/atl/cac/sinu/Nrx-1/BOD1/nwk/Sec8/Nsf2/stau/Imp/Nrg/Nlg2/raptor/caz/trio/Strip/CG9628/Syn1/wun/Efhc1.1/Exo70/Arl8/Lar/lbm/pasi2/shakB/Spn/spartin/tkv/stai/stan/alpha-Cat/PDZ-GEF/CASK
GO:0001752	compound eye photoreceptor fate commitment	83	0.465392	1.6707	0.00422452	0.0287881	0.0197173	1334	tags=29%, list=12%, signal=26%	daw/Blimp-1/kay/scrib/l(2)gl/Usp47/babo/amon/RasGAP1/Dab/Jra/Rala/kibra/rl/Actbeta/Socs36E/sev/Mad/put/ato/Src42A/Smox/fz/Mer
GO:0042706	eye photoreceptor cell fate commitment	83	0.465392	1.6707	0.00422452	0.0287881	0.0197173	1334	tags=29%, list=12%, signal=26%	daw/Blimp-1/kay/scrib/l(2)gl/Usp47/babo/amon/RasGAP1/Dab/Jra/Rala/kibra/rl/Actbeta/Socs36E/sev/Mad/put/ato/Src42A/Smox/fz/Mer
GO:0071496	cellular response to external stimulus	98	0.452621	1.66379	0.00426382	0.0287881	0.0197173	1117	tags=29%, list=10%, signal=26%	InR/Lst/sug/daw/Atg2/Myc/CG12384/Syx17/Atg17/mio/Atg9/foxo/Sesn/Bruce/SNF4Agamma/Pi3K92E/chico/Lpin/rl/Pi3K59F/hid/Wdr59/nompC/Nup44A/Buffy/AMPKalpha/Adgf-A/Atg8a
GO:0044242	cellular lipid catabolic process	89	0.459084	1.66055	0.00425398	0.0287881	0.0197173	940	tags=21%, list=8%, signal=20%	bmm/Mcad/dob/CROT/Mtpalpha/yip2/CG7461/pdgy/bwa/Mtpbeta/Jheh1/foxo/CG5191/chico/Akt/Lpin/CG4598/Abcd1/Hsl
GO:0120039	plasma membrane bounded cell projection morphogenesis	419	0.304685	1.34056	0.00433427	0.0290634	0.0199058	1712	tags=25%, list=15%, signal=22%	InR/Acsl/path/daw/cv-c/Ptpmeg/cher/jeb/Gclc/kay/Rheb/Sulf1/mew/LIMK1/Dad/shrb/Nrt/spri/CdGAPr/babo/Nak/Frl/Dab/zfh1/foxo/prel/comm3/unc-104/Pi3K92E/dysc/Mmp2/msps/wb/Cont/Rab1/Dref/drl/ash2/fax/beat-Ia/Nedd4/hid/ftz-f1/nudE/Pak3/crb/dom/haf/CG15611/jbug/Mp/Moe/GlnRS/nub/beat-Ic/p120ctn/AMPKalpha/Kr/E(Pc)/Ptp10D/put/alpha-Spec/fra/fog/Sac1/Src42A/hh/Toll-6/mle/Dscam2/Smox/Pak/fz/CG15019/Nf-YC/Hsc7…
GO:0009895	negative regulation of catabolic process	55	0.521008	1.72509	0.00440311	0.029126	0.0199486	1442	tags=36%, list=13%, signal=32%	InR/Lsd-2/daw/CG12384/Rheb/Usp47/babo/mio/Bruce/Pi3K92E/chico/Akt/rl/Timp/crb/Nup44A/CG42458/Smox/nonC/eIF3h
GO:1901605	alpha-amino acid metabolic process	92	-0.470158	-1.64017	0.00437808	0.029126	0.0199486	736	tags=26%, list=7%, signal=25%	Gabat/yellow-f2/CG1440/Ass/Argl/Dhpr/P5cr/Gdh/Gnmt/CG11334/CG6415/CG7430/aay/CG10621/Gs2/CG15093/Oat/Gcat/Daao2/CG3999/ple/ppl/AsnS/CG10184
GO:0009063	amino acid catabolic process	54	-0.544554	-1.72692	0.00446168	0.0292401	0.0200268	736	tags=28%, list=7%, signal=26%	Gabat/CG1440/CG8199/Dhpr/Gdh/CG6415/CG7430/Gs2/CG15093/Oat/Gcat/Daao2/CG3999/ppl/CG10184
GO:0042325	regulation of phosphorylation	114	0.411052	1.54837	0.0044801	0.0292401	0.0200268	1795	tags=28%, list=16%, signal=24%	InR/Lk6/par-1/trbl/Pka-R1/Pvr/PRAS40/CG8312/l(2)gl/pcs/Atg17/per/Pi3K92E/drl/Hexim/sty/sev/ASPP/Slik/Ankle2/step/kek1/shi/Eph/Mer/CG10376/fry/wdb/raptor/Tie/CG41520/Ccm3
GO:0008610	lipid biosynthetic process	223	0.356217	1.46121	0.00459532	0.0297935	0.0204058	834	tags=15%, list=7%, signal=14%	mino/Desat1/Acsl/Pect/CG9389/CG33110/Dolk/nes/Cyp6t3/CG2201/pdgy/Fatp3/puml/eas/Marf/Pcyt2/Pcyt1/shd/SCAP/CG18609/LPCAT/CG5326/CG6870/Sccpdh2/CG4830/Pi3K92E/Pis/Fatp1/Lpin/AstA/fwd/Pi3K59F/Socs36E
GO:0007431	salivary gland development	114	0.410548	1.54647	0.0047361	0.0303048	0.0207561	1561	tags=29%, list=14%, signal=25%	IP3K2/h/raw/jeb/Pvr/mew/Dif/l(2)gl/Atg17/drpr/Trf2/dia/Scr/drl/hid/sigmar/hdc/crb/Mad/Utx/pan/put/fra/fog/Src42A/shi/Pak/fz/fz2/chic/NetB/kug/fkh
GO:0035272	exocrine system development	114	0.410548	1.54647	0.0047361	0.0303048	0.0207561	1561	tags=29%, list=14%, signal=25%	IP3K2/h/raw/jeb/Pvr/mew/Dif/l(2)gl/Atg17/drpr/Trf2/dia/Scr/drl/hid/sigmar/hdc/crb/Mad/Utx/pan/put/fra/fog/Src42A/shi/Pak/fz/fz2/chic/NetB/kug/fkh
GO:0051124	synaptic assembly at neuromuscular junction	137	0.395483	1.53948	0.00486195	0.0303175	0.0207648	1953	tags=32%, list=17%, signal=27%	Pdk1/par-1/RhoGAP68F/jeb/kay/Rheb/LIMK1/Dad/mnb/Nlg1/Jra/unc-104/brat/ewg/Pi3K92E/dysc/Akt/Cul2/metro/Syn/Arfip/Mad/Rab8/alpha-Spec/Src42A/Pak/atl/cac/Nrx-1/BOD1/nwk/Sec8/Nsf2/stau/Imp/Nlg2/raptor/caz/trio/Strip/Syn1/Efhc1.1/Exo70/Lar
GO:0009725	response to hormone	123	0.401348	1.53678	0.00476907	0.0303175	0.0207648	1124	tags=24%, list=10%, signal=21%	Thor/InR/Pdk1/AdipoR/Eip75B/trbl/gce/Mkp3/PRAS40/Myc/Hr38/Rheb/Nurf-38/Usp47/foxo/sima/Pi3K92E/chico/Art4/Lnk/Akt/Sirt1/Lpin/rl/ftz-f1/tai/E(bx)/Rab10/step
GO:2000026	regulation of multicellular organismal development	255	0.345675	1.4492	0.00484094	0.0303175	0.0207648	1712	tags=25%, list=15%, signal=22%	InR/h/klu/daw/par-1/RhoGAP68F/tws/unk/cher/Myc/Rheb/Ama/l(2)gl/Dad/babo/mnb/SelG/dia/zld/kibra/yki/unc-104/insc/brat/sd/ewg/spi/Pi3K92E/E(spl)mbeta-HLH/Akt/Rab1/Actbeta/Nedd4/hdc/Arfip/nudE/Pak3/nub/Mad/Kr/hzg/Src42A/hh/Smox/Pak/fz/atl/Sema2b/chic/cac/Mer/pk/nwk/Sec8/cta/ed/aurA/stau/RhoGEF2/how/raptor/caz/trio/Strip/bif
GO:0007389	pattern specification process	474	0.293213	1.30765	0.00483197	0.0303175	0.0207648	1967	tags=24%, list=18%, signal=21%	Acsl/h/klu/Dr/MFS14/par-1/tws/puc/Pka-R1/Myo31DF/cv-2/Mkp3/Spn27A/Myc/Sulf1/AGO2/scrib/mew/sqa/cact/lost/l(2)gl/Dad/tud/pcs/drpr/RasGAP1/emc/SelG/Frl/twe/spir/wkd/brat/spi/msps/E(spl)mbeta-HLH/stck/Lpin/Scr/dan/rl/CG5890/ash2/klar/sty/Vps4/crb/dom/fred/Dsp1/Gli/Pka-C1/Nipped-A/Moe/corto/Mad/Kr/pan/spn-E/crm/put/Rab7/fra/step/ato/Apc2/hh/jvl/bic/ft/AnxB9/orb/sgl/fz/dl/fz2/sn/chic/Mer/CG8405/dysf/L…
GO:0048749	compound eye development	367	0.316094	1.37415	0.00489606	0.030337	0.0207781	1684	tags=23%, list=15%, signal=20%	klu/daw/Ziz/puc/Diap1/unk/jeb/Blimp-1/Pcyt1/kay/scrib/rst/LIMK1/l(2)gl/Usp47/Ns2/Kr-h1/babo/amon/RasGAP1/emc/Frl/Dab/Jra/foxo/Rala/l(2)gd1/kibra/yki/sd/spi/Pink1/dysc/sv/mbl/ex/dan/rl/Dref/Hipk/Actbeta/Pph13/klar/sty/Socs36E/sev/bchs/Vps4/crb/fred/Moe/siz/Mad/p120ctn/Kr/Asap/Slik/put/fra/ato/Src42A/hh/shi/ft/Smox/fz/Sec6/Mer/Trim9/Lim1/pk/Apc/fry/p47/chn/ed/NetB/dome/S/mirr/Shc/caz/toy
GO:0032870	cellular response to hormone stimulus	119	0.421629	1.59714	0.00507394	0.0309507	0.0211985	1124	tags=24%, list=10%, signal=22%	Thor/InR/Pdk1/AdipoR/Eip75B/trbl/gce/Mkp3/PRAS40/Myc/Hr38/Rheb/Nurf-38/Usp47/foxo/sima/Pi3K92E/chico/Art4/Lnk/Akt/Sirt1/Lpin/rl/ftz-f1/tai/E(bx)/Rab10/step
GO:0048732	gland development	177	0.380643	1.50943	0.00506208	0.0309507	0.0211985	1326	tags=22%, list=12%, signal=20%	IP3K2/InR/h/raw/cher/Marf/jeb/Pvr/mew/Dif/l(2)gl/Atg17/drpr/Trf2/zfh1/dia/foxo/Pi3K92E/Scr/rl/drl/hid/sty/sigmar/hdc/crb/Mad/Utx/pan/Adgf-A/put/fra/fog/Src42A/shi/Pak/fz/fz2/chic
GO:0019637	organophosphate metabolic process	347	0.317471	1.36924	0.00508996	0.0309507	0.0211985	795	tags=14%, list=7%, signal=14%	mino/GIIIspla2/IP3K2/Pfrx/Prps/cu/Acsl/Pect/CG9389/Hex-A/AdSL/Gk1/ScsbetaA/Dolk/nes/CG2201/CG11089/pdgy/puml/eas/Pfas/scu/Pcyt2/Pcyt1/IP3K1/Mtmr6/Naprt/Gart/CG11425/NADK/LPCAT/CG3009/Pde11/CG1441/Mdh1/fal/CG12268/CG4830/Pi3K92E/ATPsynbetaL/Pis/Pde8/Pgi/Rpi/INPP5E/fwd/RnrS/AdSS/Pi3K59F
GO:0050790	regulation of catalytic activity	259	0.33864	1.41693	0.00518691	0.0313456	0.0214689	1795	tags=23%, list=16%, signal=20%	Cp1/InR/Sirup/CtsB/Ziz/GAPsec/trbl/Tbc1d8-9/Pvr/PRAS40/l(2)gl/su(f)/pcs/Atg17/RasGAP1/Exn/fmt/CG5521/Als2/CenG1A/Gapvd1/wkd/GAPcenA/SNF4Agamma/Pi3K92E/Fem-1/Lamtor5/RalGPS/drl/Timp/RnrS/Hexim/Rlip/sty/sev/RtGEF/ASPP/Asap/RN-tre/step/kek1/Tbc1d15-17/mle/CG8243/Rab3-GAP/Eph/CenB1A/CG10376/fry/Rgl/tbc/vap/raptor/smid/sky/Tie/CG41520/7B2/Ccm3
GO:0032990	cell part morphogenesis	428	0.30446	1.34567	0.00527043	0.0316549	0.0216807	1712	tags=25%, list=15%, signal=22%	InR/Acsl/path/daw/cv-c/Ptpmeg/cher/Marf/jeb/Gclc/kay/Rheb/Sulf1/mew/LIMK1/Dad/shrb/Nrt/spri/CdGAPr/babo/Nak/Frl/Dab/zfh1/foxo/prel/comm3/unc-104/Pi3K92E/dysc/Mmp2/msps/wb/Cont/Rab1/Dref/drl/ash2/fax/beat-Ia/Nedd4/hid/ftz-f1/nudE/Pak3/crb/dom/haf/CG15611/jbug/Mp/Moe/GlnRS/nub/beat-Ic/p120ctn/AMPKalpha/Kr/E(Pc)/Ptp10D/put/alpha-Spec/fra/fog/Sac1/Src42A/hh/Toll-6/mle/Dscam2/Smox/Pak/fz/CG15019/Nf-YC…
GO:0042551	neuron maturation	58	0.513322	1.73083	0.00543452	0.0323283	0.0221419	1582	tags=29%, list=14%, signal=25%	InR/ced-6/orion/shrb/drpr/Pi3K92E/Pi3K59F/hdc/ftz-f1/Vps4/shep/vtd/chic/cac/spn-F/Imp/Pc
GO:0007169	transmembrane receptor protein tyrosine kinase signaling pathway	217	0.348106	1.42007	0.0054816	0.0323283	0.0221419	1696	tags=24%, list=15%, signal=21%	Thor/InR/Pdk1/trbl/Ptpmeg/Mkp3/jeb/Pvr/PRAS40/Myc/Rheb/Ama/Sulf1/Usp47/RasGAP1/Dab/Reph/foxo/Rala/krz/sima/spi/Pi3K92E/chico/Lnk/Mmp2/Akt/Lpin/rl/RalGPS/drl/sty/Socs36E/sev/Vps4/Ptp10D/step/Src42A/kek1/sgl/Pi3K68D/Eph/meep/Pp2A-29B/Rgl/ed/fkh/wdb/vap/raptor/Shc/Tie
GO:0007417	central nervous system development	267	0.336073	1.41142	0.00544922	0.0323283	0.0221419	2291	tags=30%, list=20%, signal=24%	sug/ced-6/sr/raw/Dr/LpR1/Ptpmeg/Pka-R1/eas/bwa/Pvr/shd/vnd/orion/Nrt/babo/Frl/Dab/yki/brat/ewg/Mmp2/mam/Cont/dan/drl/Actbeta/ash2/Timp/Dmtn/dap/ftz-f1/bchs/Pex1/siz/Mad/Ptp10D/alpha-Spec/Rbp9/ato/Apc2/hh/grim/Smox/ab/Eph/Sema2b/chic/sinu/LpR2/Apc/cnn/DAAM/ct/spz3/Notum/Pc/Nrg/vap/toy/trio/RhoGAPp190/dati/Lam/exex/lov/nolo/kuz/Npc1b/pasi2/SoxN/hb/spz5/lbe/sim/stan/loqs/danr/PlexB
GO:0010720	positive regulation of cell development	82	0.456889	1.63618	0.00564873	0.0331144	0.0226804	1469	tags=29%, list=13%, signal=26%	InR/klu/daw/Myc/Rheb/Ama/orion/babo/zld/yki/spi/Pi3K92E/E(spl)mbeta-HLH/Rab1/Actbeta/nudE/hh/Orcokinin/Smox/fz/atl/chic/pk/spn-F
GO:0051656	establishment of organelle localization	166	0.365752	1.44522	0.00570749	0.0331964	0.0227365	2734	tags=37%, list=24%, signal=28%	Lsd-2/cv-c/LTV1/Klp98A/Myo31DF/Marf/ALiX/AGO2/l(2)gl/Ns2/Nmd3/spir/koi/unc-104/insc/Pink1/pix/msps/Khc-73/klar/CG8134/nudE/CG9279/Myo81F/Mink/Mis12/Slik/Rab7/Apc2/jvl/shi/yuri/Snap25/Sec6/nonC/flw/Sec8/aurA/ens/nod/milt/Lam/BicD/Exo70/cno/Miro/jar/Msp300/Mps1/CASK/wisp/Lis-1/asp/alphaTub67C/Rab35/g/unc-13/CycB/Myo10A/tacc/didum
GO:0035120	post-embryonic appendage morphogenesis	314	0.318427	1.36251	0.00573054	0.0331964	0.0227365	1699	tags=25%, list=15%, signal=22%	daw/Dr/cv-c/par-1/RhoGAP68F/unk/cv-2/Mkp3/Gprk2/vri/Gclc/Pcyt1/Drak/scrib/mew/LIMK1/Stim/Dad/tnc/babo/RasGAP1/Exn/emc/mwh/Nost/l(2)gd1/sd/spi/mam/stck/Lpin/rl/Hipk/Actbeta/Septin5/ash2/Timp/Nedd4/Cyp18a1/sty/Socs36E/ftz-f1/Gli/Pka-C1/corto/Mad/bs/pan/peng/put/Pal1/lbl/fog/step/Src42A/hh/Mrtf/ft/Smox/Pak/fz/fz2/sn/dysf/Lim1/Ilk/pk/flw/fry/ed/ct/RhoGEF2/S/dy/mirr/how/RhoGAP71E/Shc/salr/trio
GO:0032787	monocarboxylic acid metabolic process	157	0.388027	1.52353	0.00585452	0.0337152	0.0230918	684	tags=17%, list=6%, signal=16%	mino/whd/Pfrx/Mcad/CROT/Agxt/Desat1/Acsl/Hex-A/CG33110/Mtpalpha/yip2/AdipoR/CG7461/pdgy/Fatp3/CG11241/scu/Mtpbeta/CG7059/CG18609/CG5326/CG5191/CG4830/Fatp1/Pgi/Lpin
GO:0046552	photoreceptor cell fate commitment	90	0.441431	1.60636	0.00608621	0.0348445	0.0238653	1334	tags=29%, list=12%, signal=26%	daw/Blimp-1/kay/scrib/l(2)gl/Usp47/babo/amon/RasGAP1/emc/Dab/Jra/Rala/kibra/spi/rl/Actbeta/Socs36E/sev/Mad/put/ato/Src42A/Smox/fz/Mer
GO:0008219	cell death	329	0.313186	1.34348	0.00620513	0.0353187	0.0241901	1792	tags=24%, list=16%, signal=21%	Cp1/IP3K2/klu/Pdk1/Atg2/Sid/puc/Diap1/gce/Ubi-p63E/Pvr/Drak/Myc/CG12384/BNIP3/Csk/rst/l(2)gl/Idgf2/CG15547/Atg17/drpr/Trf2/Atg9/kibra/yki/Bruce/spi/Atg101/Pink1/pix/Akt/Sirt1/Lamtor5/mbl/ex/Dref/Hipk/Diap2/FBXO11/Pi3K59F/hid/sigmar/hdc/ftz-f1/CG11964/Pka-C1/Buffy/Utx/Drep3/ASPP/Naam/Atg8a/shi/grim/Ack/ft/Pak/syd/Drep1/NijA/Mer/Apc/Bace/E2f2/Ubc6/qkr58E-3/CG9593/CG12917/fkh/CG15456/S/Tspo/raptor/T…
GO:2000177	regulation of neural precursor cell proliferation	52	0.522556	1.71181	0.00648943	0.0356963	0.0244488	1198	tags=31%, list=11%, signal=28%	InR/klu/daw/tws/Rheb/l(2)gl/babo/zld/brat/sd/E(spl)mbeta-HLH/Actbeta/nub/Kr/hh/Smox
GO:0030705	cytoskeleton-dependent intracellular transport	90	0.440183	1.60182	0.00643152	0.0356963	0.0244488	2944	tags=46%, list=26%, signal=34%	Lsd-2/Klp98A/Myo31DF/Marf/Dhc62B/Unc-76/unc-104/Pink1/Khc-73/Rab1/klar/CG8134/nudE/Myo81F/IFT54/Sac1/syd/Klp64D/DCTN5-p25/pk/Apc/dila/CG42366/stau/milt/Oseg4/Arl8/Miro/jar/stai/Lis-1/btv/g/Myo10A/hook/didum/CG6652/Kif3C/nompB/Lrrk/Oseg2
GO:0006457	protein folding	115	-0.433805	-1.56773	0.0064649	0.0356963	0.0244488	1908	tags=30%, list=17%, signal=25%	CG5001/Arl2/p23/jdp/Hsp67Ba/cyp33/Fkbp59/Sgt/CG12379/CG7182/CG30156/shv/DnaJ-1/Pfdn1/Torsin/CG1890/Hsp68/Hsp60A/Hsc70Cb/zda/CG2852/CG11999/UK114/Gp93/Hsc70-5/Cnx99A/CG11267/P58IPK/Calr/CG7409/Cyp1/Hsp83/Hsc70-3/ERp60
GO:0071495	cellular response to endogenous stimulus	247	0.337948	1.42107	0.00649025	0.0356963	0.0244488	1216	tags=20%, list=11%, signal=18%	Thor/InR/Pdk1/AdipoR/Fs/Eip75B/trbl/gce/cv-2/Mkp3/PRAS40/Myc/Hr38/Rheb/Nurf-38/Usp47/Dad/babo/RasGAP1/foxo/Crtc/sima/Sesn/Pi3K92E/chico/Art4/Lnk/Mmp2/Akt/Cul2/Sirt1/Lamtor5/Lpin/rl/sty/ftz-f1/eIF4A/tai/Gli/Ir76b/5-HT2A/Mad/E(bx)/Ptp10D/put/Rab10/step/Ack/sgl
GO:0045893	positive regulation of DNA-templated transcription	380	0.307089	1.34489	0.00648828	0.0356963	0.0244488	2238	tags=27%, list=20%, signal=22%	sug/REPTOR/Eip75B/trx/gce/CG12099/kay/Myc/Hr38/Nurf-38/CG8312/Dif/vnd/tj/S2P/maf-S/mnb/Jra/dre4/Rcd5/foxo/Crtc/zld/yki/sima/sd/Art4/Jarid2/mam/sv/Lpin/bigmax/Scr/REPTOR-BP/Dref/tx/ash2/Pph13/del/ftz-f1/tai/Myb/Bre1/Hel89B/Mad/Utx/bs/E(bx)/pan/Gcn5/Pdp1/ato/Mrtf/mle/Smox/dl/gfzf/Su(var)205/dysf/Lim1/fry/onecut/rgr/Ubc6/chn/fkh/CG12219/mirr/toy/CG2199/CG6254/CG11247/nclb/Daxx/Hcf/pnr/Spt6/CG34205/g…
GO:1902680	positive regulation of RNA biosynthetic process	380	0.307089	1.34489	0.00648828	0.0356963	0.0244488	2238	tags=27%, list=20%, signal=22%	sug/REPTOR/Eip75B/trx/gce/CG12099/kay/Myc/Hr38/Nurf-38/CG8312/Dif/vnd/tj/S2P/maf-S/mnb/Jra/dre4/Rcd5/foxo/Crtc/zld/yki/sima/sd/Art4/Jarid2/mam/sv/Lpin/bigmax/Scr/REPTOR-BP/Dref/tx/ash2/Pph13/del/ftz-f1/tai/Myb/Bre1/Hel89B/Mad/Utx/bs/E(bx)/pan/Gcn5/Pdp1/ato/Mrtf/mle/Smox/dl/gfzf/Su(var)205/dysf/Lim1/fry/onecut/rgr/Ubc6/chn/fkh/CG12219/mirr/toy/CG2199/CG6254/CG11247/nclb/Daxx/Hcf/pnr/Spt6/CG34205/g…
GO:0006066	alcohol metabolic process	80	0.459736	1.63808	0.00675298	0.0363251	0.0248794	328	tags=12%, list=3%, signal=12%	CG6910/IP3K2/CG8112/CG9389/Gk1/Cyp6t3/Marf/scu/IP3K1/SCAP
GO:0045333	cellular respiration	136	-0.411883	-1.52661	0.00673725	0.0363251	0.0248794	1598	tags=33%, list=14%, signal=29%	SdhB/ND-MWFE/COX5B/ND-B22/ND-B16.6/ND-B17.2/UQCR-14/ND-SGDH/ND-B14.5A/ND-24/srl/fh/ATPsynbeta/ND-B18/CG5214/ND-19/AIF/Ogdh/ND-B15/mAcon1/ND-18/ND-B14.7/CG2076/ND-39/ATPsynF/UQCR-C2/ND-30/Mdh2/UQCR-Q/COX5A/ND-42/Cyt-c1/cype/ND-13B/COX7A/COX4/Gpo1/NP15.6/sun/ATPsynO/Cyt-c-p/kdn/CG1544/ATPCL/aralar1
GO:0006811	monoatomic ion transport	348	-0.334846	-1.3947	0.00675067	0.0363251	0.0248794	1961	tags=26%, list=17%, signal=23%	Zip71B/ATP6AP2/CG34396/CG2003/Nhe1/homer/ATPsynepsilonL/RyR/Fkbp59/CG6230/NaCP60E/zyd/SecCl/ZnT33D/elm/List/Irk2/CG7627/Atpalpha/Vha100-2/VhaAC39-1/HisCl1/eag/Atox1/CG31676/Ntl/CG7781/CG33296/Tsf3/CG14275/CG1358/Ostgamma/ATPsynbeta/VhaPPA1-1/sand/NtR/Vha14-1/CG17167/MFS9/bumpel/rumpel/ClC-a/Mco1/CG5687/ClC-b/VhaSFD/Ih/Nha1/ATPsynF/MFS15/ATPsynG/Piezo/kcc/Ctr1B/JYalpha/SERCA/Gat/ATPsynCF6/kumpel/A…
GO:0048858	cell projection morphogenesis	421	0.303677	1.33773	0.00669483	0.0363251	0.0248794	1712	tags=25%, list=15%, signal=22%	InR/Acsl/path/daw/cv-c/Ptpmeg/cher/jeb/Gclc/kay/Rheb/Sulf1/mew/LIMK1/Dad/shrb/Nrt/spri/CdGAPr/babo/Nak/Frl/Dab/zfh1/foxo/prel/comm3/unc-104/Pi3K92E/dysc/Mmp2/msps/wb/Cont/Rab1/Dref/drl/ash2/fax/beat-Ia/Nedd4/hid/ftz-f1/nudE/Pak3/crb/dom/haf/CG15611/jbug/Mp/Moe/GlnRS/nub/beat-Ic/p120ctn/AMPKalpha/Kr/E(Pc)/Ptp10D/put/alpha-Spec/fra/fog/Sac1/Src42A/hh/Toll-6/mle/Dscam2/Smox/Pak/fz/CG15019/Nf-YC/Hsc7…
GO:0008284	positive regulation of cell population proliferation	158	0.37532	1.47821	0.00679976	0.0363769	0.0249149	2205	tags=35%, list=20%, signal=28%	InR/Adgf-D/klu/daw/Rheb/Ama/Idgf2/babo/Rala/zld/yki/spi/chico/Lnk/CG1572/E(spl)mbeta-HLH/Akt/Rab1/rl/RalGPS/Actbeta/Nedd4/nudE/crb/Myb/Moe/AMPKalpha/Slik/Adgf-A/hh/Smox/fz/dl/atl/chic/pk/Rgl/DAAM/kug/dome/Imp/CG15456/Galphaf/raptor/Cka/pico/Lar/Tango9/RIOK2/cad/Ddr/PlexA/cpa/conu/stan
GO:0009266	response to temperature stimulus	115	-0.432559	-1.56323	0.00698661	0.037168	0.0254567	1849	tags=30%, list=17%, signal=25%	Sec13/nocte/Hsp67Ba/thoc5/Polr2C/Oga/mth/CG5446/spoon/Atpalpha/Hdc/HisCl1/tho2/slpr/hang/DnaJ-1/Clk/Jafrac2/TotC/Mekk1/Cyp6a17/Hsp60A/Hsc70Cb/LUBEL/Ncc69/TotA/Gp93/GstE1/CG7409/Hsp83/subdued/smp-30/TotX/ple
GO:0006520	amino acid metabolic process	151	-0.408823	-1.53784	0.00702357	0.037168	0.0254567	741	tags=28%, list=7%, signal=27%	P5CDh1/SerRS/Hdc/GstZ1/AspRS-m/TrpRS-m/LeuRS/Hmgcl/AsnRS/CG17896/CG7560/CG11134/GluProRS/Mtap/GlyRS/Gabat/yellow-f2/CG1440/Ass/CG6733/CG8199/Argl/Dhpr/pyd3/P5cr/Gdh/Gnmt/Tdc1/CG11334/CG6415/CG7430/aay/CG10621/Gs2/CG15093/Oat/Gcat/Daao2/CG3999/ple/ppl/AsnS/CG10184
GO:0010647	positive regulation of cell communication	426	0.300887	1.32795	0.00708877	0.0373113	0.0255549	1622	tags=22%, list=14%, signal=20%	Cp1/InR/Pdk1/AdipoR/cv-c/Fs/tws/Diap1/Pka-R1/cv-2/jeb/Gprk2/ALiX/Pvr/Rheb/Csk/Ama/slim/Sulf1/sqa/l(2)gl/Usp47/Eip63E/Exn/Nak/mio/Dab/Atg9/foxo/Rala/Mnn1/kibra/unc-104/ewg/spi/Pi3K92E/Pink1/chico/Pde8/Art4/Lnk/Akt/Sirt1/VGlut/stck/Lamtor5/Lpin/Rab1/ex/Hipk/RalGPS/sNPF-R/Alg-2/sigmar/Vps4/crb/Wdr59/CG15611/shf/Gli/Mp/Pka-C1/Nup44A/gish/RtGEF/siz/Ndfip/put/Glut1/alpha-Spec/step/Src42A/bisc/ft/Nox/sN…
GO:0048663	neuron fate commitment	105	0.42316	1.57993	0.00734688	0.0384631	0.0263437	1334	tags=28%, list=12%, signal=25%	daw/Blimp-1/kay/scrib/l(2)gl/Usp47/babo/amon/RasGAP1/emc/Dab/Jra/Rala/kibra/spi/mam/rl/tx/Actbeta/Socs36E/sev/Mad/put/ato/Src42A/Smox/fz/fz2/Mer
GO:0009152	purine ribonucleotide biosynthetic process	80	-0.470178	-1.60265	0.00769353	0.039229	0.0268683	783	tags=34%, list=7%, signal=32%	CG5828/Papss/ATPsynbeta/Ac76E/CG9547/ACXD/ATPsynF/ATPsynG/ATPsynCF6/Pdhb/ATPsyngamma/awd/ATPsynE/ATPsynC/muc/sun/Pdha/ATPsynD/ATPsynB/Adk2/CG31183/blw/ATPsynO/Acsx3/ATPsyndelta/Paics/ATPCL
GO:0016042	lipid catabolic process	121	0.417337	1.59149	0.00764012	0.039229	0.0268683	940	tags=20%, list=8%, signal=18%	bmm/Mcad/CG5966/dob/CROT/Lsd-2/Mtpalpha/yip2/CG7461/Lip4/pdgy/bwa/CG6472/Mtpbeta/Jheh1/foxo/CG5191/chico/Akt/Lpin/CG4598/Cyp18a1/Abcd1/Hsl
GO:1901293	nucleoside phosphate biosynthetic process	106	-0.435096	-1.55552	0.00756202	0.039229	0.0268683	1161	tags=28%, list=10%, signal=26%	CG5828/r-l/Papss/ATPsynbeta/Ac13E/Ac76E/CG9547/ACXD/ATPsynF/ATPsynG/ATPsynCF6/Pdhb/ATPsyngamma/awd/ATPsynE/ATPsynC/muc/sun/Pdha/ATPsynD/ATPsynB/Adk2/CG31183/blw/ATPsynO/Acsx3/ATPsyndelta/Paics/ATPCL/Prat2
GO:0051248	negative regulation of protein metabolic process	158	0.373264	1.47011	0.00765507	0.039229	0.0268683	1562	tags=23%, list=14%, signal=20%	Thor/Spn27A/PRAS40/Not1/CG8312/l(2)gl/Usp47/Paip2/Spn88Eb/pcs/larp/CG3662/PAN2/brat/Pink1/Spn55B/Lamtor5/Timp/dap/Hexim/sty/crb/spn-E/bru1/kek1/hh/shi/orb/Pop2/Spn42Dd/CG10376/AGO1/Tis11/eIF3h/Spn42De/SCCRO4/wdb
GO:0070887	cellular response to chemical stimulus	369	0.311574	1.35177	0.00757538	0.039229	0.0268683	1198	tags=18%, list=11%, signal=17%	Thor/InR/Cyp6g1/Sirup/Lst/sug/Cyp6w1/Pdk1/daw/MtnA/AdipoR/Cyp6t3/puc/Eip75B/trbl/Irc/gce/Mkp3/Blimp-1/trpl/PRAS40/Myc/Hr38/Rheb/Nurf-38/MtnD/cact/Usp47/orion/Syt4/CG4390/babo/Ugt36E1/Atg9/foxo/Crtc/sima/Sesn/Pi3K92E/chico/Art4/Lnk/Akt/Sirt1/Lamtor5/Lpin/rl/drl/Cyp18a1/ftz-f1/uex/tai/Pka-C1/Ir76b/5-HT2A/Sytalpha/Utx/Cyp6a8/E(bx)/put/Rab10/step/hh/Mrtf/Atg18b/Smox
GO:0009260	ribonucleotide biosynthetic process	88	-0.452888	-1.5804	0.00781202	0.0394225	0.0270008	1161	tags=32%, list=10%, signal=29%	CG5828/r-l/Papss/ATPsynbeta/Ac76E/CG9547/ACXD/ATPsynF/ATPsynG/ATPsynCF6/Pdhb/ATPsyngamma/awd/ATPsynE/ATPsynC/muc/sun/Pdha/ATPsynD/ATPsynB/Adk2/CG31183/blw/ATPsynO/Acsx3/ATPsyndelta/Paics/ATPCL
GO:1901701	cellular response to oxygen-containing compound	194	0.358081	1.43628	0.00778984	0.0394225	0.0270008	1124	tags=21%, list=10%, signal=19%	Thor/InR/Sirup/Lst/Pdk1/daw/trbl/Mkp3/Blimp-1/PRAS40/Myc/Hr38/Rheb/Nurf-38/Usp47/Syt4/CG4390/babo/foxo/Crtc/sima/Sesn/Pi3K92E/chico/Art4/Lnk/Akt/Sirt1/Lamtor5/Lpin/rl/uex/Pka-C1/Ir76b/5-HT2A/Sytalpha/Utx/E(bx)/put/Rab10/step
GO:0048812	neuron projection morphogenesis	417	0.303052	1.33345	0.00792932	0.0398093	0.0272657	1712	tags=25%, list=15%, signal=22%	InR/Acsl/path/daw/cv-c/Ptpmeg/cher/jeb/Gclc/kay/Rheb/Sulf1/mew/LIMK1/Dad/shrb/Nrt/spri/CdGAPr/babo/Nak/Frl/Dab/zfh1/foxo/prel/comm3/unc-104/Pi3K92E/dysc/Mmp2/msps/wb/Cont/Rab1/Dref/drl/ash2/fax/beat-Ia/Nedd4/hid/ftz-f1/nudE/Pak3/crb/dom/haf/CG15611/jbug/Mp/Moe/GlnRS/nub/beat-Ic/p120ctn/AMPKalpha/Kr/E(Pc)/Ptp10D/put/alpha-Spec/fra/fog/Sac1/Src42A/Toll-6/mle/Dscam2/Smox/Pak/fz/CG15019/Nf-YC/Hsc70-4…
GO:0042592	homeostatic process	414	0.3031	1.33303	0.00802428	0.0400805	0.0274515	1135	tags=19%, list=10%, signal=18%	bmm/InR/CG8112/Lst/dob/Desat1/Hex-A/daw/CG9674/AdipoR/cv-c/LpR1/SREBP/Fatp3/trbl/puml/alc/Mkp3/Pvr/trpl/Myc/Rheb/Syx17/Csk/Ama/mew/sqa/PHGPx/Stim/Dad/Atg17/babo/amon/SelG/per/Drip/zfh1/Atg9/foxo/PIP82/mag/SNF4Agamma/Pi3K92E/IscU/dysc/chico/Fatp1/Lnk/wb/Akt/Pgi/VGlut/yrt/Lpin/mbl/Rab1/ex/Actbeta/ClC-c/wupA/Pi3K59F/Culd/Zip99C/ftz-f1/sev/crb/uex/Fer2LCH/cue/tai/Moe/CG8399/Mad/put/MME1/CG10939/Glut1…
GO:0050769	positive regulation of neurogenesis	65	0.486131	1.66451	0.00813464	0.0404254	0.0276878	1388	tags=31%, list=12%, signal=27%	InR/klu/daw/Myc/Rheb/Ama/babo/zld/yki/spi/E(spl)mbeta-HLH/Rab1/Actbeta/nudE/hh/Smox/fz/atl/chic/pk
GO:2000147	positive regulation of cell motility	62	0.487126	1.65127	0.00827987	0.0407336	0.0278989	1098	tags=24%, list=10%, signal=22%	InR/par-1/puc/Diap1/Pvr/kay/Ama/spri/spi/Pi3K92E/chico/Akt/tai/Gli/fra
GO:0007528	neuromuscular junction development	178	0.359522	1.42629	0.00826368	0.0407336	0.0278989	2690	tags=37%, list=24%, signal=28%	Pdk1/par-1/RhoGAP68F/jeb/kay/Rheb/LIMK1/Dad/drpr/mnb/Nlg1/Jra/Neto/unc-104/brat/ewg/Pi3K92E/dysc/Akt/Cul2/metro/Nedd4/Syn/Arfip/Mad/Rab8/put/alpha-Spec/Src42A/Pak/atl/cac/Nrx-1/BOD1/nwk/Sec8/Nsf2/stau/Imp/Nlg2/raptor/caz/trio/Strip/Syn1/Efhc1.1/Exo70/Lar/spartin/tkv/stai/CASK/rut/Smu1/wnd/pum/wrd/sff/nsl1/Ten-a/mGluR/nmo/CrebB/unc-13/htl
GO:0008356	asymmetric cell division	99	0.432389	1.59607	0.00840543	0.0408941	0.0280088	1395	tags=22%, list=12%, signal=20%	InR/tws/Diap1/eas/ALiX/l(2)gl/shrb/Nak/l(2)gd1/insc/brat/chico/msps/mam/Dref/Cep135/dap/eIF4A/hfp/fz/meru/cnn
GO:0043473	pigmentation	86	-0.461073	-1.59098	0.00840831	0.0408941	0.0280088	1642	tags=36%, list=15%, signal=31%	sdk/Dysb/lic/Shrm/bw/ovo/B-H1/Sec23/alpha-Man-IIa/se/st/Sec24CD/p/Torsin/cm/t/pn/Ask1/yellow-f2/fdl/ATP7/Rab32/roh/Cnx99A/rdhB/p38c/Pu/ninaB/dsx/DhpD/ple
GO:0051640	organelle localization	216	0.344075	1.40815	0.00843781	0.0408941	0.0280088	2734	tags=37%, list=24%, signal=28%	Lsd-2/cv-c/LTV1/Klp98A/Myo31DF/Marf/ALiX/Syx17/AGO2/l(2)gl/Ns2/Rim2/Nmd3/larp/Esyt2/spir/prd1/koi/unc-104/insc/Pink1/pix/msps/Khc-73/klar/CG8134/nudE/bchs/CG9279/Myo81F/Mink/Rab8/Mis12/Slik/fzo/Rab7/Apc2/jvl/shi/yuri/Snap25/Sec6/nonC/flw/Sec8/dila/Syx7/aurA/mael/ens/nod/milt/Lam/Rilpl/tsu/BicD/Exo70/Arl8/cno/Miro/jar/Msp300/Mps1/CASK/wisp/Rab3/Lis-1/Nup98-96/Syx1A/asp/wrd/alphaTub67C/Rab35/g/unc-…
GO:0043434	response to peptide hormone	87	0.429638	1.55141	0.00880342	0.0422478	0.0289359	711	tags=22%, list=6%, signal=21%	Thor/InR/Pdk1/trbl/Mkp3/PRAS40/Myc/Hr38/Rheb/Usp47/foxo/sima/Pi3K92E/chico/Lnk/Akt/Sirt1/Lpin/rl
GO:1901652	response to peptide	87	0.429638	1.55141	0.00880342	0.0422478	0.0289359	711	tags=22%, list=6%, signal=21%	Thor/InR/Pdk1/trbl/Mkp3/PRAS40/Myc/Hr38/Rheb/Usp47/foxo/sima/Pi3K92E/chico/Lnk/Akt/Sirt1/Lpin/rl
GO:0007265	Ras protein signal transduction	137	0.383124	1.49137	0.00892222	0.0424884	0.0291007	2635	tags=39%, list=24%, signal=30%	Ziz/cv-c/RhoGAP68F/Rab2/Rab14/spri/Exn/RhoBTB/Als2/Rala/aru/Gapvd1/CG5937/Rab1/RalGPS/Rlip/sty/Rab18/CG15611/siz/Rab8/pns/Rab7/Rab10/Crag/step/CG18659/cta/Rgl/Rab30/Rab26/Rab4/RhoGEF2/RhoGAP71E/trio/Strip/Cka/RhoGAPp190/CRMP/CG42674/CG30440/Rab19/Sur-8/RabX1/PlexA/PDZ-GEF/Rab3/CG6607/RhoGEF4/RabX4/Rab35/raskol/drk
GO:0043085	positive regulation of catalytic activity	160	0.363862	1.43512	0.00898375	0.0424884	0.0291007	1795	tags=24%, list=16%, signal=20%	Cp1/InR/Sirup/Ziz/GAPsec/Tbc1d8-9/Pvr/su(f)/Atg17/Exn/CG5521/CenG1A/wkd/GAPcenA/Pi3K92E/RalGPS/drl/RnrS/Rlip/sev/RtGEF/ASPP/Asap/RN-tre/step/Tbc1d15-17/mle/Rab3-GAP/Eph/fry/Rgl/tbc/raptor/smid/Tie/CG41520/7B2/Ccm3
GO:0097435	supramolecular fiber organization	265	0.318422	1.33849	0.00897678	0.0424884	0.0291007	2507	tags=33%, list=22%, signal=26%	RhoGAP68F/mlt/Pka-R1/Myo31DF/cher/ALiX/IRSp53/l(3)05822/mew/l(2)efl/mwh/Mlp84B/RhoBTB/dia/spir/sls/msps/pigs/GMF/Grip91/Cep135/wupA/Nedd4/Arfip/nudE/Pak3/Myo81F/Mzt1/gish/Moe/bru1/alpha-Spec/fog/Sac1/Src42A/Apc2/jvl/shi/Fim/Ack/fz/atl/Prm/sn/chic/Apc/cnn/nwk/cta/CG6891/DAAM/ed/RhoGEF2/Actn/LRR/how/Whamy/ens/nod/Kank/Act88F/Lam/pico/Patronin/sick/Spn/Arpc2/Mp20/Miro/jar/smog/Fign/cpa/Ack-like/Msp3…
GO:0030335	positive regulation of cell migration	60	0.488666	1.65787	0.00914276	0.0430325	0.0294734	1098	tags=25%, list=10%, signal=23%	InR/par-1/puc/Diap1/Pvr/kay/Ama/spri/spi/Pi3K92E/chico/Akt/tai/Gli/fra
GO:0045017	glycerolipid biosynthetic process	89	0.438975	1.58782	0.00934912	0.0431949	0.0295846	834	tags=18%, list=7%, signal=17%	mino/Acsl/Pect/CG9389/nes/CG2201/puml/eas/Pcyt2/Pcyt1/Pi3K92E/Pis/Lpin/fwd/Pi3K59F/Socs36E
GO:0009267	cellular response to starvation	83	0.441168	1.58374	0.00934747	0.0431949	0.0295846	1117	tags=29%, list=10%, signal=26%	InR/Lst/Atg2/CG12384/Syx17/Atg17/mio/Atg9/foxo/Sesn/Bruce/SNF4Agamma/Pi3K92E/chico/Lpin/rl/Pi3K59F/hid/Wdr59/Nup44A/Buffy/AMPKalpha/Adgf-A/Atg8a
GO:0012501	programmed cell death	326	0.310039	1.32696	0.00925878	0.0431949	0.0295846	1792	tags=24%, list=16%, signal=21%	Cp1/IP3K2/klu/Pdk1/Atg2/Sid/puc/Diap1/gce/Ubi-p63E/Pvr/Drak/Myc/CG12384/BNIP3/Csk/rst/l(2)gl/Idgf2/CG15547/Atg17/drpr/Trf2/Atg9/kibra/yki/Bruce/spi/Atg101/Pink1/pix/Akt/Sirt1/Lamtor5/mbl/ex/Dref/Hipk/Diap2/FBXO11/Pi3K59F/hid/sigmar/hdc/CG11964/Pka-C1/Buffy/Utx/Drep3/ASPP/Naam/Atg8a/shi/grim/Ack/ft/Pak/syd/Drep1/NijA/Mer/Apc/E2f2/Ubc6/qkr58E-3/CG9593/CG12917/fkh/CG15456/S/Tspo/raptor/Tie/Daxx/wun/…
GO:0048667	cell morphogenesis involved in neuron differentiation	414	0.301554	1.32623	0.00935374	0.0431949	0.0295846	1712	tags=25%, list=15%, signal=22%	InR/Acsl/path/daw/cv-c/Ptpmeg/cher/jeb/Gclc/kay/Rheb/Sulf1/mew/LIMK1/Dad/shrb/Nrt/spri/CdGAPr/babo/Nak/Frl/Dab/zfh1/foxo/prel/comm3/unc-104/Pi3K92E/dysc/Mmp2/msps/wb/Cont/Rab1/Dref/drl/ash2/fax/beat-Ia/Nedd4/hid/ftz-f1/nudE/Pak3/crb/dom/haf/CG15611/jbug/Mp/Moe/GlnRS/nub/beat-Ic/p120ctn/AMPKalpha/Kr/E(Pc)/Ptp10D/put/alpha-Spec/fra/fog/Sac1/Src42A/Toll-6/mle/Dscam2/Smox/Pak/fz/Nf-YC/Hsc70-4/atl/ab/…
GO:1903047	mitotic cell cycle process	301	0.320682	1.36205	0.00940497	0.0432275	0.0296069	2711	tags=31%, list=24%, signal=24%	Act57B/cv-c/Cdc6/Wdr62/tws/puc/trbl/Elp1/ALiX/Pkn/kay/Rheb/RecQ5/Cdc7/l(2)gl/shrb/Eip63E/dia/Mnn1/twe/l(2)gd1/sls/insc/msps/Rab1/Slbp/ex/del/Cep135/dap/CG5921/nudE/CG9279/Yeti/Myb/Act87E/Cap-H2/Mzt1/Moe/corto/Mad/Mink/Mis12/spn-E/Asap/Slik/mre11/bru1/Apc2/shi/Act79B/chic/cdc14/cnn/E2f2/Mcm6/cana/aurA/Act88F/rod/Lam/APC7/Patronin/Rbf/CG6443/cno/Cdk2/Nek2/jar/grp/knrl/Fign/Mps1/Myt1/mars/CG5181/wis…
GO:0040017	positive regulation of locomotion	66	0.480687	1.64623	0.0095538	0.0437064	0.0299349	1326	tags=26%, list=12%, signal=23%	InR/par-1/puc/Diap1/Pvr/kay/Ama/spri/spi/Pi3K92E/chico/Akt/tai/Gli/fra/Sema2b/chic
GO:0033500	carbohydrate homeostasis	52	0.509306	1.6684	0.00971995	0.0441871	0.0302642	729	tags=33%, list=7%, signal=31%	InR/Lst/Desat1/Hex-A/daw/AdipoR/trbl/Rheb/babo/amon/foxo/Pi3K92E/chico/Lnk/Pgi/Rab1/Actbeta
GO:0001558	regulation of cell growth	85	0.445801	1.60908	0.00979429	0.0441871	0.0302642	1953	tags=33%, list=17%, signal=27%	Thor/InR/Pdk1/Myc/Rheb/Paip2/foxo/sima/Sesn/Pi3K92E/Lnk/pix/Akt/AMPKalpha/hfp/fz/atl/Sema2b/chic/Mer/pk/fkh/raptor/bif/Hph/CadN/kuz/Lar
GO:0023056	positive regulation of signaling	424	0.298608	1.31948	0.00975444	0.0441871	0.0302642	1622	tags=22%, list=14%, signal=19%	Cp1/InR/Pdk1/AdipoR/cv-c/Fs/tws/Diap1/Pka-R1/cv-2/jeb/Gprk2/ALiX/Pvr/Rheb/Csk/Ama/slim/Sulf1/sqa/l(2)gl/Usp47/Eip63E/Exn/Nak/mio/Dab/Atg9/foxo/Rala/Mnn1/kibra/unc-104/ewg/spi/Pi3K92E/chico/Pde8/Art4/Lnk/Akt/Sirt1/VGlut/stck/Lamtor5/Lpin/Rab1/ex/Hipk/RalGPS/sNPF-R/Alg-2/sigmar/Vps4/crb/Wdr59/CG15611/shf/Gli/Mp/Pka-C1/Nup44A/gish/RtGEF/siz/Ndfip/put/Glut1/alpha-Spec/step/Src42A/bisc/ft/Nox/sNPF/Klp…
GO:0001932	regulation of protein phosphorylation	85	0.444375	1.60394	0.010135	0.0455072	0.0311683	1795	tags=29%, list=16%, signal=25%	Lk6/par-1/trbl/Pka-R1/PRAS40/CG8312/l(2)gl/pcs/Atg17/per/Pi3K92E/Hexim/sty/ASPP/Slik/step/kek1/shi/Mer/CG10376/fry/wdb/raptor/CG41520/Ccm3
GO:0042335	cuticle development	145	-0.392733	-1.47249	0.0101799	0.0455072	0.0311683	1382	tags=24%, list=12%, signal=21%	arm/ovo/Sec23/Cpr49Ag/pio/ck/Cpr73D/fabp/FASN2/Sec24CD/Vajk2/t/Ask1/drd/serp/gammaCOP/Rack1/Cpr47Ee/ATP7/CG34462/snsl/Cpr76Bc/obst-A/Idgf6/Sec61alpha/Cpr49Ae/Cpr62Bb/ttk/CrebA/p38c/Pu/snu/Cpr/Idgf4/ple
GO:0007476	imaginal disc-derived wing morphogenesis	271	0.329758	1.39065	0.0104324	0.0464118	0.0317879	1673	tags=26%, list=15%, signal=23%	daw/Dr/cv-c/par-1/unk/cv-2/Mkp3/Gprk2/vri/Gclc/Pcyt1/Drak/scrib/mew/LIMK1/Stim/Dad/tnc/babo/RasGAP1/emc/mwh/Nost/l(2)gd1/sd/spi/mam/stck/Lpin/rl/Hipk/Actbeta/Septin5/ash2/Timp/Nedd4/sty/Socs36E/Gli/Pka-C1/corto/Mad/bs/pan/peng/put/Pal1/fog/step/Src42A/hh/Mrtf/ft/Smox/fz/fz2/sn/Ilk/pk/flw/fry/ed/ct/RhoGEF2/S/dy/mirr/how/Shc/salr
GO:0048569	post-embryonic animal organ development	462	0.293658	1.30911	0.010477	0.0464118	0.0317879	1736	tags=24%, list=15%, signal=21%	daw/Dr/cv-c/par-1/RhoGAP68F/puc/Diap1/unk/Myo31DF/cher/cv-2/Marf/Mkp3/Gprk2/vri/Gclc/Pcyt1/Pkn/Pvr/Drak/kay/scrib/mew/sqa/LIMK1/Stim/crp/Dad/tnc/babo/RasGAP1/Exn/emc/mwh/Jra/Nost/Mnn1/l(2)gd1/sd/ewg/spi/Pi3K92E/Mmp2/mam/stck/Lpin/rl/Hipk/Actbeta/Septin5/ash2/Timp/dap/Nedd4/hid/Cyp18a1/klar/sty/Socs36E/ftz-f1/Gli/Pka-C1/Moe/corto/Mad/bs/pan/peng/Adgf-A/put/Pal1/lbl/fog/Cks30A/step/ato/Src42A/hh/Mr…
GO:0045927	positive regulation of growth	122	0.39919	1.52188	0.0105466	0.0465097	0.0318549	1854	tags=30%, list=17%, signal=26%	InR/Desat1/Pdk1/RhoGAP68F/Myc/Rheb/babo/mnb/yki/Pi3K92E/chico/Lnk/Akt/Hipk/Actbeta/sNPF-R/Arfip/bchs/tai/Mad/step/Smox/Pak/fz/sNPF/atl/chic/cac/pk/Sec8/stau/raptor/caz/trio/Hcf/Hph/pico
GO:0006164	purine nucleotide biosynthetic process	90	-0.464893	-1.61861	0.0107172	0.0468484	0.0320869	783	tags=28%, list=7%, signal=26%	Ac76E/CG9547/ACXD/ATPsynF/ATPsynG/ATPsynCF6/Pdhb/ATPsyngamma/awd/ATPsynE/ATPsynC/muc/sun/Pdha/ATPsynD/ATPsynB/Adk2/CG31183/blw/ATPsynO/Acsx3/ATPsyndelta/Paics/ATPCL/Prat2
GO:0048066	developmental pigmentation	77	-0.457465	-1.5469	0.0107563	0.0468484	0.0320869	1410	tags=32%, list=13%, signal=29%	bw/ovo/Sec23/alpha-Man-IIa/se/st/Sec24CD/p/cm/t/pn/Ask1/yellow-f2/fdl/ATP7/Rab32/roh/Cnx99A/rdhB/p38c/Pu/ninaB/dsx/DhpD/ple
GO:0098609	cell-cell adhesion	139	0.377882	1.47367	0.010767	0.0468484	0.0320869	2407	tags=37%, list=21%, signal=29%	par-1/Ama/scrib/mew/rst/tei/Nrt/Nlg1/Cad88C/Cont/stck/CG10339/Timp/beat-Vb/beat-Ia/fred/beat-Ic/p120ctn/CG10939/fra/Src42A/hh/Dscam2/ft/fz/beat-IIb/beat-VII/Mer/Dscam3/ed/kug/Rab4/Nrg/Nlg2/Con/Cad96Cb/CadN/Lar/klg/RhoL/tkv/beat-Va/stan/alpha-Cat/Cad87A/sli/beat-VI/mbt/Cals/rhea/beat-IIa
GO:0046474	glycerophospholipid biosynthetic process	74	0.454143	1.59087	0.0110118	0.0473097	0.0324028	1228	tags=23%, list=11%, signal=21%	Acsl/Pect/CG9389/nes/CG2201/puml/eas/Pcyt2/Pcyt1/Pi3K92E/Pis/fwd/Pi3K59F/Socs36E/CG5608/CG4907/Pi3K68D
GO:0019220	regulation of phosphate metabolic process	141	0.371608	1.4502	0.011018	0.0473097	0.0324028	1795	tags=24%, list=16%, signal=21%	InR/Lk6/par-1/trbl/Pka-R1/Pvr/PRAS40/CG8312/l(2)gl/pcs/Atg17/fmt/per/Pi3K92E/drl/dap/Hexim/sty/sev/ASPP/Slik/Ankle2/step/kek1/shi/Eph/Mer/CG10376/fry/wdb/raptor/Tie/CG41520/Ccm3
GO:0051174	regulation of phosphorus metabolic process	141	0.371608	1.4502	0.011018	0.0473097	0.0324028	1795	tags=24%, list=16%, signal=21%	InR/Lk6/par-1/trbl/Pka-R1/Pvr/PRAS40/CG8312/l(2)gl/pcs/Atg17/fmt/per/Pi3K92E/drl/dap/Hexim/sty/sev/ASPP/Slik/Ankle2/step/kek1/shi/Eph/Mer/CG10376/fry/wdb/raptor/Tie/CG41520/Ccm3
GO:0018105	peptidyl-serine phosphorylation	53	0.481999	1.58121	0.0112153	0.0479466	0.0328391	1509	tags=26%, list=13%, signal=23%	Lk6/Pdk1/Pkn/meng/mnb/Pink1/Akt/Hipk/Pka-C1/gish/S6KL/Aduk/nonC/aurA
GO:0030258	lipid modification	73	0.475676	1.6695	0.0113675	0.0482524	0.0330485	1142	tags=25%, list=10%, signal=22%	Mcad/CROT/Mtpalpha/yip2/AdipoR/CG7461/nes/Mtpbeta/Mtmr6/CG11425/LPCAT/Dgk/INPP5E/CG4598/Abcd1/Sac1/CG9784/CG34384
GO:0010970	transport along microtubule	76	0.443466	1.56322	0.011484	0.0482524	0.0330485	2944	tags=46%, list=26%, signal=34%	Lsd-2/Klp98A/Marf/Dhc62B/Unc-76/unc-104/Pink1/Rab1/klar/nudE/IFT54/Sac1/syd/Klp64D/DCTN5-p25/pk/Apc/dila/CG42366/stau/milt/Oseg4/Arl8/Miro/jar/stai/Lis-1/btv/g/didum/CG6652/Kif3C/nompB/Lrrk/Oseg2
GO:0022603	regulation of anatomical structure morphogenesis	172	0.357912	1.41632	0.0114182	0.0482524	0.0330485	2322	tags=33%, list=21%, signal=27%	Gs1/raw/cv-c/par-1/Marf/LIMK1/mwh/SelG/Frl/dia/Rala/zld/unc-104/sd/Pink1/Rab1/rl/Hipk/Nedd4/nudE/Pak3/fred/gish/Moe/fzo/fra/fog/ft/Pak/fz/atl/fz2/Sema2b/chic/Mer/Trim9/pk/flw/fry/cta/DAAM/ed/Miga/RhoGEF2/trio/bif/RhoGAPp190/Efhc1.1/CadN/Arpc2/cno/smog/PlexA/stan/PDZ-GEF/PlexB/Seipin
GO:0003002	regionalization	446	0.289812	1.28156	0.0114748	0.0482524	0.0330485	1967	tags=24%, list=18%, signal=21%	Acsl/h/klu/Dr/MFS14/par-1/tws/puc/Myo31DF/cv-2/Mkp3/Spn27A/Sulf1/AGO2/scrib/mew/sqa/cact/lost/l(2)gl/Dad/tud/pcs/drpr/RasGAP1/emc/SelG/spir/wkd/brat/msps/E(spl)mbeta-HLH/Lpin/Scr/dan/rl/CG5890/ash2/klar/sty/Vps4/crb/dom/fred/Dsp1/Gli/Pka-C1/Nipped-A/Moe/corto/Mad/Kr/pan/spn-E/crm/put/Rab7/fra/step/ato/Apc2/hh/jvl/bic/ft/AnxB9/orb/sgl/fz/dl/fz2/sn/chic/Mer/CG8405/dysf/Lim1/pk/Apc/flw/AGO1/spn-F/Ne…
GO:0009150	purine ribonucleotide metabolic process	124	-0.406844	-1.49102	0.0115572	0.0483525	0.0331171	1047	tags=27%, list=9%, signal=25%	Papss/ATPsynbeta/HINT1/Ac76E/CG9547/FarO/ACXD/ATPsynF/ATPsynG/ATPsynCF6/CG5065/CG30427/Pdhb/ATPsyngamma/awd/ATPsynE/Vha55/ATPsynC/muc/sun/Pdha/ATPsynD/ATPsynB/Adk2/CG31183/Vha68-2/blw/ATPsynO/NT5E-2/Acsx3/ATPsyndelta/Paics/Hmgs/ATPCL
