# Supplementary material for: Chameau (HBO1) regulates starvation resistance in Drosophila melanogaster in a temperature-dependent manner
Source: Life Sci Alliance. 2025 Nov 6;9(1):e202503524. doi: 10.26508/lsa.202503524 (PMC12592709; doi:10.26508/lsa.202503524)
Supplement: Supplementary file 10 [file LSA-2025-03524_TableS7.xlsx]

## Sheet: Supplementary_table-7
ID	Description	setSize	enrichmentScore	NES	pvalue	p.adjust	qvalue	rank	leading_edge	core_enrichment
GO:0006629	lipid metabolic process	470	0.409065	1.83919	6.94529e-09	3.39972e-06	2.89874e-06	1485	tags=24%, list=13%, signal=22%	mino/GIIIspla2/whd/bmm/Mcad/CG5966/dob/Thor/Lsd-2/Acsl/Mtpalpha/CROT/CG8112/yip2/Desat1/CG33110/Gk1/CG7461/CG9389/Lip4/Mtpbeta/Pect/AdipoR/Jheh1/Cyt-b5-r/Cyp6t3/pdgy/Pcyt2/Marf/bwa/Pcyt1/Pi3K92E/CG2201/SCAP/foxo/nes/scu/Cyp18a1/eas/LPCAT/AMPKalpha/CG5326/wal/puml/Dolk/shd/Fatp1/CG16935/Sccpdh2/Arc42/Sc2/jhamt/CG31522/chico/CG9519/GLaz/CG4830/CG17646/ninaG/CG6472/Pi3K68D/CG9747/Dgk/Sac1/frj/CG4598…
GO:0055085	transmembrane transport	560	-0.391148	-1.78745	4.50656e-09	3.39972e-06	2.89874e-06	1335	tags=32%, list=12%, signal=30%	CG42816/AIF/CG18281/cac/blp/CG4459/CG13795/Atpalpha/Vha13/CG34396/para/yin/Ctr1A/VhaPPA1-1/KCNQ/sut1/slo/ZnT63C/Tim17b/Shal/Pex1/Zip71B/nAChRbeta1/Hmt-1/ATPsynCF6/CG30344/dmGlut/Shaw/OtopLc/SERCA/HisCl1/CG8028/CG31103/Mdr65/SecCl/sl/nrv3/nAChRalpha4/VhaAC39-1/Sec61alpha/CG7806/Ca-alpha1T/Sec61beta/na/Elk/blot/stol/Rh50/Vha36-1/Hsc70-5/CG5254/stj/CG14196/RyR/TRAM/out/rtet/Mid1/CG33296/CG2930/Nckx3…
GO:0044255	cellular lipid metabolic process	360	0.421827	1.85191	5.30806e-08	1.7322e-05	1.47694e-05	1112	tags=20%, list=10%, signal=19%	mino/GIIIspla2/whd/bmm/Mcad/dob/Thor/Acsl/Mtpalpha/CROT/yip2/Desat1/CG33110/Gk1/CG7461/CG9389/Mtpbeta/Pect/AdipoR/Jheh1/pdgy/Pcyt2/bwa/Pcyt1/Pi3K92E/CG2201/foxo/nes/scu/eas/LPCAT/CG5326/wal/puml/Dolk/Fatp1/CG16935/Sccpdh2/Arc42/Sc2/jhamt/CG31522/chico/CG4830/CG17646/ninaG/Pi3K68D/CG9747/Dgk/Sac1/frj/CG4598/Echs1/Ack/CG11425/CG2059/sPLA2/Amacr/ry/CG4592/Jhedup/sit/CG3842/Hydr2/Ech1/Lpin/Atf-2/Fatp…
GO:0098660	inorganic ion transmembrane transport	239	-0.462041	-1.92049	1.03741e-07	2.53905e-05	2.16491e-05	1827	tags=36%, list=16%, signal=31%	cac/CG13795/Atpalpha/Vha13/CG34396/para/Ctr1A/VhaPPA1-1/KCNQ/slo/ZnT63C/Shal/Zip71B/ATPsynCF6/Shaw/OtopLc/SERCA/HisCl1/SecCl/sl/nrv3/VhaAC39-1/Sec61alpha/Ca-alpha1T/Elk/blot/stol/Rh50/Vha36-1/stj/RyR/Mid1/CG33296/Nckx30C/ND-20/ort/NaPi-III/CG1688/Vha100-2/ClC-a/CG31676/Dpp10/ATPsynE/GlyT/norpA/ND-MLRQ/Nhe3/Vha14-1/Vha26/Irk2/pHCl-1/Ostgamma/sand/CG14275/ATPsynC/Mpcp2/Ih/ATPsynbeta/Hk/trp/ATPsynB/…
GO:0006119	oxidative phosphorylation	107	-0.565282	-2.07963	2.48583e-07	4.86726e-05	4.15003e-05	2117	tags=49%, list=19%, signal=40%	CG11752/ND-B14.5B/dj-1beta/Cyt-c1/COX8/CYTB/SdhB/AIF/COX3/COX5B/CG7630/CG40472/ND-B22/ND-30/ND3/RFeSP/CG11035/COX7A/ND-24/ND-B14/ND-B14.7/UQCR-14/ND-B18/ND-20/ND-13B/cype/SdhC/NP15.6/UQCR-6.4/ND-B15/ND2/ND-15/ND-MWFE/ND-39/ND-B17/ND-42/UQCR-C2/ND-19/COX7C/ND-B14.5A/ND-ACP/COX5A/ATPsynbeta/ox/ND5/COX2/Cyt-c-p/srl/ND4/ND4L/ATPsynO/COX4
GO:0022900	electron transport chain	99	-0.583497	-2.12465	3.48241e-07	5.61145e-05	4.78456e-05	2117	tags=53%, list=19%, signal=43%	CG11752/ND-B14.5B/dj-1beta/Cyt-c1/COX8/CYTB/SdhB/AIF/COX3/COX5B/CG7630/CG40472/ND-B22/ND-30/ND3/RFeSP/COX7A/ND-24/ND-B14/ND-B14.7/UQCR-14/ND-B18/ND-20/ND-13B/cype/SdhC/NP15.6/UQCR-6.4/ND-B15/ND2/ND-15/ND-MWFE/ND-39/ND-B17/ND-42/UQCR-C2/ND-19/COX7C/ND-B14.5A/ND-ACP/COX5A/ox/ND5/blw/COX2/Cyt-c-p/ND4/ND4L/Gpo1/COX4/Invadolysin/aralar1
GO:0019646	aerobic electron transport chain	83	-0.603657	-2.1235	4.58546e-07	5.61145e-05	4.78456e-05	2117	tags=55%, list=19%, signal=45%	CG11752/ND-B14.5B/Cyt-c1/COX8/CYTB/SdhB/COX3/COX5B/CG7630/CG40472/ND-B22/ND-30/ND3/RFeSP/COX7A/ND-24/ND-B14/ND-B14.7/UQCR-14/ND-B18/ND-20/ND-13B/cype/SdhC/NP15.6/UQCR-6.4/ND-B15/ND2/ND-15/ND-MWFE/ND-39/ND-B17/ND-42/UQCR-C2/ND-19/COX7C/ND-B14.5A/ND-ACP/COX5A/ox/ND5/COX2/Cyt-c-p/ND4/ND4L/COX4
GO:0034220	monoatomic ion transmembrane transport	248	-0.456273	-1.90873	4.07483e-07	5.61145e-05	4.78456e-05	1827	tags=35%, list=16%, signal=30%	cac/CG13795/Atpalpha/Vha13/CG34396/para/Ctr1A/VhaPPA1-1/KCNQ/slo/ZnT63C/Shal/Zip71B/nAChRbeta1/ATPsynCF6/Shaw/OtopLc/SERCA/HisCl1/SecCl/sl/nrv3/nAChRalpha4/VhaAC39-1/Sec61alpha/Ca-alpha1T/Elk/blot/stol/Vha36-1/stj/RyR/Mid1/CG33296/Nckx30C/ND-20/ort/CG1688/Vha100-2/ClC-a/CG31676/Dpp10/ATPsynE/GlyT/norpA/ND-MLRQ/Nhe3/Vha14-1/Vha26/Irk2/pHCl-1/Ostgamma/nAChRalpha7/sand/NtR/CG14275/ATPsynC/Ih/ATPsynb…
GO:0042773	ATP synthesis coupled electron transport	90	-0.590673	-2.12886	6.08739e-07	5.7398e-05	4.894e-05	2117	tags=53%, list=19%, signal=44%	CG11752/ND-B14.5B/dj-1beta/Cyt-c1/COX8/CYTB/SdhB/AIF/COX3/COX5B/CG7630/CG40472/ND-B22/ND-30/ND3/RFeSP/COX7A/ND-24/ND-B14/ND-B14.7/UQCR-14/ND-B18/ND-20/ND-13B/cype/SdhC/NP15.6/UQCR-6.4/ND-B15/ND2/ND-15/ND-MWFE/ND-39/ND-B17/ND-42/UQCR-C2/ND-19/COX7C/ND-B14.5A/ND-ACP/COX5A/ox/ND5/COX2/Cyt-c-p/ND4/ND4L/COX4
GO:0042775	mitochondrial ATP synthesis coupled electron transport	90	-0.590673	-2.12886	6.08739e-07	5.7398e-05	4.894e-05	2117	tags=53%, list=19%, signal=44%	CG11752/ND-B14.5B/dj-1beta/Cyt-c1/COX8/CYTB/SdhB/AIF/COX3/COX5B/CG7630/CG40472/ND-B22/ND-30/ND3/RFeSP/COX7A/ND-24/ND-B14/ND-B14.7/UQCR-14/ND-B18/ND-20/ND-13B/cype/SdhC/NP15.6/UQCR-6.4/ND-B15/ND2/ND-15/ND-MWFE/ND-39/ND-B17/ND-42/UQCR-C2/ND-19/COX7C/ND-B14.5A/ND-ACP/COX5A/ox/ND5/COX2/Cyt-c-p/ND4/ND4L/COX4
GO:0006811	monoatomic ion transport	348	-0.410299	-1.79528	6.44922e-07	5.7398e-05	4.894e-05	1827	tags=33%, list=16%, signal=28%	cac/Teh1/CG13795/Atpalpha/Vha13/CG34396/para/Ctr1A/VhaPPA1-1/KCNQ/slo/Tsf3/ZnT63C/Nmdar2/Shal/Zip71B/nAChRbeta1/Hmt-1/ATPsynCF6/Nmdar1/dmGlut/Shaw/OtopLc/SERCA/HisCl1/SecCl/sl/nrv3/nAChRalpha4/VhaAC39-1/Sec61alpha/Ca-alpha1T/na/Elk/tipE/blot/stol/Vha36-1/stj/RyR/AdoR/Mid1/CG33296/icln/Nckx30C/ND-20/ort/CG1688/Vha100-2/ClC-a/CG31676/Nha1/Dpp10/ATPsynE/GlyT/norpA/ND-MLRQ/Nhe3/Vha14-1/Vha26/Irk2/pHC…
GO:0006812	monoatomic cation transport	287	-0.428014	-1.82689	8.80258e-07	7.18144e-05	6.1232e-05	1827	tags=34%, list=16%, signal=29%	cac/Teh1/CG13795/Atpalpha/Vha13/CG34396/para/Ctr1A/VhaPPA1-1/KCNQ/slo/Tsf3/ZnT63C/Shal/Zip71B/Hmt-1/ATPsynCF6/Shaw/OtopLc/SERCA/sl/nrv3/VhaAC39-1/Sec61alpha/Ca-alpha1T/Elk/tipE/blot/stol/Vha36-1/stj/RyR/AdoR/Mid1/CG33296/Nckx30C/ND-20/CG1688/Vha100-2/CG31676/Nha1/Dpp10/ATPsynE/GlyT/norpA/ND-MLRQ/Nhe3/Vha14-1/Vha26/Irk2/Ostgamma/nAChRalpha7/sand/Atox1/CG14275/ATPsynC/Ih/ATPsynbeta/Hk/trp/ATPsynB/N…
GO:0022904	respiratory electron transport chain	95	-0.570732	-2.06671	9.62798e-07	7.25061e-05	6.18218e-05	2117	tags=53%, list=19%, signal=43%	CG11752/ND-B14.5B/dj-1beta/Cyt-c1/COX8/CYTB/SdhB/AIF/COX3/COX5B/CG7630/CG40472/ND-B22/ND-30/ND3/RFeSP/COX7A/ND-24/ND-B14/ND-B14.7/UQCR-14/ND-B18/ND-20/ND-13B/cype/SdhC/NP15.6/UQCR-6.4/ND-B15/ND2/ND-15/ND-MWFE/ND-39/ND-B17/ND-42/UQCR-C2/ND-19/COX7C/ND-B14.5A/ND-ACP/COX5A/ox/ND5/COX2/Cyt-c-p/ND4/ND4L/Gpo1/COX4/aralar1
GO:0098655	monoatomic cation transmembrane transport	218	-0.45631	-1.87606	1.63184e-06	0.000106505	9.08107e-05	1827	tags=36%, list=16%, signal=31%	cac/CG13795/Atpalpha/Vha13/CG34396/para/Ctr1A/VhaPPA1-1/KCNQ/slo/ZnT63C/Shal/Zip71B/ATPsynCF6/Shaw/OtopLc/SERCA/sl/nrv3/VhaAC39-1/Sec61alpha/Ca-alpha1T/Elk/blot/stol/Vha36-1/stj/RyR/Mid1/CG33296/Nckx30C/ND-20/CG1688/Vha100-2/CG31676/Dpp10/ATPsynE/GlyT/norpA/ND-MLRQ/Nhe3/Vha14-1/Vha26/Irk2/Ostgamma/sand/CG14275/ATPsynC/Ih/ATPsynbeta/Hk/trp/ATPsynB/ND5/CG6329/blw/ine/ATP7/Ctr1B/porin/Piezo/ND4/ATPs…
GO:0098662	inorganic cation transmembrane transport	211	-0.455212	-1.87312	1.52783e-06	0.000106505	9.08107e-05	1827	tags=36%, list=16%, signal=31%	cac/CG13795/Atpalpha/Vha13/CG34396/para/Ctr1A/VhaPPA1-1/KCNQ/slo/ZnT63C/Shal/Zip71B/ATPsynCF6/Shaw/OtopLc/SERCA/sl/nrv3/VhaAC39-1/Sec61alpha/Ca-alpha1T/Elk/blot/stol/Rh50/Vha36-1/stj/RyR/Mid1/CG33296/Nckx30C/ND-20/CG1688/Vha100-2/CG31676/Dpp10/ATPsynE/GlyT/norpA/ND-MLRQ/Nhe3/Vha14-1/Vha26/Irk2/Ostgamma/sand/CG14275/ATPsynC/Ih/ATPsynbeta/Hk/trp/ATPsynB/ND5/CG6329/blw/ine/ATP7/Ctr1B/porin/ND4/ATPsy…
GO:0006631	fatty acid metabolic process	112	0.544644	2.04007	2.64199e-06	0.000161657	0.000137836	1047	tags=29%, list=9%, signal=26%	mino/whd/Mcad/Acsl/Mtpalpha/CROT/yip2/Desat1/CG33110/CG7461/Mtpbeta/AdipoR/pdgy/scu/CG5326/wal/Fatp1/CG16935/Arc42/Sc2/CG31522/CG4830/CG9747/CG4598/Echs1/Amacr/CG4592/sit/Hydr2/Ech1/Lpin/Fatp3
GO:0032787	monocarboxylic acid metabolic process	157	0.476997	1.89423	1.16492e-05	0.000670855	0.000572	1047	tags=25%, list=9%, signal=23%	mino/whd/Pfrx/Mcad/Acsl/Mtpalpha/CROT/yip2/Desat1/Hex-A/CG33110/CG7461/Mtpbeta/Agxt/AdipoR/Pgi/pdgy/Ldh/CG7059/scu/CG5326/wal/Fatp1/CG16935/Faa/Arc42/Sc2/CG31522/CG4830/CG9747/CG4598/Echs1/Amacr/CG4592/sit/Hydr2/Ech1/Lpin/Fatp3
GO:0030258	lipid modification	73	0.581632	2.03415	3.39432e-05	0.00184613	0.00157409	1095	tags=30%, list=10%, signal=27%	Mcad/Mtpalpha/CROT/yip2/CG7461/Mtpbeta/AdipoR/nes/LPCAT/wal/Arc42/Dgk/Sac1/frj/CG4598/Echs1/CG11425/Amacr/CG4592/Ech1/CG11426/CG9784
GO:0016042	lipid catabolic process	121	0.491388	1.86627	3.68397e-05	0.00189821	0.0016185	1211	tags=28%, list=11%, signal=25%	bmm/Mcad/CG5966/dob/Lsd-2/Mtpalpha/CROT/yip2/CG7461/Lip4/Mtpbeta/Jheh1/pdgy/bwa/foxo/Cyp18a1/wal/Arc42/chico/GLaz/CG6472/CG4598/Echs1/Amacr/Lip3/CG4592/Jhedup/Hydr2/Ech1/Lpin/Hsl/CG17292/CG6283/Akt
GO:0042391	regulation of membrane potential	80	-0.53916	-1.8821	5.03934e-05	0.00246676	0.00210326	1909	tags=40%, list=17%, signal=33%	nAChRalpha3/cac/CG34396/Galphaq/para/bves/Rich/nAChRbeta1/Nmdar1/SERCA/HisCl1/SecCl/nAChRalpha4/Ca-alpha1T/Elk/Hsc70-5/Adar/ort/CG1688/Irk2/pHCl-1/nAChRalpha7/sand/Rab6/inaF-B/NtR/Ih/Ekar/Piezo/eag/Eaat1/Ork1
GO:0009628	response to abiotic stimulus	386	-0.356809	-1.57621	7.14552e-05	0.00333117	0.0028403	2325	tags=31%, list=21%, signal=26%	Tfb1/Ilp8/CG5504/rdgA/thoc5/Hsf/Mekk1/inaE/Calx/DCTN2-p50/ago/inaD/Sh/Su(z)12/CG9231/loco/nonA/mei-41/CG6330/Sec13/Upf1/Rh7/Dyrk2/Cds/Debcl/cac/CG33129/Atpalpha/Nup205/Caf1-180/14-3-3zeta/sav/Galphaq/cdm/tko/CG3448/para/nmo/Hr4/Fic/MagR/Csas/Nmdar1/Hsp67Ba/GstE1/HisCl1/Fmr1/Hdc/nrv3/VhaAC39-1/tipE/stj/Xpac/CG5446/CG17059/CG4461/Adar/Tsp42Ej/Ttc19/lap/Ttd14/glob1/ort/rdgC/Dh44-R2/Arr2/Hsp60A/Tm1/T…
GO:0009991	response to extracellular stimulus	170	0.436339	1.74702	8.46187e-05	0.00376553	0.00321065	1097	tags=24%, list=10%, signal=22%	whd/Thor/Lst/InR/Mtpalpha/Desat1/SLC5A11/mthl10/Atg2/Rheb/Syx17/Pi3K92E/REPTOR/CG9674/foxo/mio/daw/Gdap2/AMPKalpha/Crtc/Arc1/sug/Atg8a/Atg9/stwl/lncRNA:CR43653/chico/Hrb87F/Adgf-A/GLaz/hid/REPTOR-BP/Bruce/Imp/Atg18a/SNF4Agamma/Slob/CG17691/Lpin/sNPF
GO:0044242	cellular lipid catabolic process	89	0.525215	1.88301	0.000101779	0.00433225	0.00369386	1112	tags=27%, list=10%, signal=24%	bmm/Mcad/dob/Mtpalpha/CROT/yip2/CG7461/Mtpbeta/Jheh1/pdgy/bwa/foxo/wal/Arc42/chico/CG4598/Echs1/Amacr/CG4592/Jhedup/Hydr2/Ech1/Lpin/Hsl
GO:0042594	response to starvation	149	0.446099	1.75648	0.000107474	0.00438404	0.00373801	918	tags=22%, list=8%, signal=21%	whd/Thor/Lst/InR/Mtpalpha/Desat1/mthl10/Atg2/Rheb/Syx17/Pi3K92E/REPTOR/foxo/mio/Gdap2/AMPKalpha/Crtc/Arc1/sug/Atg8a/Atg9/lncRNA:CR43653/chico/Hrb87F/Adgf-A/GLaz/hid/REPTOR-BP/Bruce/Imp/Atg18a/SNF4Agamma/Slob
GO:0072329	monocarboxylic acid catabolic process	52	0.600346	1.9751	0.000117721	0.00460994	0.00393063	1126	tags=35%, list=10%, signal=31%	Mcad/Mtpalpha/CROT/yip2/CG7461/Mtpbeta/Agxt/wal/Faa/Arc42/CG4598/Echs1/Amacr/CG4592/Hydr2/Ech1/Lpin/CG11241
GO:0003008	system process	505	-0.327774	-1.4824	0.000135549	0.00510392	0.00435182	2127	tags=28%, list=19%, signal=24%	dpr19/inaD/Sh/Or2a/Uba5/mys/wry/loco/Ufm1/nonA/Nrx-1/dpr20/Bmcp/armi/Bx/Rh7/Or45b/nAChRalpha3/Sap47/Dyrk2/AstC/cac/Atpalpha/14-3-3zeta/Galphaq/tko/para/Obp56e/Ctr1A/Ir31a/KCNQ/ZnT63C/drd/Nmdar2/Shal/Fic/dpr5/lilli/nAChRbeta1/mGluR/CG30344/Nmdar1/Or13a/SERCA/HisCl1/CG8028/upd3/Obp56b/Fmr1/Mdr65/Or71a/kra/N/mid/SecCl/nrv3/boss/nAChRalpha4/ck/Ir100a/Tomosyn/Scamp/Ca-alpha1T/Npc1b/na/dpr18/Ubr3/Rh50/…
GO:0009266	response to temperature stimulus	115	-0.476039	-1.77512	0.000158899	0.00555578	0.00473709	2302	tags=37%, list=21%, signal=30%	CG5504/rdgA/thoc5/Hsf/Mekk1/loco/Sec13/Cds/Atpalpha/14-3-3zeta/Galphaq/Csas/Hsp67Ba/GstE1/HisCl1/Hdc/tipE/stj/CG5446/CG4461/Adar/ort/rdgC/Hsp60A/TotC/Hsp27/norpA/nocte/Jafrac2/Hsp23/Dop1R1/Ncc69/Hsc70Cb/Gp93/DnaJ-1/TotA/CG7409/smp-30/Clk/subdued/Hsp83/TotX/ple
GO:0006082	organic acid metabolic process	330	0.360545	1.57357	0.000153362	0.00555578	0.00473709	1047	tags=21%, list=9%, signal=19%	mino/whd/Pfrx/Mcad/Gs1/Got2/Acsl/P5cr-2/Mtpalpha/CROT/yip2/Desat1/Sardh/Hex-A/CG33110/Got1/CG7461/Mtpbeta/Agxt/AdipoR/Hn/Pgi/pdgy/Odc1/Irp-1B/pug/CG9674/CG15771/Ldh/CG7059/scu/CG10623/Adi1/Cyp18a1/Sps2/CG5326/wal/Fatp1/CG16935/Faa/Arc42/GlnRS/Sc2/T3dh/CG31522/Daao1/Mdh1/CG4830/GLS/CG8665/CG9747/P5CS/CG4598/Echs1/e/Uros2/Amacr/ry/CG5805/CG4592/CG7860/CG17691/sit/Fum2/Hydr2/Ech1/Lpin/Fatp3
GO:0031667	response to nutrient levels	168	0.432869	1.72582	0.000171125	0.00577695	0.00492567	1097	tags=23%, list=10%, signal=21%	whd/Thor/Lst/InR/Mtpalpha/Desat1/SLC5A11/mthl10/Atg2/Rheb/Syx17/Pi3K92E/REPTOR/CG9674/foxo/mio/daw/Gdap2/AMPKalpha/Crtc/Arc1/sug/Atg8a/Atg9/lncRNA:CR43653/chico/Hrb87F/Adgf-A/GLaz/hid/REPTOR-BP/Bruce/Imp/Atg18a/SNF4Agamma/Slob/CG17691/Lpin/sNPF
GO:0043436	oxoacid metabolic process	327	0.358723	1.56229	0.000204167	0.00644772	0.0054976	1047	tags=20%, list=9%, signal=19%	mino/whd/Pfrx/Mcad/Gs1/Got2/Acsl/P5cr-2/Mtpalpha/CROT/yip2/Desat1/Sardh/Hex-A/CG33110/Got1/CG7461/Mtpbeta/Agxt/AdipoR/Hn/Pgi/pdgy/Odc1/Irp-1B/pug/CG9674/CG15771/Ldh/CG7059/scu/CG10623/Adi1/Sps2/CG5326/wal/Fatp1/CG16935/Faa/Arc42/GlnRS/Sc2/T3dh/CG31522/Daao1/Mdh1/CG4830/GLS/CG8665/CG9747/P5CS/CG4598/Echs1/e/Uros2/Amacr/ry/CG5805/CG4592/CG7860/CG17691/sit/Fum2/Hydr2/Ech1/Lpin/Fatp3
GO:1902531	regulation of intracellular signal transduction	349	0.353537	1.55023	0.000199071	0.00644772	0.0054976	1528	tags=21%, list=14%, signal=19%	Lst/InR/trbl/par-1/raw/Pdk1/ALiX/Atg2/cv-c/Ziz/Rheb/Pi3K92E/slim/mio/Mkp3/CG15547/puc/Usp47/AMPKalpha/Gprk2/l(2)gl/jeb/dpp/Pvr/Exn/RhoGEF2/Atg9/CG7378/Diap1/Src42A/chico/Csk/spi/Lnk/Lamtor3/Ccm3/spri/Sac1/Tak1/CG18659/PRAS40/drk/Ack/mnb/Gapvd1/CG5937/Atg18a/aru/Als2/Ptp61F/Dok/Lpin/Pp2A-29B/sra/Ubc6/wap/sNPF/mts/sigmar/siz/Akt/tum/Wdr59/cpa/dos/TrpA1/Nup44A/CG42674/Mer/alpha-Spec/Pde8/MKP-4/CG736…
GO:0015980	energy derivation by oxidation of organic compounds	174	-0.420238	-1.68909	0.000222549	0.00680861	0.00580531	1922	tags=39%, list=17%, signal=33%	Axn/Cyt-c1/COX8/CYTB/SdhB/AIF/COX3/COX5B/CG7630/CG40472/Ogdh/ND-B22/ND-30/ND3/RFeSP/CG11035/COX7A/ND-24/Hr96/mAcon1/ND-B14/ND-B14.7/UQCR-14/ND-B18/ND-20/ND-13B/cype/Atg3/SdhC/NP15.6/UQCR-6.4/Ilp2/ND-B15/ND2/ND-15/CG7328/ND-MWFE/ND-39/ND-B17/ND-42/UQCR-C2/GlyS/ND-19/COX7C/ND-B14.5A/ND-ACP/COX5A/ATPsynbeta/ox/ND5/COX2/Cyt-c-p/srl/ND4/PhKgamma/ND4L/CG1544/Gpo1/ATPCL/GlyP/CG9485/ATPsynO/COX4/kdn/AkhR…
GO:0009060	aerobic respiration	127	-0.453201	-1.72233	0.000278042	0.00800598	0.00682623	1910	tags=43%, list=17%, signal=36%	Cyt-c1/COX8/CYTB/SdhB/AIF/COX3/COX5B/CG7630/CG40472/Ogdh/ND-B22/ND-30/ND3/RFeSP/CG11035/COX7A/ND-24/mAcon1/ND-B14/ND-B14.7/UQCR-14/ND-B18/ND-20/ND-13B/cype/SdhC/NP15.6/UQCR-6.4/ND-B15/ND2/ND-15/ND-MWFE/ND-39/ND-B17/ND-42/UQCR-C2/ND-19/COX7C/ND-B14.5A/ND-ACP/COX5A/ATPsynbeta/ox/ND5/COX2/Cyt-c-p/srl/ND4/ND4L/CG1544/ATPCL/ATPsynO/COX4/kdn
GO:0019752	carboxylic acid metabolic process	326	0.35965	1.56412	0.000275027	0.00800598	0.00682623	1047	tags=21%, list=9%, signal=19%	mino/whd/Pfrx/Mcad/Gs1/Got2/Acsl/P5cr-2/Mtpalpha/CROT/yip2/Desat1/Sardh/Hex-A/CG33110/Got1/CG7461/Mtpbeta/Agxt/AdipoR/Hn/Pgi/pdgy/Odc1/Irp-1B/pug/CG9674/CG15771/Ldh/CG7059/scu/CG10623/Adi1/Sps2/CG5326/wal/Fatp1/CG16935/Faa/Arc42/GlnRS/Sc2/T3dh/CG31522/Daao1/Mdh1/CG4830/GLS/CG8665/CG9747/P5CS/CG4598/Echs1/e/Uros2/Amacr/ry/CG5805/CG4592/CG7860/CG17691/sit/Fum2/Hydr2/Ech1/Lpin/Fatp3
GO:0033500	carbohydrate homeostasis	52	0.579842	1.90764	0.000296327	0.00828869	0.00706729	533	tags=25%, list=5%, signal=24%	Lst/InR/Desat1/Hex-A/trbl/AdipoR/Pgi/Rheb/Pi3K92E/foxo/daw/chico/Lnk
GO:0055088	lipid homeostasis	84	0.512368	1.83799	0.000376734	0.0102451	0.00873538	1047	tags=25%, list=9%, signal=23%	bmm/dob/Lst/InR/CG8112/Desat1/AdipoR/SREBP/LpR1/Rheb/Pi3K92E/puml/Fatp1/chico/Lnk/GLaz/SNF4Agamma/mag/sit/Lpin/Fatp3
GO:0006413	translational initiation	58	0.553297	1.84494	0.000388458	0.0102784	0.00876379	1606	tags=33%, list=14%, signal=28%	Thor/Paip2/eIF3g1/eIF3d1/eIF3a/CG8963/eIF3c/eIF3f1/eIF3e/eIF3l/eIF4E6/eIF3b/eIF1A/Gcn2/eIF4A/CG13124/eIF2Balpha/mxt/eIF5B
GO:0006091	generation of precursor metabolites and energy	215	-0.398175	-1.64309	0.000402446	0.0103683	0.00884044	1922	tags=39%, list=17%, signal=33%	Axn/Cyt-c1/COX8/CYTB/SdhB/AIF/COX3/COX5B/CG7630/Pgk/CG40472/ACOX1/Ogdh/ND-B22/ND-30/ND3/RFeSP/CG11035/COX7A/ND-24/Hr96/Zw/Gapdh1/mAcon1/N/ND-B14/ND-B14.7/Dg/UQCR-14/ND-B18/ND-20/ND-13B/cype/Atg3/SdhC/NP15.6/UQCR-6.4/Ilp2/ND-B15/ND2/ND-15/Pgd/ND-MLRQ/CG7328/ND-MWFE/ND-39/ND-B17/SCOT/ND-42/UQCR-C2/GlyS/ND-19/COX7C/ND-B14.5A/ND-ACP/COX5A/Gapdh2/ATPsynbeta/ox/ND5/blw/COX2/Cyt-c-p/srl/ND4/PhKgamma/ND4…
GO:0030001	metal ion transport	224	-0.391771	-1.61909	0.00044811	0.0112487	0.00959112	1827	tags=32%, list=16%, signal=27%	cac/Teh1/CG13795/Atpalpha/CG34396/para/Ctr1A/KCNQ/slo/Tsf3/ZnT63C/Shal/Zip71B/Hmt-1/Shaw/SERCA/sl/nrv3/Sec61alpha/Ca-alpha1T/Elk/tipE/blot/stol/stj/RyR/AdoR/Mid1/CG33296/Nckx30C/CG1688/CG31676/Nha1/Dpp10/GlyT/norpA/Nhe3/Irk2/Ostgamma/sand/Atox1/CG14275/Ih/Hk/trp/CG6329/CG4928/rumpel/ine/bumpel/ATP7/homer/kumpel/Ctr1B/porin/CG5687/Ncc69/eag/Mco1/nrv2/Gat/NKCC/Tsf1/SPoCk/kcc/CG7720/Ent2/Mvl/Ndae1/Z…
GO:0046486	glycerolipid metabolic process	147	0.433428	1.69993	0.000566676	0.0138694	0.0118256	1211	tags=21%, list=11%, signal=19%	mino/bmm/dob/Thor/Acsl/Gk1/CG9389/Pect/pdgy/Pcyt2/Pcyt1/Pi3K92E/CG2201/foxo/nes/eas/puml/chico/CG17646/Pi3K68D/Dgk/Sac1/frj/ry/Hydr2/Lpin/Atf-2/CG9784/Hsl/Socs36E/Akt
GO:0016322	neuron remodeling	56	0.552813	1.82746	0.000777743	0.018571	0.0158344	1816	tags=36%, list=16%, signal=30%	InR/ced-6/Pi3K92E/orion/Vps4/Usp8/shrb/chic/Imp/Drice/drpr/TSG101/Pc/IKKepsilon/Vps28/kat-60L1/Hrs/SA/SkpA/Vps15
GO:0044248	cellular catabolic process	547	0.310438	1.41372	0.000805799	0.0187828	0.016015	1558	tags=20%, list=14%, signal=19%	bmm/Mcad/Cyp6g1/dob/InR/Got2/Mtpalpha/CROT/Adgf-D/yip2/Desat1/Sardh/Cyp6w1/CG7461/Mtpbeta/Agxt/Ude/Hn/Jheh1/Cyp6t3/ref(2)P/pdgy/Sid/SREBP/Atg2/Edc3/bwa/Ubi-p63E/Rheb/Syx17/Pi3K92E/foxo/Vps13D/mio/sima/daw/Timp/Cyp18a1/AMPKalpha/wal/Atg8a/Atg9/Faa/Arc42/T3dh/chico/Cyp6v1/Daao1/Vps4/Adgf-A/GLS/CG9705/CG8665/shrb/Smg5/hid/Bruce/Tak1/Not1/Pink1/CG4598/Echs1/Atg18a/Amacr/ry/SNF4Agamma/CG5805/CG4592/CG…
GO:0044283	small molecule biosynthetic process	183	0.397117	1.61397	0.000873972	0.0198981	0.016966	589	tags=18%, list=5%, signal=17%	Gs1/IP3K2/Got2/Acsl/P5cr-2/Adgf-D/Desat1/CG33110/Got1/Agxt/Hn/Pgm2a/Pgi/Cyp6t3/Marf/pug/CG9674/SCAP/CG15771/CG10623/Adi1/Sps2/CG5326/shd/Fatp1/Sc2/jhamt/CG31522/Ipk2/Adgf-A/CG4830/GLS/IP3K1
GO:0032870	cellular response to hormone stimulus	119	0.426946	1.6207	0.00125352	0.0278907	0.0237808	1211	tags=24%, list=11%, signal=21%	Thor/InR/trbl/AdipoR/Pdk1/Rheb/Pi3K92E/gce/Nurf-38/foxo/Mkp3/sima/Usp47/lncRNA:CR43653/Sirt1/chico/Lnk/PRAS40/drk/Eip75B/Ptp61F/Hydr2/Lpin/Pp2A-29B/mts/Ilp7/Hr38/Akt
GO:0050801	monoatomic ion homeostasis	119	-0.426063	-1.5999	0.00143651	0.031252	0.0266468	1968	tags=31%, list=18%, signal=26%	Vha55/Nhe1/Raf/Atpalpha/Scox/Ctr1A/ZnT63C/Cisd2/Zip71B/Nmdar1/SERCA/sl/nrv3/VhaAC39-1/RyR/Nckx30C/Vha100-2/norpA/Nhe3/Pdfr/Syx5/Atox1/Cbp53E/trp/Dop1R1/ATP7/Ctr1B/Ncc69/Vha68-2/anne/nrv2/NKCC/SPoCk/kcc/Mvl/Ndae1/ZnT77C
GO:0048598	embryonic morphogenesis	214	0.367039	1.52124	0.00147176	0.0313229	0.0267072	1261	tags=22%, list=11%, signal=20%	InR/trbl/Hn/raw/RhoGAP68F/sr/cv-c/Jra/scrib/smash/puc/Dad/Gprk2/l(2)gl/wal/jeb/dpp/tnc/shd/Pvr/kay/RhoGEF2/zld/Src42A/spi/Mmp2/sgl/Dtg/hid/slp1/knk/chic/Sac1/Tak1/shn/Ack/hkb/Mcr/stumps/aop/Ptp61F/cad/Dok/Pkn/crn/Ack-like/Rok/mam
GO:0055080	monoatomic cation homeostasis	118	-0.429024	-1.60675	0.00162926	0.0339371	0.0289362	1968	tags=31%, list=18%, signal=26%	Vha55/Nhe1/Raf/Atpalpha/Scox/Ctr1A/ZnT63C/Cisd2/Zip71B/Nmdar1/SERCA/sl/nrv3/VhaAC39-1/RyR/Nckx30C/Vha100-2/norpA/Nhe3/Pdfr/Syx5/Atox1/Cbp53E/trp/Dop1R1/ATP7/Ctr1B/Ncc69/Vha68-2/anne/nrv2/NKCC/SPoCk/kcc/Mvl/Ndae1/ZnT77C
GO:0006914	autophagy	200	0.380591	1.56886	0.00206603	0.0412784	0.0351957	1539	tags=22%, list=14%, signal=20%	bmm/InR/Desat1/ref(2)P/SREBP/Atg2/Ubi-p63E/Rheb/Syx17/Pi3K92E/foxo/Vps13D/mio/sima/daw/AMPKalpha/Atg8a/Atg9/Vps4/shrb/hid/Bruce/Tak1/Pink1/Atg18a/SNF4Agamma/Lerp/babo/Pp2A-29B/Ubc6/Rab1/mts/sigmar/Atg14/Vps28/Rab40/Atg4b/Atg4a/tank/Nup44A/Cdk8/Rab18/Atg5/CG12384/CG42554
GO:0061919	process utilizing autophagic mechanism	200	0.380591	1.56886	0.00206603	0.0412784	0.0351957	1539	tags=22%, list=14%, signal=20%	bmm/InR/Desat1/ref(2)P/SREBP/Atg2/Ubi-p63E/Rheb/Syx17/Pi3K92E/foxo/Vps13D/mio/sima/daw/AMPKalpha/Atg8a/Atg9/Vps4/shrb/hid/Bruce/Tak1/Pink1/Atg18a/SNF4Agamma/Lerp/babo/Pp2A-29B/Ubc6/Rab1/mts/sigmar/Atg14/Vps28/Rab40/Atg4b/Atg4a/tank/Nup44A/Cdk8/Rab18/Atg5/CG12384/CG42554
GO:0042551	neuron maturation	58	0.514375	1.71515	0.00219821	0.0413855	0.035287	1816	tags=34%, list=16%, signal=29%	InR/ced-6/Pi3K92E/orion/Vps4/Usp8/shrb/chic/Imp/Drice/drpr/TSG101/Pc/IKKepsilon/Vps28/kat-60L1/Hrs/SA/SkpA/Vps15
GO:0045333	cellular respiration	136	-0.405773	-1.56245	0.00214733	0.0413855	0.035287	1910	tags=41%, list=17%, signal=35%	Cyt-c1/COX8/CYTB/SdhB/AIF/COX3/COX5B/CG7630/CG40472/Ogdh/ND-B22/ND-30/ND3/RFeSP/CG11035/COX7A/ND-24/mAcon1/ND-B14/ND-B14.7/UQCR-14/ND-B18/ND-20/ND-13B/cype/SdhC/NP15.6/UQCR-6.4/ND-B15/ND2/ND-15/ND-MWFE/ND-39/ND-B17/ND-42/UQCR-C2/ND-19/COX7C/ND-B14.5A/ND-ACP/COX5A/ATPsynbeta/ox/ND5/COX2/Cyt-c-p/srl/ND4/ND4L/CG1544/Gpo1/ATPCL/ATPsynO/COX4/kdn/aralar1
GO:0051246	regulation of protein metabolic process	416	0.317276	1.40754	0.00215756	0.0413855	0.035287	2527	tags=28%, list=23%, signal=22%	Cp1/Thor/Lk6/trbl/GAPsec/par-1/Spn27A/Rheb/Pi3K92E/Paip2/Usp47/Timp/nec/CG3662/Sou/hh/eIF3d1/CG8312/l(2)gl/larp/RnrS/CG11275/lok/Atg8a/Spn28Dc/eIF3a/CG4911/Diap1/CG8963/pcs/stv/RpL13A/Spn55B/Spn42De/Usp8/dap/Ccm3/CG10376/Ada2b/Ndfip/Not1/PRAS40/Pink1/eIF4E6/eIF3b/CG9951/Gcn2/ASPP/I-2/aub/Ubc6/CG41520/mts/Socs36E/eIF4A/Rok/UbcE2H/Pka-R1/RabX1/RanBPM/Mer/CG13124/Not10/Tis11/MKP-4/REG/Slik/stau/Pabp…
GO:0071375	cellular response to peptide hormone stimulus	85	0.466244	1.67019	0.00272506	0.0481911	0.0410898	1211	tags=27%, list=11%, signal=24%	Thor/InR/trbl/Pdk1/Rheb/Pi3K92E/foxo/Mkp3/sima/Usp47/lncRNA:CR43653/Sirt1/chico/Lnk/PRAS40/drk/Ptp61F/Lpin/Pp2A-29B/mts/Ilp7/Hr38/Akt
GO:1901653	cellular response to peptide	85	0.466244	1.67019	0.00272506	0.0481911	0.0410898	1211	tags=27%, list=11%, signal=24%	Thor/InR/trbl/Pdk1/Rheb/Pi3K92E/foxo/Mkp3/sima/Usp47/lncRNA:CR43653/Sirt1/chico/Lnk/PRAS40/drk/Ptp61F/Lpin/Pp2A-29B/mts/Ilp7/Hr38/Akt
GO:0019637	organophosphate metabolic process	347	0.32983	1.44304	0.00275659	0.0481911	0.0410898	885	tags=14%, list=8%, signal=13%	mino/GIIIspla2/Pfrx/cu/Prps/IP3K2/Acsl/Hex-A/Gk1/AdSL/ScsbetaA/CG9389/Pect/Pgi/pdgy/Pcyt2/Pcyt1/CG11089/Pi3K92E/CG2201/nes/scu/Naprt/eas/LPCAT/Gart/Pde11/puml/RnrS/Dolk/Gpo2/Rpi/Mdh1/Ipk2/CG4830/IP3K1/Pfas/Pi3K68D/Sac1/frj/Ack/CG9541/CG11425/Gpo3/sPLA2/Taldo/ry/Pgls
GO:0007610	behavior	500	-0.303452	-1.37169	0.00261435	0.0481911	0.0410898	1091	tags=15%, list=10%, signal=14%	Adar/Ac3/AdoR/pum/Mid1/dare/CG5541/Ttc19/Calr/kis/ort/gw/Esp/futsch/Mbs/muc/oc/Ilp2/norpA/Gad1/FoxP/Pdfr/Pi3K21B/Pino/nAChRalpha7/sand/CaMKII/Sk2/Dsk/mol/Tdc1/Ih/CG17734/Hk/trp/Ekar/Dop1R1/gb/homer/Jhe/Rac1/Dcr-2/tim/Piezo/Egfr/Fdh/fru/EbpIII/eag/Gpo1/Ilp5/Tsf1/kcc/Stat92E/ogre/Ent2/Obp99b/Clk/Obp56a/for/Gpdh1/Eaat1/to/aay/Hsp83/Root/dsx/spin/Ork1/CG9664/ple/Est-6/Gclm
