# Supplementary material for: Chameau (HBO1) regulates starvation resistance in Drosophila melanogaster in a temperature-dependent manner
Source: Life Sci Alliance. 2025 Nov 6;9(1):e202503524. doi: 10.26508/lsa.202503524 (PMC12592709; doi:10.26508/lsa.202503524)
Supplement: Supplementary file 11 [file LSA-2025-03524_TableS8.xlsx]

## Sheet: Supplementary_table-8
	ID	Description	GeneRatio	BgRatio	pvalue	p.adjust	qvalue	geneID	Count
GO:0006082	GO:0006082	organic acid metabolic process	55/449	387/12663	5.14089e-19	5.1923e-16	4.22094e-16	mino/CG3999/ple/AsnS/P5cr-2/Gnmt/CG10184/Mcad/aay/whd/Got2/Men/Pfrx/Sardh/Acsl/CG10621/ppl/CROT/Daao2/Oat/Pgi/Mtpalpha/Oscillin/Gcat/regucalcin/yip2/Acbp2/CG15093/FASN1/Got1/CG8630/kdn/Odc1/Gdh/CG31075/CG5618/Gs2/Desat1/Mtpbeta/Gs1/Cyp18a1/CG7461/scu/Uros2/CRAT/AdipoR/Gip/Irp-1B/CG33110/pdgy/CG9674/Adi1/Agxt/CG7430/Baldspot	55
GO:0019752	GO:0019752	carboxylic acid metabolic process	54/449	383/12663	1.59611e-18	6.05639e-16	4.92338e-16	mino/CG3999/ple/AsnS/P5cr-2/Gnmt/CG10184/Mcad/aay/whd/Got2/Men/Pfrx/Sardh/Acsl/CG10621/ppl/CROT/Daao2/Oat/Pgi/Mtpalpha/Oscillin/Gcat/regucalcin/yip2/Acbp2/CG15093/FASN1/Got1/CG8630/kdn/Odc1/Gdh/CG31075/CG5618/Gs2/Desat1/Mtpbeta/Gs1/CG7461/scu/Uros2/CRAT/AdipoR/Gip/Irp-1B/CG33110/pdgy/CG9674/Adi1/Agxt/CG7430/Baldspot	54
GO:0043436	GO:0043436	oxoacid metabolic process	54/449	384/12663	1.79893e-18	6.05639e-16	4.92338e-16	mino/CG3999/ple/AsnS/P5cr-2/Gnmt/CG10184/Mcad/aay/whd/Got2/Men/Pfrx/Sardh/Acsl/CG10621/ppl/CROT/Daao2/Oat/Pgi/Mtpalpha/Oscillin/Gcat/regucalcin/yip2/Acbp2/CG15093/FASN1/Got1/CG8630/kdn/Odc1/Gdh/CG31075/CG5618/Gs2/Desat1/Mtpbeta/Gs1/CG7461/scu/Uros2/CRAT/AdipoR/Gip/Irp-1B/CG33110/pdgy/CG9674/Adi1/Agxt/CG7430/Baldspot	54
GO:1901605	GO:1901605	alpha-amino acid metabolic process	24/449	99/12663	4.40435e-14	1.1121e-11	9.04051e-12	CG3999/ple/AsnS/P5cr-2/Gnmt/CG10184/aay/Got2/Sardh/CG10621/ppl/Daao2/Oat/Gcat/CG15093/Got1/Odc1/Gdh/Gs2/Gs1/CG9674/Adi1/Agxt/CG7430	24
GO:0006629	GO:0006629	lipid metabolic process	55/449	564/12663	6.48756e-12	1.3067e-09	1.06225e-09	CG5966/GIIIspla2/mino/Pisd/dob/Lsd-2/Mcad/bmm/whd/Acsl/Lip4/CROT/Lip2/Hmgs/CG5162/Cyp6t3/Jhe/Mtpalpha/CG9512/Lsd-1/CG8112/yip2/Acbp2/FASN1/CG8630/CG5065/Pdh/Desat1/sxe2/ninaB/Mtpbeta/CG2201/shd/Cyp18a1/CG7461/scu/Gpdh1/SCAP/lama/Dolk/Cyt-b5-r/CRAT/CG17928/AdipoR/Pect/AkhR/Pcyt2/CG33110/CG6282/pdgy/LPCAT/Pcyt1/Marf/Gk1/Baldspot	55
GO:0044282	GO:0044282	small molecule catabolic process	27/449	158/12663	8.80895e-12	1.3067e-09	1.06225e-09	CG3999/CG10184/Mcad/Got2/Sardh/ppl/CROT/Daao2/CG6910/Oat/CG17224/Mtpalpha/Oscillin/Adgf-D/Gcat/yip2/CG15093/Gdh/Gs2/Sodh-1/Mtpbeta/Cyp18a1/CG7461/CRAT/Agxt/Fdh/CG7430	27
GO:0044283	GO:0044283	small molecule biosynthetic process	32/449	220/12663	9.05637e-12	1.3067e-09	1.06225e-09	AsnS/P5cr-2/Gnmt/CG10184/aay/Got2/Acsl/CG10621/Cyp6t3/Pgm2a/Pgi/Adgf-D/regucalcin/FASN1/Got1/CG8630/Gs2/Desat1/ninaB/Gs1/shd/Uros2/CG12116/SCAP/Pu/CG33110/IP3K2/CG9674/Marf/Adi1/Agxt/Baldspot	32
GO:0016054	GO:0016054	organic acid catabolic process	21/449	114/12663	4.48637e-10	5.03471e-08	4.09283e-08	CG3999/CG10184/Mcad/Got2/Sardh/ppl/CROT/Daao2/Oat/Mtpalpha/Oscillin/Gcat/yip2/CG15093/Gdh/Gs2/Mtpbeta/CG7461/CRAT/Agxt/CG7430	21
GO:0046395	GO:0046395	carboxylic acid catabolic process	21/449	114/12663	4.48637e-10	5.03471e-08	4.09283e-08	CG3999/CG10184/Mcad/Got2/Sardh/ppl/CROT/Daao2/Oat/Mtpalpha/Oscillin/Gcat/yip2/CG15093/Gdh/Gs2/Mtpbeta/CG7461/CRAT/Agxt/CG7430	21
GO:0016053	GO:0016053	organic acid biosynthetic process	21/449	122/12663	1.64374e-09	1.50926e-07	1.22691e-07	AsnS/P5cr-2/Gnmt/CG10184/aay/Got2/Acsl/CG10621/regucalcin/FASN1/Got1/CG8630/Gs2/Desat1/Gs1/Uros2/CG33110/CG9674/Adi1/Agxt/Baldspot	21
GO:0046394	GO:0046394	carboxylic acid biosynthetic process	21/449	122/12663	1.64374e-09	1.50926e-07	1.22691e-07	AsnS/P5cr-2/Gnmt/CG10184/aay/Got2/Acsl/CG10621/regucalcin/FASN1/Got1/CG8630/Gs2/Desat1/Gs1/Uros2/CG33110/CG9674/Adi1/Agxt/Baldspot	21
GO:0006520	GO:0006520	amino acid metabolic process	24/449	162/12663	2.62534e-09	2.20966e-07	1.79629e-07	CG3999/ple/AsnS/P5cr-2/Gnmt/CG10184/aay/Got2/Sardh/CG10621/ppl/Daao2/Oat/Gcat/CG15093/Got1/Odc1/Gdh/Gs2/Gs1/CG9674/Adi1/Agxt/CG7430	24
GO:0005975	GO:0005975	carbohydrate metabolic process	30/449	253/12663	6.25338e-09	4.8584e-07	3.9495e-07	CG9008/Gnmt/tobi/Pfrx/Gbs-76A/CG15117/CG3534/Pgm2a/Amy-p/Pgi/CG9701/Oscillin/Mal-A5/regucalcin/Amy-d/CG5171/FASN1/kdn/Idgf4/Atg2/Sodh-1/Galk/Gpdh1/GlyP/CG16965/CG9485/Idgf1/AkhR/CG13937/Gk1	30
GO:0032787	GO:0032787	monocarboxylic acid metabolic process	25/449	197/12663	3.05107e-08	2.06961e-06	1.68244e-06	mino/Mcad/whd/Men/Pfrx/Acsl/CROT/Pgi/Mtpalpha/yip2/Acbp2/FASN1/CG8630/CG31075/Desat1/Mtpbeta/CG7461/scu/CRAT/AdipoR/Gip/CG33110/pdgy/Agxt/Baldspot	25
GO:0016042	GO:0016042	lipid catabolic process	21/449	143/12663	3.07368e-08	2.06961e-06	1.68244e-06	CG5966/dob/Lsd-2/Mcad/bmm/Lip4/CROT/CG5162/Jhe/Mtpalpha/Lsd-1/yip2/sxe2/ninaB/Mtpbeta/Cyp18a1/CG7461/lama/CRAT/AkhR/pdgy	21
GO:0044255	GO:0044255	cellular lipid metabolic process	38/449	411/12663	6.07043e-08	3.83196e-06	3.11509e-06	GIIIspla2/mino/Pisd/dob/Mcad/bmm/whd/Acsl/CROT/Hmgs/Jhe/Mtpalpha/Lsd-1/yip2/Acbp2/FASN1/CG8630/CG5065/Pdh/Desat1/ninaB/Mtpbeta/CG2201/CG7461/scu/Gpdh1/lama/Dolk/CRAT/AdipoR/Pect/Pcyt2/CG33110/pdgy/LPCAT/Pcyt1/Gk1/Baldspot	38
GO:0042592	GO:0042592	homeostatic process	40/449	463/12663	1.6922e-07	1.00537e-05	8.17288e-06	Lst/dob/Gnmt/bmm/Prx2540-2/ZnT77C/Stat92E/Prx2540-1/Pgi/CG8112/Acbp2/wdp/Jabba/Fkbp14/if/Col4a1/FASN1/InR/Ndae1/Desat1/bun/Jafrac1/daw/AdipoR/Trx-2/nrv2/Ilp5/Ncc69/tim/Mvl/alc/Rheb/trbl/AkhR/Egfr/Vha68-2/CG9674/kcc/dpp/Dad	40
GO:1901606	GO:1901606	alpha-amino acid catabolic process	12/449	53/12663	2.42729e-07	1.36198e-05	1.10718e-05	CG3999/CG10184/Got2/Sardh/ppl/Daao2/Oat/Gcat/CG15093/Gdh/Gs2/CG7430	12
GO:0006631	GO:0006631	fatty acid metabolic process	19/449	141/12663	5.53962e-07	2.86726e-05	2.33086e-05	mino/Mcad/whd/Acsl/CROT/Mtpalpha/yip2/Acbp2/FASN1/CG8630/Desat1/Mtpbeta/CG7461/scu/CRAT/AdipoR/CG33110/pdgy/Baldspot	19
GO:0010876	GO:0010876	lipid localization	20/449	155/12663	5.67774e-07	2.86726e-05	2.33086e-05	GIIIspla2/Lsd-2/bmm/Acsl/apolpp/p38c/Indy/Lsd-1/CG34120/CG10237/Npc2g/FASN1/InR/ImpL2/CG13784/vib/LRP1/Npc2h/subdued/trbl	20
GO:0055086	GO:0055086	nucleobase-containing small molecule metabolic process	27/449	261/12663	6.01311e-07	2.89202e-05	2.35099e-05	CG16758/Prat2/cu/Gnmt/Men/Acsl/ScsbetaA/Hmgs/Pgm2a/CG17224/Paics/Adgf-D/su(r)/AdSL/CG5065/Gart/Prps/scu/Gpdh1/RnrS/CG8080/DhpD/Ac76E/ATPsynO/Vha68-2/pdgy/Nt5b	27
GO:0009063	GO:0009063	amino acid catabolic process	12/449	59/12663	8.39604e-07	3.78612e-05	3.07783e-05	CG3999/CG10184/Got2/Sardh/ppl/Daao2/Oat/Gcat/CG15093/Gdh/Gs2/CG7430	12
GO:0019637	GO:0019637	organophosphate metabolic process	35/449	402/12663	8.62186e-07	3.78612e-05	3.07783e-05	GIIIspla2/mino/Prat2/Pisd/cu/Men/Pfrx/Acsl/ScsbetaA/Hmgs/Pgi/CG17224/Paics/AdSL/CG5065/Gart/CG2201/Prps/scu/Gpdh1/RnrS/lama/Dolk/CG8080/Ac76E/Pect/Pcyt2/ATPsynO/Argk1/Vha68-2/pdgy/LPCAT/Pcyt1/IP3K2/Gk1	35
GO:0072521	GO:0072521	purine-containing compound metabolic process	23/449	206/12663	1.1086e-06	4.66535e-05	3.79257e-05	Prat2/cu/Gnmt/Men/Acsl/ScsbetaA/Hmgs/Pgm2a/Paics/Adgf-D/AdSL/CG5065/Gart/Prps/scu/Gpdh1/CG8080/DhpD/Ac76E/ATPsynO/Vha68-2/pdgy/Nt5b	23
GO:0031667	GO:0031667	response to nutrient levels	21/449	183/12663	2.08867e-06	8.43822e-05	6.85963e-05	Lst/Gnmt/whd/Mtpalpha/SLC5A11/spin/InR/to/mio/ImpL2/Atg2/Desat1/Rel/Jafrac1/Ac76E/daw/Kr-h1/Rheb/AkhR/mthl10/CG9674	21
GO:0009991	GO:0009991	response to extracellular stimulus	21/449	185/12663	2.49093e-06	9.67631e-05	7.8661e-05	Lst/Gnmt/whd/Mtpalpha/SLC5A11/spin/InR/to/mio/ImpL2/Atg2/Desat1/Rel/Jafrac1/Ac76E/daw/Kr-h1/Rheb/AkhR/mthl10/CG9674	21
GO:0006066	GO:0006066	alcohol metabolic process	14/449	90/12663	3.11276e-06	0.00011644	9.4657e-05	CG6910/Cyp6t3/CG8112/Pdh/Sodh-1/scu/CG12116/Gpdh1/SCAP/Pu/IP3K2/Marf/Fdh/Gk1	14
GO:0002165	GO:0002165	instar larval or pupal development	44/449	600/12663	3.67367e-06	0.000132515	0.000107724	CG16758/Stat92E/obst-A/Cyp6t3/CG9512/Fkbp14/spin/CG43658/if/betaTub97EF/Atg2/LanB1/bbg/brk/Dif/ash2/scaf/shd/bel/Cyp18a1/scu/smp-30/Pal1/CrebA/Past1/Ac76E/daw/tsl/unk/par-1/Ude/Pu/ap/Egfr/Nost/Pcyt1/IP3K2/Marf/RhoGAP68F/dpp/mbc/Dad/Blimp-1/Gprk2	44
GO:0009636	GO:0009636	response to toxic substance	13/449	82/12663	5.63973e-06	0.000196418	0.000159673	Gclm/Prx2540-2/Cyp6g1/Mdr50/ZnT77C/Cyp6t3/Prx2540-1/Mdr49/BomS3/Irc/Jafrac1/Fdh/MtnA	13
GO:0044242	GO:0044242	cellular lipid catabolic process	14/449	95/12663	5.98744e-06	0.000201577	0.000163867	dob/Mcad/bmm/CROT/Jhe/Mtpalpha/Lsd-1/yip2/ninaB/Mtpbeta/CG7461/lama/CRAT/pdgy	14
GO:0010033	GO:0010033	response to organic substance	40/449	535/12663	6.55924e-06	0.000213704	0.000173725	Lst/ple/Gclm/aay/Cyp6g1/Sid/CG32276/PGRP-SD/Stat92E/Obp99b/Cyp6t3/Jhe/Aldh/FASN1/InR/Spp/ImpL2/TotA/Cpr/Desat1/Gp93/Dif/ash2/bel/PGRP-SA/GlyP/Spn27A/Rel/daw/Kr-h1/AdipoR/Ilp5/Rheb/trbl/AkhR/Egfr/Fdh/Nurf-38/eag/Blimp-1	40
GO:0019915	GO:0019915	lipid storage	11/449	63/12663	1.14693e-05	0.000362	0.000294279	Lsd-2/bmm/Acsl/apolpp/p38c/Indy/Lsd-1/FASN1/InR/ImpL2/trbl	11
GO:0042594	GO:0042594	response to starvation	18/449	159/12663	1.34803e-05	0.000412577	0.000335394	Lst/Gnmt/whd/Mtpalpha/spin/InR/to/mio/ImpL2/Atg2/Desat1/Rel/Jafrac1/Ac76E/Kr-h1/Rheb/AkhR/mthl10	18
GO:0048878	GO:0048878	chemical homeostasis	25/449	276/12663	1.6681e-05	0.000495524	0.000402823	Lst/dob/Gnmt/bmm/ZnT77C/Pgi/CG8112/Acbp2/Jabba/FASN1/InR/Ndae1/Desat1/daw/AdipoR/nrv2/Ilp5/Ncc69/Mvl/Rheb/trbl/AkhR/Vha68-2/CG9674/kcc	25
GO:0051235	GO:0051235	maintenance of location	14/449	107/12663	2.41715e-05	0.000697521	0.000567031	Lsd-2/bmm/Acsl/apolpp/p38c/Indy/Lsd-1/if/FASN1/InR/ImpL2/Act5C/trbl/Vps13D	14
GO:0033500	GO:0033500	carbohydrate homeostasis	10/449	57/12663	2.74979e-05	0.000771468	0.000627145	Lst/Pgi/InR/Desat1/daw/AdipoR/Ilp5/Rheb/trbl/AkhR	10
GO:0009117	GO:0009117	nucleotide metabolic process	20/449	203/12663	3.55916e-05	0.000901655	0.000732976	Prat2/cu/Men/Acsl/ScsbetaA/Hmgs/CG17224/Paics/AdSL/CG5065/Gart/Prps/scu/Gpdh1/RnrS/CG8080/Ac76E/ATPsynO/Vha68-2/pdgy	20
GO:0010817	GO:0010817	regulation of hormone levels	13/449	97/12663	3.63466e-05	0.000901655	0.000732976	Lst/Cyp6t3/Jhe/Est-6/CG9512/InR/Pdh/Desat1/shd/Cyp18a1/scu/AdipoR/Marf	13
GO:0009607	GO:0009607	response to biotic stimulus	37/449	516/12663	3.66018e-05	0.000901655	0.000732976	CG9008/asRNA:CR11538/BomS2/Sid/PGRP-SD/p38c/Stat92E/TotX/Obp99c/BomS3/CG33926/EbpIII/Dso2/AttD/TotA/CG6426/Glt/LanB1/LanA/Dif/Hlc/Dso1/Listericin/PGRP-SA/dnr1/GlyP/Spn27A/SamDC/Rel/DPCoAC/Npc2h/subdued/Hml/Trx-2/AGO2/IM33/Gprk2	37
GO:0043207	GO:0043207	response to external biotic stimulus	37/449	516/12663	3.66018e-05	0.000901655	0.000732976	CG9008/asRNA:CR11538/BomS2/Sid/PGRP-SD/p38c/Stat92E/TotX/Obp99c/BomS3/CG33926/EbpIII/Dso2/AttD/TotA/CG6426/Glt/LanB1/LanA/Dif/Hlc/Dso1/Listericin/PGRP-SA/dnr1/GlyP/Spn27A/SamDC/Rel/DPCoAC/Npc2h/subdued/Hml/Trx-2/AGO2/IM33/Gprk2	37
GO:0051707	GO:0051707	response to other organism	37/449	516/12663	3.66018e-05	0.000901655	0.000732976	CG9008/asRNA:CR11538/BomS2/Sid/PGRP-SD/p38c/Stat92E/TotX/Obp99c/BomS3/CG33926/EbpIII/Dso2/AttD/TotA/CG6426/Glt/LanB1/LanA/Dif/Hlc/Dso1/Listericin/PGRP-SA/dnr1/GlyP/Spn27A/SamDC/Rel/DPCoAC/Npc2h/subdued/Hml/Trx-2/AGO2/IM33/Gprk2	37
GO:0055088	GO:0055088	lipid homeostasis	12/449	85/12663	4.28197e-05	0.00101191	0.000822608	Lst/dob/Gnmt/bmm/CG8112/Jabba/FASN1/InR/Desat1/AdipoR/Rheb/AkhR	12
GO:1901700	GO:1901700	response to oxygen-containing compound	30/449	384/12663	4.30815e-05	0.00101191	0.000822608	Lst/ple/Gclm/Sirup/aay/PGRP-SD/Stat92E/Jhe/Aldh/FASN1/InR/ImpL2/TotA/Desat1/ash2/bel/PGRP-SA/GlyP/Spn27A/Jafrac1/daw/Kr-h1/Ilp5/Rheb/trbl/Egfr/Fdh/Nurf-38/eag/Blimp-1	30
GO:0006753	GO:0006753	nucleoside phosphate metabolic process	20/449	208/12663	5.03712e-05	0.00115625	0.000939941	Prat2/cu/Men/Acsl/ScsbetaA/Hmgs/CG17224/Paics/AdSL/CG5065/Gart/Prps/scu/Gpdh1/RnrS/CG8080/Ac76E/ATPsynO/Vha68-2/pdgy	20
GO:0006163	GO:0006163	purine nucleotide metabolic process	18/449	181/12663	7.69162e-05	0.00172634	0.00140338	Prat2/cu/Men/Acsl/ScsbetaA/Hmgs/Paics/AdSL/CG5065/Gart/Prps/scu/Gpdh1/CG8080/Ac76E/ATPsynO/Vha68-2/pdgy	18
GO:1901615	GO:1901615	organic hydroxy compound metabolic process	18/449	182/12663	8.26243e-05	0.00181414	0.00147476	ple/AOX1/CG6910/Cyp6t3/CG8112/Pdh/LanA/Sodh-1/scu/CG12116/Gpdh1/SCAP/Spn27A/Pu/IP3K2/Marf/Fdh/Gk1	18
GO:0006091	GO:0006091	generation of precursor metabolites and energy	22/449	251/12663	8.71484e-05	0.00187276	0.00152241	Sirup/Men/Pfrx/Gbs-76A/Scsalpha1/CG1544/ScsbetaA/CG6115/Pgi/Oscillin/FASN1/kdn/Atg2/GlyP/aralar1/CG9485/Irp-1B/AkhR/ATPsynO/COX4/Fdh/Rim2	22
GO:0009617	GO:0009617	response to bacterium	25/449	306/12663	9.20469e-05	0.00193682	0.00157449	BomS2/Sid/PGRP-SD/p38c/Stat92E/TotX/BomS3/Dso2/AttD/TotA/CG6426/LanB1/Dif/Dso1/Listericin/PGRP-SA/dnr1/GlyP/SamDC/Rel/DPCoAC/Npc2h/subdued/IM33/Gprk2	25
GO:0044419	GO:0044419	biological process involved in interspecies interaction between organisms	38/449	562/12663	0.000100657	0.00207477	0.00168663	CG9008/asRNA:CR11538/BomS2/Sid/PGRP-SD/p38c/Stat92E/TotX/Obp99c/BomS3/CG33926/EbpIII/Dso2/AttD/TotA/CG6426/Glt/LanB1/LanA/Dif/Hlc/Dso1/Listericin/PGRP-SA/dnr1/GlyP/Spn27A/SamDC/Rel/DPCoAC/Npc2h/subdued/Hml/Trx-2/Mvl/AGO2/IM33/Gprk2	38
GO:0090407	GO:0090407	organophosphate biosynthetic process	22/449	255/12663	0.000109934	0.00222066	0.00180523	mino/Prat2/Pisd/Acsl/Hmgs/Paics/AdSL/Gart/CG2201/Prps/RnrS/Dolk/Ac76E/Pect/Pcyt2/ATPsynO/Argk1/pdgy/LPCAT/Pcyt1/IP3K2/Gk1	22
GO:0070887	GO:0070887	cellular response to chemical stimulus	30/449	407/12663	0.000123889	0.00245349	0.0019945	Lst/Sirup/Prx2540-2/Cyp6g1/CG32276/Stat92E/TotX/Cyp6t3/Prx2540-1/CG2918/FASN1/InR/Spp/ImpL2/TotA/Irc/Cyp18a1/GlyP/Jafrac1/daw/AdipoR/Ilp5/Rheb/trbl/AkhR/Fdh/Nurf-38/MtnA/dpp/Blimp-1	30
GO:0006869	GO:0006869	lipid transport	12/449	97/12663	0.000158049	0.00306979	0.00249551	GIIIspla2/Lsd-2/apolpp/Lsd-1/CG34120/CG10237/Npc2g/CG13784/vib/LRP1/Npc2h/subdued	12
GO:0008610	GO:0008610	lipid biosynthetic process	22/449	268/12663	0.000224789	0.00428371	0.00348233	mino/Pisd/Acsl/Hmgs/Cyp6t3/FASN1/CG8630/CG5065/Desat1/ninaB/CG2201/shd/SCAP/Dolk/Pect/Pcyt2/CG33110/pdgy/LPCAT/Pcyt1/Marf/Baldspot	22
GO:0042445	GO:0042445	hormone metabolic process	10/449	75/12663	0.000298778	0.00558826	0.00454283	Cyp6t3/Jhe/Est-6/CG9512/Pdh/Desat1/shd/Cyp18a1/scu/Marf	10
GO:0006638	GO:0006638	neutral lipid metabolic process	8/449	50/12663	0.000340116	0.00602662	0.00489918	mino/dob/bmm/Lsd-1/FASN1/Gpdh1/pdgy/Gk1	8
GO:0006639	GO:0006639	acylglycerol metabolic process	8/449	50/12663	0.000340116	0.00602662	0.00489918	mino/dob/bmm/Lsd-1/FASN1/Gpdh1/pdgy/Gk1	8
GO:0006749	GO:0006749	glutathione metabolic process	8/449	50/12663	0.000340116	0.00602662	0.00489918	GstE7/Gclm/GstE3/GstE8/GstE9/GstT3/GstE12/CG33178	8
GO:0009886	GO:0009886	post-embryonic animal morphogenesis	33/449	501/12663	0.000460975	0.00793287	0.00644881	CG16758/Stat92E/Fkbp14/spin/CG43658/if/betaTub97EF/Col4a1/Atg2/LanB1/bbg/brk/Dif/ash2/scaf/bel/Cyp18a1/smp-30/Pal1/Past1/daw/unk/par-1/ap/Egfr/Nost/Pcyt1/IP3K2/RhoGAP68F/dpp/mbc/Dad/Gprk2	33
GO:0008340	GO:0008340	determination of adult lifespan	16/449	174/12663	0.000463405	0.00793287	0.00644881	Gnmt/Men/Indy/Mtpalpha/InR/ImpL2/Eaat1/Mtpbeta/bun/GlyP/Jafrac1/daw/Trx-2/Egfr/Pcyt1/mthl10	16
GO:0072329	GO:0072329	monocarboxylic acid catabolic process	8/449	54/12663	0.000582414	0.00980397	0.00796988	Mcad/CROT/Mtpalpha/yip2/Mtpbeta/CG7461/CRAT/Agxt	8
GO:1901135	GO:1901135	carbohydrate derivative metabolic process	32/449	490/12663	0.000648898	0.010744	0.00873409	CG16758/mino/Gnmt/Pfrx/Acsl/CG15117/ScsbetaA/Hmgs/Pgm2a/Pgi/CG17224/Paics/Oscillin/Adgf-D/AdSL/Idgf4/CG5065/Gart/Alg1/Prps/PGRP-SA/scu/Gpdh1/RnrS/Stt3B/Ac76E/Idgf1/ATPsynO/Vha68-2/pdgy/Gk1/Nt5b	32
GO:0007552	GO:0007552	metamorphosis	33/449	513/12663	0.000696165	0.0113408	0.00921917	CG16758/Stat92E/EbpIII/Fkbp14/CG43658/if/betaTub97EF/Atg2/LanB1/bbg/brk/Dif/ash2/scaf/bel/Cyp18a1/smp-30/Pal1/Past1/daw/Kr-h1/unk/par-1/ap/Egfr/Nost/Pcyt1/IP3K2/RhoGAP68F/dpp/mbc/Dad/Gprk2	33
GO:0015980	GO:0015980	energy derivation by oxidation of organic compounds	17/449	200/12663	0.000769333	0.0123338	0.0100264	Sirup/Gbs-76A/Scsalpha1/CG1544/ScsbetaA/CG6115/FASN1/kdn/Atg2/GlyP/aralar1/CG9485/Irp-1B/AkhR/ATPsynO/COX4/Rim2	17
GO:0071496	GO:0071496	cellular response to external stimulus	11/449	103/12663	0.00104205	0.0164448	0.0133684	Lst/Gnmt/spin/InR/mio/TotA/Atg2/Rel/daw/AkhR/Gat	11
GO:0048707	GO:0048707	instar larval or pupal morphogenesis	31/449	486/12663	0.00115163	0.0176322	0.0143337	CG16758/Stat92E/Fkbp14/CG43658/if/betaTub97EF/Atg2/LanB1/bbg/brk/Dif/ash2/scaf/bel/Cyp18a1/smp-30/Pal1/Past1/daw/unk/par-1/ap/Egfr/Nost/Pcyt1/IP3K2/RhoGAP68F/dpp/mbc/Dad/Gprk2	31
GO:0015711	GO:0015711	organic anion transport	13/449	137/12663	0.00115663	0.0176322	0.0143337	GIIIspla2/nebu/Indy/Mct1/Ndae1/CG6293/Eaat1/Dic1/aralar1/CG8034/Ncc69/kcc/Gat	13
GO:0030258	GO:0030258	lipid modification	9/449	74/12663	0.00116966	0.0176322	0.0143337	Mcad/CROT/Mtpalpha/yip2/Mtpbeta/CG7461/CRAT/AdipoR/LPCAT	9
GO:0048546	GO:0048546	digestive tract morphogenesis	9/449	75/12663	0.00128842	0.0191368	0.0155568	Stat92E/LanB2/Col4a1/vkg/Gp93/Inx2/Egfr/dpp/Dad	9
GO:0008202	GO:0008202	steroid metabolic process	8/449	61/12663	0.00132814	0.0194409	0.015804	Cyp6t3/CG9512/CG8112/shd/Cyp18a1/scu/SCAP/Marf	8
GO:0006952	GO:0006952	defense response	31/449	494/12663	0.00149295	0.0214183	0.0174114	CG9008/asRNA:CR11538/BomS2/PGRP-SD/BomBc2/Stat92E/BomS3/CG33926/Dso2/AttD/CG6426/Glt/LanB1/LanA/Dif/Hlc/Dso1/Listericin/PGRP-SA/dnr1/GlyP/Spn27A/SamDC/Rel/DPCoAC/Npc2h/subdued/Hml/Trx-2/AGO2/Gprk2	31
GO:0006979	GO:0006979	response to oxidative stress	13/449	141/12663	0.00150564	0.0214183	0.0174114	ple/Sirup/whd/Sid/p38c/TotX/InR/TotA/Pxn/Irc/Jafrac1/Trx-2/chrb	13
GO:0016477	GO:0016477	cell migration	23/449	332/12663	0.00171972	0.0235433	0.0191389	ple/Stat92E/Mdr49/spin/if/InR/Ptpmeg/LanB1/LanA/bbg/shd/kel/bun/Jafrac1/par-1/Pu/Egfr/trx/chb/nudE/dpp/mbc/Dad	23
GO:0046486	GO:0046486	glycerolipid metabolic process	14/449	161/12663	0.00176474	0.0235433	0.0191389	mino/Pisd/dob/bmm/Acsl/Lsd-1/FASN1/CG2201/Gpdh1/Pect/Pcyt2/pdgy/Pcyt1/Gk1	14
GO:0015849	GO:0015849	organic acid transport	11/449	110/12663	0.0017857	0.0235433	0.0191389	GIIIspla2/Indy/Mct1/CG6293/Eaat1/Dic1/aralar1/CG8034/Ncc69/kcc/Gat	11
GO:0046942	GO:0046942	carboxylic acid transport	11/449	110/12663	0.0017857	0.0235433	0.0191389	GIIIspla2/Indy/Mct1/CG6293/Eaat1/Dic1/aralar1/CG8034/Ncc69/kcc/Gat	11
GO:0009062	GO:0009062	fatty acid catabolic process	7/449	50/12663	0.00179488	0.0235433	0.0191389	Mcad/CROT/Mtpalpha/yip2/Mtpbeta/CG7461/CRAT	7
GO:0050830	GO:0050830	defense response to Gram-positive bacterium	7/449	50/12663	0.00179488	0.0235433	0.0191389	PGRP-SD/BomS3/AttD/Dif/Listericin/PGRP-SA/Gprk2	7
GO:0009611	GO:0009611	response to wounding	12/449	127/12663	0.00183439	0.0237531	0.0193094	ple/Mtpalpha/InR/Idgf4/AttD/Glt/Atg2/Spn27A/aralar1/Hml/Idgf1/Egfr	12
GO:0006820	GO:0006820	monoatomic anion transport	8/449	65/12663	0.00201269	0.0257319	0.0209181	MFS9/CG15096/Ndae1/porin/subdued/CG3036/Ncc69/kcc	8
GO:0010631	GO:0010631	epithelial cell migration	15/449	182/12663	0.00208986	0.0263844	0.0214485	ple/Stat92E/if/InR/Ptpmeg/bbg/shd/kel/bun/par-1/Pu/Egfr/nudE/dpp/mbc	15
GO:0090132	GO:0090132	epithelium migration	15/449	183/12663	0.00220457	0.0274891	0.0223466	ple/Stat92E/if/InR/Ptpmeg/bbg/shd/kel/bun/par-1/Pu/Egfr/nudE/dpp/mbc	15
GO:0010632	GO:0010632	regulation of epithelial cell migration	7/449	52/12663	0.00226245	0.0278668	0.0226535	ple/InR/Ptpmeg/par-1/Pu/Egfr/mbc	7
GO:0009615	GO:0009615	response to virus	8/449	67/12663	0.00244579	0.0297621	0.0241943	CG9008/Stat92E/CG33926/EbpIII/Hlc/Listericin/Rel/AGO2	8
GO:0048565	GO:0048565	digestive tract development	11/449	116/12663	0.00272513	0.0323809	0.0263232	Stat92E/if/LanB2/Col4a1/vkg/Gp93/shd/Inx2/Egfr/dpp/Dad	11
GO:0055123	GO:0055123	digestive system development	11/449	116/12663	0.00272513	0.0323809	0.0263232	Stat92E/if/LanB2/Col4a1/vkg/Gp93/shd/Inx2/Egfr/dpp/Dad	11
GO:0098542	GO:0098542	defense response to other organism	29/449	475/12663	0.00313316	0.0367965	0.0299127	CG9008/asRNA:CR11538/PGRP-SD/Stat92E/BomS3/CG33926/Dso2/AttD/CG6426/Glt/LanB1/LanA/Dif/Hlc/Dso1/Listericin/PGRP-SA/dnr1/GlyP/Spn27A/SamDC/Rel/DPCoAC/Npc2h/subdued/Hml/Trx-2/AGO2/Gprk2	29
GO:0090130	GO:0090130	tissue migration	15/449	191/12663	0.00332428	0.0385922	0.0313725	ple/Stat92E/if/InR/Ptpmeg/bbg/shd/kel/bun/par-1/Pu/Egfr/nudE/dpp/mbc	15
GO:0035295	GO:0035295	tube development	18/449	250/12663	0.00351743	0.0403705	0.0328181	dnd/Stat92E/if/LanB2/Col4a1/vkg/LanB1/Gp93/brk/shd/Inx2/Act5C/Rheb/Egfr/Vha68-2/dpp/mbc/Dad	18
GO:0007560	GO:0007560	imaginal disc morphogenesis	27/449	437/12663	0.00365591	0.0406911	0.0330787	CG16758/Stat92E/Fkbp14/CG43658/if/betaTub97EF/LanB1/bbg/brk/ash2/scaf/Cyp18a1/smp-30/Pal1/Past1/daw/unk/par-1/ap/Egfr/Nost/Pcyt1/RhoGAP68F/dpp/mbc/Dad/Gprk2	27
GO:0048563	GO:0048563	post-embryonic animal organ morphogenesis	27/449	437/12663	0.00365591	0.0406911	0.0330787	CG16758/Stat92E/Fkbp14/CG43658/if/betaTub97EF/LanB1/bbg/brk/ash2/scaf/Cyp18a1/smp-30/Pal1/Past1/daw/unk/par-1/ap/Egfr/Nost/Pcyt1/RhoGAP68F/dpp/mbc/Dad/Gprk2	27
GO:0006959	GO:0006959	humoral immune response	12/449	138/12663	0.00366623	0.0406911	0.0330787	asRNA:CR11538/Stat92E/BomS3/Dso2/Glt/Dif/Dso1/PGRP-SA/dnr1/Rel/Hml/Gprk2	12
GO:0008654	GO:0008654	phospholipid biosynthetic process	10/449	104/12663	0.00378669	0.0415712	0.0337942	mino/Pisd/Acsl/Hmgs/CG2201/Dolk/Pect/Pcyt2/LPCAT/Pcyt1	10
GO:0009628	GO:0009628	response to abiotic stimulus	28/449	461/12663	0.0039387	0.0427751	0.0347729	phu/ple/cu/CG5958/Stat92E/TotX/Mdr49/Root/CG2918/InR/TotA/Ptpmeg/CG7409/Gp93/porin/ninaB/Gpdh1/Inx2/smp-30/DnaJ-1/subdued/Ncc69/tim/ogre/Hsc70Cb/Fdh/kcc/Gat	28
GO:0035239	GO:0035239	tube morphogenesis	14/449	176/12663	0.00400232	0.0430037	0.0349587	dnd/Stat92E/LanB2/Col4a1/vkg/LanB1/Gp93/Inx2/Act5C/Rheb/Egfr/Vha68-2/dpp/Dad	14
GO:0051607	GO:0051607	defense response to virus	7/449	58/12663	0.00423997	0.044608	0.0362629	CG9008/Stat92E/CG33926/Hlc/Listericin/Rel/AGO2	7
GO:0140546	GO:0140546	defense response to symbiont	7/449	58/12663	0.00423997	0.044608	0.0362629	CG9008/Stat92E/CG33926/Hlc/Listericin/Rel/AGO2	7
GO:0072522	GO:0072522	purine-containing compound biosynthetic process	11/449	123/12663	0.00428697	0.0446375	0.0362869	Prat2/Acsl/Pgm2a/Paics/Adgf-D/AdSL/Gart/Prps/Ac76E/ATPsynO/pdgy	11
GO:0007472	GO:0007472	wing disc morphogenesis	21/449	317/12663	0.00452099	0.0464077	0.0377259	Stat92E/Fkbp14/if/LanB1/bbg/brk/ash2/scaf/smp-30/Pal1/Past1/daw/unk/par-1/ap/Egfr/Nost/Pcyt1/dpp/Dad/Gprk2	21
GO:0042060	GO:0042060	wound healing	9/449	90/12663	0.00454887	0.0464077	0.0377259	Mtpalpha/InR/Idgf4/Glt/Atg2/aralar1/Hml/Idgf1/Egfr	9
GO:0001667	GO:0001667	ameboidal-type cell migration	15/449	198/12663	0.00465323	0.0469977	0.0382055	ple/Stat92E/if/InR/Ptpmeg/bbg/shd/kel/bun/par-1/Pu/Egfr/nudE/dpp/mbc	15
GO:0005996	GO:0005996	monosaccharide metabolic process	8/449	75/12663	0.00495037	0.0486249	0.0395283	Gnmt/Pfrx/CG3534/Pgi/regucalcin/Galk/GlyP/AkhR	8
GO:0019827	GO:0019827	stem cell population maintenance	10/449	108/12663	0.00495877	0.0486249	0.0395283	Stat92E/InR/klu/bel/Inx2/AdipoR/Egfr/chb/dpp/Dad	10
GO:0098727	GO:0098727	maintenance of cell number	10/449	108/12663	0.00495877	0.0486249	0.0395283	Stat92E/InR/klu/bel/Inx2/AdipoR/Egfr/chb/dpp/Dad	10
GO:0019725	GO:0019725	cellular homeostasis	16/449	219/12663	0.00501186	0.0486728	0.0395673	Prx2540-2/ZnT77C/Prx2540-1/Acbp2/Fkbp14/FASN1/Ndae1/Jafrac1/daw/Trx-2/nrv2/Ncc69/alc/Vha68-2/CG9674/kcc	16
GO:0007411	GO:0007411	axon guidance	18/449	259/12663	0.00508473	0.0489103	0.0397603	Lsp2/Acsl/dsx/if/InR/ImpL2/Ptpmeg/Glt/LanA/LRP1/daw/Rheb/ap/fru/trol/chb/Dad/Cont	18
