# Supplementary material for: Chameau (HBO1) regulates starvation resistance in Drosophila melanogaster in a temperature-dependent manner
Source: Life Sci Alliance. 2025 Nov 6;9(1):e202503524. doi: 10.26508/lsa.202503524 (PMC12592709; doi:10.26508/lsa.202503524)
Supplement: Supplementary file 12 [file LSA-2025-03524_TableS9.xlsx]

## Sheet: Supplementary_table-9
	ID	Description	GeneRatio	BgRatio	pvalue	p.adjust	qvalue	geneID	Count
GO:0019752	GO:0019752	carboxylic acid metabolic process	60/493	383/12663	8.49167e-21	4.94981e-18	4.27828e-18	AsnS/CG3999/mino/Gnmt/CG10184/Men/ple/P5cr-2/aay/Sardh/Mcad/Acsl/Got2/whd/CG10621/CROT/Pfrx/Daao2/ppl/CG6415/Oat/Acbp2/CG15093/FASN1/Gcat/Mtpalpha/Gip/Gs2/CG31075/Got1/regucalcin/yip2/GLS/Idh/MsrA/kdn/Gdh/CG7059/Oscillin/PCB/Mpc1/CRAT/CG7461/CG5618/CG11334/CG33110/CG9674/pdgy/Agxt/Tdc1/Adi1/CG8630/Acsx3/Gs1/CG7430/AdipoR/scu/Mtpbeta/Hex-A/Baldspot	60
GO:0043436	GO:0043436	oxoacid metabolic process	60/493	384/12663	9.71666e-21	4.94981e-18	4.27828e-18	AsnS/CG3999/mino/Gnmt/CG10184/Men/ple/P5cr-2/aay/Sardh/Mcad/Acsl/Got2/whd/CG10621/CROT/Pfrx/Daao2/ppl/CG6415/Oat/Acbp2/CG15093/FASN1/Gcat/Mtpalpha/Gip/Gs2/CG31075/Got1/regucalcin/yip2/GLS/Idh/MsrA/kdn/Gdh/CG7059/Oscillin/PCB/Mpc1/CRAT/CG7461/CG5618/CG11334/CG33110/CG9674/pdgy/Agxt/Tdc1/Adi1/CG8630/Acsx3/Gs1/CG7430/AdipoR/scu/Mtpbeta/Hex-A/Baldspot	60
GO:0006082	GO:0006082	organic acid metabolic process	60/493	387/12663	1.45156e-20	4.94981e-18	4.27828e-18	AsnS/CG3999/mino/Gnmt/CG10184/Men/ple/P5cr-2/aay/Sardh/Mcad/Acsl/Got2/whd/CG10621/CROT/Pfrx/Daao2/ppl/CG6415/Oat/Acbp2/CG15093/FASN1/Gcat/Mtpalpha/Gip/Gs2/CG31075/Got1/regucalcin/yip2/GLS/Idh/MsrA/kdn/Gdh/CG7059/Oscillin/PCB/Mpc1/CRAT/CG7461/CG5618/CG11334/CG33110/CG9674/pdgy/Agxt/Tdc1/Adi1/CG8630/Acsx3/Gs1/CG7430/AdipoR/scu/Mtpbeta/Hex-A/Baldspot	60
GO:1901605	GO:1901605	alpha-amino acid metabolic process	26/493	99/12663	4.28763e-15	1.09656e-12	9.47792e-13	AsnS/CG3999/Gnmt/CG10184/ple/P5cr-2/aay/Sardh/Got2/CG10621/Daao2/ppl/CG6415/Oat/CG15093/Gcat/Gs2/Got1/GLS/Gdh/CG11334/CG9674/Agxt/Adi1/Gs1/CG7430	26
GO:0072521	GO:0072521	purine-containing compound metabolic process	33/493	206/12663	3.55742e-12	7.27848e-10	6.29101e-10	Prat2/Gnmt/Men/cu/Acsl/ScsbetaA/Paics/Hmgs/Adgf-D/Pgm2a/Gart/CG8080/DhpD/Idh/ATPsynC/Gpdh1/Vha68-2/AdSL/Prps/ATPsynB/Adk2/ATPsynE/CG11089/ATPsynD/blw/pdgy/ATPsynO/awd/Acsx3/scu/Vha55/sun/ATPsyndelta	33
GO:0019637	GO:0019637	organophosphate metabolic process	47/493	402/12663	1.19948e-11	1.96723e-09	1.70034e-09	GIIIspla2/Prat2/mino/Pisd/Men/cu/Acsl/Pfrx/ScsbetaA/Paics/Hmgs/Gart/CG17224/CG8080/Idh/ATPsynC/LPCAT/Gpdh1/Vha68-2/AdSL/Pdxk/Prps/ATPsynB/Adk2/Argk1/ATPsynE/Agpat2/CG11089/Pect/ATPsynD/blw/pdgy/ATPsynO/nes/CG2201/Pi3K21B/awd/Acsx3/scu/Pcyt2/Pcyt1/Hex-A/Gpo1/Vha55/sun/ATPsyndelta/Gk1	47
GO:0044282	GO:0044282	small molecule catabolic process	28/493	158/12663	1.3461e-11	1.96723e-09	1.70034e-09	CG3999/CG10184/Sardh/Mcad/Got2/CROT/Daao2/CG6910/ppl/CG6415/CG3609/Oat/Adgf-D/CG15093/CG17224/Gcat/Mtpalpha/Gs2/yip2/GLS/Gdh/Oscillin/CRAT/CG7461/Agxt/Fdh/CG7430/Mtpbeta	28
GO:0016054	GO:0016054	organic acid catabolic process	23/493	114/12663	6.12492e-11	6.96199e-09	6.01746e-09	CG3999/CG10184/Sardh/Mcad/Got2/CROT/Daao2/ppl/CG6415/Oat/CG15093/Gcat/Mtpalpha/Gs2/yip2/GLS/Gdh/Oscillin/CRAT/CG7461/Agxt/CG7430/Mtpbeta	23
GO:0046395	GO:0046395	carboxylic acid catabolic process	23/493	114/12663	6.12492e-11	6.96199e-09	6.01746e-09	CG3999/CG10184/Sardh/Mcad/Got2/CROT/Daao2/ppl/CG6415/Oat/CG15093/Gcat/Mtpalpha/Gs2/yip2/GLS/Gdh/Oscillin/CRAT/CG7461/Agxt/CG7430/Mtpbeta	23
GO:0006163	GO:0006163	purine nucleotide metabolic process	29/493	181/12663	7.46261e-11	7.63425e-09	6.59852e-09	Prat2/Men/cu/Acsl/ScsbetaA/Paics/Hmgs/Gart/CG8080/Idh/ATPsynC/Gpdh1/Vha68-2/AdSL/Prps/ATPsynB/Adk2/ATPsynE/CG11089/ATPsynD/blw/pdgy/ATPsynO/awd/Acsx3/scu/Vha55/sun/ATPsyndelta	29
GO:0044283	GO:0044283	small molecule biosynthetic process	32/493	220/12663	1.03674e-10	9.64167e-09	8.33359e-09	AsnS/Gnmt/CG10184/P5cr-2/aay/Acsl/Got2/CG10621/Cyp6t3/Adgf-D/Pgm2a/FASN1/Gs2/Got1/regucalcin/ninaB/GLS/PCB/Pdxk/Adk2/SCAP/CG11334/CG33110/CG9674/Agxt/Adi1/CG8630/Acsx3/Gs1/Pu/Baldspot/Marf	32
GO:0006520	GO:0006520	amino acid metabolic process	27/493	162/12663	1.35589e-10	1.07325e-08	9.27643e-09	AsnS/CG3999/Gnmt/CG10184/ple/P5cr-2/aay/Sardh/Got2/CG10621/Daao2/ppl/CG6415/Oat/CG15093/Gcat/Gs2/Got1/GLS/Gdh/CG11334/CG9674/Agxt/Tdc1/Adi1/Gs1/CG7430	27
GO:0055086	GO:0055086	nucleobase-containing small molecule metabolic process	35/493	261/12663	1.36386e-10	1.07325e-08	9.27643e-09	CG16758/Prat2/Gnmt/Men/cu/Acsl/ScsbetaA/Paics/Hmgs/Adgf-D/Pgm2a/Gart/CG17224/CG8080/DhpD/Idh/ATPsynC/Gpdh1/Vha68-2/AdSL/Prps/ATPsynB/Adk2/ATPsynE/CG11089/ATPsynD/blw/pdgy/ATPsynO/awd/Acsx3/scu/Vha55/sun/ATPsyndelta	35
GO:0010876	GO:0010876	lipid localization	26/493	155/12663	2.58945e-10	1.85341e-08	1.60196e-08	GIIIspla2/Lsd-2/bmm/Acsl/p38c/apolpp/CG10237/Lsd-1/InR/CG34120/Npc2g/FASN1/Indy/alpha-Est7/trbl/subdued/CG13784/Npc2h/Mtp/blw/Pi3K21B/ImpL2/vib/LRP1/Rab32/Atf3	26
GO:0009117	GO:0009117	nucleotide metabolic process	30/493	203/12663	2.71761e-10	1.85341e-08	1.60196e-08	Prat2/Men/cu/Acsl/ScsbetaA/Paics/Hmgs/Gart/CG17224/CG8080/Idh/ATPsynC/Gpdh1/Vha68-2/AdSL/Prps/ATPsynB/Adk2/ATPsynE/CG11089/ATPsynD/blw/pdgy/ATPsynO/awd/Acsx3/scu/Vha55/sun/ATPsyndelta	30
GO:0006753	GO:0006753	nucleoside phosphate metabolic process	30/493	208/12663	4.97923e-10	3.1836e-08	2.75168e-08	Prat2/Men/cu/Acsl/ScsbetaA/Paics/Hmgs/Gart/CG17224/CG8080/Idh/ATPsynC/Gpdh1/Vha68-2/AdSL/Prps/ATPsynB/Adk2/ATPsynE/CG11089/ATPsynD/blw/pdgy/ATPsynO/awd/Acsx3/scu/Vha55/sun/ATPsyndelta	30
GO:0090407	GO:0090407	organophosphate biosynthetic process	33/493	255/12663	1.18715e-09	7.14387e-08	6.17467e-08	Prat2/mino/Pisd/Acsl/Paics/Hmgs/Gart/ATPsynC/LPCAT/AdSL/Pdxk/Prps/ATPsynB/Adk2/Argk1/ATPsynE/Agpat2/CG11089/Pect/ATPsynD/blw/pdgy/ATPsynO/nes/CG2201/Pi3K21B/awd/Acsx3/Pcyt2/Pcyt1/sun/ATPsyndelta/Gk1	33
GO:0019915	GO:0019915	lipid storage	16/493	63/12663	1.47743e-09	7.8516e-08	6.78638e-08	Lsd-2/bmm/Acsl/p38c/apolpp/Lsd-1/InR/FASN1/Indy/alpha-Est7/trbl/blw/Pi3K21B/ImpL2/Rab32/Atf3	16
GO:0016053	GO:0016053	organic acid biosynthetic process	22/493	122/12663	1.53501e-09	7.8516e-08	6.78638e-08	AsnS/Gnmt/CG10184/P5cr-2/aay/Acsl/Got2/CG10621/FASN1/Gs2/Got1/regucalcin/GLS/CG11334/CG33110/CG9674/Agxt/Adi1/CG8630/Acsx3/Gs1/Baldspot	22
GO:0046394	GO:0046394	carboxylic acid biosynthetic process	22/493	122/12663	1.53501e-09	7.8516e-08	6.78638e-08	AsnS/Gnmt/CG10184/P5cr-2/aay/Acsl/Got2/CG10621/FASN1/Gs2/Got1/regucalcin/GLS/CG11334/CG33110/CG9674/Agxt/Adi1/CG8630/Acsx3/Gs1/Baldspot	22
GO:0006629	GO:0006629	lipid metabolic process	53/493	564/12663	2.02201e-09	9.85009e-08	8.51374e-08	CG5966/GIIIspla2/mino/Pisd/dob/Lsd-2/Mcad/bmm/Acsl/Lip4/whd/CROT/Cyp6t3/CG5162/Lsd-1/Hmgs/Acbp2/Lip2/CG9512/FASN1/CG8112/Mtpalpha/sxe2/bwa/yip2/ninaB/LPCAT/Gpdh1/Pdh/CRAT/CG7461/Thor/Agpat2/SCAP/CG33110/Pect/pdgy/Cyt-b5-r/nes/CG2201/Pi3K21B/CG8630/Acsx3/AdipoR/AkhR/scu/Pcyt2/Mtpbeta/Pcyt1/Baldspot/Gk1/Marf/Hnf4	53
GO:0032787	GO:0032787	monocarboxylic acid metabolic process	28/493	197/12663	2.67259e-09	1.24275e-07	1.07415e-07	mino/Men/Mcad/Acsl/whd/CROT/Pfrx/Acbp2/FASN1/Mtpalpha/Gip/CG31075/yip2/CG7059/PCB/Mpc1/CRAT/CG7461/CG33110/pdgy/Agxt/CG8630/Acsx3/AdipoR/scu/Mtpbeta/Hex-A/Baldspot	28
GO:1901606	GO:1901606	alpha-amino acid catabolic process	14/493	53/12663	9.10297e-09	4.04884e-07	3.49954e-07	CG3999/CG10184/Sardh/Got2/Daao2/ppl/CG6415/Oat/CG15093/Gcat/Gs2/GLS/Gdh/CG7430	14
GO:0072522	GO:0072522	purine-containing compound biosynthetic process	21/493	123/12663	1.00596e-08	4.28792e-07	3.70618e-07	Prat2/Acsl/Paics/Adgf-D/Pgm2a/Gart/ATPsynC/AdSL/Prps/ATPsynB/Adk2/ATPsynE/CG11089/ATPsynD/blw/pdgy/ATPsynO/awd/Acsx3/sun/ATPsyndelta	21
GO:0051235	GO:0051235	maintenance of location	19/493	107/12663	2.6319e-08	1.07697e-06	9.30862e-07	Lsd-2/bmm/Acsl/p38c/apolpp/Lsd-1/InR/FASN1/Indy/alpha-Est7/trbl/if/blw/Act5C/Vps13D/Pi3K21B/ImpL2/Rab32/Atf3	19
GO:0009063	GO:0009063	amino acid catabolic process	14/493	59/12663	4.06169e-08	1.59812e-06	1.3813e-06	CG3999/CG10184/Sardh/Got2/Daao2/ppl/CG6415/Oat/CG15093/Gcat/Gs2/GLS/Gdh/CG7430	14
GO:0006164	GO:0006164	purine nucleotide biosynthetic process	19/493	111/12663	4.88171e-08	1.84963e-06	1.59869e-06	Prat2/Acsl/Paics/Gart/ATPsynC/AdSL/Prps/ATPsynB/Adk2/ATPsynE/CG11089/ATPsynD/blw/pdgy/ATPsynO/awd/Acsx3/sun/ATPsyndelta	19
GO:0019693	GO:0019693	ribose phosphate metabolic process	23/493	163/12663	8.19419e-08	2.98084e-06	2.57643e-06	Acsl/ScsbetaA/Paics/Hmgs/Gart/ATPsynC/Vha68-2/AdSL/Prps/ATPsynB/Adk2/ATPsynE/CG11089/ATPsynD/blw/pdgy/ATPsynO/awd/Acsx3/scu/Vha55/sun/ATPsyndelta	23
GO:0044255	GO:0044255	cellular lipid metabolic process	40/493	411/12663	8.45009e-08	2.98084e-06	2.57643e-06	GIIIspla2/mino/Pisd/dob/Mcad/bmm/Acsl/whd/CROT/Lsd-1/Hmgs/Acbp2/FASN1/Mtpalpha/bwa/yip2/ninaB/LPCAT/Gpdh1/Pdh/CRAT/CG7461/Thor/Agpat2/CG33110/Pect/pdgy/nes/CG2201/Pi3K21B/CG8630/Acsx3/AdipoR/scu/Pcyt2/Mtpbeta/Pcyt1/Baldspot/Gk1/Hnf4	40
GO:0009150	GO:0009150	purine ribonucleotide metabolic process	22/493	152/12663	9.91462e-08	3.38089e-06	2.9222e-06	Acsl/ScsbetaA/Paics/Hmgs/Gart/ATPsynC/Vha68-2/AdSL/ATPsynB/Adk2/ATPsynE/CG11089/ATPsynD/blw/pdgy/ATPsynO/awd/Acsx3/scu/Vha55/sun/ATPsyndelta	22
GO:0010033	GO:0010033	response to organic substance	47/493	535/12663	1.38429e-07	4.56816e-06	3.9484e-06	Lst/ple/aay/Gclm/Obp99b/Sid/Cyp6t3/Stat92E/Cyp6g1/InR/Aldh/PGRP-SD/CG32276/FASN1/alpha-Est7/trbl/PGRP-SA/CG17734/Gp93/TotA/Ilp5/Cpr/Dif/Rheb/Pdxk/GlyP/Rel/Thor/tank/Agpat2/ine/Tdc1/Drat/Pi3K21B/ImpL2/Egfr/Fdh/AdipoR/Kr-h1/AkhR/Stim/gce/Mondo/Pdfr/REPTOR/Hnf4/Blimp-1	47
GO:0005975	GO:0005975	carbohydrate metabolic process	29/493	253/12663	1.82125e-07	5.8223e-06	5.03239e-06	tobi/Gnmt/CG9008/CG15117/Pfrx/Gbs-76A/CG3609/CG3534/Amy-p/CG9701/Idgf4/Mal-A5/Pgm2a/Amy-d/FASN1/regucalcin/kdn/CG7059/Oscillin/PCB/Gpdh1/GlyP/Tps1/Atg2/Galk/AkhR/CG9485/Hex-A/Gk1	29
GO:0009259	GO:0009259	ribonucleotide metabolic process	22/493	160/12663	2.49381e-07	7.73081e-06	6.68198e-06	Acsl/ScsbetaA/Paics/Hmgs/Gart/ATPsynC/Vha68-2/AdSL/ATPsynB/Adk2/ATPsynE/CG11089/ATPsynD/blw/pdgy/ATPsynO/awd/Acsx3/scu/Vha55/sun/ATPsyndelta	22
GO:0046390	GO:0046390	ribose phosphate biosynthetic process	18/493	111/12663	2.57214e-07	7.73912e-06	6.68916e-06	Acsl/Paics/Gart/ATPsynC/AdSL/Prps/ATPsynB/Adk2/ATPsynE/CG11089/ATPsynD/blw/pdgy/ATPsynO/awd/Acsx3/sun/ATPsyndelta	18
GO:0042592	GO:0042592	homeostatic process	42/493	463/12663	2.80491e-07	8.19835e-06	7.08609e-06	Lst/Gnmt/dob/Prx2540-2/bmm/ZnT77C/Stat92E/Prx2540-1/InR/Acbp2/wdp/FASN1/CG8112/Jafrac1/trbl/if/Trx-2/Ilp5/Col4a1/Fkbp14/Ncc69/Rheb/Vha68-2/Jabba/alc/Ndae1/CG9674/ine/NKCC/nrv2/Egfr/AdipoR/AkhR/Stim/Mondo/Pdfr/Hex-A/Vha55/Atf3/Hnf4/LpR1/Csk	42
GO:0009152	GO:0009152	purine ribonucleotide biosynthetic process	17/493	101/12663	3.19231e-07	9.07149e-06	7.84077e-06	Acsl/Paics/Gart/ATPsynC/AdSL/ATPsynB/Adk2/ATPsynE/CG11089/ATPsynD/blw/pdgy/ATPsynO/awd/Acsx3/sun/ATPsyndelta	17
GO:0048878	GO:0048878	chemical homeostasis	30/493	276/12663	3.58436e-07	9.91026e-06	8.56574e-06	Lst/Gnmt/dob/bmm/ZnT77C/InR/Acbp2/FASN1/CG8112/trbl/Ilp5/Ncc69/Rheb/Vha68-2/Jabba/Ndae1/CG9674/ine/NKCC/nrv2/AdipoR/AkhR/Stim/Mondo/Pdfr/Hex-A/Vha55/Atf3/Hnf4/LpR1	30
GO:0009165	GO:0009165	nucleotide biosynthetic process	19/493	128/12663	4.97722e-07	1.33992e-05	1.15814e-05	Prat2/Acsl/Paics/Gart/ATPsynC/AdSL/Prps/ATPsynB/Adk2/ATPsynE/CG11089/ATPsynD/blw/pdgy/ATPsynO/awd/Acsx3/sun/ATPsyndelta	19
GO:1901293	GO:1901293	nucleoside phosphate biosynthetic process	19/493	129/12663	5.62992e-07	1.47677e-05	1.27642e-05	Prat2/Acsl/Paics/Gart/ATPsynC/AdSL/Prps/ATPsynB/Adk2/ATPsynE/CG11089/ATPsynD/blw/pdgy/ATPsynO/awd/Acsx3/sun/ATPsyndelta	19
GO:0016042	GO:0016042	lipid catabolic process	20/493	143/12663	6.65346e-07	1.70162e-05	1.47077e-05	CG5966/dob/Lsd-2/Mcad/bmm/Lip4/CROT/CG5162/Lsd-1/Mtpalpha/sxe2/bwa/yip2/ninaB/CRAT/CG7461/pdgy/AkhR/Mtpbeta/Hnf4	20
GO:0009260	GO:0009260	ribonucleotide biosynthetic process	17/493	109/12663	9.769e-07	2.43748e-05	2.10679e-05	Acsl/Paics/Gart/ATPsynC/AdSL/ATPsynB/Adk2/ATPsynE/CG11089/ATPsynD/blw/pdgy/ATPsynO/awd/Acsx3/sun/ATPsyndelta	17
GO:1901135	GO:1901135	carbohydrate derivative metabolic process	42/493	490/12663	1.26986e-06	3.09302e-05	2.6734e-05	CG16758/mino/Gnmt/Acsl/CG15117/Pfrx/ScsbetaA/Paics/Hmgs/Adgf-D/Idgf4/Pgm2a/Gart/CG17224/PGRP-SA/ATPsynC/Oscillin/Gpdh1/Vha68-2/AdSL/Prps/ATPsynB/Adk2/ATPsynE/CG11089/Alg1/ENGase/Stt3B/ATPsynD/blw/pdgy/ATPsynO/awd/Acsx3/Ost48/scu/Hex-A/Gpo1/Vha55/sun/ATPsyndelta/Gk1	42
GO:0006631	GO:0006631	fatty acid metabolic process	19/493	141/12663	2.24056e-06	5.20929e-05	4.50255e-05	mino/Mcad/Acsl/whd/CROT/Acbp2/FASN1/Mtpalpha/yip2/CRAT/CG7461/CG33110/pdgy/CG8630/Acsx3/AdipoR/scu/Mtpbeta/Baldspot	19
GO:0006979	GO:0006979	response to oxidative stress	19/493	141/12663	2.24056e-06	5.20929e-05	4.50255e-05	Sirup/ple/whd/Sid/p38c/InR/TotX/Jafrac1/TotA/Idh/MsrA/Trx-2/Pxn/Thor/TotC/Cyp1/ATPsynD/sun/Irc	19
GO:0009636	GO:0009636	response to toxic substance	14/493	82/12663	2.95066e-06	6.70783e-05	5.79779e-05	Gclm/Prx2540-2/BomS6/ZnT77C/Cyp6t3/BomS3/Cyp6g1/Prx2540-1/Mdr50/Jafrac1/Mdr49/Fdh/MtnA/Irc	14
GO:0008340	GO:0008340	determination of adult lifespan	21/493	174/12663	4.0262e-06	8.95391e-05	7.73914e-05	Gnmt/Men/InR/Mtpalpha/Indy/Jafrac1/alpha-Est7/MsrA/Trx-2/GlyP/Thor/CG10383/mthl10/Eaat1/ATPsynD/ImpL2/Egfr/Mtpbeta/Pcyt1/sun/Rpn1	21
GO:0055088	GO:0055088	lipid homeostasis	14/493	85/12663	4.58135e-06	9.7411e-05	8.41953e-05	Lst/Gnmt/dob/bmm/InR/FASN1/CG8112/Rheb/Jabba/AdipoR/AkhR/Mondo/Atf3/LpR1	14
GO:0009607	GO:0009607	response to biotic stimulus	42/493	516/12663	4.76104e-06	9.7411e-05	8.41953e-05	CG9008/BomS2/Sid/p38c/Stat92E/BomS3/asRNA:CR11538/EbpIII/PGRP-SD/Obp99c/CG33926/TotX/LanB1/CG6426/subdued/PGRP-SA/Dso2/Glt/l(2)34Fc/Sec61alpha/TotA/Trx-2/Tsf1/dnr1/LanA/Dif/Drsl4/Hlc/GNBP-like3/GlyP/Npc2h/Rel/Thor/Tg/TotC/Hml/Ance/NimC1/CG16756/DPCoAC/AGO2/drpr	42
GO:0043207	GO:0043207	response to external biotic stimulus	42/493	516/12663	4.76104e-06	9.7411e-05	8.41953e-05	CG9008/BomS2/Sid/p38c/Stat92E/BomS3/asRNA:CR11538/EbpIII/PGRP-SD/Obp99c/CG33926/TotX/LanB1/CG6426/subdued/PGRP-SA/Dso2/Glt/l(2)34Fc/Sec61alpha/TotA/Trx-2/Tsf1/dnr1/LanA/Dif/Drsl4/Hlc/GNBP-like3/GlyP/Npc2h/Rel/Thor/Tg/TotC/Hml/Ance/NimC1/CG16756/DPCoAC/AGO2/drpr	42
GO:0051707	GO:0051707	response to other organism	42/493	516/12663	4.76104e-06	9.7411e-05	8.41953e-05	CG9008/BomS2/Sid/p38c/Stat92E/BomS3/asRNA:CR11538/EbpIII/PGRP-SD/Obp99c/CG33926/TotX/LanB1/CG6426/subdued/PGRP-SA/Dso2/Glt/l(2)34Fc/Sec61alpha/TotA/Trx-2/Tsf1/dnr1/LanA/Dif/Drsl4/Hlc/GNBP-like3/GlyP/Npc2h/Rel/Thor/Tg/TotC/Hml/Ance/NimC1/CG16756/DPCoAC/AGO2/drpr	42
GO:0006091	GO:0006091	generation of precursor metabolites and energy	26/493	251/12663	5.31455e-06	0.000106604	9.21408e-05	Sirup/Men/Pfrx/Scsalpha1/Gbs-76A/ScsbetaA/CG1544/CG6115/FASN1/aralar1/kdn/CG7059/Oscillin/GlyP/Atg2/blw/ATPsynO/COX4/Fdh/AkhR/COX7A/CG9485/Hex-A/Gpo1/sun/NP15.6	26
GO:1901700	GO:1901700	response to oxygen-containing compound	34/493	384/12663	6.72076e-06	0.000132218	0.00011428	Lst/Sirup/ple/aay/Gclm/Stat92E/InR/Aldh/PGRP-SD/FASN1/Jafrac1/trbl/PGRP-SA/CG17734/TotA/Ilp5/Rheb/Pdxk/GlyP/Thor/tank/Agpat2/ine/Tdc1/Drat/Pi3K21B/ImpL2/Egfr/Fdh/Kr-h1/Stim/Mondo/Hnf4/Blimp-1	34
GO:0006066	GO:0006066	alcohol metabolic process	14/493	90/12663	9.11837e-06	0.000176002	0.000152124	CG6910/Cyp6t3/CG8112/Idh/Gpdh1/Pdh/SCAP/Drat/Fdh/scu/Pu/Gpo1/Gk1/Marf	14
GO:0044419	GO:0044419	biological process involved in interspecies interaction between organisms	43/493	562/12663	1.71112e-05	0.000324163	0.000280184	CG9008/BomS2/Sid/p38c/Stat92E/BomS3/asRNA:CR11538/EbpIII/PGRP-SD/Obp99c/CG33926/TotX/LanB1/CG6426/subdued/PGRP-SA/Dso2/Glt/l(2)34Fc/Sec61alpha/TotA/Trx-2/Tsf1/dnr1/LanA/Dif/Drsl4/Hlc/GNBP-like3/GlyP/Npc2h/Rel/Thor/Tg/TotC/Hml/Ance/NimC1/CG16756/DPCoAC/AGO2/shrb/drpr	43
GO:0070887	GO:0070887	cellular response to chemical stimulus	34/493	407/12663	2.29844e-05	0.000427509	0.00036951	Lst/Sirup/Prx2540-2/Cyp6t3/Stat92E/Cyp6g1/Prx2540-1/InR/CG32276/FASN1/TotX/Jafrac1/trbl/CG2918/TotA/Idh/MsrA/Ilp5/Rheb/Pdxk/GlyP/Thor/Drat/Pi3K21B/ImpL2/Fdh/AdipoR/AkhR/gce/MtnA/Irc/orion/Hnf4/Blimp-1	34
GO:1902600	GO:1902600	proton transmembrane transport	11/493	64/12663	3.19198e-05	0.000583106	0.000503996	ATPsynC/Vha68-2/ATPsynB/Ndae1/ATPsynE/ATPsynD/blw/ATPsynO/Vha55/sun/Vha26	11
GO:0098655	GO:0098655	monoatomic cation transmembrane transport	25/493	266/12663	4.2435e-05	0.000761597	0.000658272	CG13796/ZnT77C/subdued/Sec61alpha/aralar1/ATPsynC/porin/Ork1/CG13795/Ncc69/Vha68-2/ATPsynB/Ndae1/ATPsynE/ATPsynD/blw/ine/CG9336/ATPsynO/NKCC/nrv2/Stim/Vha55/sun/Vha26	25
GO:0006812	GO:0006812	monoatomic cation transport	30/493	352/12663	4.81563e-05	0.000849378	0.000734144	CG13796/ZnT77C/subdued/SLC5A11/Sec61alpha/aralar1/ATPsynC/CG7720/Tsf1/Ent2/porin/Ork1/CG13795/Ncc69/Vha68-2/ATPsynB/Ndae1/ATPsynE/ATPsynD/blw/ine/CG9336/ATPsynO/NKCC/nrv2/CG4928/Stim/Vha55/sun/Vha26	30
GO:0046486	GO:0046486	glycerolipid metabolic process	18/493	161/12663	5.4944e-05	0.000952674	0.000823425	mino/Pisd/dob/bmm/Acsl/Lsd-1/FASN1/Gpdh1/Thor/Agpat2/Pect/pdgy/nes/CG2201/Pi3K21B/Pcyt2/Pcyt1/Gk1	18
GO:0033500	GO:0033500	carbohydrate homeostasis	10/493	57/12663	6.07306e-05	0.00103546	0.000894977	Lst/InR/trbl/Ilp5/Rheb/AdipoR/AkhR/Mondo/Hex-A/Hnf4	10
GO:0098662	GO:0098662	inorganic cation transmembrane transport	24/493	259/12663	7.5344e-05	0.00125203	0.00108217	CG13796/ZnT77C/Sec61alpha/aralar1/ATPsynC/porin/Ork1/CG13795/Ncc69/Vha68-2/ATPsynB/Ndae1/ATPsynE/ATPsynD/blw/ine/CG9336/ATPsynO/NKCC/nrv2/Stim/Vha55/sun/Vha26	24
GO:0044242	GO:0044242	cellular lipid catabolic process	13/493	95/12663	7.58807e-05	0.00125203	0.00108217	dob/Mcad/bmm/CROT/Lsd-1/Mtpalpha/bwa/yip2/ninaB/CRAT/CG7461/pdgy/Mtpbeta	13
GO:0098660	GO:0098660	inorganic ion transmembrane transport	26/493	294/12663	8.35291e-05	0.00133919	0.0011575	CG13796/ZnT77C/subdued/Sec61alpha/aralar1/ATPsynC/porin/Ork1/CG13795/Ncc69/Vha68-2/ATPsynB/Ndae1/ATPsynE/Dic1/ATPsynD/blw/ine/CG9336/ATPsynO/NKCC/nrv2/Stim/Vha55/sun/Vha26	26
GO:0015711	GO:0015711	organic anion transport	16/493	137/12663	8.37813e-05	0.00133919	0.0011575	GIIIspla2/nebu/Mct1/CG6293/Indy/aralar1/Ncc69/Mpc1/CG14196/Ndae1/Dic1/Eaat1/SCaMC/NKCC/CG8468/Sfxn1-3	16
GO:0006869	GO:0006869	lipid transport	13/493	97/12663	9.44202e-05	0.00146645	0.00126749	GIIIspla2/Lsd-2/apolpp/CG10237/Lsd-1/CG34120/Npc2g/subdued/CG13784/Npc2h/Mtp/vib/LRP1	13
GO:0031667	GO:0031667	response to nutrient levels	19/493	183/12663	9.46094e-05	0.00146645	0.00126749	Lst/Gnmt/whd/InR/spin/Mtpalpha/Jafrac1/SLC5A11/to/Rheb/Atg2/Rel/Thor/mthl10/CG9674/ImpL2/Kr-h1/AkhR/REPTOR	19
GO:0009991	GO:0009991	response to extracellular stimulus	19/493	185/12663	0.000109423	0.00167075	0.00144408	Lst/Gnmt/whd/InR/spin/Mtpalpha/Jafrac1/SLC5A11/to/Rheb/Atg2/Rel/Thor/mthl10/CG9674/ImpL2/Kr-h1/AkhR/REPTOR	19
GO:0006638	GO:0006638	neutral lipid metabolic process	9/493	50/12663	0.000115154	0.00170728	0.00147566	mino/dob/bmm/Lsd-1/FASN1/Gpdh1/Thor/pdgy/Gk1	9
GO:0006639	GO:0006639	acylglycerol metabolic process	9/493	50/12663	0.000115154	0.00170728	0.00147566	mino/dob/bmm/Lsd-1/FASN1/Gpdh1/Thor/pdgy/Gk1	9
GO:0030258	GO:0030258	lipid modification	11/493	74/12663	0.000126328	0.0018462	0.00159573	Mcad/CROT/Mtpalpha/yip2/LPCAT/CRAT/CG7461/nes/AdipoR/Mtpbeta/Hnf4	11
GO:0006811	GO:0006811	monoatomic ion transport	33/493	427/12663	0.00013764	0.00198318	0.00171413	CG13796/ZnT77C/CG15096/subdued/SLC5A11/Sec61alpha/aralar1/ATPsynC/CG7720/Tsf1/Ent2/porin/Ork1/CG13795/Ncc69/CG3638/Vha68-2/ATPsynB/Ndae1/ATPsynE/ATPsynD/blw/ine/CG9336/ATPsynO/NKCC/nrv2/CG4928/Stim/Vha55/sun/Sfxn1-3/Vha26	33
GO:0042594	GO:0042594	response to starvation	17/493	159/12663	0.000152899	0.00217244	0.00187771	Lst/Gnmt/whd/InR/spin/Mtpalpha/Jafrac1/to/Rheb/Atg2/Rel/Thor/mthl10/ImpL2/Kr-h1/AkhR/REPTOR	17
GO:1901615	GO:1901615	organic hydroxy compound metabolic process	18/493	182/12663	0.000264442	0.00370581	0.00320305	ple/AOX1/CG6910/Cyp6t3/CG8112/Idh/Gpdh1/LanA/Pdxk/Pdh/SCAP/Drat/Fdh/scu/Pu/Gpo1/Gk1/Marf	18
GO:0034220	GO:0034220	monoatomic ion transmembrane transport	25/493	300/12663	0.000287305	0.0039718	0.00343295	CG13796/ZnT77C/subdued/Sec61alpha/aralar1/ATPsynC/porin/Ork1/CG13795/Ncc69/Vha68-2/ATPsynB/Ndae1/ATPsynE/ATPsynD/blw/ine/CG9336/ATPsynO/NKCC/nrv2/Stim/Vha55/sun/Vha26	25
GO:0015980	GO:0015980	energy derivation by oxidation of organic compounds	19/493	200/12663	0.000302446	0.00412537	0.00356568	Sirup/Scsalpha1/Gbs-76A/ScsbetaA/CG1544/CG6115/FASN1/aralar1/kdn/GlyP/Atg2/ATPsynO/COX4/AkhR/COX7A/CG9485/Gpo1/sun/NP15.6	19
GO:0015849	GO:0015849	organic acid transport	13/493	110/12663	0.000339249	0.00450716	0.00389568	GIIIspla2/Mct1/CG6293/Indy/aralar1/Ncc69/Mpc1/CG14196/Dic1/Eaat1/NKCC/CG8468/Sfxn1-3	13
GO:0046942	GO:0046942	carboxylic acid transport	13/493	110/12663	0.000339249	0.00450716	0.00389568	GIIIspla2/Mct1/CG6293/Indy/aralar1/Ncc69/Mpc1/CG14196/Dic1/Eaat1/NKCC/CG8468/Sfxn1-3	13
GO:0009617	GO:0009617	response to bacterium	25/493	306/12663	0.000387401	0.00508092	0.0043916	BomS2/Sid/p38c/Stat92E/BomS3/PGRP-SD/TotX/LanB1/CG6426/subdued/PGRP-SA/Dso2/TotA/dnr1/Dif/GlyP/Npc2h/Rel/Thor/TotC/Ance/NimC1/CG16756/DPCoAC/drpr	25
GO:0006952	GO:0006952	defense response	35/493	494/12663	0.000456644	0.00591325	0.005111	CG9008/BomS2/BomS6/BomBc2/Stat92E/BomS3/asRNA:CR11538/BomT2/PGRP-SD/CG33926/LanB1/CG6426/subdued/PGRP-SA/Dso2/Glt/l(2)34Fc/Trx-2/dnr1/LanA/Dif/Drsl4/Hlc/GNBP-like3/GlyP/Npc2h/Rel/Thor/Tg/Hml/NimC1/CG16756/DPCoAC/AGO2/drpr	35
GO:0005996	GO:0005996	monosaccharide metabolic process	10/493	75/12663	0.000623488	0.00797286	0.00689119	Gnmt/Pfrx/CG3609/CG3534/regucalcin/PCB/GlyP/Galk/AkhR/Hex-A	10
GO:0006749	GO:0006749	glutathione metabolic process	8/493	50/12663	0.000633406	0.00799969	0.00691438	GstE7/Gclm/GstE3/GstE8/GstE12/CG4752/GstE9/Gclc	8
GO:0008654	GO:0008654	phospholipid biosynthetic process	12/493	104/12663	0.000707059	0.008821	0.00762426	mino/Pisd/Acsl/Hmgs/LPCAT/Agpat2/Pect/nes/CG2201/Pi3K21B/Pcyt2/Pcyt1	12
GO:0008610	GO:0008610	lipid biosynthetic process	22/493	268/12663	0.00080028	0.0098637	0.0085255	mino/Pisd/Acsl/Cyp6t3/Hmgs/FASN1/ninaB/LPCAT/Agpat2/SCAP/CG33110/Pect/pdgy/nes/CG2201/Pi3K21B/CG8630/Acsx3/Pcyt2/Pcyt1/Baldspot/Marf	22
GO:0072329	GO:0072329	monocarboxylic acid catabolic process	8/493	54/12663	0.00107145	0.0130487	0.0112784	Mcad/CROT/Mtpalpha/yip2/CRAT/CG7461/Agxt/Mtpbeta	8
GO:1901137	GO:1901137	carbohydrate derivative biosynthetic process	24/493	315/12663	0.00133735	0.0160954	0.0139118	Acsl/Paics/Adgf-D/Pgm2a/Gart/ATPsynC/AdSL/Prps/ATPsynB/Adk2/ATPsynE/CG11089/Alg1/Stt3B/ATPsynD/blw/pdgy/ATPsynO/awd/Acsx3/Ost48/sun/ATPsyndelta/Gk1	24
GO:0045471	GO:0045471	response to ethanol	9/493	72/12663	0.00183558	0.0218349	0.0188726	aay/Gclm/Aldh/CG17734/tank/Agpat2/Tdc1/Drat/Egfr	9
GO:1901701	GO:1901701	cellular response to oxygen-containing compound	18/493	215/12663	0.00187159	0.0220073	0.0190216	Lst/Sirup/Stat92E/InR/FASN1/Jafrac1/trbl/Ilp5/Rheb/Pdxk/GlyP/Thor/Drat/Pi3K21B/ImpL2/Fdh/Hnf4/Blimp-1	18
GO:0009725	GO:0009725	response to hormone	13/493	133/12663	0.0020331	0.0236348	0.0204283	InR/trbl/Ilp5/Cpr/Rheb/GlyP/Thor/Pi3K21B/ImpL2/AdipoR/AkhR/gce/Hnf4	13
GO:0032879	GO:0032879	regulation of localization	30/493	440/12663	0.00207675	0.023871	0.0206325	Lst/Lsd-2/bmm/Acsl/p38c/Lsd-1/InR/wdp/FASN1/Indy/trbl/Sec61alpha/CaBP1/Ent2/porin/Rel/ReepB/CG9336/nrv2/RhoGAP68F/Pi3K21B/ImpL2/CG4928/AdipoR/LRP1/Stim/Rab32/par-1/drpr/Atf3	30
GO:0045017	GO:0045017	glycerolipid biosynthetic process	11/493	103/12663	0.00219203	0.0249161	0.0215357	mino/Pisd/Acsl/FASN1/Agpat2/Pect/nes/CG2201/Pi3K21B/Pcyt2/Pcyt1	11
GO:0019725	GO:0019725	cellular homeostasis	18/493	219/12663	0.00229271	0.025774	0.0222773	Prx2540-2/ZnT77C/Prx2540-1/Acbp2/FASN1/Jafrac1/Trx-2/Fkbp14/Ncc69/Vha68-2/alc/Ndae1/CG9674/NKCC/nrv2/Stim/Hex-A/Vha55	18
GO:0042060	GO:0042060	wound healing	10/493	90/12663	0.00256224	0.028491	0.0246257	InR/Idgf4/Mtpalpha/Glt/aralar1/Atg2/Tg/CG11089/Hml/Egfr	10
GO:0010035	GO:0010035	response to inorganic substance	10/493	92/12663	0.00301463	0.033079	0.0285912	ple/ZnT77C/whd/Cyp6g1/Jafrac1/TotA/ine/Stim/MtnA/Gclc	10
GO:0009062	GO:0009062	fatty acid catabolic process	7/493	50/12663	0.00303952	0.033079	0.0285912	Mcad/CROT/Mtpalpha/yip2/CRAT/CG7461/Mtpbeta	7
GO:0098542	GO:0098542	defense response to other organism	31/493	475/12663	0.003427	0.0369034	0.0318967	CG9008/Stat92E/BomS3/asRNA:CR11538/PGRP-SD/CG33926/LanB1/CG6426/subdued/PGRP-SA/Dso2/Glt/l(2)34Fc/Trx-2/dnr1/LanA/Dif/Drsl4/Hlc/GNBP-like3/GlyP/Npc2h/Rel/Thor/Tg/Hml/NimC1/CG16756/DPCoAC/AGO2/drpr	31
GO:0030198	GO:0030198	extracellular matrix organization	8/493	65/12663	0.00358128	0.038163	0.0329855	obst-A/LanB2/LanB1/Pxn/Col4a1/LanA/vkg/mfas	8
GO:0032870	GO:0032870	cellular response to hormone stimulus	12/493	126/12663	0.00369151	0.0389321	0.0336502	InR/trbl/Ilp5/Rheb/GlyP/Thor/Pi3K21B/ImpL2/AdipoR/AkhR/gce/Hnf4	12
GO:0010038	GO:0010038	response to metal ion	7/493	52/12663	0.0038086	0.0389619	0.033676	ZnT77C/whd/Cyp6g1/TotA/Stim/MtnA/Gclc	7
GO:0010632	GO:0010632	regulation of epithelial cell migration	7/493	52/12663	0.0038086	0.0389619	0.033676	ple/InR/Ptpmeg/Egfr/par-1/Pu/mbc	7
GO:0010959	GO:0010959	regulation of metal ion transport	7/493	52/12663	0.0038086	0.0389619	0.033676	Sec61alpha/Ent2/porin/CG9336/nrv2/CG4928/Stim	7
GO:1901565	GO:1901565	organonitrogen compound catabolic process	35/493	560/12663	0.00388895	0.0393901	0.0340461	CG3999/CG10184/CG10516/Sardh/Got2/Daao2/ppl/CG6415/Oat/Adgf-D/Cp1/CG15093/Idgf4/CG17224/Gcat/trbl/bwa/Gs2/PGRP-SA/DhpD/GLS/Gp93/Gdh/dnr1/Oscillin/Usp10/CtsB/EloB/Prosbeta7/Ltn1/CG7430/CtsF/shrb/Rpn1/CG4911	35
GO:0009611	GO:0009611	response to wounding	12/493	127/12663	0.00393718	0.0394876	0.0341303	ple/InR/Idgf4/Mtpalpha/Glt/aralar1/Atg2/Tg/CG11089/Hml/Egfr/drpr	12
GO:0043062	GO:0043062	extracellular structure organization	9/493	81/12663	0.00413737	0.0410925	0.0355175	obst-A/LanB2/LanB1/Pxn/Col4a1/LanA/vkg/kel/mfas	9
GO:0009615	GO:0009615	response to virus	8/493	67/12663	0.00432584	0.042146	0.0364281	CG9008/Stat92E/EbpIII/CG33926/Sec61alpha/Hlc/Rel/AGO2	8
GO:0016052	GO:0016052	carbohydrate catabolic process	8/493	67/12663	0.00432584	0.042146	0.0364281	Pfrx/CG3609/CG7059/GlyP/Atg2/AkhR/CG9485/Hex-A	8
GO:0010817	GO:0010817	regulation of hormone levels	10/493	97/12663	0.00442722	0.0427268	0.0369301	Lst/Cyp6t3/InR/CG9512/Est-6/Pdh/Ance/AdipoR/scu/Marf	10
GO:0006790	GO:0006790	sulfur compound metabolic process	12/493	131/12663	0.00505448	0.0483246	0.0417685	Gnmt/Sardh/Acsl/CG10621/ScsbetaA/Hmgs/MsrA/CG11334/pdgy/Adi1/Acsx3/scu	12
