# Supplementary material for: Chameau (HBO1) regulates starvation resistance in Drosophila melanogaster in a temperature-dependent manner
Source: Life Sci Alliance. 2025 Nov 6;9(1):e202503524. doi: 10.26508/lsa.202503524 (PMC12592709; doi:10.26508/lsa.202503524)
Supplement: Supplementary file 13 [file LSA-2025-03524_TableS10.xlsx]

## Sheet: Supplementary_table-10
	ID	Description	GeneRatio	BgRatio	pvalue	p.adjust	qvalue	geneID	Count
GO:0006082	GO:0006082	organic acid metabolic process	42/507	387/12663	3.686e-09	1.88649e-06	1.65034e-06	Elovl7/Shmt/CG9547/CG5955/CG11899/bond/CG1673/v/Dhpr/Ahcy/ry/Pgi/CG5191/Had2/CG17896/T3dh/P5CDh2/Pdhb/SERCA/Cth/CG9747/bgm/CG6465/CG4594/CG5326/CG10623/D2hgdh/Acox57D-p/r/Hex-C/Sc2/Dbct/CG5493/Sps2/P5CS/Abcd1/Men-b/IleRS/slgA/Mdh2/Idh3a/Mdh1	42
GO:0006091	GO:0006091	generation of precursor metabolites and energy	32/507	251/12663	6.13885e-09	1.88649e-06	1.65034e-06	SCOT/UQCR-11L/SdhBL/Pgi/Taldo/UGP/ND-39/COX8/CG9034/ND-ASHI/ATPsynF/ND3/ND5/ND-42/Hex-C/UQCR-C2/Atg9/ND-75/SdhC/mAcon1/CG5214/AGBE/ND-19/Rack1/Pgm1/Nipsnap/ND-18/Mdh2/sgg/Cyt-c1/Idh3a/Mdh1	32
GO:0015980	GO:0015980	energy derivation by oxidation of organic compounds	28/507	200/12663	6.99229e-09	1.88649e-06	1.65034e-06	UQCR-11L/SdhBL/UGP/ND-39/COX8/CG9034/ND-ASHI/ATPsynF/ND3/ND5/ND-42/UQCR-C2/Atg9/ND-75/SdhC/mAcon1/CG5214/AGBE/ND-19/Rack1/Pgm1/Nipsnap/ND-18/Mdh2/sgg/Cyt-c1/Idh3a/Mdh1	28
GO:0019752	GO:0019752	carboxylic acid metabolic process	41/507	383/12663	8.50596e-09	1.88649e-06	1.65034e-06	Elovl7/Shmt/CG9547/CG5955/CG11899/bond/CG1673/v/Dhpr/Ahcy/ry/Pgi/CG5191/Had2/CG17896/T3dh/P5CDh2/Pdhb/SERCA/Cth/CG9747/bgm/CG6465/CG4594/CG5326/CG10623/Acox57D-p/r/Hex-C/Sc2/Dbct/CG5493/Sps2/P5CS/Abcd1/Men-b/IleRS/slgA/Mdh2/Idh3a/Mdh1	41
GO:0043436	GO:0043436	oxoacid metabolic process	41/507	384/12663	9.17394e-09	1.88649e-06	1.65034e-06	Elovl7/Shmt/CG9547/CG5955/CG11899/bond/CG1673/v/Dhpr/Ahcy/ry/Pgi/CG5191/Had2/CG17896/T3dh/P5CDh2/Pdhb/SERCA/Cth/CG9747/bgm/CG6465/CG4594/CG5326/CG10623/Acox57D-p/r/Hex-C/Sc2/Dbct/CG5493/Sps2/P5CS/Abcd1/Men-b/IleRS/slgA/Mdh2/Idh3a/Mdh1	41
GO:1901605	GO:1901605	alpha-amino acid metabolic process	19/507	99/12663	1.09256e-08	1.88649e-06	1.65034e-06	Shmt/CG5955/CG11899/CG1673/v/Dhpr/Ahcy/ry/CG17896/T3dh/P5CDh2/Cth/CG10623/r/Dbct/CG5493/Sps2/P5CS/slgA	19
GO:0044282	GO:0044282	small molecule catabolic process	23/507	158/12663	7.5745e-08	1.12103e-05	9.80698e-06	Shmt/CG9547/CG5955/CG1673/v/Adgf-A/SCOT/Dhpr/Ahcy/CG5191/CG17896/CG3597/T3dh/P5CDh2/SERCA/CG5418/CG4594/Sodh-1/Acox57D-p/Dbct/CG5493/Abcd1/slgA	23
GO:0008340	GO:0008340	determination of adult lifespan	24/507	174/12663	1.12528e-07	1.45724e-05	1.27483e-05	ry/CG30427/Trxr-1/Hsp27/chico/magu/Atpalpha/bun/rl/SdhC/Sod1/AGBE/alpha-Man-Ia/mys/GLaz/Daxx/sesB/mld/eEF1alpha1/Cat/Sam-S/cnc/Ih/Sin3A	24
GO:0009060	GO:0009060	aerobic respiration	22/507	150/12663	1.27086e-07	1.4629e-05	1.27978e-05	UQCR-11L/SdhBL/ND-39/COX8/CG9034/ND-ASHI/ATPsynF/ND3/ND5/ND-42/UQCR-C2/ND-75/SdhC/mAcon1/CG5214/ND-19/Nipsnap/ND-18/Mdh2/Cyt-c1/Idh3a/Mdh1	22
GO:0045333	GO:0045333	cellular respiration	22/507	159/12663	3.60383e-07	3.73357e-05	3.26621e-05	UQCR-11L/SdhBL/ND-39/COX8/CG9034/ND-ASHI/ATPsynF/ND3/ND5/ND-42/UQCR-C2/ND-75/SdhC/mAcon1/CG5214/ND-19/Nipsnap/ND-18/Mdh2/Cyt-c1/Idh3a/Mdh1	22
GO:0016054	GO:0016054	organic acid catabolic process	18/507	114/12663	5.84938e-07	5.04996e-05	4.41782e-05	Shmt/CG9547/CG5955/CG1673/v/Dhpr/Ahcy/CG5191/CG17896/T3dh/P5CDh2/SERCA/CG4594/Acox57D-p/Dbct/CG5493/Abcd1/slgA	18
GO:0046395	GO:0046395	carboxylic acid catabolic process	18/507	114/12663	5.84938e-07	5.04996e-05	4.41782e-05	Shmt/CG9547/CG5955/CG1673/v/Dhpr/Ahcy/CG5191/CG17896/T3dh/P5CDh2/SERCA/CG4594/Acox57D-p/Dbct/CG5493/Abcd1/slgA	18
GO:1901606	GO:1901606	alpha-amino acid catabolic process	12/507	53/12663	8.8777e-07	7.07484e-05	6.18923e-05	Shmt/CG5955/CG1673/v/Dhpr/Ahcy/CG17896/T3dh/P5CDh2/Dbct/CG5493/slgA	12
GO:0006520	GO:0006520	amino acid metabolic process	21/507	162/12663	1.96516e-06	0.000137686	0.000120451	Shmt/CG5955/CG11899/CG1673/v/Dhpr/Ahcy/ry/CG17896/T3dh/P5CDh2/Cth/CG6465/CG10623/r/Dbct/CG5493/Sps2/P5CS/IleRS/slgA	21
GO:0055086	GO:0055086	nucleobase-containing small molecule metabolic process	28/507	261/12663	1.99353e-06	0.000137686	0.000120451	Shmt/su(r)/CG9547/CG5065/RnrS/v/Adgf-A/Ahcy/ry/CG30427/Taldo/CG17896/Pdhb/CG1774/ATPsyngamma/UGP/CG5418/Ac76E/CG8306/ATPsynF/r/Ak1/CG1441/ATPsynG/sesB/fbl/Ac13E/Mdh1	28
GO:0009063	GO:0009063	amino acid catabolic process	12/507	59/12663	2.99261e-06	0.000193772	0.000169516	Shmt/CG5955/CG1673/v/Dhpr/Ahcy/CG17896/T3dh/P5CDh2/Dbct/CG5493/slgA	12
GO:0019646	GO:0019646	aerobic electron transport chain	15/507	94/12663	4.44827e-06	0.000271083	0.000237149	UQCR-11L/SdhBL/ND-39/COX8/CG9034/ND-ASHI/ND3/ND5/ND-42/UQCR-C2/ND-75/SdhC/ND-19/ND-18/Cyt-c1	15
GO:0006119	GO:0006119	oxidative phosphorylation	17/507	119/12663	4.95177e-06	0.000285002	0.000249326	UQCR-11L/SdhBL/ND-39/COX8/CG9034/ND-ASHI/ATPsynF/ND3/ND5/ND-42/UQCR-C2/ND-75/SdhC/ND-19/Nipsnap/ND-18/Cyt-c1	17
GO:0002181	GO:0002181	cytoplasmic translation	17/507	127/12663	1.20497e-05	0.00061342	0.000536634	RpS16/RpS25/RpL35A/RpS4/Rack1/RpS26/RpS6/eIF3a/RpL8/RpL38/RpL23A/RpL7/RpS7/RpL10/RpS8/RpL3/RpS5a	17
GO:0042773	GO:0042773	ATP synthesis coupled electron transport	15/507	102/12663	1.24342e-05	0.00061342	0.000536634	UQCR-11L/SdhBL/ND-39/COX8/CG9034/ND-ASHI/ND3/ND5/ND-42/UQCR-C2/ND-75/SdhC/ND-19/ND-18/Cyt-c1	15
GO:0042775	GO:0042775	mitochondrial ATP synthesis coupled electron transport	15/507	102/12663	1.24342e-05	0.00061342	0.000536634	UQCR-11L/SdhBL/ND-39/COX8/CG9034/ND-ASHI/ND3/ND5/ND-42/UQCR-C2/ND-75/SdhC/ND-19/ND-18/Cyt-c1	15
GO:0006979	GO:0006979	response to oxidative stress	18/507	141/12663	1.30923e-05	0.000616529	0.000539353	CG12896/Sod3/mol/CG14777/Duox/loco/rl/Atg9/SdhC/chrb/Sod1/GLaz/Daxx/scyl/sesB/fbl/Cat/cnc	18
GO:0022904	GO:0022904	respiratory electron transport chain	15/507	107/12663	2.23633e-05	0.00100732	0.000881228	UQCR-11L/SdhBL/ND-39/COX8/CG9034/ND-ASHI/ND3/ND5/ND-42/UQCR-C2/ND-75/SdhC/ND-19/ND-18/Cyt-c1	15
GO:0022900	GO:0022900	electron transport chain	15/507	112/12663	3.87363e-05	0.00167212	0.0014628	UQCR-11L/SdhBL/ND-39/COX8/CG9034/ND-ASHI/ND3/ND5/ND-42/UQCR-C2/ND-75/SdhC/ND-19/ND-18/Cyt-c1	15
GO:0042592	GO:0042592	homeostatic process	37/507	463/12663	4.84402e-05	0.00200736	0.00175608	CG12896/CG11825/Pgi/Trxr-1/SERCA/srp/CG46339/bgm/chico/Mvl/shv/Atpalpha/egr/Acox57D-p/dpp/bun/ATP7/VhaAC39-1/ZnT63C/Hex-C/CG17841/Atg9/Drip/AGBE/Rack1/ClC-a/svp/mys/Men-b/GLaz/sesB/fbl/Atg13/teq/Cat/sws/cnc	37
GO:0006790	GO:0006790	sulfur compound metabolic process	16/507	131/12663	6.7706e-05	0.00269782	0.00236012	CG9547/CG5065/v/Ahcy/CG30427/Pdhb/CG1774/Cth/CG10623/CG8306/bcn92/Chsy/CG5493/CG1441/Efr/Sam-S	16
GO:0072521	GO:0072521	purine-containing compound metabolic process	21/507	206/12663	8.02107e-05	0.00307771	0.00269245	Shmt/CG9547/CG5065/v/Adgf-A/Ahcy/ry/CG30427/Taldo/Pdhb/CG1774/ATPsyngamma/Ac76E/CG8306/ATPsynF/Ak1/CG1441/ATPsynG/sesB/fbl/Mdh1	21
GO:0048871	GO:0048871	multicellular organismal-level homeostasis	16/507	136/12663	0.000106382	0.00393614	0.00344342	SERCA/srp/CG46339/chico/shv/Atpalpha/dpp/bun/Atg9/Drip/ClC-a/mys/Atg13/Cat/sws/cnc	16
GO:0006120	GO:0006120	mitochondrial electron transport, NADH to ubiquinone	9/507	50/12663	0.000142406	0.00508731	0.0044505	ND-39/CG9034/ND-ASHI/ND3/ND5/ND-42/ND-75/ND-19/ND-18	9
GO:0019637	GO:0019637	organophosphate metabolic process	32/507	402/12663	0.000168303	0.00581206	0.00508452	CG9547/CG5065/RnrS/v/ry/Pgi/CG30427/CG4546/Taldo/Pdhb/CG1774/ATPsyngamma/CG42237/lama/Ac76E/CG8306/ATPsynF/r/Hex-C/Mocs1/Ak1/CG1441/CG9394/Ip6k/Ipp/ATPsynG/sesB/CG7990/fbl/Ac13E/sws/Mdh1	32
GO:0009117	GO:0009117	nucleotide metabolic process	20/507	203/12663	0.00018777	0.00627516	0.00548965	CG9547/CG5065/RnrS/v/CG30427/Taldo/Pdhb/CG1774/ATPsyngamma/Ac76E/CG8306/ATPsynF/r/Ak1/CG1441/ATPsynG/sesB/fbl/Ac13E/Mdh1	20
GO:0006753	GO:0006753	nucleoside phosphate metabolic process	20/507	208/12663	0.000260015	0.008418	0.00736425	CG9547/CG5065/RnrS/v/CG30427/Taldo/Pdhb/CG1774/ATPsyngamma/Ac76E/CG8306/ATPsynF/r/Ak1/CG1441/ATPsynG/sesB/fbl/Ac13E/Mdh1	20
GO:0016053	GO:0016053	organic acid biosynthetic process	14/507	122/12663	0.000367267	0.0111908	0.00979	Elovl7/Shmt/CG11899/bond/CG1673/Cth/CG9747/bgm/CG5326/CG10623/r/Sc2/Sps2/P5CS	14
GO:0046394	GO:0046394	carboxylic acid biosynthetic process	14/507	122/12663	0.000367267	0.0111908	0.00979	Elovl7/Shmt/CG11899/bond/CG1673/Cth/CG9747/bgm/CG5326/CG10623/r/Sc2/Sps2/P5CS	14
GO:0044283	GO:0044283	small molecule biosynthetic process	20/507	220/12663	0.000540041	0.0159852	0.0139842	Elovl7/Shmt/CG11899/bond/CG1673/Adgf-A/Dhpr/Pgi/Cth/CG9747/bgm/ND-39/CG5326/CG10623/r/Sc2/Sps2/P5CS/Ip6k/mld	20
GO:0009267	GO:0009267	cellular response to starvation	11/507	86/12663	0.000614039	0.0176707	0.0154587	Adgf-A/chico/Nup44A/egr/hid/mio/rl/Atg9/Rack1/Sec16/GLaz	11
GO:0009259	GO:0009259	ribonucleotide metabolic process	16/507	160/12663	0.000684477	0.0191654	0.0167663	CG9547/CG5065/v/CG30427/Pdhb/CG1774/ATPsyngamma/Ac76E/CG8306/ATPsynF/r/Ak1/CG1441/ATPsynG/sesB/fbl	16
GO:0002164	GO:0002164	larval development	18/507	193/12663	0.000748007	0.0197129	0.0172453	tum/Adgf-A/polo/serp/srp/ash2/dpp/ATP7/bel/verm/rl/gammaCOP/Mes2/mys/sgg/RpS8/Sin3A/jar	18
GO:0035151	GO:0035151	regulation of tube size, open tracheal system	8/507	50/12663	0.000761115	0.0197129	0.0172453	serp/Sec24CD/chico/Atpalpha/dpp/verm/gammaCOP/Chc	8
GO:0050830	GO:0050830	defense response to Gram-positive bacterium	8/507	50/12663	0.000761115	0.0197129	0.0172453	SPH93/CecA1/CecC/eater/Listericin/BomS4/modSP/Tep3	8
GO:0019693	GO:0019693	ribose phosphate metabolic process	16/507	163/12663	0.00083777	0.021169	0.0185191	CG9547/CG5065/v/CG30427/Pdhb/CG1774/ATPsyngamma/Ac76E/CG8306/ATPsynF/r/Ak1/CG1441/ATPsynG/sesB/fbl	16
GO:0006163	GO:0006163	purine nucleotide metabolic process	17/507	181/12663	0.000960752	0.0236985	0.020732	CG9547/CG5065/v/CG30427/Taldo/Pdhb/CG1774/ATPsyngamma/Ac76E/CG8306/ATPsynF/Ak1/CG1441/ATPsynG/sesB/fbl/Mdh1	17
GO:0033865	GO:0033865	nucleoside bisphosphate metabolic process	9/507	65/12663	0.00106783	0.0245839	0.0215065	CG9547/CG5065/v/CG30427/Pdhb/CG1774/CG8306/CG1441/fbl	9
GO:0033875	GO:0033875	ribonucleoside bisphosphate metabolic process	9/507	65/12663	0.00106783	0.0245839	0.0215065	CG9547/CG5065/v/CG30427/Pdhb/CG1774/CG8306/CG1441/fbl	9
GO:0034032	GO:0034032	purine nucleoside bisphosphate metabolic process	9/507	65/12663	0.00106783	0.0245839	0.0215065	CG9547/CG5065/v/CG30427/Pdhb/CG1774/CG8306/CG1441/fbl	9
GO:0009150	GO:0009150	purine ribonucleotide metabolic process	15/507	152/12663	0.00114105	0.0256984	0.0224815	CG9547/CG5065/v/CG30427/Pdhb/CG1774/ATPsyngamma/Ac76E/CG8306/ATPsynF/Ak1/CG1441/ATPsynG/sesB/fbl	15
GO:0031669	GO:0031669	cellular response to nutrient levels	11/507	93/12663	0.00119034	0.0262382	0.0229537	Adgf-A/chico/Nup44A/egr/hid/mio/rl/Atg9/Rack1/Sec16/GLaz	11
GO:0035150	GO:0035150	regulation of tube size	8/507	54/12663	0.00128248	0.0272247	0.0238168	serp/Sec24CD/chico/Atpalpha/dpp/verm/gammaCOP/Chc	8
GO:0005975	GO:0005975	carbohydrate metabolic process	21/507	253/12663	0.00128765	0.0272247	0.0238168	Adgf-A/Pgi/Mal-A2/serp/Taldo/CG3597/CG33080/UGP/Mal-A6/Sodh-1/LManI/Pdk/verm/Hex-C/CG13937/Atg9/AGBE/Rack1/alpha-Man-Ia/Pgm1/sgg	21
GO:0007098	GO:0007098	centrosome cycle	10/507	81/12663	0.00141655	0.0283291	0.0247829	Cep135/polo/asl/chb/Rcd5/nudE/Myb/Plp/cnn/Prosbeta5	10
GO:0031668	GO:0031668	cellular response to extracellular stimulus	11/507	95/12663	0.00141923	0.0283291	0.0247829	Adgf-A/chico/Nup44A/egr/hid/mio/rl/Atg9/Rack1/Sec16/GLaz	11
GO:0006637	GO:0006637	acyl-CoA metabolic process	8/507	55/12663	0.00144927	0.0283291	0.0247829	CG9547/CG5065/v/CG30427/Pdhb/CG1774/CG8306/CG1441	8
GO:0035383	GO:0035383	thioester metabolic process	8/507	55/12663	0.00144927	0.0283291	0.0247829	CG9547/CG5065/v/CG30427/Pdhb/CG1774/CG8306/CG1441	8
GO:0009636	GO:0009636	response to toxic substance	10/507	82/12663	0.00155694	0.0298701	0.0261311	CG12896/CG8028/Cyp6v1/Sod3/BomS1/Cyp6t1/BomS4/ZnT63C/Sod1/CG10226	10
GO:0031023	GO:0031023	microtubule organizing center organization	10/507	86/12663	0.00223566	0.0421118	0.0368403	Cep135/polo/asl/chb/Rcd5/nudE/Myb/Plp/cnn/Prosbeta5	10
GO:0032787	GO:0032787	monocarboxylic acid metabolic process	17/507	197/12663	0.00240703	0.0445301	0.0389559	Elovl7/CG9547/bond/Pgi/CG5191/Had2/Pdhb/SERCA/CG9747/bgm/CG4594/CG5326/Acox57D-p/Hex-C/Sc2/Abcd1/Men-b	17
GO:0071496	GO:0071496	cellular response to external stimulus	11/507	103/12663	0.00272339	0.0494988	0.0433026	Adgf-A/chico/Nup44A/egr/hid/mio/rl/Atg9/Rack1/Sec16/GLaz	11
