# Supplementary material for: Chameau (HBO1) regulates starvation resistance in Drosophila melanogaster in a temperature-dependent manner
Source: Life Sci Alliance. 2025 Nov 6;9(1):e202503524. doi: 10.26508/lsa.202503524 (PMC12592709; doi:10.26508/lsa.202503524)
Supplement: Supplementary file 14 [file LSA-2025-03524_TableS11.xlsx]

## Sheet: Supplementary_table-11
	ID	Description	GeneRatio	BgRatio	pvalue	p.adjust	qvalue	geneID	Count
GO:0016310	GO:0016310	phosphorylation	30/380	364/12663	5.34686e-07	0.000324991	0.000253577	for/Pdk1/CG14305/Erk7/l(2)efl/PKD/CG31183/PRAS40/CG17124/CG11594/Pka-R1/Pvr/Cdc7/Gprk2/sqa/Doa/meng/Drak/Pkn/Pgk/pcs/LIMK1/CG9886/CG8312/l(2)gl/mnb/Eip63E/PhKgamma/babo/Atg17	30
GO:0005975	GO:0005975	carbohydrate metabolic process	24/380	253/12663	6.32278e-07	0.000324991	0.000253577	CG5171/CG4836/CG7997/CG16965/Mal-B2/CG7322/CG8460/CG11594/Gbs-70E/Myc/Gapdh2/Zw/Gapdh1/Idgf2/CG14024/Idgf6/Pgk/Idgf1/Pgd/Pglym78/PhKgamma/babo/Atg17/Treh	24
GO:0006468	GO:0006468	protein phosphorylation	27/380	323/12663	1.53273e-06	0.000525216	0.000409804	for/Pdk1/CG14305/Erk7/l(2)efl/PKD/CG31183/PRAS40/Pka-R1/Pvr/Cdc7/Gprk2/sqa/Doa/meng/Drak/Pkn/pcs/LIMK1/CG9886/CG8312/l(2)gl/mnb/Eip63E/PhKgamma/babo/Atg17	27
GO:0002165	GO:0002165	instar larval or pupal development	39/380	600/12663	4.43568e-06	0.00113997	0.000889471	IP3K2/brk/daw/shd/fiz/puc/cv-c/cv-2/Ude/Myo31DF/Septin5/Diap1/vri/ato/Eip75B/Mkp3/Pvr/Gprk2/sqa/Ubi-p63E/mew/tnc/Drak/Pkn/kay/mwh/Dad/LIMK1/l(2)gl/emc/scrib/RasGAP1/Eip63E/Exn/babo/Atg17/anchor/Trf2/amon	39
GO:0032787	GO:0032787	monocarboxylic acid metabolic process	19/380	197/12663	7.4304e-06	0.00152769	0.00119199	Desat1/CG18609/ATPCL/CG4830/Fatp3/CG11241/CG3699/Gapdh2/Gapdh1/Abcd3/Pgk/Pdha/CG7920/Pgd/CG8839/Mfe2/Pglym78/muc/CG3961	19
GO:0048707	GO:0048707	instar larval or pupal morphogenesis	33/380	486/12663	1.0245e-05	0.00175531	0.0013696	IP3K2/brk/daw/puc/cv-c/cv-2/Myo31DF/Septin5/Diap1/vri/ato/Mkp3/Pvr/Gprk2/sqa/Ubi-p63E/mew/tnc/Drak/Pkn/kay/mwh/Dad/LIMK1/l(2)gl/emc/scrib/RasGAP1/Exn/babo/Atg17/anchor/Trf2	33
GO:0007552	GO:0007552	metamorphosis	34/380	513/12663	1.25076e-05	0.00183682	0.0014332	IP3K2/brk/daw/puc/cv-c/cv-2/Myo31DF/Septin5/Diap1/vri/ato/Mkp3/Pvr/Gprk2/sqa/Ubi-p63E/mew/tnc/Drak/Pkn/kay/mwh/Dad/LIMK1/l(2)gl/emc/scrib/RasGAP1/Eip63E/Exn/babo/Atg17/anchor/Trf2	34
GO:0009886	GO:0009886	post-embryonic animal morphogenesis	33/380	501/12663	1.91249e-05	0.00245755	0.00191753	IP3K2/brk/daw/puc/cv-c/cv-2/Myo31DF/Septin5/Diap1/vri/ato/Mkp3/Pvr/Gprk2/sqa/Ubi-p63E/mew/tnc/Drak/Pkn/kay/mwh/Dad/LIMK1/l(2)gl/emc/scrib/RasGAP1/Exn/babo/Atg17/anchor/Trf2	33
GO:0016052	GO:0016052	carbohydrate catabolic process	10/380	67/12663	2.83728e-05	0.0032408	0.00252866	CG4836/Gapdh2/Gapdh1/Pgk/Pgd/Pglym78/PhKgamma/babo/Atg17/Treh	10
GO:0042592	GO:0042592	homeostatic process	30/380	463/12663	6.243e-05	0.0064178	0.00500754	Desat1/Ama/mag/daw/ATPCL/JYalpha/Hsc70-3/Fatp3/cv-c/puml/SREBP/Syx17/Myc/Mkp3/Gapdh2/Pvr/sqa/Vdup1/mew/tim/trpl/Prx3/Pgk/Dad/PHGPx/Pgd/Ttd14/babo/Atg17/amon	30
GO:0019752	GO:0019752	carboxylic acid metabolic process	26/380	383/12663	9.13077e-05	0.00794094	0.00619598	Desat1/CG18609/ATPCL/Odc1/CG4830/Fatp3/CG11241/Irp-1B/CG15771/CG3699/Gapdh2/P5cr/Gapdh1/Abcd3/Daao1/Pgk/pyd3/Pdha/CG7920/Pgd/CG8839/Mfe2/Pglym78/Hn/muc/CG3961	26
GO:0043436	GO:0043436	oxoacid metabolic process	26/380	384/12663	9.52806e-05	0.00794094	0.00619598	Desat1/CG18609/ATPCL/Odc1/CG4830/Fatp3/CG11241/Irp-1B/CG15771/CG3699/Gapdh2/P5cr/Gapdh1/Abcd3/Daao1/Pgk/pyd3/Pdha/CG7920/Pgd/CG8839/Mfe2/Pglym78/Hn/muc/CG3961	26
GO:0046552	GO:0046552	photoreceptor cell fate commitment	11/380	93/12663	0.000103223	0.00794094	0.00619598	daw/ato/ttk/kay/l(2)gl/emc/scrib/RasGAP1/Usp47/babo/amon	11
GO:0006082	GO:0006082	organic acid metabolic process	26/380	387/12663	0.000108145	0.00794094	0.00619598	Desat1/CG18609/ATPCL/Odc1/CG4830/Fatp3/CG11241/Irp-1B/CG15771/CG3699/Gapdh2/P5cr/Gapdh1/Abcd3/Daao1/Pgk/pyd3/Pdha/CG7920/Pgd/CG8839/Mfe2/Pglym78/Hn/muc/CG3961	26
GO:0007560	GO:0007560	imaginal disc morphogenesis	28/380	437/12663	0.000132844	0.00853525	0.0066597	brk/daw/puc/cv-c/cv-2/Myo31DF/Septin5/Diap1/vri/ato/Mkp3/Pvr/Gprk2/sqa/mew/tnc/Drak/Pkn/kay/mwh/Dad/LIMK1/emc/scrib/RasGAP1/Exn/babo/anchor	28
GO:0048563	GO:0048563	post-embryonic animal organ morphogenesis	28/380	437/12663	0.000132844	0.00853525	0.0066597	brk/daw/puc/cv-c/cv-2/Myo31DF/Septin5/Diap1/vri/ato/Mkp3/Pvr/Gprk2/sqa/mew/tnc/Drak/Pkn/kay/mwh/Dad/LIMK1/emc/scrib/RasGAP1/Exn/babo/anchor	28
GO:0006091	GO:0006091	generation of precursor metabolites and energy	19/380	251/12663	0.000205904	0.0113991	0.00889426	ATPCL/ATPsynbetaL/Irp-1B/Cyt-c-p/Gbs-70E/Gapdh2/Invadolysin/Zw/Gapdh1/Pgk/ND-MLRQ/ND-13B/Pgd/cype/Rim2/Pglym78/PhKgamma/babo/Atg17	19
GO:0048598	GO:0048598	embryonic morphogenesis	19/380	251/12663	0.000205904	0.0113991	0.00889426	sr/shd/raw/puc/cv-c/jeb/Pvr/Gprk2/tnc/Prosalpha6/Pkn/smash/kay/Dad/l(2)gl/emc/scrib/Hn/PhKgamma	19
GO:0001752	GO:0001752	compound eye photoreceptor fate commitment	10/380	85/12663	0.000221773	0.0113991	0.00889426	daw/ato/ttk/kay/l(2)gl/scrib/RasGAP1/Usp47/babo/amon	10
GO:0042706	GO:0042706	eye photoreceptor cell fate commitment	10/380	85/12663	0.000221773	0.0113991	0.00889426	daw/ato/ttk/kay/l(2)gl/scrib/RasGAP1/Usp47/babo/amon	10
GO:0042440	GO:0042440	pigment metabolic process	12/380	119/12663	0.000236178	0.0115615	0.00902093	sr/pinta/PGRP-LC/ninaD/PAPLA1/Spn27A/FeCH/PPO2/Cnx99A/MP1/Hn/Exn	12
GO:0048729	GO:0048729	tissue morphogenesis	24/380	366/12663	0.000284573	0.0132973	0.0103753	shd/raw/puc/cv-c/cher/chas/jeb/Mkp3/Pvr/sqa/ttk/mew/tnc/Drak/Pkn/smash/kay/mwh/Dad/LIMK1/l(2)gl/emc/scrib/Eip63E	24
GO:0007167	GO:0007167	enzyme-linked receptor protein signaling pathway	21/380	307/12663	0.000388281	0.0173545	0.013541	Ama/brk/daw/Fs/for/Pdk1/cv-2/Hsp83/CG31183/PRAS40/jeb/Myc/Mkp3/Pvr/ttk/Sulf1/Dad/RasGAP1/Usp47/babo/anchor	21
GO:0048663	GO:0048663	neuron fate commitment	11/380	110/12663	0.000458442	0.0196366	0.0153216	daw/ato/ttk/kay/l(2)gl/emc/scrib/RasGAP1/Usp47/babo/amon	11
GO:0060429	GO:0060429	epithelium development	33/380	595/12663	0.000497373	0.0202824	0.0158255	brk/shd/raw/puc/psd/cv-c/cher/Diap1/vri/chas/Spn88Eb/Mkp3/Pvr/Gprk2/sqa/ttk/tnc/tj/Drak/Pkn/smash/kay/mwh/Dad/Idgf1/LIMK1/l(2)gl/emc/scrib/Not1/spri/Eip63E/Fs(2)Ket	33
GO:0048585	GO:0048585	negative regulation of response to stimulus	27/380	451/12663	0.000512978	0.0202824	0.0158255	brk/Fs/raw/puc/cv-c/CG14305/Diap1/Spn27A/PRAS40/Myc/Eip75B/Pka-R1/Mkp3/CG15547/Pvr/Gprk2/dx/Vdup1/Sulf1/Dad/cact/l(2)gl/CG7378/RasGAP1/mnb/anchor/fmt	27
GO:0002009	GO:0002009	morphogenesis of an epithelium	22/380	341/12663	0.000630324	0.023999	0.0187254	shd/raw/puc/cv-c/cher/chas/Mkp3/Pvr/sqa/ttk/tnc/Drak/Pkn/smash/kay/mwh/Dad/LIMK1/l(2)gl/emc/scrib/Eip63E	22
GO:1902531	GO:1902531	regulation of intracellular signal transduction	23/380	369/12663	0.000767054	0.0281618	0.0219735	Hsc70-3/Pdk1/raw/puc/cv-c/CG14305/Diap1/PRAS40/jeb/Mkp3/CG15547/Pvr/Gprk2/ALiX/sqa/l(2)gl/CG7378/spri/sra/mnb/Usp47/Exn/fmt	23
GO:0048871	GO:0048871	multicellular organismal-level homeostasis	12/380	136/12663	0.000800498	0.0283763	0.0221408	Ama/Hsc70-3/cv-c/Mkp3/Pvr/sqa/mew/tim/Dad/PHGPx/Ttd14/Atg17	12
GO:0008063	GO:0008063	Toll signaling pathway	7/380	52/12663	0.000865879	0.0296708	0.0231509	for/Diap1/Gprk2/Dcr-2/dx/Doa/cact	7
GO:0023057	GO:0023057	negative regulation of signaling	25/380	422/12663	0.000953963	0.0313032	0.0244246	brk/Fs/raw/puc/cv-c/CG14305/Diap1/PRAS40/jeb/Myc/Eip75B/Pka-R1/Mkp3/CG15547/Gprk2/dx/Sulf1/Dad/cact/l(2)gl/CG7378/RasGAP1/mnb/anchor/fmt	25
GO:0009968	GO:0009968	negative regulation of signal transduction	24/380	399/12663	0.000974418	0.0313032	0.0244246	brk/Fs/raw/puc/cv-c/CG14305/Diap1/PRAS40/Myc/Eip75B/Pka-R1/Mkp3/CG15547/Gprk2/dx/Sulf1/Dad/cact/l(2)gl/CG7378/RasGAP1/mnb/anchor/fmt	24
GO:0010648	GO:0010648	negative regulation of cell communication	25/380	424/12663	0.00101983	0.0317694	0.0247883	brk/Fs/raw/puc/cv-c/CG14305/Diap1/PRAS40/jeb/Myc/Eip75B/Pka-R1/Mkp3/CG15547/Gprk2/dx/Sulf1/Dad/cact/l(2)gl/CG7378/RasGAP1/mnb/anchor/fmt	25
GO:0035114	GO:0035114	imaginal disc-derived appendage morphogenesis	22/380	360/12663	0.00128178	0.0363125	0.0283331	brk/daw/cv-c/cv-2/Septin5/Diap1/vri/ato/Mkp3/Gprk2/mew/tnc/Drak/mwh/Dad/LIMK1/emc/scrib/RasGAP1/Exn/babo/anchor	22
GO:1901700	GO:1901700	response to oxygen-containing compound	23/380	384/12663	0.0013073	0.0363125	0.0283331	Desat1/daw/for/Pdk1/Hsp83/Ccs/cher/Spn27A/PRAS40/Gbs-70E/Myc/Hr38/Eip75B/Pka-R1/Mkp3/Vdup1/Nurf-38/CG4390/l(2)gl/Usp47/babo/Trf2/Syt4	23
GO:0016331	GO:0016331	morphogenesis of embryonic epithelium	11/380	125/12663	0.00133759	0.0363125	0.0283331	shd/raw/puc/cv-c/Pvr/Pkn/smash/kay/l(2)gl/emc/scrib	11
GO:0048569	GO:0048569	post-embryonic animal organ development	29/380	531/12663	0.00137374	0.0363125	0.0283331	brk/daw/puc/cv-c/cv-2/Myo31DF/Septin5/cher/Diap1/vri/ato/Mkp3/Pvr/Gprk2/sqa/mew/tnc/Drak/Pkn/kay/mwh/Dad/LIMK1/emc/scrib/RasGAP1/Exn/babo/anchor	29
GO:0035107	GO:0035107	appendage morphogenesis	22/380	362/12663	0.00137586	0.0363125	0.0283331	brk/daw/cv-c/cv-2/Septin5/Diap1/vri/ato/Mkp3/Gprk2/mew/tnc/Drak/mwh/Dad/LIMK1/emc/scrib/RasGAP1/Exn/babo/anchor	22
GO:0007472	GO:0007472	wing disc morphogenesis	20/380	317/12663	0.00144068	0.0363125	0.0283331	brk/daw/cv-c/cv-2/Septin5/vri/Mkp3/Gprk2/mew/tnc/Drak/Pkn/mwh/Dad/LIMK1/emc/scrib/RasGAP1/babo/anchor	20
GO:0007391	GO:0007391	dorsal closure	10/380	108/12663	0.00149295	0.0363125	0.0283331	shd/raw/puc/cv-c/Pvr/Pkn/kay/l(2)gl/emc/scrib	10
GO:0033500	GO:0033500	carbohydrate homeostasis	7/380	57/12663	0.00150536	0.0363125	0.0283331	Desat1/daw/ATPCL/Gapdh2/Pgd/babo/amon	7
GO:0044419	GO:0044419	biological process involved in interspecies interaction between organisms	30/380	562/12663	0.00162459	0.0363125	0.0283331	CG7763/CG13641/CG31741/CG12780/puc/IM33/Wwox/Drs/PGRP-LC/CG30098/Drsl2/CG7408/Spn27A/Myc/Spn88Eb/gb/Eip75B/PPO2/Pvr/Gprk2/Dcr-2/Hf/Doa/Rab14/Rab2/kay/cact/MP1/Exn/Rm62	30
GO:0048737	GO:0048737	imaginal disc-derived appendage development	22/380	367/12663	0.00163736	0.0363125	0.0283331	brk/daw/cv-c/cv-2/Septin5/Diap1/vri/ato/Mkp3/Gprk2/mew/tnc/Drak/mwh/Dad/LIMK1/emc/scrib/RasGAP1/Exn/babo/anchor	22
GO:0015849	GO:0015849	organic acid transport	10/380	110/12663	0.0017152	0.0363125	0.0283331	path/gb/CG7888/CG4991/CG8034/Prestin/CG1628/Abcd3/CG3009/CG1607	10
GO:0046942	GO:0046942	carboxylic acid transport	10/380	110/12663	0.0017152	0.0363125	0.0283331	path/gb/CG7888/CG4991/CG8034/Prestin/CG1628/Abcd3/CG3009/CG1607	10
GO:0005996	GO:0005996	monosaccharide metabolic process	8/380	75/12663	0.00178321	0.0363125	0.0283331	CG7322/CG11594/Gapdh2/Zw/Gapdh1/Pgk/PhKgamma/babo	8
GO:0048736	GO:0048736	appendage development	22/380	370/12663	0.00181379	0.0363125	0.0283331	brk/daw/cv-c/cv-2/Septin5/Diap1/vri/ato/Mkp3/Gprk2/mew/tnc/Drak/mwh/Dad/LIMK1/emc/scrib/RasGAP1/Exn/babo/anchor	22
GO:0009607	GO:0009607	response to biotic stimulus	28/380	516/12663	0.00181865	0.0363125	0.0283331	CG13641/CG31741/CG12780/puc/IM33/Wwox/Drs/PGRP-LC/CG30098/Drsl2/CG7408/Spn27A/Myc/Spn88Eb/gb/Eip75B/PPO2/Pvr/Gprk2/Dcr-2/Hf/Doa/Rab14/kay/cact/MP1/Exn/Rm62	28
GO:0043207	GO:0043207	response to external biotic stimulus	28/380	516/12663	0.00181865	0.0363125	0.0283331	CG13641/CG31741/CG12780/puc/IM33/Wwox/Drs/PGRP-LC/CG30098/Drsl2/CG7408/Spn27A/Myc/Spn88Eb/gb/Eip75B/PPO2/Pvr/Gprk2/Dcr-2/Hf/Doa/Rab14/kay/cact/MP1/Exn/Rm62	28
GO:0051707	GO:0051707	response to other organism	28/380	516/12663	0.00181865	0.0363125	0.0283331	CG13641/CG31741/CG12780/puc/IM33/Wwox/Drs/PGRP-LC/CG30098/Drsl2/CG7408/Spn27A/Myc/Spn88Eb/gb/Eip75B/PPO2/Pvr/Gprk2/Dcr-2/Hf/Doa/Rab14/kay/cact/MP1/Exn/Rm62	28
GO:1902532	GO:1902532	negative regulation of intracellular signal transduction	11/380	130/12663	0.00183574	0.0363125	0.0283331	raw/puc/cv-c/CG14305/Diap1/PRAS40/Mkp3/CG15547/CG7378/mnb/fmt	11
GO:0007435	GO:0007435	salivary gland morphogenesis	9/380	93/12663	0.00187214	0.0363125	0.0283331	IP3K2/h/raw/jeb/Pvr/mew/l(2)gl/Atg17/Trf2	9
GO:0022612	GO:0022612	gland morphogenesis	9/380	93/12663	0.00187214	0.0363125	0.0283331	IP3K2/h/raw/jeb/Pvr/mew/l(2)gl/Atg17/Trf2	9
GO:0051604	GO:0051604	protein maturation	17/380	258/12663	0.00203735	0.038785	0.0302623	Hsc70-3/CG1724/Hsp83/l(2)efl/CG8206/CG44243/Spn27A/26-29-p/CG11267/Calr/CG5071/Nep4/Tsp42Ef/CG11999/Cnx99A/UK114/amon	17
GO:0007476	GO:0007476	imaginal disc-derived wing morphogenesis	19/380	304/12663	0.00209094	0.0390815	0.0304936	brk/daw/cv-c/cv-2/Septin5/vri/Mkp3/Gprk2/mew/tnc/Drak/mwh/Dad/LIMK1/emc/scrib/RasGAP1/babo/anchor	19
GO:0035220	GO:0035220	wing disc development	24/380	424/12663	0.00220216	0.0404253	0.0315422	brk/daw/MFS14/cv-c/cv-2/Septin5/vri/Mkp3/Gprk2/dx/mew/tnc/Drak/Sulf1/Pkn/kay/mwh/Dad/LIMK1/emc/scrib/RasGAP1/babo/anchor	24
GO:0098542	GO:0098542	defense response to other organism	26/380	475/12663	0.00232996	0.0418537	0.0326567	CG13641/CG31741/CG12780/puc/Wwox/Drs/PGRP-LC/CG30098/Drsl2/CG7408/Spn27A/Myc/gb/Eip75B/PPO2/Pvr/Gprk2/Dcr-2/Hf/Doa/Rab14/kay/cact/MP1/Exn/Rm62	26
GO:0019637	GO:0019637	organophosphate metabolic process	23/380	402/12663	0.00236139	0.0418537	0.0326567	IP3K2/CG9389/ATPCL/CG4830/ATPsynbetaL/Dolk/Pfas/CG11425/NT5E-2/puml/IP3K1/CG4907/CG31183/eas/Zw/NADK/Pdha/Naprt/Mtmr6/CG3009/Pgd/muc/Pde11	23
GO:0030335	GO:0030335	positive regulation of cell migration	7/380	62/12663	0.00246417	0.0422322	0.032952	Ama/puc/Diap1/Pvr/ttk/kay/spri	7
GO:0010506	GO:0010506	regulation of autophagy	10/380	116/12663	0.00254708	0.0422322	0.032952	Desat1/daw/SREBP/Syx17/Myc/CG12384/Doa/Lerp/Mtmr6/babo	10
GO:0048565	GO:0048565	digestive tract development	10/380	116/12663	0.00254708	0.0422322	0.032952	shd/raw/puc/cv-c/Myo31DF/Pvr/mew/tnc/Dad/emc	10
GO:0055123	GO:0055123	digestive system development	10/380	116/12663	0.00254708	0.0422322	0.032952	shd/raw/puc/cv-c/Myo31DF/Pvr/mew/tnc/Dad/emc	10
GO:0044283	GO:0044283	small molecule biosynthetic process	15/380	220/12663	0.00264847	0.0427381	0.0333468	IP3K2/Desat1/CG18609/ATPCL/shd/CG4830/Fatp3/IP3K1/CG12116/CG15771/P5cr/Pgk/pyd3/Hn/CG3961	15
GO:0019318	GO:0019318	hexose metabolic process	7/380	63/12663	0.00270231	0.0427381	0.0333468	CG7322/Gapdh2/Zw/Gapdh1/Pgk/PhKgamma/babo	7
GO:0061525	GO:0061525	hindgut development	7/380	63/12663	0.00270231	0.0427381	0.0333468	raw/cv-c/Myo31DF/Pvr/tnc/Dad/emc	7
GO:0015711	GO:0015711	organic anion transport	11/380	137/12663	0.0027776	0.0432632	0.0337565	path/gb/CG7888/CG4991/CG8034/Prestin/CG1628/Abcd3/Rift/CG3009/CG1607	11
GO:2000147	GO:2000147	positive regulation of cell motility	7/380	64/12663	0.00295774	0.0453814	0.0354092	Ama/puc/Diap1/Pvr/ttk/kay/spri	7
GO:0010033	GO:0010033	response to organic substance	28/380	535/12663	0.00305036	0.0461143	0.0359811	Desat1/Cyp6w1/daw/Obp56a/Hsc70-3/for/Pdk1/puc/Hsp83/cher/Spn27A/PRAS40/Gbs-70E/Myc/Hr38/Eip75B/Pka-R1/Mkp3/Calr/Nurf-38/Cnx99A/CG4390/cact/l(2)gl/Usp47/babo/Trf2/Syt4	28
GO:0006163	GO:0006163	purine nucleotide metabolic process	13/380	181/12663	0.00320157	0.0476262	0.0371607	ATPCL/CG4830/ATPsynbetaL/Pfas/NT5E-2/CG31183/Zw/NADK/Pdha/Naprt/Pgd/muc/Pde11	13
GO:0048589	GO:0048589	developmental growth	22/380	388/12663	0.00324929	0.0476262	0.0371607	Desat1/path/shd/Hsc70-3/alphaTub85E/Pdk1/dar1/jeb/Myc/Spn88Eb/ttk/kay/Dad/Idgf1/LIMK1/l(2)gl/scrib/spri/Syp/mnb/Eip63E/babo	22
GO:0007548	GO:0007548	sex differentiation	9/380	101/12663	0.00329825	0.0476262	0.0371607	raw/puc/Myo31DF/Yp2/Pvr/Invadolysin/Doa/tnc/tj	9
GO:0006629	GO:0006629	lipid metabolic process	29/380	564/12663	0.00333569	0.0476262	0.0371607	CG9389/Desat1/mag/CG18609/ATPCL/shd/CG4830/Fatp3/Dolk/fiz/CG17928/CG11425/puml/CG4907/CG6472/CG3842/Yp2/eas/CG3699/LBR/Eip75B/mdy/Abcd3/Mtmr6/CG3009/Jheh1/CG8839/Mfe2/CG3961	29
