# Supplementary material for: Chameau (HBO1) regulates starvation resistance in Drosophila melanogaster in a temperature-dependent manner
Source: Life Sci Alliance. 2025 Nov 6;9(1):e202503524. doi: 10.26508/lsa.202503524 (PMC12592709; doi:10.26508/lsa.202503524)
Supplement: Supplementary file 15 [file LSA-2025-03524_TableS12.xlsx]

## Sheet: Supplementary_table-12
	ID	Description	GeneRatio	BgRatio	pvalue	p.adjust	qvalue	geneID	Count
GO:0008286	GO:0008286	insulin receptor signaling pathway	10/309	82/12663	2.92508e-05	0.00845528	0.00750502	Thor/Hsp83/lncRNA:CR43653/Pi3K92E/Pdk1/foxo/srl/Mkp3/sima/Usp47	10
GO:0009967	GO:0009967	positive regulation of signal transduction	25/309	424/12663	4.28143e-05	0.00845528	0.00750502	Ama/Hsp83/for/lncRNA:CR43653/cv-2/IFT43/magu/Fs/Hsc70-3/ALiX/Sulf1/tws/Pi3K92E/Pdk1/foxo/slim/lncRNA:Hsromega/jeb/Usp47/RhoGEF64C/l(2)gl/Dcr-2/Nak/lqf/Herc4	25
GO:0032869	GO:0032869	cellular response to insulin stimulus	10/309	88/12663	5.42487e-05	0.00845528	0.00750502	Thor/Hsp83/lncRNA:CR43653/Pi3K92E/Pdk1/foxo/srl/Mkp3/sima/Usp47	10
GO:0023056	GO:0023056	positive regulation of signaling	26/309	459/12663	5.88655e-05	0.00845528	0.00750502	Ama/Hsp83/for/lncRNA:CR43653/cv-2/IFT43/magu/Fs/Hsc70-3/ALiX/cv-c/Sulf1/tws/Pi3K92E/Pdk1/foxo/slim/lncRNA:Hsromega/jeb/Usp47/RhoGEF64C/l(2)gl/Dcr-2/Nak/lqf/Herc4	26
GO:0010647	GO:0010647	positive regulation of cell communication	26/309	461/12663	6.32636e-05	0.00845528	0.00750502	Ama/Hsp83/for/lncRNA:CR43653/cv-2/IFT43/magu/Fs/Hsc70-3/ALiX/cv-c/Sulf1/tws/Pi3K92E/Pdk1/foxo/slim/lncRNA:Hsromega/jeb/Usp47/RhoGEF64C/l(2)gl/Dcr-2/Nak/lqf/Herc4	26
GO:0007167	GO:0007167	enzyme-linked receptor protein signaling pathway	20/309	307/12663	6.54251e-05	0.00845528	0.00750502	Thor/Ama/Hsp83/for/lncRNA:CR43653/cv-2/magu/Fs/Sulf1/Pi3K92E/Pdk1/foxo/CG31183/srl/Mkp3/jeb/sima/Usp47/Ephrin/lqf	20
GO:0071375	GO:0071375	cellular response to peptide hormone stimulus	10/309	90/12663	6.58639e-05	0.00845528	0.00750502	Thor/Hsp83/lncRNA:CR43653/Pi3K92E/Pdk1/foxo/srl/Mkp3/sima/Usp47	10
GO:1901653	GO:1901653	cellular response to peptide	10/309	90/12663	6.58639e-05	0.00845528	0.00750502	Thor/Hsp83/lncRNA:CR43653/Pi3K92E/Pdk1/foxo/srl/Mkp3/sima/Usp47	10
GO:0046148	GO:0046148	pigment biosynthetic process	8/309	59/12663	8.62593e-05	0.00894355	0.00793841	Hn/pinta/FeCH/se/bw/Rab32/p/fdl	8
GO:0032868	GO:0032868	response to insulin	10/309	93/12663	8.72185e-05	0.00894355	0.00793841	Thor/Hsp83/lncRNA:CR43653/Pi3K92E/Pdk1/foxo/srl/Mkp3/sima/Usp47	10
GO:0043434	GO:0043434	response to peptide hormone	10/309	95/12663	0.000104501	0.00894355	0.00793841	Thor/Hsp83/lncRNA:CR43653/Pi3K92E/Pdk1/foxo/srl/Mkp3/sima/Usp47	10
GO:1901652	GO:1901652	response to peptide	10/309	95/12663	0.000104501	0.00894355	0.00793841	Thor/Hsp83/lncRNA:CR43653/Pi3K92E/Pdk1/foxo/srl/Mkp3/sima/Usp47	10
GO:0042440	GO:0042440	pigment metabolic process	11/309	119/12663	0.000154916	0.0122384	0.0108629	PGRP-LC/sr/Hn/pinta/FeCH/se/bw/Rab32/p/fdl/Ephrin	11
GO:0032870	GO:0032870	cellular response to hormone stimulus	11/309	126/12663	0.000256728	0.0168049	0.0149163	Thor/Hsp83/lncRNA:CR43653/Pi3K92E/Pdk1/foxo/gce/srl/Mkp3/sima/Usp47	11
GO:0051235	GO:0051235	maintenance of location	10/309	107/12663	0.000280963	0.0168049	0.0149163	Invadolysin/SREBP/Pi3K92E/foxo/Rab32/puml/SPoCk/AMPKalpha/Fer2LCH/cact	10
GO:0048069	GO:0048069	eye pigmentation	7/309	53/12663	0.00028321	0.0168049	0.0149163	Hn/pinta/se/bw/Rab32/p/fdl	7
GO:0010033	GO:0010033	response to organic substance	27/309	535/12663	0.000286256	0.0168049	0.0149163	Thor/Obp56a/Cyp6w1/Hsp83/Clk/for/lncRNA:CR43653/cher/CheB53a/Gr93a/Hsc70-3/Stim/Pi3K92E/Pdk1/foxo/Pdxk/gce/puc/REPTOR/srl/Mkp3/Timp/Crtc/sima/Usp47/l(2)gl/cact	27
GO:0071417	GO:0071417	cellular response to organonitrogen compound	11/309	128/12663	0.000294536	0.0168049	0.0149163	Thor/Hsp83/lncRNA:CR43653/Pi3K92E/Pdk1/foxo/srl/Mkp3/Crtc/sima/Usp47	11
GO:0009725	GO:0009725	response to hormone	11/309	133/12663	0.000410085	0.0208079	0.0184693	Thor/Hsp83/lncRNA:CR43653/Pi3K92E/Pdk1/foxo/gce/srl/Mkp3/sima/Usp47	11
GO:0048584	GO:0048584	positive regulation of response to stimulus	28/309	578/12663	0.000427951	0.0208079	0.0184693	Ama/Hsp83/PGRP-LC/cad/for/lncRNA:CR43653/cv-2/IFT43/magu/Fs/Hsc70-3/ALiX/Sulf1/tws/Pi3K92E/Pdk1/foxo/puc/slim/lncRNA:Hsromega/jeb/Usp47/RhoGEF64C/l(2)gl/Dcr-2/Nak/lqf/Herc4	28
GO:0010243	GO:0010243	response to organonitrogen compound	14/309	202/12663	0.000438962	0.0208079	0.0184693	Thor/Hsp83/Clk/lncRNA:CR43653/Gr93a/Hsc70-3/Pi3K92E/Pdk1/foxo/srl/Mkp3/Crtc/sima/Usp47	14
GO:0048598	GO:0048598	embryonic morphogenesis	16/309	251/12663	0.000445738	0.0208079	0.0184693	sr/cad/Hn/raw/Npc1b/hkb/Jra/cv-c/puc/tnc/scrib/jeb/l(2)gl/smash/wal/PhKgamma	16
GO:1901699	GO:1901699	cellular response to nitrogen compound	11/309	136/12663	0.000496124	0.022153	0.0196633	Thor/Hsp83/lncRNA:CR43653/Pi3K92E/Pdk1/foxo/srl/Mkp3/Crtc/sima/Usp47	11
GO:0042594	GO:0042594	response to starvation	12/309	159/12663	0.000523237	0.0223902	0.0198738	Thor/Hsp68/lncRNA:CR43653/Syx17/Arc1/Pi3K92E/sug/foxo/REPTOR/Gdap2/Crtc/AMPKalpha	12
GO:0031667	GO:0031667	response to nutrient levels	13/309	183/12663	0.000553155	0.0227236	0.0201698	Thor/Hsp68/for/lncRNA:CR43653/Syx17/Arc1/Pi3K92E/sug/foxo/REPTOR/Gdap2/Crtc/AMPKalpha	13
GO:0009991	GO:0009991	response to extracellular stimulus	13/309	185/12663	0.000613023	0.0242144	0.021493	Thor/Hsp68/for/lncRNA:CR43653/Syx17/Arc1/Pi3K92E/sug/foxo/REPTOR/Gdap2/Crtc/AMPKalpha	13
GO:0071495	GO:0071495	cellular response to endogenous stimulus	16/309	263/12663	0.000740472	0.0281653	0.0249999	Thor/Hsp83/lncRNA:CR43653/cv-2/magu/Fs/Pi3K92E/Pdk1/foxo/gce/srl/Mkp3/Crtc/sima/Usp47/lqf	16
GO:0019915	GO:0019915	lipid storage	7/309	63/12663	0.000825863	0.0292469	0.02596	Invadolysin/SREBP/Pi3K92E/foxo/Rab32/puml/AMPKalpha	7
GO:0061525	GO:0061525	hindgut development	7/309	63/12663	0.000825863	0.0292469	0.02596	hh/cad/raw/cv-c/Myo31DF/tnc/wal	7
GO:1901698	GO:1901698	response to nitrogen compound	14/309	219/12663	0.000975036	0.0319974	0.0284013	Thor/Hsp83/Clk/lncRNA:CR43653/Gr93a/Hsc70-3/Pi3K92E/Pdk1/foxo/srl/Mkp3/Crtc/sima/Usp47	14
GO:0009719	GO:0009719	response to endogenous stimulus	16/309	270/12663	0.000979392	0.0319974	0.0284013	Thor/Hsp83/lncRNA:CR43653/cv-2/magu/Fs/Pi3K92E/Pdk1/foxo/gce/srl/Mkp3/Crtc/sima/Usp47/lqf	16
GO:0008544	GO:0008544	epidermis development	7/309	65/12663	0.000996998	0.0319974	0.0284013	hh/vri/lbe/puc/scrib/app/l(2)gl	7
GO:0048066	GO:0048066	developmental pigmentation	8/309	85/12663	0.00108306	0.0332337	0.0294987	hh/Hn/pinta/se/bw/Rab32/p/fdl	8
GO:0071310	GO:0071310	cellular response to organic substance	16/309	273/12663	0.00110024	0.0332337	0.0294987	Thor/Hsp83/lncRNA:CR43653/Hsc70-3/Pi3K92E/Pdk1/foxo/Pdxk/gce/puc/srl/Mkp3/Crtc/sima/Usp47/cact	16
GO:0048878	GO:0048878	chemical homeostasis	16/309	276/12663	0.00123349	0.0352744	0.03131	Hex-A/mag/Npc1b/SREBP/Stim/LpR1/Ctr1B/ATPCL/Pi3K92E/foxo/NKCC/Drip/puml/SPoCk/Fer2LCH/anne	16
GO:0035295	GO:0035295	tube development	15/309	250/12663	0.00123649	0.0352744	0.03131	hh/polo/cad/Mtp/pon/raw/hkb/cv-c/Myo31DF/puc/tnc/Mkp3/Timp/scrib/wal	15
GO:0035215	GO:0035215	genital disc development	6/309	50/12663	0.00129476	0.0359385	0.0318995	hh/cad/lbe/Myo31DF/puc/tnc	6
GO:0046626	GO:0046626	regulation of insulin receptor signaling pathway	6/309	51/12663	0.00143783	0.0383623	0.0340509	Hsp83/lncRNA:CR43653/foxo/srl/Mkp3/Usp47	6
GO:0010876	GO:0010876	lipid localization	11/309	155/12663	0.0014648	0.0383623	0.0340509	Invadolysin/Mtp/CG33514/Npc1b/SREBP/Pi3K92E/foxo/CG13893/Rab32/puml/AMPKalpha	11
GO:0007169	GO:0007169	transmembrane receptor protein tyrosine kinase signaling pathway	14/309	229/12663	0.00149415	0.0383623	0.0340509	Thor/Ama/Hsp83/lncRNA:CR43653/Sulf1/Pi3K92E/Pdk1/foxo/srl/Mkp3/jeb/sima/Usp47/Ephrin	14
GO:0048729	GO:0048729	tissue morphogenesis	19/309	366/12663	0.00164372	0.0411731	0.0365458	hh/cad/raw/cher/Npc1b/hkb/Jra/cv-c/puc/tnc/Mkp3/Drak/chas/scrib/app/jeb/l(2)gl/smash/wal	19
GO:0002009	GO:0002009	morphogenesis of an epithelium	18/309	341/12663	0.00180216	0.044067	0.0391145	hh/cad/raw/cher/Npc1b/hkb/Jra/cv-c/puc/tnc/Mkp3/Drak/chas/scrib/app/l(2)gl/smash/wal	18
GO:0043473	GO:0043473	pigmentation	8/309	94/12663	0.00207486	0.0495554	0.043986	hh/Hn/pinta/se/bw/Rab32/p/fdl	8
