# Supplementary material for: Chameau (HBO1) regulates starvation resistance in Drosophila melanogaster in a temperature-dependent manner
Source: Life Sci Alliance. 2025 Nov 6;9(1):e202503524. doi: 10.26508/lsa.202503524 (PMC12592709; doi:10.26508/lsa.202503524)
Supplement: Supplementary file 16 [file LSA-2025-03524_TableS13.xlsx]

## Sheet: Supplementary_table-13
	ID	Description	GeneRatio	BgRatio	pvalue	p.adjust	qvalue	geneID	Count
GO:0044282	GO:0044282	small molecule catabolic process	30/469	158/12663	1.03396e-13	1.08669e-10	9.66483e-11	CG6415/CG5955/Shmt/CG32444/CG9547/CG3609/CG1673/Dhpr/CG3699/GLS/Adgf-A/v/SCOT/CG5418/Ahcy/T3dh/CG8665/CPT2/CG5191/Tat/CG4390/CG5493/Amacr/CG4598/CG17544/slgA/CG17896/Acox3/SERCA/P5CDh1	30
GO:0019752	GO:0019752	carboxylic acid metabolic process	47/469	383/12663	3.44043e-13	1.32738e-10	1.18054e-10	Elovl7/CG6415/CG5955/Shmt/bond/CG9547/Had2/CG1673/Dhpr/CG3699/GLS/Mpc1/v/CG6733/Odc2/CG17109/bgm/PCB/CG9747/Ahcy/CG11899/T3dh/Sc2/Mdh1/ry/Idh/SerRS/P5cr/CG8665/CPT2/CG5191/Tat/CG7560/CG5493/CG16935/Amacr/CG4598/CG17544/slgA/ACC/CG17896/GlyRS/Acox3/SERCA/Fatp1/P5CDh1/Pdha	47
GO:0043436	GO:0043436	oxoacid metabolic process	47/469	384/12663	3.7893e-13	1.32738e-10	1.18054e-10	Elovl7/CG6415/CG5955/Shmt/bond/CG9547/Had2/CG1673/Dhpr/CG3699/GLS/Mpc1/v/CG6733/Odc2/CG17109/bgm/PCB/CG9747/Ahcy/CG11899/T3dh/Sc2/Mdh1/ry/Idh/SerRS/P5cr/CG8665/CPT2/CG5191/Tat/CG7560/CG5493/CG16935/Amacr/CG4598/CG17544/slgA/ACC/CG17896/GlyRS/Acox3/SERCA/Fatp1/P5CDh1/Pdha	47
GO:0006082	GO:0006082	organic acid metabolic process	47/469	387/12663	5.05188e-13	1.32738e-10	1.18054e-10	Elovl7/CG6415/CG5955/Shmt/bond/CG9547/Had2/CG1673/Dhpr/CG3699/GLS/Mpc1/v/CG6733/Odc2/CG17109/bgm/PCB/CG9747/Ahcy/CG11899/T3dh/Sc2/Mdh1/ry/Idh/SerRS/P5cr/CG8665/CPT2/CG5191/Tat/CG7560/CG5493/CG16935/Amacr/CG4598/CG17544/slgA/ACC/CG17896/GlyRS/Acox3/SERCA/Fatp1/P5CDh1/Pdha	47
GO:0016054	GO:0016054	organic acid catabolic process	24/469	114/12663	3.10957e-12	5.44693e-10	4.84438e-10	CG6415/CG5955/Shmt/CG9547/CG1673/Dhpr/CG3699/GLS/v/Ahcy/T3dh/CG8665/CPT2/CG5191/Tat/CG5493/Amacr/CG4598/CG17544/slgA/CG17896/Acox3/SERCA/P5CDh1	24
GO:0046395	GO:0046395	carboxylic acid catabolic process	24/469	114/12663	3.10957e-12	5.44693e-10	4.84438e-10	CG6415/CG5955/Shmt/CG9547/CG1673/Dhpr/CG3699/GLS/v/Ahcy/T3dh/CG8665/CPT2/CG5191/Tat/CG5493/Amacr/CG4598/CG17544/slgA/CG17896/Acox3/SERCA/P5CDh1	24
GO:0055086	GO:0055086	nucleobase-containing small molecule metabolic process	35/469	261/12663	3.43513e-11	5.1576e-09	4.58706e-09	Shmt/CG9547/Taldo/CG30427/Adgf-A/v/UGP/CG8306/Adk2/CG1441/CG5418/Rpi/Ahcy/Mdh1/NT5E-2/ry/Idh/blw/ATPsynC/ATPsynF/Pgls/ATPsynB/ATPsynE/CG2846/ATPsyngamma/sesB/CG17896/awd/fbl/Vha68-1/ATPsyndelta/ATPsynbeta/Pde9/Pdha/Ac13E	35
GO:0072521	GO:0072521	purine-containing compound metabolic process	30/469	206/12663	1.16874e-10	1.53543e-08	1.36558e-08	Shmt/CG9547/Taldo/CG30427/Adgf-A/v/CG8306/Adk2/CG1441/Rpi/Ahcy/Mdh1/NT5E-2/ry/Idh/blw/ATPsynC/ATPsynF/Pgls/ATPsynB/ATPsynE/ATPsyngamma/sesB/awd/fbl/Vha68-1/ATPsyndelta/ATPsynbeta/Pde9/Pdha	30
GO:0009117	GO:0009117	nucleotide metabolic process	28/469	203/12663	1.75258e-09	2.04663e-07	1.82022e-07	CG9547/Taldo/CG30427/v/CG8306/Adk2/CG1441/Rpi/Mdh1/NT5E-2/Idh/blw/ATPsynC/ATPsynF/Pgls/ATPsynB/ATPsynE/CG2846/ATPsyngamma/sesB/awd/fbl/Vha68-1/ATPsyndelta/ATPsynbeta/Pde9/Pdha/Ac13E	28
GO:0006163	GO:0006163	purine nucleotide metabolic process	26/469	181/12663	2.80841e-09	2.68281e-07	2.38604e-07	CG9547/Taldo/CG30427/v/CG8306/Adk2/CG1441/Rpi/Mdh1/NT5E-2/Idh/blw/ATPsynC/ATPsynF/Pgls/ATPsynB/ATPsynE/ATPsyngamma/sesB/awd/fbl/Vha68-1/ATPsyndelta/ATPsynbeta/Pde9/Pdha	26
GO:1901605	GO:1901605	alpha-amino acid metabolic process	19/469	99/12663	3.0595e-09	2.68281e-07	2.38604e-07	CG6415/CG5955/Shmt/CG1673/Dhpr/GLS/v/Odc2/Ahcy/CG11899/T3dh/ry/P5cr/Tat/CG7560/CG5493/slgA/CG17896/P5CDh1	19
GO:0006753	GO:0006753	nucleoside phosphate metabolic process	28/469	208/12663	3.06316e-09	2.68281e-07	2.38604e-07	CG9547/Taldo/CG30427/v/CG8306/Adk2/CG1441/Rpi/Mdh1/NT5E-2/Idh/blw/ATPsynC/ATPsynF/Pgls/ATPsynB/ATPsynE/CG2846/ATPsyngamma/sesB/awd/fbl/Vha68-1/ATPsyndelta/ATPsynbeta/Pde9/Pdha/Ac13E	28
GO:1901606	GO:1901606	alpha-amino acid catabolic process	14/469	53/12663	4.81354e-09	3.89156e-07	3.46107e-07	CG6415/CG5955/Shmt/CG1673/Dhpr/GLS/v/Ahcy/T3dh/Tat/CG5493/slgA/CG17896/P5CDh1	14
GO:0009063	GO:0009063	amino acid catabolic process	14/469	59/12663	2.17124e-08	1.62998e-06	1.44967e-06	CG6415/CG5955/Shmt/CG1673/Dhpr/GLS/v/Ahcy/T3dh/Tat/CG5493/slgA/CG17896/P5CDh1	14
GO:0006520	GO:0006520	amino acid metabolic process	23/469	162/12663	2.92461e-08	2.04917e-06	1.82249e-06	CG6415/CG5955/Shmt/CG1673/Dhpr/GLS/v/CG6733/Odc2/CG17109/Ahcy/CG11899/T3dh/ry/SerRS/P5cr/Tat/CG7560/CG5493/slgA/CG17896/GlyRS/P5CDh1	23
GO:0098662	GO:0098662	inorganic cation transmembrane transport	29/469	259/12663	1.04725e-07	6.49312e-06	5.77484e-06	CG33296/ppk23/Ostgamma/Ntl/ppk22/CG4476/sand/CG13795/CG14275/Atpalpha/Sec61alpha/CG13794/blw/ATPsynC/trpl/ATPsynF/ATPsynB/Dpp10/ATPsynE/Vha26/SERCA/Irk2/Mid1/Vha68-1/ATPsynbeta/Hk/Vha16-1/Ca-alpha1T/stj	29
GO:0009259	GO:0009259	ribonucleotide metabolic process	22/469	160/12663	1.05027e-07	6.49312e-06	5.77484e-06	CG9547/CG30427/v/CG8306/Adk2/CG1441/NT5E-2/blw/ATPsynC/ATPsynF/ATPsynB/ATPsynE/CG2846/ATPsyngamma/sesB/awd/fbl/Vha68-1/ATPsyndelta/ATPsynbeta/Pde9/Pdha	22
GO:0019693	GO:0019693	ribose phosphate metabolic process	22/469	163/12663	1.46785e-07	8.57058e-06	7.62249e-06	CG9547/CG30427/v/CG8306/Adk2/CG1441/NT5E-2/blw/ATPsynC/ATPsynF/ATPsynB/ATPsynE/CG2846/ATPsyngamma/sesB/awd/fbl/Vha68-1/ATPsyndelta/ATPsynbeta/Pde9/Pdha	22
GO:0098655	GO:0098655	monoatomic cation transmembrane transport	29/469	266/12663	1.86446e-07	9.91817e-06	8.821e-06	CG33296/ppk23/Ostgamma/Ntl/ppk22/CG4476/sand/CG13795/CG14275/Atpalpha/Sec61alpha/CG13794/blw/ATPsynC/trpl/ATPsynF/ATPsynB/Dpp10/ATPsynE/Vha26/SERCA/Irk2/Mid1/Vha68-1/ATPsynbeta/Hk/Vha16-1/Ca-alpha1T/stj	29
GO:0009150	GO:0009150	purine ribonucleotide metabolic process	21/469	152/12663	1.88738e-07	9.91817e-06	8.821e-06	CG9547/CG30427/v/CG8306/Adk2/CG1441/NT5E-2/blw/ATPsynC/ATPsynF/ATPsynB/ATPsynE/ATPsyngamma/sesB/awd/fbl/Vha68-1/ATPsyndelta/ATPsynbeta/Pde9/Pdha	21
GO:0006091	GO:0006091	generation of precursor metabolites and energy	27/469	251/12663	6.4869e-07	3.24654e-05	2.8874e-05	Taldo/SCOT/UGP/Nipsnap/Rpi/CG7766/COX7A/Mdh1/blw/CPT2/ATPsynF/Pgls/Pgm1/AGBE/ND-19/Atg9/ND-42/Cyt-c-p/ND-13B/ACC/ND-B14.7/COX5A/CG5214/ND-39/babo/sgg/ATPsynbeta	27
GO:0034220	GO:0034220	monoatomic ion transmembrane transport	30/469	300/12663	7.45923e-07	3.56348e-05	3.16928e-05	NtR/CG33296/ppk23/Ostgamma/Ntl/ppk22/CG4476/sand/CG13795/CG14275/Atpalpha/Sec61alpha/CG13794/blw/ATPsynC/trpl/ATPsynF/ATPsynB/Dpp10/ATPsynE/Vha26/SERCA/Irk2/Mid1/Vha68-1/ATPsynbeta/Hk/Vha16-1/Ca-alpha1T/stj	30
GO:0098660	GO:0098660	inorganic ion transmembrane transport	29/469	294/12663	1.51361e-06	6.91656e-05	6.15144e-05	CG33296/ppk23/Ostgamma/Ntl/ppk22/CG4476/sand/CG13795/CG14275/Atpalpha/Sec61alpha/CG13794/blw/ATPsynC/trpl/ATPsynF/ATPsynB/Dpp10/ATPsynE/Vha26/SERCA/Irk2/Mid1/Vha68-1/ATPsynbeta/Hk/Vha16-1/Ca-alpha1T/stj	29
GO:1901135	GO:1901135	carbohydrate derivative metabolic process	40/469	490/12663	2.2338e-06	9.78219e-05	8.70007e-05	PGRP-SB1/CG9547/Taldo/CG30427/Adgf-A/v/Ostgamma/UGP/CG8306/tw/Adk2/Pgant8/CG1441/Sccpdh2/CG5418/Rpi/Ids/Ahcy/NT5E-2/alpha-Man-Ia/blw/ATPsynC/Ost48/ATPsynF/Pgls/ATPsynB/Idgf5/ATPsynE/CG2846/OstDelta/ATPsyngamma/sesB/awd/CG9171/fbl/Vha68-1/ATPsyndelta/ATPsynbeta/Pde9/Pdha	40
GO:0006631	GO:0006631	fatty acid metabolic process	18/469	141/12663	4.4971e-06	0.000189058	0.000168144	Elovl7/bond/CG9547/Had2/CG3699/bgm/CG9747/Sc2/CPT2/CG5191/CG16935/Amacr/CG4598/CG17544/ACC/Acox3/SERCA/Fatp1	18
GO:0044283	GO:0044283	small molecule biosynthetic process	23/469	220/12663	7.10585e-06	0.00028724	0.000255465	Elovl7/Shmt/bond/CG1673/Dhpr/GLS/Adgf-A/Adk2/sad/Ip6k/bgm/PCB/CG9747/CG11899/Sc2/P5cr/CPT2/CG7560/CG2846/Coq7/ACC/ND-39/Fatp1	23
GO:0009260	GO:0009260	ribonucleotide biosynthetic process	15/469	109/12663	1.12066e-05	0.000436226	0.00038797	CG9547/Adk2/blw/ATPsynC/ATPsynF/ATPsynB/ATPsynE/CG2846/ATPsyngamma/sesB/awd/fbl/ATPsyndelta/ATPsynbeta/Pdha	15
GO:0072522	GO:0072522	purine-containing compound biosynthetic process	16/469	123/12663	1.19419e-05	0.000448249	0.000398663	Shmt/CG9547/Adgf-A/Adk2/blw/ATPsynC/ATPsynF/ATPsynB/ATPsynE/ATPsyngamma/sesB/awd/fbl/ATPsyndelta/ATPsynbeta/Pdha	16
GO:0032787	GO:0032787	monocarboxylic acid metabolic process	21/469	197/12663	1.31644e-05	0.000477097	0.00042432	Elovl7/bond/CG9547/Had2/CG3699/Mpc1/bgm/PCB/CG9747/Sc2/CPT2/CG5191/CG16935/Amacr/CG4598/CG17544/ACC/Acox3/SERCA/Fatp1/Pdha	21
GO:0046390	GO:0046390	ribose phosphate biosynthetic process	15/469	111/12663	1.40192e-05	0.00049114	0.000436809	CG9547/Adk2/blw/ATPsynC/ATPsynF/ATPsynB/ATPsynE/CG2846/ATPsyngamma/sesB/awd/fbl/ATPsyndelta/ATPsynbeta/Pdha	15
GO:0015980	GO:0015980	energy derivation by oxidation of organic compounds	21/469	200/12663	1.65978e-05	0.00056272	0.000500471	UGP/Nipsnap/CG7766/COX7A/Mdh1/ATPsynF/Pgm1/AGBE/ND-19/Atg9/ND-42/Cyt-c-p/ND-13B/ACC/ND-B14.7/COX5A/CG5214/ND-39/babo/sgg/ATPsynbeta	21
GO:0009165	GO:0009165	nucleotide biosynthetic process	16/469	128/12663	1.98688e-05	0.000642038	0.000571015	CG9547/Adk2/blw/ATPsynC/ATPsynF/ATPsynB/ATPsynE/CG2846/ATPsyngamma/sesB/awd/fbl/ATPsyndelta/ATPsynbeta/Pdha/Ac13E	16
GO:0009152	GO:0009152	purine ribonucleotide biosynthetic process	14/469	101/12663	2.01591e-05	0.000642038	0.000571015	CG9547/Adk2/blw/ATPsynC/ATPsynF/ATPsynB/ATPsynE/ATPsyngamma/sesB/awd/fbl/ATPsyndelta/ATPsynbeta/Pdha	14
GO:1901293	GO:1901293	nucleoside phosphate biosynthetic process	16/469	129/12663	2.1924e-05	0.000677709	0.00060274	CG9547/Adk2/blw/ATPsynC/ATPsynF/ATPsynB/ATPsynE/CG2846/ATPsyngamma/sesB/awd/fbl/ATPsyndelta/ATPsynbeta/Pdha/Ac13E	16
GO:0019637	GO:0019637	organophosphate metabolic process	32/469	402/12663	3.89128e-05	0.0011685	0.00103924	CG9547/Taldo/CG30427/v/CG8306/CG33116/Adk2/Ip6k/CG1441/Rpi/Mdh1/NT5E-2/ry/Idh/blw/ATPsynC/ATPsynF/Pi3K21B/Pgls/ATPsynB/ATPsynE/CG2846/ATPsyngamma/sesB/awd/fbl/Vha68-1/ATPsyndelta/ATPsynbeta/Pde9/Pdha/Ac13E	32
GO:0006812	GO:0006812	monoatomic cation transport	29/469	352/12663	4.84586e-05	0.00141472	0.00125822	CG33296/ppk23/Ostgamma/Ntl/ppk22/CG4476/sand/CG13795/CG14275/Atpalpha/Sec61alpha/CG13794/blw/ATPsynC/trpl/ATPsynF/ATPsynB/Dpp10/ATPsynE/Vha26/SERCA/Irk2/Mid1/Vha68-1/ATPsynbeta/Hk/Vha16-1/Ca-alpha1T/stj	29
GO:0006164	GO:0006164	purine nucleotide biosynthetic process	14/469	111/12663	5.89317e-05	0.00167398	0.0014888	CG9547/Adk2/blw/ATPsynC/ATPsynF/ATPsynB/ATPsynE/ATPsyngamma/sesB/awd/fbl/ATPsyndelta/ATPsynbeta/Pdha	14
GO:0005975	GO:0005975	carbohydrate metabolic process	23/469	253/12663	6.68904e-05	0.00185005	0.00164539	ChLD3/CG32444/CG3609/Taldo/Adgf-A/UGP/Pgant8/Mal-A1/Gld/Rpi/PCB/CG7766/alpha-Man-Ia/Pgls/Pgm1/GNBP2/Idgf5/AGBE/Atg9/CG33080/ACC/babo/sgg	23
GO:0009062	GO:0009062	fatty acid catabolic process	9/469	50/12663	7.86246e-05	0.00206586	0.00183733	CG9547/CG3699/CPT2/CG5191/Amacr/CG4598/CG17544/Acox3/SERCA	9
GO:0050830	GO:0050830	defense response to Gram-positive bacterium	9/469	50/12663	7.86246e-05	0.00206586	0.00183733	CecA1/DptB/Pebp1/AttB/PPO1/PPO2/Def/CecC/modSP	9
GO:1901565	GO:1901565	organonitrogen compound catabolic process	39/469	560/12663	0.000110139	0.00277501	0.00246804	CG6415/PGRP-SB1/CG5955/Shmt/CG32847/CG1673/Dhpr/GLS/Adgf-A/v/CG6688/CG15412/CG5418/CG8476/Usp10/CG46339/Ids/Ahcy/T3dh/NT5E-2/alpha-Man-Ia/ry/UK114/Tat/Usp8/CG5493/Idgf5/slgA/CG17896/Usp1/p47/Calr/roq/CG31445/sgg/P5CDh1/Pde9/Oda/CG33144	39
GO:1902600	GO:1902600	proton transmembrane transport	10/469	64/12663	0.000110895	0.00277501	0.00246804	Atpalpha/blw/ATPsynC/ATPsynF/ATPsynB/ATPsynE/Vha26/Vha68-1/ATPsynbeta/Vha16-1	10
GO:0006811	GO:0006811	monoatomic ion transport	32/469	427/12663	0.000122345	0.00299034	0.00265954	NtR/CG33296/ppk23/Ostgamma/Ntl/ppk22/Ir25a/CG4476/sand/CG13795/CG14275/Atpalpha/Sec61alpha/CG13794/blw/ATPsynC/trpl/CG3638/ATPsynF/ATPsynB/Dpp10/ATPsynE/Vha26/SERCA/Irk2/Mid1/Vha68-1/ATPsynbeta/Hk/Vha16-1/Ca-alpha1T/stj	32
GO:0072329	GO:0072329	monocarboxylic acid catabolic process	9/469	54/12663	0.000146356	0.00349591	0.00310919	CG9547/CG3699/CPT2/CG5191/Amacr/CG4598/CG17544/Acox3/SERCA	9
GO:1901700	GO:1901700	response to oxygen-containing compound	28/469	384/12663	0.000500265	0.011684	0.0103915	Shmt/Cyp6d2/CG17734/Drat/boss/Hnf4/sand/Gr66a/tank/Duox/alpha-Man-Ia/Sod3/Art4/Lamtor5/CG4390/Pi3K21B/spi/Lamtor3/GLaz/Sec13/ACC/Atat/Ggamma30A/chico/Sod1/babo/sgg/Mondo	28
GO:0042592	GO:0042592	homeostatic process	32/469	463/12663	0.000519138	0.0117926	0.0104881	CG11825/shv/boss/disco/Hnf4/bgm/CG46339/Atpalpha/Manf/CPT2/trpl/srp/AGBE/Fhos/GLaz/Trxr-1/sesB/Atg9/ninaC/CG17544/Acox3/SERCA/Cbp53E/cnc/chico/fbl/Vha68-1/babo/Fatp1/Mondo/Vha16-1/comt	32
GO:0006629	GO:0006629	lipid metabolic process	37/469	564/12663	0.000527356	0.0117926	0.0104881	Elovl7/bond/CG9547/Had2/CG30427/CG3699/SCOT/CG9519/CG8306/CG33116/sad/Ip6k/CG1441/Hnf4/Sccpdh2/bgm/CG9747/Sc2/ry/CG2065/CPT2/CG5191/Pi3K21B/CG16935/Amacr/GLaz/CG4598/CG17544/Hsl/ACC/Acox3/SERCA/CG33120/CG1998/mdy/chico/Fatp1	37
GO:0016053	GO:0016053	organic acid biosynthetic process	13/469	122/12663	0.000579674	0.0124334	0.011058	Elovl7/Shmt/bond/CG1673/GLS/bgm/CG9747/CG11899/Sc2/P5cr/CG7560/ACC/Fatp1	13
GO:0046394	GO:0046394	carboxylic acid biosynthetic process	13/469	122/12663	0.000579674	0.0124334	0.011058	Elovl7/Shmt/bond/CG1673/GLS/bgm/CG9747/CG11899/Sc2/P5cr/CG7560/ACC/Fatp1	13
GO:0044255	GO:0044255	cellular lipid metabolic process	29/469	411/12663	0.000678153	0.0142548	0.0126779	Elovl7/bond/CG9547/Had2/CG3699/CG33116/Ip6k/Hnf4/Sccpdh2/bgm/CG9747/Sc2/ry/CG2065/CPT2/CG5191/Pi3K21B/CG16935/Amacr/CG4598/CG17544/Hsl/ACC/Acox3/SERCA/CG33120/mdy/chico/Fatp1	29
GO:0044242	GO:0044242	cellular lipid catabolic process	11/469	95/12663	0.00075437	0.0153423	0.0136451	CG9547/CG3699/CPT2/CG5191/Amacr/CG4598/CG17544/Hsl/Acox3/SERCA/chico	11
GO:0006914	GO:0006914	autophagy	18/469	209/12663	0.000773685	0.0153423	0.0136451	Nup44A/Sec61gamma/tank/Sec61alpha/CG42554/Hsc70-5/srp/sesB/Atg9/p47/Lerp/Sod1/babo/rudhira/comt/EndoA/stj/Chc	18
GO:0061919	GO:0061919	process utilizing autophagic mechanism	18/469	209/12663	0.000773685	0.0153423	0.0136451	Nup44A/Sec61gamma/tank/Sec61alpha/CG42554/Hsc70-5/srp/sesB/Atg9/p47/Lerp/Sod1/babo/rudhira/comt/EndoA/stj/Chc	18
GO:0016042	GO:0016042	lipid catabolic process	14/469	143/12663	0.000848546	0.0165152	0.0146883	CG9547/CG3699/SCOT/Hnf4/CPT2/CG5191/Amacr/GLaz/CG4598/CG17544/Hsl/Acox3/SERCA/chico	14
GO:0010033	GO:0010033	response to organic substance	34/469	535/12663	0.00151331	0.0281258	0.0250145	Shmt/CG32847/ppk23/Cyp6v1/Cyp6d2/CG17734/CheB53b/Drat/boss/Hnf4/sand/CG8476/Gr66a/tank/Duox/alpha-Man-Ia/Art4/alpha-Est7/Chd64/Lamtor5/CG4390/Pi3K21B/spi/Lamtor3/Sec13/ACC/Atat/Ggamma30A/Hsp60A/Calr/chico/babo/sgg/Mondo	34
GO:0006952	GO:0006952	defense response	32/469	494/12663	0.00152487	0.0281258	0.0250145	BomS6/CecA1/PGRP-SB1/DptB/CG10345/LysS/Pebp1/AttB/PPO1/spz4/PPO2/Wwox/BomT2/pirk/Def/fon/NimC1/CecC/et/Duox/GILT2/Rab6/Drsl4/Dci/Tg/GNBP2/Dis3/lwr/modSP/B52/Als2/Fit1	32
GO:1901137	GO:1901137	carbohydrate derivative biosynthetic process	23/469	315/12663	0.00152538	0.0281258	0.0250145	CG9547/Adgf-A/Ostgamma/tw/Adk2/Pgant8/Sccpdh2/blw/ATPsynC/Ost48/ATPsynF/ATPsynB/ATPsynE/CG2846/OstDelta/ATPsyngamma/sesB/awd/CG9171/fbl/ATPsyndelta/ATPsynbeta/Pdha	23
GO:0030258	GO:0030258	lipid modification	9/469	74/12663	0.00158273	0.0286801	0.0255074	CG9547/CG3699/Hnf4/CPT2/Amacr/CG4598/CG17544/Acox3/SERCA	9
GO:0044419	GO:0044419	biological process involved in interspecies interaction between organisms	35/469	562/12663	0.00182562	0.0325207	0.0289232	CecA1/PGRP-SB1/CG8343/Phk-3/DptB/CG10345/LysS/Pebp1/AttB/PPO1/spz4/PPO2/Wwox/pirk/Def/fon/NimC1/CecC/et/Duox/GILT2/Rab6/Drsl4/lectin-24Db/Sec61alpha/Dci/Tg/GNBP2/Dis3/lwr/modSP/B52/Als2/Fit1/Rab5	35
GO:0035725	GO:0035725	sodium ion transmembrane transport	9/469	77/12663	0.0020955	0.0367061	0.0326456	CG33296/ppk23/Ntl/ppk22/CG4476/CG13795/Atpalpha/CG13794/Ca-alpha1T	9
GO:0030001	GO:0030001	metal ion transport	20/469	267/12663	0.00224856	0.0387416	0.034456	CG33296/ppk23/Ostgamma/Ntl/ppk22/CG4476/sand/CG13795/CG14275/Atpalpha/Sec61alpha/CG13794/trpl/Dpp10/SERCA/Irk2/Mid1/Hk/Ca-alpha1T/stj	20
GO:0002376	GO:0002376	immune system process	30/469	468/12663	0.00248008	0.0417326	0.0371161	CecA1/PGRP-SB1/DptB/CG13559/Pebp1/AttB/Adgf-A/PPO1/spz4/PPO2/Ostgamma/pirk/Def/fon/CecC/Duox/alpha-Man-Ia/stwl/Tg/GNBP2/srp/lwr/modSP/OstDelta/ocm/GlyRS/Mlf/chico/mfas/Als2	30
GO:0070887	GO:0070887	cellular response to chemical stimulus	27/469	407/12663	0.00250157	0.0417326	0.0371161	CG32847/Cyp6v1/Drat/Hnf4/sand/Duox/Idh/Sod3/Art4/Chd64/trpl/Lamtor5/CG4390/Pi3K21B/Lamtor3/GLaz/sesB/Atg9/Sec13/ACC/Ggamma30A/Hsp60A/chico/Vha68-1/Sod1/babo/sgg	27
GO:0006612	GO:0006612	protein targeting to membrane	7/469	51/12663	0.00258054	0.0423773	0.0376895	CG5885/Sec61gamma/Srp54k/Sec61alpha/TRAM/Sec63/CG17075	7
GO:0042391	GO:0042391	regulation of membrane potential	9/469	81/12663	0.00297616	0.0456445	0.0405952	NtR/sand/Rab6/Hsc70-5/Rim/sesB/SERCA/Irk2/Ca-alpha1T	9
GO:1901136	GO:1901136	carbohydrate derivative catabolic process	9/469	81/12663	0.00297616	0.0456445	0.0405952	PGRP-SB1/Adgf-A/CG5418/Ids/Ahcy/NT5E-2/alpha-Man-Ia/Idgf5/Pde9	9
GO:0009607	GO:0009607	response to biotic stimulus	32/469	516/12663	0.00301768	0.0456445	0.0405952	CecA1/PGRP-SB1/Phk-3/DptB/CG10345/LysS/Pebp1/AttB/PPO1/spz4/PPO2/Wwox/pirk/Def/fon/NimC1/CecC/et/Duox/GILT2/Rab6/Drsl4/Sec61alpha/Dci/Tg/GNBP2/Dis3/lwr/modSP/B52/Als2/Fit1	32
GO:0043207	GO:0043207	response to external biotic stimulus	32/469	516/12663	0.00301768	0.0456445	0.0405952	CecA1/PGRP-SB1/Phk-3/DptB/CG10345/LysS/Pebp1/AttB/PPO1/spz4/PPO2/Wwox/pirk/Def/fon/NimC1/CecC/et/Duox/GILT2/Rab6/Drsl4/Sec61alpha/Dci/Tg/GNBP2/Dis3/lwr/modSP/B52/Als2/Fit1	32
GO:0051707	GO:0051707	response to other organism	32/469	516/12663	0.00301768	0.0456445	0.0405952	CecA1/PGRP-SB1/Phk-3/DptB/CG10345/LysS/Pebp1/AttB/PPO1/spz4/PPO2/Wwox/pirk/Def/fon/NimC1/CecC/et/Duox/GILT2/Rab6/Drsl4/Sec61alpha/Dci/Tg/GNBP2/Dis3/lwr/modSP/B52/Als2/Fit1	32
GO:0090407	GO:0090407	organophosphate biosynthetic process	19/469	255/12663	0.00304007	0.0456445	0.0405952	CG9547/CG33116/Adk2/Ip6k/blw/ATPsynC/ATPsynF/Pi3K21B/ATPsynB/ATPsynE/CG2846/ATPsyngamma/sesB/awd/fbl/ATPsyndelta/ATPsynbeta/Pdha/Ac13E	19
GO:0098542	GO:0098542	defense response to other organism	30/469	475/12663	0.00308848	0.0457181	0.0406607	CecA1/PGRP-SB1/DptB/CG10345/LysS/Pebp1/AttB/PPO1/spz4/PPO2/Wwox/pirk/Def/fon/NimC1/CecC/et/Duox/GILT2/Rab6/Drsl4/Dci/Tg/GNBP2/Dis3/lwr/modSP/B52/Als2/Fit1	30
GO:0048878	GO:0048878	chemical homeostasis	20/469	276/12663	0.00329417	0.0480857	0.0427664	CG11825/boss/Hnf4/Atpalpha/CPT2/trpl/AGBE/GLaz/sesB/CG17544/Acox3/SERCA/Cbp53E/chico/fbl/Vha68-1/babo/Fatp1/Mondo/Vha16-1	20
