# Supplementary material for: Chameau (HBO1) regulates starvation resistance in Drosophila melanogaster in a temperature-dependent manner
Source: Life Sci Alliance. 2025 Nov 6;9(1):e202503524. doi: 10.26508/lsa.202503524 (PMC12592709; doi:10.26508/lsa.202503524)
Supplement: Supplementary file 17 [file LSA-2025-03524_SdataF4.zip]

Archive with 10 entries (6 files):
- Figure_4/
- Figure_4/A-B/
- Figure_4/A-B/Weight.xlsx
- Figure_4/A-B/README.txt
- Figure_4/C-D/
- Figure_4/C-D/Glucose.xlsx
- Figure_4/C-D/README.txt
- Figure_4/E-F/
- Figure_4/E-F/README.txt
- Figure_4/E-F/Trehalose.xlsx
