# Supplementary material for: Chameau (HBO1) regulates starvation resistance in Drosophila melanogaster in a temperature-dependent manner
Source: Life Sci Alliance. 2025 Nov 6;9(1):e202503524. doi: 10.26508/lsa.202503524 (PMC12592709; doi:10.26508/lsa.202503524)
Supplement: Supplementary file 17 [file LSA-2025-03524_SdataF4.zip › Figure_4/A-B/Weight.xlsx]

## Sheet: Weight
Sample	Weight	Weight_difference	Genotype	Time	Time_group	Temperature	Batch	Group
chm_0hr	980	40	chm	0	Early	23	1	chm_23_0
chm_0hr	930	-10	chm	0	Early	23	2	chm_23_0
chm_0hr	950	10	chm	0	Early	23	3	chm_23_0
chm_0hr	900	-40	chm	0	Early	23	4	chm_23_0
chm_24hr	940	-5.57066e-12	chm	24	Early	23	1	chm_23_24
chm_24hr	880	-60	chm	24	Early	23	2	chm_23_24
chm_24hr	860	-80	chm	24	Early	23	3	chm_23_24
chm_24hr	900	-40	chm	24	Early	23	4	chm_23_24
chm_34hr	940	-5.57066e-12	chm	36	Late	23	1	chm_23_36
chm_34hr	780	-160	chm	36	Late	23	2	chm_23_36
chm_34hr	840	-100	chm	36	Late	23	3	chm_23_36
chm_34hr	770	-170	chm	36	Late	23	4	chm_23_36
chm_48hr	930	-10	chm	48	Late	23	1	chm_23_48
chm_48hr	750	-190	chm	48	Late	23	2	chm_23_48
chm_48hr	730	-210	chm	48	Late	23	3	chm_23_48
chm_48hr	720	-220	chm	48	Late	23	4	chm_23_48
chm_72hr	820	-120	chm	72	Late	23	1	chm_23_72
chm_72hr	744.444	-195.556	chm	72	Late	23	2	chm_23_72
chm_72hr	700	-240	chm	72	Late	23	3	chm_23_72
chm_72hr	650	-290	chm	72	Late	23	4	chm_23_72
chm_0hr	1040	62.5	chm	0	Early	25	1	chm_25_0
chm_0hr	1010	32.5	chm	0	Early	25	2	chm_25_0
chm_0hr	890	-87.5	chm	0	Early	25	3	chm_25_0
chm_0hr	970	-7.5	chm	0	Early	25	4	chm_25_0
chm_24hr	950	-27.5	chm	24	Early	25	1	chm_25_24
chm_24hr	900	-77.5	chm	24	Early	25	2	chm_25_24
chm_24hr	850	-127.5	chm	24	Early	25	3	chm_25_24
chm_24hr	910	-67.5	chm	24	Early	25	4	chm_25_24
chm_34hr	920	-57.5	chm	36	Late	25	1	chm_25_36
chm_34hr	860	-117.5	chm	36	Late	25	2	chm_25_36
chm_34hr	810	-167.5	chm	36	Late	25	3	chm_25_36
chm_34hr	850	-127.5	chm	36	Late	25	4	chm_25_36
chm_48hr	890	-87.5	chm	48	Late	25	1	chm_25_48
chm_48hr	810	-167.5	chm	48	Late	25	2	chm_25_48
chm_48hr	750	-227.5	chm	48	Late	25	3	chm_25_48
chm_48hr	700	-277.5	chm	48	Late	25	4	chm_25_48
chm_60hr	770	-207.5	chm	60	Late	25	1	chm_25_60
chm_60hr	630	-347.5	chm	60	Late	25	2	chm_25_60
chm_60hr	730	-247.5	chm	60	Late	25	3	chm_25_60
chm_60hr	630	-347.5	chm	60	Late	25	4	chm_25_60
wt_0hr	1070	12.5	wt	0	Early	23	1	wt_23_0
wt_0hr	1120	62.5	wt	0	Early	23	2	wt_23_0
wt_0hr	1090	32.5	wt	0	Early	23	3	wt_23_0
wt_0hr	950	-107.5	wt	0	Early	23	4	wt_23_0
wt_24hr	880	-177.5	wt	24	Early	23	1	wt_23_24
wt_24hr	870	-187.5	wt	24	Early	23	2	wt_23_24
wt_24hr	930	-127.5	wt	24	Early	23	3	wt_23_24
wt_24hr	840	-217.5	wt	24	Early	23	4	wt_23_24
wt_34hr	870	-187.5	wt	36	Late	23	1	wt_23_36
wt_34hr	770	-287.5	wt	36	Late	23	2	wt_23_36
wt_34hr	810	-247.5	wt	36	Late	23	3	wt_23_36
wt_34hr	770	-287.5	wt	36	Late	23	4	wt_23_36
wt_48hr	810	-247.5	wt	48	Late	23	1	wt_23_48
wt_48hr	660	-397.5	wt	48	Late	23	2	wt_23_48
wt_48hr	850	-207.5	wt	48	Late	23	3	wt_23_48
wt_48hr	740	-317.5	wt	48	Late	23	4	wt_23_48
wt_72hr	790	-267.5	wt	72	Late	23	1	wt_23_72
wt_72hr	600	-457.5	wt	72	Late	23	2	wt_23_72
wt_72hr	640	-417.5	wt	72	Late	23	3	wt_23_72
wt_72hr	620	-437.5	wt	72	Late	23	4	wt_23_72
wt_0hr	980	15	wt	0	Early	25	1	wt_25_0
wt_0hr	990	25	wt	0	Early	25	2	wt_25_0
wt_0hr	900	-65	wt	0	Early	25	3	wt_25_0
wt_0hr	990	25	wt	0	Early	25	4	wt_25_0
wt_24hr	970	5	wt	24	Early	25	1	wt_25_24
wt_24hr	940	-25	wt	24	Early	25	2	wt_25_24
wt_24hr	830	-135	wt	24	Early	25	3	wt_25_24
wt_24hr	870	-95	wt	24	Early	25	4	wt_25_24
wt_34hr	830	-135	wt	36	Late	25	1	wt_25_36
wt_34hr	880	-85	wt	36	Late	25	2	wt_25_36
wt_34hr	790	-175	wt	36	Late	25	3	wt_25_36
wt_34hr	760	-205	wt	36	Late	25	4	wt_25_36
wt_48hr	790	-175	wt	48	Late	25	1	wt_25_48
wt_48hr	830	-135	wt	48	Late	25	2	wt_25_48
wt_48hr	720	-245	wt	48	Late	25	3	wt_25_48
wt_48hr	710	-255	wt	48	Late	25	4	wt_25_48
wt_60hr	650	-315	wt	60	Late	25	1	wt_25_60
wt_60hr	760	-205	wt	60	Late	25	2	wt_25_60
wt_60hr	670	-295	wt	60	Late	25	3	wt_25_60
wt_60hr	650	-315	wt	60	Late	25	4	wt_25_60
