# Supplementary material for: Chameau (HBO1) regulates starvation resistance in Drosophila melanogaster in a temperature-dependent manner
Source: Life Sci Alliance. 2025 Nov 6;9(1):e202503524. doi: 10.26508/lsa.202503524 (PMC12592709; doi:10.26508/lsa.202503524)
Supplement: Supplementary file 17 [file LSA-2025-03524_SdataF4.zip › Figure_4/A-B/README.txt]

README Source data Fig. 4

Figures from subpanels A-B of Fig. 4 were from the same excel file provided. For Fig 4A, plots were generated using column "Weight" and only fed (0hr) samples. For Fig 4B, plots were generated using the column "Weight_difference" by also combing the information given in column "Time_group"
