# Supplementary material for: Chameau (HBO1) regulates starvation resistance in Drosophila melanogaster in a temperature-dependent manner
Source: Life Sci Alliance. 2025 Nov 6;9(1):e202503524. doi: 10.26508/lsa.202503524 (PMC12592709; doi:10.26508/lsa.202503524)
Supplement: Supplementary file 17 [file LSA-2025-03524_SdataF4.zip › Figure_4/C-D/Glucose.xlsx]

## Sheet: Glucose
Sample	Glucose/protein	Fold_change	Genotype	Time	Time_group	Temperature	Batch	Group
chm-0_1	0.110071	0.929889	chm	0	Early	23	1	chm_23_0
chm-0_2	0.12197	1.03042	chm	0	Early	23	2	chm_23_0
chm-0_3	0.121804	1.02901	chm	0	Early	23	3	chm_23_0
chm-0_4	0.119634	1.01068	chm	0	Early	23	4	chm_23_0
chm-24_1	0.0832387	0.703208	chm	24	Early	23	1	chm_23_24
chm-24_2	0.0568582	0.480344	chm	24	Early	23	2	chm_23_24
chm-24_3	0.0817557	0.690679	chm	24	Early	23	3	chm_23_24
chm-24_4	0.0750208	0.633783	chm	24	Early	23	4	chm_23_24
chm-34_1	0.0522477	0.441393	chm	36	Late	23	1	chm_23_36
chm-34_2	0.0883054	0.746012	chm	36	Late	23	2	chm_23_36
chm-34_3	0.05137	0.433979	chm	36	Late	23	3	chm_23_36
chm-34_4	0.079704	0.673346	chm	36	Late	23	4	chm_23_36
chm-48_1	0.050068	0.422979	chm	48	Late	23	1	chm_23_48
chm-48_2	0.0583967	0.493341	chm	48	Late	23	2	chm_23_48
chm-48_3	0.0410944	0.347169	chm	48	Late	23	3	chm_23_48
chm-48_4	0.0565261	0.477538	chm	48	Late	23	4	chm_23_48
chm-72_1	0.0154911	0.13087	chm	72	Late	23	1	chm_23_72
chm-72_2	0.0164212	0.138728	chm	72	Late	23	2	chm_23_72
chm-72_3	0.0155337	0.13123	chm	72	Late	23	3	chm_23_72
chm-72_4	0.0125151	0.105729	chm	72	Late	23	4	chm_23_72
wt-0_1	0.126794	0.902139	wt	0	Early	23	1	wt_23_0
wt-0_2	0.150145	1.06828	wt	0	Early	23	2	wt_23_0
wt-0_3	0.143927	1.02404	wt	0	Early	23	3	wt_23_0
wt-0_4	0.141328	1.00555	wt	0	Early	23	4	wt_23_0
wt-24_1	0.0901193	0.641198	wt	24	Early	23	1	wt_23_24
wt-24_2	0.092492	0.658079	wt	24	Early	23	2	wt_23_24
wt-24_3	0.0898094	0.638993	wt	24	Early	23	3	wt_23_24
wt-24_4	0.0964507	0.686246	wt	24	Early	23	4	wt_23_24
wt-34_1	0.0784148	0.55792	wt	36	Late	23	1	wt_23_36
wt-34_2	0.0875803	0.623133	wt	36	Late	23	2	wt_23_36
wt-34_3	0.0798172	0.567898	wt	36	Late	23	3	wt_23_36
wt-34_4	0.082839	0.589399	wt	36	Late	23	4	wt_23_36
wt-48_1	0.0660096	0.469658	wt	48	Late	23	1	wt_23_48
wt-48_2	0.08044	0.57233	wt	48	Late	23	2	wt_23_48
wt-48_3	0.0593579	0.422331	wt	48	Late	23	3	wt_23_48
wt-48_4	0.0773727	0.550506	wt	48	Late	23	4	wt_23_48
wt-72_1	0.0104541	0.0743811	wt	72	Late	23	1	wt_23_72
wt-72_2	0.0436811	0.310791	wt	72	Late	23	2	wt_23_72
wt-72_3	0.0040636	0.0289124	wt	72	Late	23	3	wt_23_72
wt-72_4	0.0218352	0.155357	wt	72	Late	23	4	wt_23_72
chm-0_1	0.127737	1.05611	chm	0	Early	25	1	chm_25_0
chm-0_2	0.104274	0.862119	chm	0	Early	25	2	chm_25_0
chm-0_3	0.115508	0.955	chm	0	Early	25	3	chm_25_0
chm-0_4	0.136283	1.12677	chm	0	Early	25	4	chm_25_0
chm-24_1	0.105712	0.87401	chm	24	Early	25	1	chm_25_24
chm-24_2	0.0953422	0.788274	chm	24	Early	25	2	chm_25_24
chm-24_3	0.144316	1.19318	chm	24	Early	25	3	chm_25_24
chm-24_4	0.100722	0.83275	chm	24	Early	25	4	chm_25_24
chm-34_1	0.0973471	0.80485	chm	36	Late	25	1	chm_25_36
chm-34_2	0.0899472	0.743669	chm	36	Late	25	2	chm_25_36
chm-34_3	0.0950636	0.785971	chm	36	Late	25	3	chm_25_36
chm-34_4	0.114641	0.947834	chm	36	Late	25	4	chm_25_36
chm-48_1	0.080343	0.664263	chm	48	Late	25	1	chm_25_48
chm-48_2	0.0762595	0.630501	chm	48	Late	25	2	chm_25_48
chm-48_3	0.110843	0.916428	chm	48	Late	25	3	chm_25_48
chm-48_4	0.097888	0.809322	chm	48	Late	25	4	chm_25_48
chm-60_1	0.0157208	0.129977	chm	60	Late	25	1	chm_25_60
chm-60_2	0.0243741	0.201521	chm	60	Late	25	2	chm_25_60
chm-60_3	0.0915848	0.757208	chm	60	Late	25	3	chm_25_60
chm-60_4	0.0728906	0.602647	chm	60	Late	25	4	chm_25_60
wt-0_1	0.148427	1.07052	wt	0	Early	25	1	wt_25_0
wt-0_2	0.111147	0.801637	wt	0	Early	25	2	wt_25_0
wt-0_3	0.137166	0.989302	wt	0	Early	25	3	wt_25_0
wt-0_4	0.157859	1.13854	wt	0	Early	25	4	wt_25_0
wt-24_1	0.108694	0.783948	wt	24	Early	25	1	wt_25_24
wt-24_2	0.108738	0.784268	wt	24	Early	25	2	wt_25_24
wt-24_3	0.134558	0.970493	wt	24	Early	25	3	wt_25_24
wt-24_4	0.130509	0.941285	wt	24	Early	25	4	wt_25_24
wt-34_1	0.0983786	0.709549	wt	36	Late	25	1	wt_25_36
wt-34_2	0.108276	0.780933	wt	36	Late	25	2	wt_25_36
wt-34_3	0.0696047	0.502019	wt	36	Late	25	3	wt_25_36
wt-34_4	0.162818	1.17431	wt	36	Late	25	4	wt_25_36
wt-48_1	0.102148	0.736738	wt	48	Late	25	1	wt_25_48
wt-48_2	0.0779698	0.562352	wt	48	Late	25	2	wt_25_48
wt-48_3	0.0964639	0.695739	wt	48	Late	25	3	wt_25_48
wt-48_4	0.0961449	0.693438	wt	48	Late	25	4	wt_25_48
wt-60_1	0	0	wt	60	Late	25	1	wt_25_60
wt-60_2	0.0537115	0.38739	wt	60	Late	25	2	wt_25_60
wt-60_3	0.0415693	0.299816	wt	60	Late	25	3	wt_25_60
wt-60_4	0.0917354	0.661635	wt	60	Late	25	4	wt_25_60
