# Supplementary material for: Chameau (HBO1) regulates starvation resistance in Drosophila melanogaster in a temperature-dependent manner
Source: Life Sci Alliance. 2025 Nov 6;9(1):e202503524. doi: 10.26508/lsa.202503524 (PMC12592709; doi:10.26508/lsa.202503524)
Supplement: Supplementary file 17 [file LSA-2025-03524_SdataF4.zip › Figure_4/E-F/Trehalose.xlsx]

## Sheet: Trehalose
Sample	Trehalose/protein	Fold_change	Genotype	Time	Time_group	Temperature	Batch	Group
chm-0_1	0.0532811	1.29288	chm	0	Early	23	1	chm_23_0
chm-0_2	0.0341456	0.82855	chm	0	Early	23	2	chm_23_0
chm-0_3	0.036207	0.878572	chm	0	Early	23	3	chm_23_0
chm-0_4	0	0	chm	0	Early	23	4	chm_23_0
chm-24_1	0.0271995	0.660002	chm	24	Early	23	1	chm_23_24
chm-24_2	0.0751754	1.82415	chm	24	Early	23	2	chm_23_24
chm-24_3	0.04491	1.08975	chm	24	Early	23	3	chm_23_24
chm-24_4	0.0485522	1.57084	chm	24	Early	23	4	chm_23_24
chm-34_1	0.0414068	1.00474	chm	36	Late	23	1	chm_23_36
chm-34_2	0.00687378	0.166794	chm	36	Late	23	2	chm_23_36
chm-34_3	0	0	chm	36	Late	23	3	chm_23_36
chm-34_4	0.0459361	1.4862	chm	36	Late	23	4	chm_23_36
chm-48_1	0.0810966	1.96783	chm	48	Late	23	1	chm_23_48
chm-48_2	0.123424	2.9949	chm	48	Late	23	2	chm_23_48
chm-48_3	0.0625722	1.51833	chm	48	Late	23	3	chm_23_48
chm-48_4	0.0123632	0.399994	chm	48	Late	23	4	chm_23_48
chm-72_1	0.0465221	1.12887	chm	72	Late	23	1	chm_23_72
chm-72_2	0.104701	2.54059	chm	72	Late	23	2	chm_23_72
chm-72_3	0.0937993	2.27606	chm	72	Late	23	3	chm_23_72
chm-72_4	0.0663188	2.14565	chm	72	Late	23	4	chm_23_72
wt-0_1	0	0	wt	0	Early	23	1	wt_23_0
wt-0_2	0	0	wt	0	Early	23	2	wt_23_0
wt-0_3	0.0155726	3	wt	0	Early	23	3	wt_23_0
wt-0_4	0	0	wt	0	Early	23	4	wt_23_0
wt-24_1	0.0483351	9.31155	wt	24	Early	23	1	wt_23_24
wt-24_2	0.0585591	11.2812	wt	24	Early	23	2	wt_23_24
wt-24_3	0.0658831	12.6921	wt	24	Early	23	3	wt_23_24
wt-24_4	0.0178904	4.59535	wt	24	Early	23	4	wt_23_24
wt-34_1	0.0144311	2.78009	wt	36	Late	23	1	wt_23_36
wt-34_2	0.0381962	7.35833	wt	36	Late	23	2	wt_23_36
wt-34_3	0.00746283	1.43768	wt	36	Late	23	3	wt_23_36
wt-34_4	0.0671969	17.2602	wt	36	Late	23	4	wt_23_36
wt-48_1	0.0730853	14.0796	wt	48	Late	23	1	wt_23_48
wt-48_2	0.0181649	3.49939	wt	48	Late	23	2	wt_23_48
wt-48_3	0.0387885	7.47244	wt	48	Late	23	3	wt_23_48
wt-48_4	0.0174218	4.47498	wt	48	Late	23	4	wt_23_48
wt-72_1	0.110897	21.3638	wt	72	Late	23	1	wt_23_72
wt-72_2	0.105246	20.2751	wt	72	Late	23	2	wt_23_72
wt-72_3	0.0986741	19.0091	wt	72	Late	23	3	wt_23_72
wt-72_4	0.0134709	3.46015	wt	72	Late	23	4	wt_23_72
chm-0_1	0.00153473	0.283024	chm	0	Early	25	1	chm_25_0
chm-0_2	0.00773402	1.42626	chm	0	Early	25	2	chm_25_0
chm-0_3	0.00307739	0.567511	chm	0	Early	25	3	chm_25_0
chm-0_4	0.00934429	1.72321	chm	0	Early	25	4	chm_25_0
chm-24_1	0.0120834	2.22833	chm	24	Early	25	1	chm_25_24
chm-24_2	0.0123432	2.27625	chm	24	Early	25	2	chm_25_24
chm-24_3	0.0368127	6.78875	chm	24	Early	25	3	chm_25_24
chm-24_4	0.00229346	0.422945	chm	24	Early	25	4	chm_25_24
chm-34_1	0.018524	3.41607	chm	36	Late	25	1	chm_25_36
chm-34_2	0	0	chm	36	Late	25	2	chm_25_36
chm-34_3	0.0148084	2.73086	chm	36	Late	25	3	chm_25_36
chm-34_4	0.00941211	1.73572	chm	36	Late	25	4	chm_25_36
chm-48_1	0.0146953	2.71002	chm	48	Late	25	1	chm_25_48
chm-48_2	0.006433	1.18633	chm	48	Late	25	2	chm_25_48
chm-48_3	0.018573	3.42511	chm	48	Late	25	3	chm_25_48
chm-48_4	0.0213442	3.93616	chm	48	Late	25	4	chm_25_48
chm-60_1	0.00894656	1.64986	chm	60	Late	25	1	chm_25_60
chm-60_2	0.00351299	0.647843	chm	60	Late	25	2	chm_25_60
chm-60_3	0.0401313	7.40073	chm	60	Late	25	3	chm_25_60
chm-60_4	0.0106938	1.97209	chm	60	Late	25	4	chm_25_60
wt-0_1	0.0117262	0.85251	wt	0	Early	25	1	wt_25_0
wt-0_2	0.00727961	0.529235	wt	0	Early	25	2	wt_25_0
wt-0_3	0.0101144	0.735328	wt	0	Early	25	3	wt_25_0
wt-0_4	0.0258996	1.88293	wt	0	Early	25	4	wt_25_0
wt-24_1	0.0050934	0.370296	wt	24	Early	25	1	wt_25_24
wt-24_2	0.0181853	1.32209	wt	24	Early	25	2	wt_25_24
wt-24_3	0	0	wt	24	Early	25	3	wt_25_24
wt-24_4	0.00295622	0.21492	wt	24	Early	25	4	wt_25_24
wt-34_1	0.0196096	1.42564	wt	36	Late	25	1	wt_25_36
wt-34_2	0	0	wt	36	Late	25	2	wt_25_36
wt-34_3	0.0199333	1.44917	wt	36	Late	25	3	wt_25_36
wt-34_4	0.0673849	4.89895	wt	36	Late	25	4	wt_25_36
wt-48_1	0.0222234	1.61566	wt	48	Late	25	1	wt_25_48
wt-48_2	0	0	wt	48	Late	25	2	wt_25_48
wt-48_3	0.0198326	1.44185	wt	48	Late	25	3	wt_25_48
wt-48_4	0.0278754	2.02657	wt	48	Late	25	4	wt_25_48
wt-60_1	0.00398106	0.289427	wt	60	Late	25	1	wt_25_60
wt-60_2	0.00416185	0.302571	wt	60	Late	25	2	wt_25_60
wt-60_3	0.0644002	4.68197	wt	60	Late	25	3	wt_25_60
wt-60_4	0.0629962	4.57989	wt	60	Late	25	4	wt_25_60
