# Supplementary material for: Chameau (HBO1) regulates starvation resistance in Drosophila melanogaster in a temperature-dependent manner
Source: Life Sci Alliance. 2025 Nov 6;9(1):e202503524. doi: 10.26508/lsa.202503524 (PMC12592709; doi:10.26508/lsa.202503524)
Supplement: Supplementary file 18 [file LSA-2025-03524_TableS14.xlsx]

## Sheet: Supplementary_table-14
stratum	term	df	sumsq	meansq	statistic	p.value	metabolite	p.adj
Within	Genotype	1	179.006	179.006	13.0628	0.000568014	Trehalose	0.00265073
Within	Genotype	1	0.0226035	0.0226035	0.343077	0.55997	Glycogen	0.871064
Within	Genotype	1	0.00314618	0.00314618	0.0657687	0.798363	Glucose	0.894167
Within	Genotype	1	9.01617e-06	9.01617e-06	0.000212269	0.988418	Triglyceride	0.9909
Within	Genotype	1	77778.2	77778.2	13.8239	0.000404674	weight	0.00141636
Within	Genotype:Temperature	1	302.193	302.193	22.0522	1.30679e-05	Trehalose	9.14756e-05
Within	Genotype:Temperature	1	0.0660076	0.0660076	1.00186	0.320357	Glycogen	0.598
Within	Genotype:Temperature	1	0.0279488	0.0279488	0.584252	0.447257	Glucose	0.742738
Within	Genotype:Temperature	1	0.00293184	0.00293184	0.0690245	0.793545	Triglyceride	0.894167
Within	Genotype:Temperature	1	64663.7	64663.7	11.493	0.00115899	weight	0.0027043
Within	Genotype:Temperature:Time_group	1	20.1093	20.1093	1.46746	0.22988	Trehalose	0.534527
Within	Genotype:Temperature:Time_group	1	0.0038929	0.0038929	0.0813785	0.776293	Glucose	0.894167
Within	Genotype:Temperature:Time_group	1	0.00682817	0.00682817	0.103638	0.74848	Glycogen	0.894167
Within	Genotype:Temperature:Time_group	1	5.56551e-06	5.56551e-06	0.000131029	0.9909	Triglyceride	0.9909
Within	Genotype:Temperature:Time_group	1	5664.24	5664.24	1.00673	0.319193	weight	0.372392
Within	Genotype:Time_group	1	32.3984	32.3984	2.36424	0.128718	Trehalose	0.327646
Within	Genotype:Time_group	1	0.0104404	0.0104404	0.2458	0.621623	Triglyceride	0.893979
Within	Genotype:Time_group	1	0.0051311	0.0051311	0.07788	0.781026	Glycogen	0.894167
Within	Genotype:Time_group	1	0.000618274	0.000618274	0.0129246	0.909817	Glucose	0.979802
Within	Genotype:Time_group	1	13963.2	13963.2	2.48175	0.119749	weight	0.167648
Within	Temperature	1	0.754441	0.754441	15.7711	0.000173091	Glucose	0.000969311
Within	Temperature	1	162.392	162.392	11.8504	0.000983604	Trehalose	0.00393442
Within	Temperature	1	0.318825	0.318825	7.50614	0.00781997	Triglyceride	0.0273699
Within	Temperature	1	0.207342	0.207342	3.14704	0.0804768	Glycogen	0.225335
Within	Temperature	1	14730.4	14730.4	2.6181	0.110214	weight	0.167648
Within	Temperature:Time_group	1	0.0598382	0.0598382	1.25088	0.267264	Glucose	0.534527
Within	Temperature:Time_group	1	17.2342	17.2342	1.25765	0.265984	Trehalose	0.534527
Within	Temperature:Time_group	1	0.0378691	0.0378691	0.574778	0.450948	Glycogen	0.742738
Within	Temperature:Time_group	1	0.00945491	0.00945491	0.222598	0.638556	Triglyceride	0.893979
Within	Temperature:Time_group	1	462.387	462.387	0.0821821	0.775221	weight	0.775221
Within	Time_group	1	8.05571	8.05571	189.656	1.76791e-21	Triglyceride	4.95015e-20
Within	Time_group	1	2.6368	2.6368	55.1205	2.2519e-10	Glucose	3.15266e-09
Within	Time_group	1	2.6096	2.6096	39.6086	2.47098e-08	Glycogen	2.30625e-07
Within	Time_group	1	64.022	64.022	4.67194	0.0341314	Trehalose	0.106187
Within	Time_group	1	591583	591583	105.145	1.64233e-15	weight	1.14963e-14
