# Supplementary material for: Chameau (HBO1) regulates starvation resistance in Drosophila melanogaster in a temperature-dependent manner
Source: Life Sci Alliance. 2025 Nov 6;9(1):e202503524. doi: 10.26508/lsa.202503524 (PMC12592709; doi:10.26508/lsa.202503524)
Supplement: Supplementary file 19 [file LSA-2025-03524_SdataF5.zip]

Archive with 10 entries (6 files):
- Figure_5/
- Figure_5/A/
- Figure_5/A/Weight_chm-overExpression.xlsx
- Figure_5/A/README.txt
- Figure_5/B-C/
- Figure_5/B-C/Glucose_overExpression.xlsx
- Figure_5/B-C/README.txt
- Figure_5/D-E/
- Figure_5/D-E/README.txt
- Figure_5/D-E/Trehalose_overExpression.xlsx
