# Supplementary material for: Chameau (HBO1) regulates starvation resistance in Drosophila melanogaster in a temperature-dependent manner
Source: Life Sci Alliance. 2025 Nov 6;9(1):e202503524. doi: 10.26508/lsa.202503524 (PMC12592709; doi:10.26508/lsa.202503524)
Supplement: Supplementary file 19 [file LSA-2025-03524_SdataF5.zip › Figure_5/A/Weight_chm-overExpression.xlsx]

## Sheet: Weight
Sample	Weight_loss	Genotype	Time	Time_group	Temperature	Batch	Group
OE_0hr	75	OE	0	Early	23	1	OE_23_0
chm_0hr	77.5	chm	0	Early	23	1	chm_23_0
OE_24hr	-35	OE	24	Early	23	1	OE_23_24
chm_24hr	-22.5	chm	24	Early	23	1	chm_23_24
OE_48hr	-165	OE	48	Late	23	1	OE_23_48
chm_48hr	-52.5	chm	48	Late	23	1	chm_23_48
OE_72hr	-215	OE	72	Late	23	1	OE_23_72
chm_72hr	-122.5	chm	72	Late	23	1	chm_23_72
OE_0hr	-15	OE	0	Early	23	2	OE_23_0
chm_0hr	-22.5	chm	0	Early	23	2	chm_23_0
OE_24hr	-165	OE	24	Early	23	2	OE_23_24
chm_24hr	-132.5	chm	24	Early	23	2	chm_23_24
OE_48hr	-185	OE	48	Late	23	2	OE_23_48
chm_48hr	-142.5	chm	48	Late	23	2	chm_23_48
OE_72hr	-235	OE	72	Late	23	2	OE_23_72
chm_72hr	-192.5	chm	72	Late	23	2	chm_23_72
OE_0hr	15	OE	0	Early	23	3	OE_23_0
chm_0hr	-2.5	chm	0	Early	23	3	chm_23_0
OE_24hr	-75	OE	24	Early	23	3	OE_23_24
chm_24hr	-52.5	chm	24	Early	23	3	chm_23_24
OE_48hr	-225	OE	48	Late	23	3	OE_23_48
chm_48hr	-162.5	chm	48	Late	23	3	chm_23_48
OE_72hr	-345	OE	72	Late	23	3	OE_23_72
chm_72hr	-242.5	chm	72	Late	23	3	chm_23_72
OE_0hr	-75	OE	0	Early	23	4	OE_23_0
chm_0hr	-52.5	chm	0	Early	23	4	chm_23_0
OE_24hr	-165	OE	24	Early	23	4	OE_23_24
chm_24hr	-72.5	chm	24	Early	23	4	chm_23_24
OE_48hr	-175	OE	48	Late	23	4	OE_23_48
chm_48hr	-122.5	chm	48	Late	23	4	chm_23_48
OE_72hr	-225	OE	72	Late	23	4	OE_23_72
chm_72hr	-182.5	chm	72	Late	23	4	chm_23_72
