# Supplementary material for: Chameau (HBO1) regulates starvation resistance in Drosophila melanogaster in a temperature-dependent manner
Source: Life Sci Alliance. 2025 Nov 6;9(1):e202503524. doi: 10.26508/lsa.202503524 (PMC12592709; doi:10.26508/lsa.202503524)
Supplement: Supplementary file 19 [file LSA-2025-03524_SdataF5.zip › Figure_5/B-C/Glucose_overExpression.xlsx]

## Sheet: Glucose
Sample	Glucose/protein	Fold_change	Genotype	Time	Time_group	Temperature	Batch	Group
chm-0_1	0.120963	1.14851	chm	0	Early	23	1	chm_23_0
chm-0_2	0.100882	0.957844	chm	0	Early	23	2	chm_23_0
chm-0_3	0.102528	0.973469	chm	0	Early	23	3	chm_23_0
chm-0_4	0.0969151	0.920179	chm	0	Early	23	4	chm_23_0
chm-24_1	0.0932273	0.885165	chm	24	Early	23	1	chm_23_24
chm-24_2	0.100904	0.95805	chm	24	Early	23	2	chm_23_24
chm-24_3	0.0582795	0.553346	chm	24	Early	23	3	chm_23_24
chm-24_4	0.0919539	0.873074	chm	24	Early	23	4	chm_23_24
chm-48_1	0.0749553	0.711678	chm	48	Late	23	1	chm_23_48
chm-48_2	0.0620966	0.589588	chm	48	Late	23	2	chm_23_48
chm-48_3	0.0748265	0.710455	chm	48	Late	23	3	chm_23_48
chm-48_4	0.0693944	0.658878	chm	48	Late	23	4	chm_23_48
chm-72_1	0.0666578	0.632895	chm	72	Late	23	1	chm_23_72
chm-72_2	0.0729948	0.693063	chm	72	Late	23	2	chm_23_72
chm-72_3	0.00694424	0.0659334	chm	72	Late	23	3	chm_23_72
chm-72_4	0.0776341	0.737112	chm	72	Late	23	4	chm_23_72
OE-0_1	0.126843	1.20345	OE	0	Early	23	1	OE_23_0
OE-0_2	0.103745	0.984296	OE	0	Early	23	2	OE_23_0
OE-0_3	0.0889392	0.843828	OE	0	Early	23	3	OE_23_0
OE-0_4	0.102072	0.96843	OE	0	Early	23	4	OE_23_0
OE-24_1	0.110221	1.04575	OE	24	Early	23	1	OE_23_24
OE-24_2	0.087347	0.828722	OE	24	Early	23	2	OE_23_24
OE-24_3	0.102166	0.969324	OE	24	Early	23	3	OE_23_24
OE-24_4	0.0801176	0.760131	OE	24	Early	23	4	OE_23_24
OE-48_1	0.0637581	0.604917	OE	48	Late	23	1	OE_23_48
OE-48_2	0.0872227	0.827542	OE	48	Late	23	2	OE_23_48
OE-48_3	0.073977	0.701871	OE	48	Late	23	3	OE_23_48
OE-48_4	0.0670787	0.636422	OE	48	Late	23	4	OE_23_48
OE-72_1	0.0576391	0.546862	OE	72	Late	23	1	OE_23_72
OE-72_2	0.0992037	0.941214	OE	72	Late	23	2	OE_23_72
OE-72_3	0.0532417	0.50514	OE	72	Late	23	3	OE_23_72
OE-72_4	0.118529	1.12457	OE	72	Late	23	4	OE_23_72
