# Supplementary material for: Chameau (HBO1) regulates starvation resistance in Drosophila melanogaster in a temperature-dependent manner
Source: Life Sci Alliance. 2025 Nov 6;9(1):e202503524. doi: 10.26508/lsa.202503524 (PMC12592709; doi:10.26508/lsa.202503524)
Supplement: Supplementary file 19 [file LSA-2025-03524_SdataF5.zip › Figure_5/D-E/README.txt]

README Source data Fig. 5

Figures from subpanels D-E of Fig. 5 were from the same excel file provided. For Fig 5D, plots were generated using column "Trehalose/protein" and only fed (0hr) samples. For Fig 5E, plots were generated using the column "Fold_change" by also combing the information given in column "Time_group". Note: In group 23C, all conditions of batch-1 were outliers and hence removed; these have been marked in red.
