# Supplementary material for: Chameau (HBO1) regulates starvation resistance in Drosophila melanogaster in a temperature-dependent manner
Source: Life Sci Alliance. 2025 Nov 6;9(1):e202503524. doi: 10.26508/lsa.202503524 (PMC12592709; doi:10.26508/lsa.202503524)
Supplement: Supplementary file 19 [file LSA-2025-03524_SdataF5.zip › Figure_5/D-E/Trehalose_overExpression.xlsx]

## Sheet: Trehalose
Sample	Trehalose/protein	Fold_change	Genotype	Time	Time_group	Temperature	Batch	Group
chm-0_1	0.019935	1.65281	chm	0	Early	23	1	chm_23_0
chm-0_2	0.0117506	0.974245	chm	0	Early	23	2	chm_23_0
chm-0_3	0.0124537	1.03254	chm	0	Early	23	3	chm_23_0
chm-0_4	0.0119795	0.993217	chm	0	Early	23	4	chm_23_0
chm-24_1	0	0	chm	24	Early	23	1	chm_23_24
chm-24_2	0.0323151	2.67925	chm	24	Early	23	2	chm_23_24
chm-24_3	0.00560355	0.464591	chm	24	Early	23	3	chm_23_24
chm-24_4	0	0	chm	24	Early	23	4	chm_23_24
chm-48_1	0.0350875	2.90911	chm	48	Late	23	1	chm_23_48
chm-48_2	0.0194688	1.61416	chm	48	Late	23	2	chm_23_48
chm-48_3	0	0	chm	48	Late	23	3	chm_23_48
chm-48_4	0.0044462	0.368635	chm	48	Late	23	4	chm_23_48
chm-72_1	0.043712	3.62417	chm	72	Late	23	1	chm_23_72
chm-72_2	0.0339342	2.81349	chm	72	Late	23	2	chm_23_72
chm-72_3	0.0440904	3.65553	chm	72	Late	23	3	chm_23_72
chm-72_4	0	0	chm	72	Late	23	4	chm_23_72
OE-0_1	0.0185737	13.6854	OE	0	Early	23	1	OE_23_0
OE-0_2	0.000807334	0.594854	OE	0	Early	23	2	OE_23_0
OE-0_3	0.00326426	2.40515	OE	0	Early	23	3	OE_23_0
OE-0_4	0	0	OE	0	Early	23	4	OE_23_0
OE-24_1	0.00660907	4.86964	OE	24	Early	23	1	OE_23_24
OE-24_2	0.0560424	41.2927	OE	24	Early	23	2	OE_23_24
OE-24_3	0.0142801	10.5218	OE	24	Early	23	3	OE_23_24
OE-24_4	0.00861325	6.34635	OE	24	Early	23	4	OE_23_24
OE-48_1	0.0365219	26.9098	OE	48	Late	23	1	OE_23_48
OE-48_2	0.0200233	14.7534	OE	48	Late	23	2	OE_23_48
OE-48_3	0.0119969	8.83943	OE	48	Late	23	3	OE_23_48
OE-48_4	0.0462033	34.0432	OE	48	Late	23	4	OE_23_48
OE-72_1	0.0202047	14.8871	OE	72	Late	23	1	OE_23_72
OE-72_2	0.0257009	18.9367	OE	72	Late	23	2	OE_23_72
OE-72_3	0.0157808	11.6275	OE	72	Late	23	3	OE_23_72
OE-72_4	0	0	OE	72	Late	23	4	OE_23_72
