# Supplementary material for: Chameau (HBO1) regulates starvation resistance in Drosophila melanogaster in a temperature-dependent manner
Source: Life Sci Alliance. 2025 Nov 6;9(1):e202503524. doi: 10.26508/lsa.202503524 (PMC12592709; doi:10.26508/lsa.202503524)
Supplement: Supplementary file 20 [file LSA-2025-03524_TableS15.xlsx]

## Sheet: Supplementary_table-15
stratum	term	df	sumsq	meansq	statistic	p.value	metabolite	p.adj
Within	Genotype	1	15753.1	15753.1	4.76339	0.0386762	weight	0.0580143
Within	Genotype	1	1091.98	1091.98	14.3125	0.000862731	Trehalose	0.00258819
Within	Genotype	1	0.0632988	0.0632988	1.97238	0.172498	Glucose	0.258748
Within	Genotype:Time_group	1	4753.12	4753.12	1.43724	0.241828	weight	0.241828
Within	Genotype:Time_group	1	58.0309	58.0309	0.76061	0.391437	Trehalose	0.391437
Within	Genotype:Time_group	1	0.0177966	0.0177966	0.554537	0.463413	Glucose	0.463413
Within	Time_group	1	161028	161028	48.6913	2.58366e-07	weight	7.75098e-07
Within	Time_group	1	103.211	103.211	1.35279	0.255773	Trehalose	0.383659
Within	Time_group	1	0.547429	0.547429	17.0578	0.000354487	Glucose	0.00106346
