# Supplementary material for: Chameau (HBO1) regulates starvation resistance in Drosophila melanogaster in a temperature-dependent manner
Source: Life Sci Alliance. 2025 Nov 6;9(1):e202503524. doi: 10.26508/lsa.202503524 (PMC12592709; doi:10.26508/lsa.202503524)
Supplement: Supplementary file 22 [file LSA-2025-03524_SdataF6.zip]

Archive with 11 entries (7 files):
- Figure_6/
- Figure_6/A-D/
- Figure_6/A-D/README.txt
- Figure_6/A-D/Metabolomics.xlsx
- Figure_6/A-D/Metadata_metabolomics.xlsx
- Figure_6/E/
- Figure_6/E/Citrate_supplementation.xlsx
- Figure_6/E/README.txt
- Figure_6/F/
- Figure_6/F/Acetate_supplementation.xlsx
- Figure_6/F/README.txt
