# Supplementary material for: Chameau (HBO1) regulates starvation resistance in Drosophila melanogaster in a temperature-dependent manner
Source: Life Sci Alliance. 2025 Nov 6;9(1):e202503524. doi: 10.26508/lsa.202503524 (PMC12592709; doi:10.26508/lsa.202503524)
Supplement: Supplementary file 22 [file LSA-2025-03524_SdataF6.zip › Figure_6/A-D/README.txt]

README Source data Fig. 6A-D

Source data for subpanels in 6A-D are all from one excel file "Metabolomics.xlsx". Data from line 304 - 401 was used for the analysis and plotting. Corresponding metadata is provided in a separate Excel file
