# Supplementary material for: Chameau (HBO1) regulates starvation resistance in Drosophila melanogaster in a temperature-dependent manner
Source: Life Sci Alliance. 2025 Nov 6;9(1):e202503524. doi: 10.26508/lsa.202503524 (PMC12592709; doi:10.26508/lsa.202503524)
Supplement: Supplementary file 22 [file LSA-2025-03524_SdataF6.zip › Figure_6/A-D/Metabolomics.xlsx]

## Sheet: Sheet1_1
Batch Name:		190710_FlyQuan
Method Name:		190710_FlyQuan_190814_Fly_quan
Instrument Method:
Last Acquisition Date:		2019-07-29 01:29:08
AUC
Code	Sample weight	Filename	1,3-bisphosphoglycerate/2,3-diphosphoglycerate	3-phosphoglycerate	Acetyl-CoA	Acetyl-CoA - ISTD	adenosine-5'-phosphate (AMP)	adenosine-5'-diphosphate (ADP)	adenosine-5'-triphosphate (ATP)	Alpha-Ketoglutarate	Aspartate	Aspartate - ISTD	beta-hydroxybutyrate	Citrate	Citrate - ISTD	CoASH	fructose-1,6-bisphosphate/glucose-1,6-bisphosphate	Fructose-6-Phosphate - ISTD	fructose-6-phosphate/glucose-6-phosphate/glucose-1-phosphate	Fumarate	Fumarate - ISTD	Glutamate	Glutamine	Iso/Leucine	Lactate	malate	malonyl-CoA	Methionine	NAD+	NADH	NADP+	NADPH	phosphoenolpyruvate	Pyruvate	SAH	SAM	Sarcosine	Spermidine	succinate	Succinate - ISTD	Succinyl-CoA	Valine
A1	2	1	0	729718	8518.42	1.22289e+06	4.28748e+07	7.38248e+06	0	6.0276e+07	5.77701e+06	7.24008e+07	547703	1.39581e+07	7.73702e+07	7527.68	0	2.17637e+07	2.24507e+08	497185	5.78546e+07	1.34625e+08	1.35459e+06	2.30982e+06	8.33648e+07	2.59794e+07	518.217	11515.3	1.7882e+07	0	5.12238e+06	170022	0	3.31635e+06	0	0	4.79397e+06	0	2.63243e+08	1.40362e+08	894.671	0
A2	5.77	2	592829	1.0456e+07	4786.81	1.20409e+06	4.46035e+07	1.22983e+07	0	2.30434e+07	4.9984e+06	7.20929e+07	0	2.8825e+07	9.7111e+07	7248.51	0	1.61981e+07	2.64128e+08	1.9329e+06	6.30468e+07	1.50907e+08	1.37183e+06	1.2852e+06	8.67009e+07	2.76323e+07	0	19230.2	2.45981e+07	0	6.52649e+06	208856	0	603555	0	26700.7	4.32328e+06	0	2.9149e+08	1.39147e+08	299.079	357802
A3	3.15	3	0	9.64117e+06	3976.18	1.09008e+06	7.97539e+07	2.99341e+07	0	5.43683e+07	7.90573e+06	4.04322e+07	655295	8.99648e+06	6.8805e+07	9124.86	0	2.43827e+07	4.49284e+08	1.06553e+06	1.40793e+08	1.62834e+08	7.75967e+06	1.82532e+06	1.17968e+08	3.63836e+07	246.413	31665.6	3.86796e+07	56194.7	7.07907e+06	380048	0	1.68761e+07	0	0	5.04683e+06	0	5.46264e+08	1.97951e+08	360.826	573697
A4	2.87	4	0	5.61955e+06	3868.79	1.73585e+06	8.8185e+07	1.88364e+07	0	4.7348e+07	5.23832e+06	4.04826e+07	717396	9.47478e+06	5.77679e+07	23668.6	0	2.13959e+07	3.47184e+08	503008	1.23179e+08	1.40443e+08	2.84417e+06	1.3926e+06	9.94929e+07	1.79743e+07	1034.38	23175.4	3.48137e+07	0	6.27172e+06	394141	0	1.44824e+07	0	0	6.17809e+06	0	3.8563e+08	1.82059e+08	329.46	433835
A5	2.51	5	173257	5.05054e+06	1406.37	1.13973e+06	5.39307e+07	1.49097e+07	0	4.19855e+07	3.07293e+06	5.74222e+07	201631	1.01373e+07	8.76858e+07	5088.6	0	1.19055e+07	3.08681e+08	829069	5.40333e+07	1.13368e+08	1.61284e+06	1.38396e+06	6.94067e+07	1.68753e+07	328.79	0	3.30036e+07	0	6.93874e+06	152197	0	1.68871e+06	0	0	1.44187e+06	4.01242e+06	2.75018e+08	1.09465e+08	1359.84	688992
A6	2.64	6	0	942719	4399.58	1.28213e+06	3.96672e+07	1.01889e+07	0	1.28137e+08	4.16215e+06	7.34355e+07	0	3.01744e+07	8.2791e+07	6902.81	0	1.50394e+07	2.50145e+08	671210	5.36457e+07	1.40616e+08	1.23334e+06	1.08082e+06	5.46482e+07	3.08452e+07	0	13588.3	2.08215e+07	177682	5.90154e+06	54168.5	0	1.41739e+06	0	22869.6	1.02048e+06	0	2.91682e+08	1.21294e+08	497.059	0
A7	2.88	7	304983	2.14508e+06	13544.5	955869	5.46706e+07	1.57526e+07	0	1.66922e+07	2.93022e+06	4.2525e+07	483498	1.81928e+07	8.86155e+07	10177.9	0	1.3632e+07	3.13477e+08	1.22872e+06	5.04996e+07	1.12259e+08	2.78565e+06	1.46316e+06	1.42661e+08	1.68147e+07	439.882	27536.6	4.21775e+07	0	7.49279e+06	203267	0	5.59153e+06	0	0	4.32888e+06	0	5.37279e+08	1.1538e+08	414.03	516015
A8	2.58	8	0	1.64628e+06	11381.7	3.27215e+06	3.93686e+07	1.16066e+07	0	2.92197e+07	3.92161e+06	2.77121e+07	806935	5.58726e+06	6.44391e+07	33046.5	0	1.77433e+07	1.85645e+08	0	1.24153e+08	1.29729e+08	3.37662e+06	2.01159e+06	1.03245e+08	1.10431e+07	643.82	48323.5	3.177e+07	0	5.11117e+06	319434	0	2.06434e+07	0	27176.2	6.10866e+06	0	4.68097e+08	1.76626e+08	531.282	1.38786e+06
A9	3.03	9	0	2.17465e+07	11874.4	1.08435e+06	5.4683e+07	9.56717e+06	0	1.5817e+08	5.32293e+06	4.20107e+07	471162	6.74521e+06	5.8044e+07	14574.2	0	1.3743e+07	2.21303e+08	0	1.11812e+08	1.11797e+08	1.36729e+06	2.61131e+06	1.73256e+08	1.27433e+07	671.748	29200.7	3.70115e+07	0	7.92154e+06	511262	0	2.54808e+07	0	38070.3	3.41095e+06	0	4.22799e+08	1.4355e+08	158.93	465791
A10	2.47	10	0	5.62178e+06	2764.16	1.04207e+06	3.72027e+07	2.07605e+06	0	1.07945e+08	5.60256e+06	5.87292e+07	738812	9.46068e+06	5.14234e+07	17528.6	0	1.74899e+07	1.85836e+08	487085	9.68152e+07	1.00252e+08	2.96732e+06	1.97597e+06	1.14219e+08	2.72584e+07	160.753	55010.6	2.0285e+07	0	5.33255e+06	345070	0	1.21305e+07	0	0	2.62793e+06	0	3.82155e+08	1.28146e+08	848.702	0
A11	5.56	11	0	1.09351e+07	1051.17	483241	1.66765e+07	3.37123e+06	0	5.5324e+06	2.69777e+06	3.88954e+07	491766	9.88187e+06	6.68695e+07	3332.58	0	6.93932e+06	1.87197e+08	450701	3.89335e+07	7.15894e+07	884717	1.3653e+06	4.92161e+07	1.57438e+07	567.847	12928.2	1.61106e+07	0	5.37237e+06	316450	0	457930	29215.7	0	1.3573e+06	1.39184e+06	2.45312e+08	6.35441e+07	628.076	0
A12	2.58	12	0	6.7708e+06	856.392	790910	5.56382e+06	372751	0	3.43767e+06	3.80811e+06	4.43275e+07	442698	1.06308e+07	5.02593e+07	6371.99	0	5.95625e+06	1.37304e+08	713794	3.13161e+07	7.1834e+07	399559	1.48788e+06	3.93538e+07	1.34357e+07	122.001	11931.2	1.07047e+07	0	4.47759e+06	50309.1	0	1.22073e+06	0	0	1.60999e+06	0	1.46585e+08	6.09369e+07	819.586	0
A13	1.97	13	244997	2.74948e+06	2653.47	1.44776e+06	2.93172e+07	7.51953e+06	0	2.0063e+07	3.73607e+06	7.85849e+07	493912	3.00214e+06	8.00094e+07	9438.6	0	1.1441e+07	1.92977e+08	0	5.5062e+07	1.4876e+08	937175	1.10815e+06	5.18345e+07	1.37123e+07	381.083	15246	2.50695e+07	250403	5.43834e+06	0	0	661808	0	0	1.18624e+06	0	1.98589e+08	1.09425e+08	136.768	301752
A14	2.98	14	380062	1.76642e+07	1886.27	1.1899e+06	5.48285e+07	2.91201e+07	0	2.66032e+07	4.43088e+06	3.95032e+07	611173	2.17746e+07	8.47546e+07	14085.4	0	2.3208e+07	4.22979e+08	666829	1.18313e+08	1.64171e+08	3.87018e+06	2.12344e+06	1.15698e+08	2.21473e+07	0	16185.1	3.6472e+07	0	7.23346e+06	559974	0	1.94717e+07	0	29397.1	5.32706e+06	0	4.39523e+08	1.63538e+08	147.78	1.05757e+06
A15	2.25	15	0	3.71209e+06	2203.35	2.16612e+06	3.41014e+07	5.2085e+06	0	3.62488e+06	3.03213e+06	6.9549e+07	525552	6.67957e+06	9.74566e+07	17850	0	1.85782e+07	1.58943e+08	849069	6.49169e+07	1.08419e+08	579923	2.26299e+06	1.70305e+08	1.38014e+07	1394.63	54807	2.217e+07	0	4.52056e+06	0	0	8.88638e+08	0	20263.4	4.37362e+06	0	2.48201e+08	1.4745e+08	106.241	0
A16	2.74	16	312226	0	3694.15	1.39129e+06	5.9103e+07	1.3651e+07	0	9.97386e+07	5.94643e+06	4.75887e+07	715103	1.07782e+07	6.16408e+07	10962.3	0	2.56037e+07	2.40688e+08	647217	1.2549e+08	1.64364e+08	2.57181e+06	2.81057e+06	1.12127e+08	1.48166e+07	286.151	0	3.6175e+07	13354.4	5.72643e+06	373651	0	8.76337e+06	0	15007.2	4.89217e+06	0	3.74442e+08	1.77792e+08	664.345	911882
A17	2.4	17	0	665892	3351.49	1.56534e+06	1.06665e+08	1.97943e+07	0	8.69947e+06	5.16913e+06	6.10186e+07	533904	3.15197e+07	8.74864e+07	17685.7	0	2.72168e+07	1.79456e+08	4.27943e+06	1.41968e+08	1.73347e+08	3.93194e+06	672611	1.6736e+08	4.60571e+07	0	19364	3.2315e+07	0	6.28624e+06	392511	0	8.23763e+06	0	0	2.88717e+06	0	4.66771e+08	1.81508e+08	901.287	0
A18	2.61	18	425865	710157	3089.28	1.41129e+06	8.83691e+07	1.48449e+07	0	4.91254e+07	5.22125e+06	3.13438e+07	436055	9.08394e+06	5.59974e+07	18888.4	0	1.92744e+07	1.61279e+08	1.88696e+06	1.35961e+08	1.29094e+08	3.9317e+06	1.01995e+06	1.08397e+08	2.08691e+07	245.948	11360.3	3.16428e+07	0	6.48184e+06	385632	0	1.4099e+07	0	0	5.5613e+06	0	4.68085e+08	1.8497e+08	663.911	512852
A19	2.28	19	0	9.0138e+06	1475.64	957734	7.90124e+07	2.32947e+07	0	3.08425e+07	5.27729e+06	4.87517e+07	500801	1.51216e+07	8.05584e+07	13384	0	2.51609e+07	2.25195e+08	1.78278e+06	1.41329e+08	1.50203e+08	4.17274e+06	950093	1.50405e+08	2.10875e+07	171.067	14075.7	3.33614e+07	0	6.92884e+06	393719	0	1.70768e+07	0	0	2.17342e+06	0	5.84982e+08	2.04606e+08	732.217	359439
A20	2.46	20	0	7.83248e+06	3553.07	1.34101e+06	3.73914e+07	2.80177e+06	0	1.08783e+08	2.55999e+06	5.50933e+07	705175	5.54768e+06	8.69374e+07	8849.06	0	1.30069e+07	1.40236e+08	0	5.86338e+07	1.09287e+08	633231	622969	1.19625e+08	1.42602e+07	136.689	9985.98	2.42031e+07	0	5.65995e+06	83777.9	0	6.88844e+08	0	24336.1	2.21149e+06	75652.3	2.21931e+08	1.15935e+08	262.129	0
A21	2.21	21	0	1.50664e+07	1704.57	1.15166e+06	2.96955e+07	4.71035e+06	0	1.53675e+07	3.09834e+06	4.71988e+07	435520	1.24844e+07	8.65264e+07	8029.98	0	1.31073e+07	9.60044e+07	1.41899e+06	5.42972e+07	1.21826e+08	677202	585288	6.44766e+07	1.35596e+07	445.439	0	2.30886e+07	0	6.39504e+06	283894	0	1.27122e+08	0	26937.8	2.80624e+06	0	1.90057e+08	1.01832e+08	722.359	0
A22	3.15	22	0	4.12397e+06	1263.75	788225	1.04241e+08	9.64419e+06	0	5.20374e+06	3.29972e+06	5.95911e+07	398843	6.22933e+06	9.75099e+07	6871.14	0	1.39194e+07	3.13546e+08	827305	6.08258e+07	9.51552e+07	2.31664e+06	480698	2.42186e+08	2.62699e+07	376.659	0	3.6841e+07	229112	6.0006e+06	126039	0	7.9877e+06	0	19978.3	620025	0	3.82525e+08	1.31025e+08	364.953	0
A23	2.89	23	229694	0	2160.57	984518	4.02049e+07	1.65932e+06	545.953	2.76236e+07	4.32077e+06	2.34859e+07	792334	3.40778e+06	3.04035e+07	8066.14	0	1.01889e+07	1.67597e+08	1.22364e+06	6.90233e+07	7.37371e+07	1.97226e+06	468351	1.56753e+08	1.45274e+07	118.722	0	1.57151e+07	0	4.4007e+06	309742	0	1.17193e+08	0	0	578129	0	3.39974e+08	1.01822e+08	240.425	0
A24	3.34	24	0	5.9546e+06	718.565	935802	7.90898e+07	2.39922e+06	0	4.92424e+06	9.14617e+06	4.75952e+07	1.03483e+06	1.59856e+07	5.67975e+07	9892.19	0	1.08624e+07	1.37446e+08	1.43241e+06	5.43532e+07	2.07836e+08	2.76051e+06	726971	1.77003e+08	0	227.123	0	3.15184e+07	0	6.08205e+06	410987	0	971103	7301.5	35983.4	481266	0	1.74621e+08	1.06118e+08	104.816	0
A25	2.43	25	0	7.6361e+06	1004.22	1.25429e+06	6.0882e+07	1.30542e+07	0	6.20346e+07	3.35744e+06	6.87334e+07	608468	8.69416e+06	9.16076e+07	7353.48	0	1.52356e+07	2.05377e+08	820161	6.28471e+07	1.3275e+08	1.66189e+06	644545	5.46553e+07	1.52945e+07	241.487	0	3.52453e+07	8204.81	6.82265e+06	72267.7	0	2.23526e+06	6782.79	0	1.72367e+06	0	2.90754e+08	1.42563e+08	164.932	0
A26	1.89	26	0	4.69429e+06	8712.77	3.36227e+06	2.64512e+07	3.54879e+06	0	5.55797e+06	2.60666e+06	5.24904e+07	477084	9.56211e+06	9.65468e+07	25655.4	0	1.81223e+07	6.95649e+07	1.7589e+06	7.22678e+07	4.70286e+07	1.67863e+06	822466	8.04275e+07	1.47726e+07	146.37	66772.1	1.63778e+07	0	4.08023e+06	87856.4	0	5.96357e+08	0	29059	1.79137e+06	0	1.87424e+08	1.40929e+08	825.01	0
A27	2.43	27	0	1.20951e+07	5273.2	1.94977e+06	5.15773e+07	8.97734e+06	0	4.33561e+06	2.35447e+06	4.4052e+07	678042	2.83436e+07	1.10021e+08	7564.28	0	1.16634e+07	1.32829e+08	1.30442e+06	5.58404e+07	1.34448e+08	2.23326e+06	733830	1.18507e+08	2.5724e+07	380.535	17225.9	2.16335e+07	175338	5.55794e+06	254047	0	6.04406e+08	0	35271	2.27861e+06	647909	3.36317e+08	1.28872e+08	143.414	0
A28	2.93	28	0	1.19203e+07	550.199	955917	3.85755e+07	5.03142e+06	0	3.20486e+06	3.87218e+06	4.80728e+07	803147	1.80314e+07	6.12947e+07	9463.86	0	1.17333e+07	1.58982e+08	0	4.66737e+07	1.2664e+08	1.68649e+06	716669	1.27786e+08	1.98338e+07	126.581	25285.1	1.8215e+07	24039.5	4.87374e+06	74828.3	0	6.53833e+08	0	0	2.77623e+06	0	3.30628e+08	1.08631e+08	0	0
A29	2.31	29	0	5.15361e+06	6272.35	2.17903e+06	2.28299e+07	3.89544e+06	0	3.74662e+06	2.86799e+06	5.4693e+07	190540	1.73805e+07	7.2119e+07	15983.3	0	1.27535e+07	9.53182e+07	0	5.93339e+07	1.45074e+08	1.75259e+06	868080	1.07068e+08	1.73526e+07	256.099	22338.1	2.27571e+07	165989	4.17313e+06	37982.7	0	7.25868e+08	0	0	1.90974e+06	0	2.11759e+08	1.22901e+08	929.673	0
A30	2.56	30	387401	1.51906e+07	4777.25	1.94556e+06	9.74536e+07	1.9813e+07	0	1.13594e+07	4.51579e+06	5.04179e+07	309730	2.27988e+07	8.44715e+07	32476.4	0	2.88148e+07	2.53996e+08	1.25357e+06	1.5824e+08	1.65162e+08	6.61598e+06	1.46993e+06	3.11854e+08	2.07816e+07	307.182	46153.3	2.80918e+07	0	7.60862e+06	479023	0	6.4768e+08	0	0	5.14957e+06	0	5.5145e+08	2.03715e+08	779.678	699035
A31	2.45	31	0	9.59291e+06	2127.3	1.28058e+06	4.23254e+07	1.38961e+07	757391	8.09775e+06	2.75155e+06	4.45216e+07	485555	1.87136e+07	9.81833e+07	5528.59	0	1.17561e+07	1.4986e+08	1.81859e+06	5.735e+07	1.22923e+08	1.78181e+06	576996	1.15526e+08	1.6122e+07	0	7651.54	2.50059e+07	216042	5.69158e+06	446151	0	3.65999e+08	0	78520.2	1.96441e+06	6.89624e+06	2.34879e+08	1.16887e+08	124.344	317630
A32	1.78	32	0	1.01322e+07	1750.15	2.39783e+06	3.6385e+07	8.06008e+06	0	5.31874e+06	2.78093e+06	6.34022e+07	478058	1.92236e+07	1.14037e+08	5395.06	0	1.38449e+07	1.0355e+08	1.40266e+06	7.02639e+07	1.33437e+08	930624	514716	1.05625e+08	2.07802e+07	434.268	19409.5	2.49419e+07	0	5.05854e+06	261683	0	4.66178e+08	0	0	1.59012e+06	0	2.1751e+08	1.40111e+08	109.167	0
A33	1.25	33	496685	1.49908e+06	2730.2	3.17129e+06	3.50642e+07	6.83649e+06	0	7.90384e+06	4.07526e+06	4.86769e+07	379791	6.44409e+06	7.72455e+07	31784.3	0	2.44466e+07	1.41177e+08	0	1.4688e+08	1.09837e+08	2.75225e+06	499299	8.13035e+07	1.84963e+07	894.364	18822.2	1.67617e+07	0	3.56256e+06	206665	0	4.70279e+08	0	25314.2	2.30707e+06	0	3.03436e+08	2.19917e+08	387.2	0
A34	3.26	34	0	3.21157e+07	238.133	759539	8.92555e+07	1.68566e+07	1575.22	1.38306e+07	4.51962e+06	6.01046e+07	742864	1.24436e+07	7.63276e+07	5286.81	0	1.6924e+07	3.04672e+08	1.41694e+06	5.56663e+07	1.69316e+08	1.942e+06	720547	1.13017e+08	1.53121e+07	1345.65	8207.5	3.89957e+07	0	7.49074e+06	489650	0	2.4214e+07	38582.8	0	3.68255e+06	0	4.21844e+08	1.40942e+08	279.73	0
A35	2.65	35	316366	1.35618e+07	4064.41	1.4641e+06	9.34565e+07	2.90525e+07	0	1.14853e+07	5.2608e+06	5.09871e+07	103372	2.1954e+07	9.14695e+07	13783.4	0	2.49381e+07	2.98048e+08	2.98457e+06	1.54232e+08	2.11102e+08	2.73254e+06	901027	1.05524e+08	3.6071e+07	162.659	17374.9	3.59404e+07	0	6.70382e+06	510907	0	1.60729e+07	9010.77	35983.8	9.70676e+06	0	5.59497e+08	1.93444e+08	992.07	0
A36	2.37	36	0	1.27796e+07	1420.33	965836	2.71197e+07	1.19827e+06	0	1.16937e+07	4.72887e+06	7.24458e+07	541660	1.32102e+07	6.35554e+07	9543.21	0	1.0854e+07	1.07497e+08	1.71797e+06	6.0488e+07	1.55785e+08	543062	407036	3.86469e+07	2.82965e+07	453.792	0	2.56994e+07	0	5.79939e+06	342554	0	612399	0	0	2.95937e+06	0	2.06723e+08	1.06669e+08	531.791	0
A37	2.27	37	0	1.19336e+07	3198.42	1.3316e+06	7.58914e+07	1.75407e+07	0	2.24587e+07	5.36204e+06	5.49434e+07	566362	5.61036e+07	1.04566e+08	6386.9	0	1.72784e+07	2.3556e+08	2.48026e+06	6.44572e+07	1.81768e+08	1.98411e+06	392278	6.25616e+07	4.16095e+07	123.836	0	3.62062e+07	68279.7	5.61581e+06	192498	0	1.98749e+06	0	23701.2	454842	0	4.06004e+08	1.40067e+08	527.154	0
A38	2.87	38	402983	779445	1358.98	1.28412e+06	8.68295e+07	1.99498e+07	0	5.61789e+07	5.24849e+06	4.19816e+07	264994	1.31707e+07	5.86667e+07	15654.2	0	1.97789e+07	1.62951e+08	1.63038e+06	1.22681e+08	1.39811e+08	2.35953e+06	790118	7.1308e+07	2.30409e+07	906.931	27187.6	3.89515e+07	0	5.4561e+06	337409	0	9.11805e+06	0	39527.5	6.768e+06	0	6.07445e+08	1.70604e+08	1023.5	279052
A39	2.58	39	0	4.39682e+06	8597.93	2.45039e+06	3.99071e+07	3.77592e+06	0	3.57602e+06	4.08999e+06	5.35017e+07	483779	1.32462e+07	7.95617e+07	23290.4	0	1.35991e+07	7.64753e+07	0	6.49387e+07	1.02556e+08	1.56096e+06	875284	1.67841e+08	1.83236e+07	113.801	0	2.14898e+07	142121	4.00293e+06	21745.5	0	6.47278e+08	0	0	645450	0	3.65503e+08	1.28337e+08	988.978	0
A40	2.05	40	0	0	1523.83	1.34861e+06	2.19606e+07	1.31986e+06	0	3.57525e+06	3.09105e+06	5.38637e+07	528363	8.56128e+06	5.1498e+07	12549.8	0	1.08282e+07	5.08875e+07	1.89322e+06	4.48714e+07	6.75968e+07	668124	501514	6.22005e+07	1.76607e+07	248.452	9260.85	1.26044e+07	93073.2	3.60818e+06	0	0	2.62638e+08	0	0	538703	0	2.33979e+08	8.79169e+07	837.926	0
A41	2.46	41	0	9.80455e+06	1672.12	2.13552e+06	5.78139e+07	7.34193e+06	0	3.80855e+06	4.10947e+06	7.6603e+07	725970	3.88103e+07	1.00196e+08	10167.7	0	1.86765e+07	1.29805e+08	1.35826e+06	6.41165e+07	1.26858e+08	1.13601e+06	590829	9.43103e+07	2.92427e+07	873.777	19976.1	1.62994e+07	22073.1	5.30822e+06	221119	0	5.86046e+08	0	0	574896	0	2.8633e+08	1.26322e+08	411.337	0
A42	2.54	42	0	1.904e+07	3863.63	2.52798e+06	3.807e+07	4.67136e+06	0	3.98262e+06	4.68739e+06	6.59812e+07	463771	1.62571e+07	9.53546e+07	19166.4	0	1.426e+07	1.42002e+08	576833	7.03709e+07	1.49273e+08	1.24613e+06	465766	9.76195e+07	2.51413e+07	103.387	11304.2	2.21437e+07	0	4.21746e+06	39650.6	0	5.39839e+08	8848.35	70197	3.1042e+06	123424	3.37914e+08	1.52843e+08	0	0
A43	2.46	43	509996	0	5838.11	2.06607e+06	9.50972e+07	1.236e+07	0	7.85735e+06	5.69409e+06	7.07542e+07	499149	1.27477e+07	8.36843e+07	20072.1	0	3.02665e+07	1.47832e+08	601475	1.32512e+08	1.47039e+08	3.62802e+06	1.76507e+06	2.15936e+08	1.18198e+07	658.337	39075.2	3.59411e+07	56895.6	5.31207e+06	270636	0	1.06333e+07	0	0	4.03704e+06	0	8.07995e+08	2.04334e+08	1460.88	0
A44	2.38	44	0	2.53843e+06	4438.15	2.95519e+06	4.21719e+07	3.44153e+06	0	5.55777e+06	6.84903e+06	9.8563e+07	641489	4.16904e+07	1.12577e+08	18042.1	0	1.54022e+07	8.52463e+07	707697	6.86221e+07	2.15195e+08	1.68975e+06	590182	7.32027e+07	2.76571e+07	1449.29	0	2.24916e+07	28138.1	3.33569e+06	0	0	5.17127e+06	0	0	1.43378e+06	0	3.37038e+08	1.3967e+08	590.875	308332
A45	2.6	45	0	0	866.254	1.72391e+06	1.15823e+08	9.66144e+06	0	1.63796e+06	2.25113e+07	6.3167e+07	505076	4.51449e+07	9.05738e+07	14463.9	0	2.21621e+07	8.40292e+07	1.74338e+07	1.38491e+08	2.20622e+08	3.6595e+06	1.16675e+06	2.9384e+08	1.66275e+08	532.487	18832.9	3.30077e+07	40147.4	4.03154e+06	261475	0	2.77958e+06	0	0	1.2067e+06	0	2.09952e+08	2.00617e+08	549.963	0
A46	2.13	46	418074	999937	2378.73	2.34137e+06	6.69892e+07	5.88424e+06	0	3.48002e+07	4.22857e+06	3.47059e+07	779394	2.04109e+07	6.32376e+07	17668.3	0	1.76587e+07	1.1737e+08	1.96397e+06	1.35416e+08	1.10608e+08	3.28224e+06	590819	9.65318e+07	2.45621e+07	418.298	20236.4	2.15919e+07	56603.6	3.582e+06	199210	0	1.21176e+07	0	27755.9	2.86529e+06	0	4.62913e+08	1.85118e+08	776.742	0
A47	2.49	47	0	622732	5235.75	1.92134e+06	4.90457e+07	624034	538293	6.68136e+07	7.34758e+06	6.11273e+07	249489	2.48405e+07	5.56544e+07	18437.2	0	1.59242e+07	8.59207e+07	3.06337e+06	1.10271e+08	2.05207e+08	2.18968e+06	857987	8.80076e+07	4.06788e+07	496.007	14741.1	2.11139e+07	13542.9	3.90694e+06	171935	0	1.3763e+06	0	0	2.88053e+06	0	4.09682e+08	1.32535e+08	273.12	0
A48	1.94	48	0	2.54184e+06	1232.25	1.50583e+06	2.33565e+07	0	0	5.36773e+07	5.20324e+06	5.76594e+07	535611	2.61171e+07	8.00651e+07	8238.35	0	1.31275e+07	3.61479e+07	568251	5.10747e+07	1.29181e+08	269532	363939	3.45163e+07	1.1495e+07	113.939	0	1.13688e+07	13013.3	3.26481e+06	150438	0	450049	8913.91	0	0	0	1.45398e+08	8.26568e+07	988.144	0
B1	1.9	49	0	1.95054e+07	2778.35	1.38618e+06	3.72634e+07	1.48071e+07	571079	4.56759e+06	3.76391e+06	5.63015e+07	575247	1.533e+07	1.08772e+08	6610.37	0	1.49179e+07	2.78127e+08	658856	5.83009e+07	1.46986e+08	1.60781e+06	1.06763e+06	6.59718e+07	1.68852e+07	625.32	22324.5	3.01423e+07	226168	6.59105e+06	504213	0	856000	0	34208.6	1.84627e+06	78632	2.66359e+08	1.22468e+08	996.142	855813
B2	2.21	50	180906	3.76124e+06	2151.28	1.79819e+06	4.63639e+07	9.26131e+06	0	1.78553e+07	4.07863e+06	4.58352e+07	648148	1.59696e+07	9.18126e+07	12107	0	1.54229e+07	2.10773e+08	1.07689e+06	5.96973e+07	1.2514e+08	1.51732e+06	1.40505e+06	1.18032e+08	2.60996e+07	390.053	10968	3.11058e+07	0	5.3454e+06	130568	0	1.93222e+07	0	29390.3	775228	0	2.97337e+08	1.25842e+08	528.699	0
B3	2.18	51	0	2.06481e+07	9209.29	1.62403e+06	6.3204e+07	2.20528e+07	0	3.00883e+06	4.4879e+06	4.41048e+07	450453	6.31757e+06	1.10034e+08	10442.6	0	1.7193e+07	2.85319e+08	438823	7.54592e+07	1.29127e+08	2.16766e+06	2.57822e+06	2.21913e+08	1.56454e+07	488.449	39092.7	3.27654e+07	0	8.39539e+06	345880	0	7.76893e+08	0	93848.9	3.07859e+06	0	4.00317e+08	1.43141e+08	1113.28	453154
B4	2.77	52	323639	1.21291e+07	1322.62	1.19832e+06	6.69034e+07	1.49764e+07	0	1.34481e+07	3.54835e+06	6.48449e+07	536923	3.43792e+06	8.4016e+07	13374.3	0	2.96109e+07	3.04682e+08	414312	1.3979e+08	1.54692e+08	1.93423e+06	3.25386e+06	7.4164e+07	9.13856e+06	1194.02	71727.5	3.98433e+07	13673.9	6.61939e+06	426013	0	1.38863e+07	0	0	5.09955e+06	77477.1	3.14713e+08	2.01046e+08	514.496	0
B5	2.5	53	0	4.58053e+06	4145.1	2.03447e+06	6.04035e+07	1.26252e+07	0	3.24325e+07	4.56552e+06	7.09004e+07	539993	8.37665e+06	7.89605e+07	29019.5	0	2.92152e+07	2.5591e+08	681458	1.47496e+08	1.4179e+08	2.61484e+06	5.79725e+06	1.35285e+08	1.1572e+07	171.388	119891	2.37664e+07	0	5.3119e+06	400502	0	9.90946e+08	0	0	5.97786e+06	0	4.70364e+08	1.99501e+08	648.936	0
B6	2.32	54	283862	1.2356e+07	1996.83	1.13919e+06	6.94664e+07	2.36138e+07	0	1.35757e+07	4.89852e+06	6.72356e+07	693385	2.01208e+07	9.45352e+07	11923.1	0	3.15389e+07	3.06456e+08	1.97707e+06	1.50167e+08	1.53939e+08	3.28073e+06	4.5886e+06	9.85549e+07	2.578e+07	640.535	126893	4.32384e+07	0	7.36296e+06	523735	0	2.20153e+07	0	0	6.12376e+06	0	4.29106e+08	1.94497e+08	285.745	0
B7	2.74	55	0	5.94485e+06	9309.35	1.73686e+06	6.64896e+07	8.74622e+06	0	1.60446e+07	5.12806e+06	8.25704e+07	671660	7.80109e+06	8.93107e+07	18070.8	0	2.58776e+07	2.14906e+08	932458	6.59504e+07	1.6008e+08	1.91897e+06	3.16378e+06	1.58011e+08	1.49689e+07	0	40869.1	3.14639e+07	0	6.26416e+06	89993.8	0	9.84143e+08	0	36383.5	6.28812e+06	0	3.13025e+08	1.48009e+08	554.024	631553
B8	2.25	56	447810	3.22717e+06	1658.93	1.86961e+06	3.58142e+07	5.2842e+06	0	9.88276e+06	2.13042e+06	5.5352e+07	274369	1.03203e+07	1.00804e+08	7756.57	0	1.37694e+07	1.47672e+08	1.62546e+06	6.66801e+07	7.12287e+07	606391	2.29037e+06	1.12498e+08	1.72054e+07	465.609	35979.2	1.92015e+07	0	5.33848e+06	124912	0	5.22088e+08	0	0	1.64357e+06	0	2.01665e+08	1.25121e+08	1233.19	0
B9	2.81	57	481609	9.3875e+06	14889.4	1.41843e+06	5.48098e+07	1.59037e+07	0	1.47659e+07	5.52005e+06	5.95837e+07	282602	2.73953e+07	1.02234e+08	6736.47	0	1.36332e+07	3.22553e+08	1.22329e+06	6.41482e+07	1.51056e+08	2.56011e+06	1.85318e+06	1.42221e+08	2.40802e+07	249.427	44071.7	2.79728e+07	218313	7.27545e+06	569225	0	1.34489e+07	7283.44	0	3.04724e+06	205564	3.96243e+08	1.1279e+08	606.562	1.33308e+06
B10	2.73	58	695990	5.54967e+06	4556.6	2.02428e+06	3.19258e+07	5.3323e+06	0	1.02381e+07	5.5493e+06	8.19835e+07	478941	2.88282e+07	8.92463e+07	11420.6	0	1.37156e+07	1.29906e+08	3.30371e+06	6.05947e+07	2.12337e+08	2.08023e+06	2.1184e+06	7.97922e+07	2.44909e+07	0	20046.5	2.6795e+07	8915.78	4.30092e+06	58066.4	0	7.51446e+06	0	0	3.18574e+06	136491	3.25417e+08	1.40488e+08	286.427	455469
B11	2.19	59	0	6.33443e+06	3558.85	1.01445e+06	1.64798e+07	669147	0	4.44768e+07	3.40315e+06	5.87271e+07	546726	1.11262e+07	5.7905e+07	8182.27	0	1.11787e+07	1.01316e+08	1.41207e+06	5.47869e+07	9.06132e+07	530765	2.59039e+06	6.45978e+07	2.12671e+07	917.39	10806.8	1.31112e+07	0	5.63005e+06	367368	0	0	0	0	454754	0	1.95295e+08	9.37538e+07	834.878	0
B12	2.14	60	434749	1.39782e+06	767.561	1.34054e+06	3.38184e+07	590565	0	1.08443e+07	5.67488e+06	7.84711e+07	607497	7.54615e+06	8.34162e+07	13987.7	0	2.47676e+07	1.33912e+08	0	1.41373e+08	1.39658e+08	1.01007e+06	3.18526e+06	4.99919e+07	9.88035e+06	280.646	11123.1	1.75983e+07	0	3.44832e+06	216663	0	2.60304e+06	0	32010	1.89637e+06	0	1.68416e+08	1.57067e+08	648.636	0
B13	3.17	61	0	3.32571e+07	1533.13	1.04876e+06	7.72453e+07	1.95241e+07	0	2.80772e+07	3.41059e+06	5.43818e+07	617445	4.65778e+07	1.08685e+08	5913.41	0	1.70474e+07	3.92882e+08	1.86814e+06	6.04248e+07	1.25922e+08	2.07658e+06	1.58536e+06	9.36085e+07	2.54076e+07	312.574	32112.5	3.71285e+07	254787	7.44352e+06	207367	0	9.08372e+06	0	44146.7	2.29903e+06	0	3.21732e+08	1.41888e+08	666.555	715015
B14	2.54	62	0	6.55786e+06	1961.12	1.37878e+06	3.74462e+07	9.03028e+06	0	3.6647e+07	4.24737e+06	6.26319e+07	479377	1.86228e+07	9.32402e+07	8773.87	0	1.39349e+07	2.12429e+08	1.39944e+06	5.63828e+07	1.28436e+08	1.39243e+06	1.86453e+06	8.89862e+07	3.44537e+07	332.541	25309.3	2.45913e+07	0	5.46218e+06	212428	0	4.32114e+06	0	27029.4	3.34379e+06	0	2.42158e+08	1.22892e+08	792.739	399277
B15	2.07	63	278042	0	3606.98	3.07689e+06	3.82867e+07	3.68595e+06	0	5.94411e+06	4.11652e+06	5.9611e+07	657120	5.80861e+06	8.57741e+07	15564.2	0	2.2752e+07	1.17729e+08	975712	1.38258e+08	8.59207e+07	1.88625e+06	2.08698e+06	1.44523e+08	1.10348e+07	241.904	28999.6	1.33771e+07	0	4.32061e+06	328766	0	3.95731e+08	0	41036.7	650541	0	2.82014e+08	1.95326e+08	444.043	1.4915e+06
B16	2.25	64	513381	2.16914e+06	1977.28	1.60959e+06	4.53896e+07	4.75268e+06	0	8.1734e+06	4.04802e+06	5.90727e+07	591716	1.53037e+07	8.97866e+07	7616.13	0	1.33256e+07	2.10085e+08	1.16615e+06	5.92838e+07	1.40289e+08	1.73549e+06	998410	1.71642e+08	2.20021e+07	233.998	15416.1	3.05544e+07	0	5.18793e+06	120157	0	3.52306e+06	0	0	532219	108870	2.88852e+08	1.24925e+08	0	0
B17	2.8	65	0	572285	764.057	1.54064e+06	5.49511e+07	1.67388e+07	0	4.83557e+07	7.44727e+06	6.57953e+07	534537	8.6608e+06	7.76034e+07	17979.2	0	2.70186e+07	1.63313e+08	0	1.41669e+08	1.3838e+08	2.67777e+06	861978	5.72553e+07	1.38221e+07	580.072	7038.13	3.44782e+07	48421.7	5.26608e+06	362781	0	1.98087e+07	0	0	4.55612e+06	0	4.25323e+08	1.91032e+08	653.148	0
B18	2.3	66	0	3.0822e+06	4664.04	1.77868e+06	7.05507e+07	7.09046e+06	0	2.52205e+07	5.58987e+06	7.12456e+07	700953	3.42304e+07	9.47317e+07	11595.4	0	1.39679e+07	6.5696e+07	571213	6.02555e+07	1.41229e+08	2.10663e+06	862573	5.84606e+07	1.83234e+07	162.474	5850.69	2.66722e+07	9455.5	5.76679e+06	70673.1	0	1.22832e+07	0	0	1.64071e+06	0	2.90793e+08	1.1896e+08	1255.89	0
B19	1.75	67	0	0	1103.82	1.5692e+06	2.69334e+07	0	0	1.27877e+07	3.65407e+06	6.35411e+07	652617	8.50353e+06	7.10671e+07	7787.25	0	1.44266e+07	3.6825e+07	579461	5.36068e+07	8.16707e+07	723328	349581	4.07594e+07	1.75554e+07	0	0	1.11141e+07	0	1.66843e+06	71094	0	6.05552e+06	0	47355	0	0	1.62352e+08	9.78672e+07	414.93	0
B20	2.38	68	157180	3.78745e+06	2903.68	1.7029e+06	6.17627e+07	6.13346e+06	0	1.34876e+07	8.22558e+06	6.58439e+07	440994	3.16749e+07	7.60372e+07	18302.8	0	1.51626e+07	1.12845e+08	1.03336e+06	5.57085e+07	1.21844e+08	1.5156e+06	752903	1.89708e+08	3.3622e+07	103.13	12093.5	2.64974e+07	35388.7	4.2523e+06	45933.8	0	1.53722e+08	0	0	3.94908e+06	0	3.41274e+08	1.28358e+08	237.596	0
B21	2.61	69	783939	2.5546e+07	1544.78	851679	7.17432e+07	1.86885e+07	0	1.49743e+07	4.79131e+06	5.66679e+07	551009	4.57296e+07	1.10328e+08	6387.71	0	1.16622e+07	1.84037e+08	1.28714e+06	6.4344e+07	1.63965e+08	2.93358e+06	1.00557e+06	7.16792e+07	2.86196e+07	0	15439	3.70791e+07	231237	6.95976e+06	489265	0	1.18109e+07	0	71877.8	1.28299e+06	0	4.60743e+08	1.28115e+08	0	282341
B22	2.2	70	0	1.24837e+06	3086.09	2.65279e+06	2.68689e+07	3.27059e+06	0	2.62692e+07	3.23047e+06	6.8021e+07	513424	1.15461e+07	7.91505e+07	23320.4	0	1.33496e+07	6.28687e+07	1.12244e+06	5.14919e+07	1.11278e+08	1.1097e+06	692150	7.9503e+07	1.81541e+07	764.204	0	1.48195e+07	0	3.11451e+06	0	0	3.83897e+08	0	0	1.95548e+06	0	2.33304e+08	1.2365e+08	856.894	0
B23	2.41	71	0	1.40216e+07	1696.11	933809	3.15212e+07	2.65939e+06	0	7.71427e+07	3.36611e+06	6.05244e+07	536363	1.40454e+07	5.21835e+07	9968.92	0	1.31872e+07	9.21547e+07	1.6913e+06	5.39579e+07	1.07682e+08	448494	689281	6.96397e+07	2.33389e+07	502.649	0	1.72782e+07	0	5.58347e+06	22716.8	0	975419	0	0	1.15847e+06	0	2.26129e+08	9.28756e+07	1402.22	0
B24	2.06	72	0	3.34291e+06	3251.03	989105	2.9122e+07	321459	0	6.2945e+07	4.30371e+06	6.85293e+07	607849	1.79383e+07	4.63184e+07	8540.19	0	1.17993e+07	6.95886e+07	1.31517e+06	5.36586e+07	1.42716e+08	427714	614192	5.09207e+07	3.01615e+07	1067.36	0	1.43699e+07	54528.1	3.69992e+06	145485	0	1.59958e+06	0	0	1.72357e+06	0	2.06275e+08	9.36021e+07	273.2	0
B25	1.79	73	393126	829124	715.604	1.28698e+06	2.59532e+07	0	0	1.18112e+07	4.50778e+06	3.32169e+07	598473	8.14105e+06	6.26903e+07	12560.5	0	1.66228e+07	8.44816e+07	424520	1.4207e+08	6.60004e+07	1.05193e+06	421258	4.05386e+07	2.02966e+07	584.338	0	1.08262e+07	10279.9	1.90959e+06	93148.6	0	4.27758e+06	0	22562.1	1.04795e+06	0	1.6666e+08	1.46552e+08	664.694	0
B26	2.19	74	706448	3.0741e+06	2090.75	1.36989e+06	4.78792e+07	3.38245e+06	0	1.10771e+07	5.50996e+06	8.14208e+07	738569	3.78943e+07	7.3186e+07	15692.9	0	1.65047e+07	6.47335e+07	0	5.79647e+07	1.4686e+08	940594	857968	5.96429e+07	3.16319e+07	319.488	0	1.99821e+07	98459.4	4.14864e+06	192789	0	2.65859e+06	0	0	592052	0	2.93271e+08	1.2126e+08	598.624	0
B27	2.48	75	460654	7.52853e+06	3526.24	1.47429e+06	5.59921e+07	1.00341e+07	0	2.36353e+07	3.75292e+06	6.22611e+07	632310	1.14601e+07	7.74974e+07	13244.8	0	1.24621e+07	1.47171e+08	1.38871e+06	5.23162e+07	1.52045e+08	1.39093e+06	639296	1.08607e+08	1.66719e+07	130.379	9952.99	3.86646e+07	0	5.34928e+06	50008.7	0	1.3206e+07	0	0	3.62412e+06	0	3.25286e+08	1.21871e+08	784.566	0
B28	2.84	76	432168	8.48734e+06	3858.19	1.42163e+06	9.03977e+07	1.81659e+07	0	1.46069e+07	4.93896e+06	4.42208e+07	456446	5.24848e+07	9.00737e+07	10998.7	0	2.09369e+07	1.50994e+08	2.5231e+06	1.3088e+08	1.39331e+08	1.93185e+06	976161	9.17062e+07	3.95836e+07	506.553	28200.4	3.97774e+07	0	5.98365e+06	311881	0	4.78661e+07	0	51399.9	5.87289e+06	0	4.75545e+08	1.62526e+08	1669.69	0
B29	2.42	77	301053	840792	1372.04	1.80656e+06	4.34531e+07	1.64665e+07	0	7.3035e+07	3.84264e+06	3.70302e+07	1.0505e+06	9.09963e+06	6.38601e+07	13190.1	0	1.50173e+07	1.51117e+08	866525	1.25742e+08	1.29096e+08	2.33471e+06	689736	8.52082e+07	1.39188e+07	253.019	39951.2	2.65866e+07	0	4.69454e+06	289878	0	1.04107e+08	0	82112.8	5.29809e+06	0	3.88785e+08	1.65715e+08	432.656	0
B30	2.65	78	71379.1	7.32471e+06	6884.56	2.29976e+06	6.66967e+07	1.07676e+07	0	5.45766e+07	3.60135e+06	6.04087e+07	468441	3.59579e+07	9.00454e+07	17970.7	0	1.34629e+07	8.07671e+07	717060	5.14526e+07	1.65946e+08	1.25539e+06	565879	8.2658e+07	2.76299e+07	1120.95	0	2.62544e+07	0	5.4469e+06	50026.5	0	2.27311e+07	0	0	3.55923e+06	98848	3.03911e+08	1.34414e+08	561.239	0
B31	2.43	79	425954	872219	2880.93	2.48644e+06	6.13321e+07	1.71249e+07	0	1.5682e+07	6.04371e+06	6.14881e+07	422867	1.08019e+07	6.32855e+07	31631.9	0	2.42515e+07	1.31847e+08	668354	1.37786e+08	1.85759e+08	1.78177e+06	1.53653e+06	8.43245e+07	1.73607e+07	291.388	41677.9	3.40032e+07	0	5.05378e+06	358270	0	2.15362e+07	0	25914.1	1.89624e+06	0	3.31831e+08	1.85063e+08	800.559	0
B32	2.68	80	0	1.51423e+07	1306.41	1.24839e+06	6.60201e+07	8.40056e+06	0	7.77783e+06	4.20324e+06	5.95073e+07	958790	2.41074e+07	8.44852e+07	8000.15	0	1.36559e+07	1.34147e+08	664133	5.72836e+07	1.54348e+08	1.34438e+06	738777	1.28015e+08	2.70747e+07	1147.56	0	3.35612e+07	117236	5.61681e+06	37843.2	0	1.86517e+07	0	0	2.13842e+06	0	3.39266e+08	1.33003e+08	637.148	0
B33	2.08	81	0	4.02833e+06	967.577	1.43246e+06	5.64994e+07	1.35006e+07	0	4.41835e+07	3.7407e+06	6.70862e+07	531960	3.02649e+07	8.39927e+07	7009.63	0	1.20001e+07	9.23079e+07	2.68294e+06	5.44623e+07	1.58207e+08	884204	579643	6.80256e+07	3.00437e+07	165.194	11436.2	3.50136e+07	0	4.98523e+06	89321.2	0	4.10247e+06	0	0	1.89364e+06	0	3.32761e+08	1.25982e+08	282.696	0
B34	2.05	82	0	1.37583e+06	2093.13	2.23633e+06	6.35198e+07	4.51644e+06	0	2.93179e+07	2.50397e+06	5.41417e+07	519994	2.07179e+07	8.7329e+07	10139.9	0	1.42653e+07	4.8825e+07	622953	5.72285e+07	1.77783e+08	879737	338912	4.60127e+07	1.98747e+07	0	0	2.9476e+07	257780	4.85954e+06	0	0	1.7756e+06	0	36345	550447	85792.1	2.84063e+08	1.28431e+08	436.964	0
B35	1.33	83	0	5.05482e+06	277.584	921822	3.08891e+07	0	0	5.39656e+06	4.15923e+06	8.99639e+07	188924	9.02256e+06	7.28093e+07	10818.7	0	1.61802e+07	4.67668e+07	1.11788e+06	6.30688e+07	1.27541e+08	1.12772e+06	434598	2.29657e+07	1.43858e+07	941.658	0	1.34522e+07	56262.2	2.17322e+06	18588.5	0	1.27555e+06	0	0	1.39378e+06	0	1.56221e+08	1.01864e+08	150.511	0
B36	2.62	84	0	4.12383e+06	2772.87	2.23215e+06	9.61819e+07	1.25162e+07	0	3.94146e+07	6.32868e+06	4.0856e+07	466991	3.30317e+07	6.30445e+07	23140.2	0	1.69548e+07	8.07696e+07	4.76579e+06	1.37721e+08	1.63149e+08	2.78985e+06	763286	6.10343e+07	3.41107e+07	0	0	3.34615e+07	0	4.83981e+06	288782	0	7.02924e+06	0	0	5.05416e+06	0	6.08935e+08	1.82473e+08	751.381	0
B37	2.18	85	0	3.83536e+06	671.852	1.74783e+06	7.55648e+07	6.05419e+06	0	3.13667e+06	7.39441e+06	7.13705e+07	497255	5.70609e+07	9.32062e+07	10890.1	0	1.37926e+07	5.76557e+07	5.00876e+06	6.12989e+07	1.36713e+08	1.40664e+06	889659	4.46709e+07	4.11461e+07	505.66	22321.2	2.96085e+07	254965	4.66792e+06	154487	0	452131	0	35369.1	1.115e+06	141731	3.8082e+08	1.19578e+08	406.774	0
B38	2.25	86	265760	0	679.048	1.56384e+06	7.34535e+07	1.0485e+07	580499	4.12134e+07	4.28518e+06	3.59399e+07	575499	2.54048e+07	6.85653e+07	23609.1	0	1.44929e+07	5.90317e+07	1.56641e+06	1.11175e+08	1.05024e+08	1.82464e+06	598486	4.53147e+07	1.78508e+07	314.973	20990.4	2.34334e+07	8492.9	4.50214e+06	330962	0	2.66331e+06	0	109258	2.9005e+06	64432	4.8859e+08	1.77451e+08	835.764	0
B39	1.72	87	0	780527	608.208	1.62113e+06	4.4975e+07	5.47458e+06	0	1.89838e+07	1.05992e+07	6.16806e+07	399292	2.94394e+07	8.30836e+07	6167.34	0	1.10316e+07	7.15573e+07	0	5.08439e+07	1.37198e+08	1.32152e+06	344105	3.57774e+07	1.85544e+07	713.335	0	2.32202e+07	0	3.73783e+06	119814	0	0	0	45687.2	726996	420329	2.44914e+08	1.01736e+08	950.322	0
B40	3.24	88	0	598869	9665.1	1.61996e+06	8.6469e+07	1.96883e+06	0	3.06891e+06	7.36563e+06	7.19359e+07	662460	5.75554e+07	8.45631e+07	13458.1	0	1.72173e+07	1.75926e+08	3.52912e+06	5.95294e+07	1.64399e+08	2.43235e+06	480881	1.05282e+08	3.48828e+07	670.174	6132.77	3.35001e+07	10177.4	4.31021e+06	63775.7	0	3.32679e+06	0	0	1.9713e+06	0	3.75906e+08	1.32013e+08	614.086	0
B41	2.29	89	0	1.03363e+06	3671.25	1.84686e+06	8.52369e+07	5.85182e+06	370294	3.98108e+06	4.64023e+06	6.56257e+07	416937	3.77919e+07	9.13095e+07	17276.4	0	1.57925e+07	1.50648e+08	1.99413e+06	6.2269e+07	1.60178e+08	2.18863e+06	447672	8.02017e+07	2.91998e+07	296.536	7081.95	3.4904e+07	0	4.50141e+06	0	0	9.24571e+06	0	81692	1.04129e+06	0	3.86037e+08	1.27102e+08	1657.78	0
B42	1.74	90	0	1.8476e+06	583.923	2.29059e+06	5.4208e+07	4.29286e+06	0	1.24578e+07	5.96864e+06	4.53604e+07	489276	7.05405e+07	8.45934e+07	15721.2	0	1.72203e+07	6.66567e+07	3.31741e+06	1.22177e+08	1.25675e+08	1.01009e+06	709887	4.80757e+07	3.41565e+07	402.769	0	2.22014e+07	30201.5	3.77756e+06	137582	0	9.5265e+06	0	110686	1.21208e+06	0	2.34252e+08	1.63324e+08	487.31	0
B43	2.15	91	243647	6.10666e+06	1128.98	1.34126e+06	7.29759e+07	1.4342e+07	0	1.95103e+07	2.76719e+06	4.43687e+07	602137	4.97156e+07	8.66969e+07	3129.67	0	1.29043e+07	9.83842e+07	3.81868e+06	5.55494e+07	1.39545e+08	1.51371e+06	561111	5.46766e+07	2.42782e+07	222.893	0	3.74338e+07	68244.5	5.48589e+06	174085	0	3.1086e+06	0	127377	987159	819962	3.55831e+08	1.23564e+08	516.849	0
B44	2.26	92	0	4.76723e+06	6675.11	2.32698e+06	8.99551e+07	1.19969e+07	0	5.10379e+06	1.10174e+07	5.36442e+07	0	5.15089e+07	9.45596e+07	16889.5	0	1.86411e+07	1.40505e+08	541585	5.95146e+07	1.51003e+08	1.62854e+06	898877	8.02511e+07	3.02394e+07	243.957	7725.34	3.31476e+07	59910.4	5.20326e+06	20617.5	0	4.13099e+06	0	28755.6	2.39133e+06	0	4.3973e+08	1.26329e+08	1629.41	0
B45	1.63	93	0	802761	1359.81	1.99802e+06	3.55845e+07	0	0	4.52413e+06	6.85331e+06	1.08175e+08	705969	2.28941e+07	8.05263e+07	17242.5	0	1.68607e+07	4.88848e+07	0	5.92651e+07	1.62264e+08	1.10246e+06	701962	4.53027e+07	2.21862e+07	534.729	0	1.68004e+07	0	2.09922e+06	7662.01	0	1.33363e+06	0	0	497177	0	2.44678e+08	1.24811e+08	870.382	0
B46	2.72	94	0	1.50524e+07	947.01	1.56312e+06	9.71124e+07	1.11309e+07	0	3.40635e+06	5.17059e+06	6.57429e+07	631650	9.85834e+07	9.80576e+07	11175.7	0	1.81631e+07	6.75249e+07	1.93351e+06	6.39986e+07	1.56258e+08	3.17933e+06	893209	6.25632e+07	4.29558e+07	196.845	0	2.21053e+07	100915	4.89402e+06	43079.8	0	1.92627e+06	0	0	2.12776e+06	57518.9	3.91004e+08	1.40377e+08	584.131	355469
B47	2.32	95	0	1.04257e+07	885.325	1.99671e+06	6.96102e+07	1.04847e+07	0	3.03708e+06	3.35288e+06	2.97662e+07	600914	7.63713e+07	1.02361e+08	13892	0	1.98763e+07	5.74642e+07	4.86929e+06	7.01101e+07	4.62435e+07	3.02304e+06	800011	4.42613e+07	4.10794e+07	527.172	33664	1.02867e+07	0	3.55627e+06	0	0	1.10195e+06	0	0	2.25225e+06	0	3.78978e+08	1.49049e+08	864.797	0
B48	2.31	96	0	813472	2221.14	2.37646e+06	6.89775e+07	5.54268e+06	0	1.1668e+07	6.12886e+06	6.47811e+07	112504	8.92687e+07	8.86606e+07	32271.6	0	2.28904e+07	8.62893e+07	8.93764e+06	1.33188e+08	1.68581e+08	2.34961e+06	716966	3.94307e+07	5.55069e+07	535.427	0	2.64695e+07	31646.2	3.13721e+06	214384	0	705466	0	71219.6	1.22572e+06	0	3.84483e+08	1.70103e+08	2523.66	0
AUC/ISTD			Fructose-6-Phosphate - ISTD	Fructose-6-Phosphate - ISTD			to Fructose-6-Phosphate - ISTD	to Fructose-6-Phosphate - ISTD	to Fructose-6-Phosphate - ISTD	to Succinate - ISTD			to Succinate - ISTD			to Acetyl-CoA - ISTD	to Fructose-6-Phosphate - ISTD		to Fructose-6-Phosphate - ISTD			to Succinate - ISTD	to Succinate - ISTD	to Succinate - ISTD	to Succinate - ISTD	to Succinate - ISTD	to Acetyl-CoA - ISTD	to Succinate - ISTD	to Fructose-6-Phosphate - ISTD	to Fructose-6-Phosphate - ISTD	to Fructose-6-Phosphate - ISTD	to Fructose-6-Phosphate - ISTD	to Fructose-6-Phosphate - ISTD	to Succinate - ISTD		to Fructose-6-Phosphate - ISTD	to Succinate - ISTD	to Succinate - ISTD			to Acetyl-CoA - ISTD	to Succinate - ISTD
Code	Sample weight	Filename	1,3-bisphosphoglycerate/2,3-diphosphoglycerate	3-phosphoglycerate	Acetyl-CoA	Acetyl-CoA - ISTD	adenosine-5'-phosphate (AMP)	adenosine-5'-diphosphate (ADP)	adenosine-5'-triphosphate (ATP)	Alpha-Ketoglutarate	Aspartate	Aspartate - ISTD	beta-hydroxybutyrate	Citrate	Citrate - ISTD	CoASH	fructose-1,6-bisphosphate/glucose-1,6-bisphosphate	Fructose-6-Phosphate - ISTD	fructose-6-phosphate/glucose-6-phosphate/glucose-1-phosphate	Fumarate	Fumarate - ISTD	Glutamate	Glutamine	Iso/Leucine	Lactate	malate	malonyl-CoA	Methionine	NAD+	NADH	NADP+	NADPH	phosphoenolpyruvate	Pyruvate	SAH	SAM	Sarcosine	Spermidine	succinate	Succinate - ISTD	Succinyl-CoA	Valine
A1	2	1	0	0.0335291	0.00696581		1.97002	0.339211	0	0.429434	0.0797921		0.00390208	0.180407		0.00615565	0		10.3157	0.0085937		0.959127	0.00965069	0.0164562	0.593929	0.185089	0.000423764	8.20401e-05	0.821643	0	0.235363	0.00781218	0	0.0236272	0	0	0.0341544	0	1.87546		0.000731604	0
A2	5.77	2	0.0365987	0.645509	0.00397546		2.75362	0.759242	0	0.165605	0.0693328		0	0.296825		0.00601991	0		16.3061	0.0306581		1.08452	0.00985886	0.00923629	0.623089	0.198584	0	0.000138201	1.51858	0	0.402917	0.0128938	0	0.00433754	0	0.00164839	0.0310699	0	2.09484		0.000248386	0.0025714
A3	3.15	3	0	0.395411	0.0036476		3.27093	1.22768	0	0.274655	0.19553		0.00331039	0.130753		0.00837082	0		18.4264	0.00756806		0.822597	0.0391999	0.00922106	0.595946	0.183801	0.000226051	0.000159967	1.58636	0.0023047	0.290332	0.0155868	0	0.0852538	0	0	0.0254953	0	2.75959		0.000331009	0.00289817
A4	2.87	4	0	0.262646	0.00222876		4.12159	0.880376	0	0.260069	0.129397		0.00394045	0.164015		0.0136351	0		16.2267	0.00408355		0.771415	0.0156222	0.00764917	0.546486	0.0987277	0.000595892	0.000127296	1.62712	0	0.293128	0.0184214	0	0.0795476	0	0	0.0339345	0	2.11815		0.000189798	0.00238293
A5	2.51	5	0.0145527	0.424218	0.00123395		4.52989	1.25234	0	0.383551	0.0535146		0.00184196	0.115609		0.00446476	0		25.9275	0.0153437		1.03565	0.0147338	0.0126429	0.634053	0.154161	0.000288482	0	2.77213	0	0.582817	0.0127837	0	0.0154269	0	0	0.0131719	0.0366547	2.51238		0.00119313	0.00629416
A6	2.64	6	0	0.0626831	0.00343146		2.63754	0.677477	0	1.05641	0.0566776		0	0.364465		0.00538386	0		16.6326	0.0125119		1.15929	0.0101682	0.00891073	0.450541	0.2543	0	0.000112027	1.38446	0.0118144	0.392404	0.00360177	0	0.0116855	0	0.00152064	0.00841321	0	2.40474		0.000387682	0
A7	2.88	7	0.0223726	0.157357	0.0141698		4.01047	1.15556	0	0.144671	0.0689059		0.00419049	0.2053		0.0106478	0		22.9957	0.0243313		0.972952	0.0241433	0.0126813	1.23644	0.145733	0.000460191	0.000238661	3.09401	0	0.549648	0.0149111	0	0.0484619	0	0	0.0375185	0	4.65661		0.000433145	0.00447232
A8	2.58	8	0	0.0927835	0.00347834		2.21879	0.65414	0	0.165432	0.141512		0.0045686	0.0867061		0.0100993	0		10.4628	0		0.734486	0.0191173	0.0113889	0.58454	0.0625223	0.000196757	0.000273592	1.79054	0	0.288062	0.0180031	0	0.116876	0	0.00153164	0.0345853	0	2.65021		0.000162365	0.00785762
A9	3.03	9	0	1.58236	0.0109507		3.97896	0.696147	0	1.10185	0.126704		0.00328222	0.116208		0.0134405	0		16.1029	0		0.778805	0.00952484	0.018191	1.20694	0.0887731	0.000619493	0.000203419	2.69311	0	0.576404	0.0372015	0	0.177506	0	0.00277015	0.0237615	0	2.94531		0.000146567	0.00324481
A10	2.47	10	0	0.32143	0.00265256		2.1271	0.1187	0	0.842362	0.0953966		0.00576541	0.183976		0.0168209	0		10.6253	0.00503108		0.782331	0.0231559	0.0154197	0.891319	0.212714	0.000154263	0.000429282	1.15981	0	0.304893	0.0197297	0	0.0946621	0	0	0.0205074	0	2.98219		0.000814436	0
A11	5.56	11	0	1.57581	0.00217525		2.40319	0.485815	0	0.0870639	0.0693597		0.00773898	0.147778		0.00689631	0		26.9763	0.0115762		1.12661	0.0139229	0.0214858	0.774519	0.247762	0.00117508	0.000203452	2.32164	0	0.774193	0.0456024	0	0.00720649	0.00421016	0	0.0213599	0.0219036	3.8605		0.00129972	0
A12	2.58	12	0	1.13676	0.00108279		0.934114	0.0625815	0	0.0564136	0.0859087		0.00726486	0.211519		0.00805654	0		23.052	0.0227932		1.17883	0.00655694	0.0244167	0.645813	0.220486	0.000154253	0.000195796	1.79722	0	0.751747	0.00844644	0	0.0200327	0	0	0.0264206	0	2.40551		0.00103626	0
A13	1.97	13	0.021414	0.240318	0.00183281		2.56247	0.657244	0	0.183349	0.0475419		0.00451371	0.0375223		0.00651944	0		16.8671	0		1.35947	0.00856456	0.010127	0.4737	0.125312	0.000263222	0.000139328	2.1912	0.0218864	0.475338	0	0	0.00604806	0	0	0.0108407	0	1.81484		9.44688e-05	0.00275762
A14	2.98	14	0.0163763	0.761128	0.00158524		2.36248	1.25474	0	0.162672	0.112165		0.00373718	0.256914		0.0118374	0		18.2256	0.00563616		1.00387	0.0236653	0.0129844	0.707469	0.135426	0	9.89681e-05	1.57153	0	0.31168	0.0241285	0	0.119065	0	0.00126668	0.0325738	0	2.68758		0.000124195	0.00646682
A15	2.25	15	0	0.199808	0.00101719		1.83556	0.280355	0	0.0245837	0.0435971		0.00356426	0.068539		0.00824054	0		8.55536	0.0130793		0.735289	0.003933	0.0153474	1.155	0.0936003	0.000643841	0.000371698	1.19333	0	0.243326	0	0	6.02669	0	0.0010907	0.0296616	0	1.68328		4.90468e-05	0
A16	2.74	16	0.0121946	0	0.00265521		2.30838	0.533164	0	0.560986	0.124955		0.00402214	0.174856		0.00787923	0		9.40052	0.00515752		0.924475	0.0144653	0.0158082	0.630667	0.0833369	0.000205673	0	1.41288	0.000521583	0.223657	0.0145936	0	0.0492901	0	0.000586134	0.0275163	0	2.10607		0.000477504	0.00512894
A17	2.4	17	0	0.0244663	0.00214106		3.9191	0.727283	0	0.0479288	0.0847139		0.00294148	0.360281		0.0112983	0		6.59358	0.0301435		0.955038	0.0216626	0.00370568	0.922052	0.253747	0	0.000106684	1.18732	0	0.23097	0.0144217	0	0.0453843	0	0	0.0159065	0	2.57162		0.000575777	0
A18	2.61	18	0.0220949	0.0368446	0.00218898		4.58479	0.770189	0	0.265586	0.16658		0.00235743	0.162221		0.0133838	0		8.36755	0.0138787		0.69792	0.0212558	0.00551415	0.586024	0.112824	0.000174272	6.14171e-05	1.6417	0	0.336293	0.0200075	0	0.0762231	0	0	0.0300659	0	2.5306		0.000470429	0.00277262
A19	2.28	19	0	0.358246	0.00154076		3.14028	0.925829	0	0.150741	0.108249		0.00244763	0.18771		0.0139746	0		8.95018	0.0126144		0.734106	0.020394	0.00464351	0.735095	0.103063	0.000178616	6.87941e-05	1.32592	0	0.275381	0.015648	0	0.0834618	0	0	0.0106224	0	2.85906		0.000764531	0.00175674
A20	2.46	20	0	0.602179	0.00264956		2.87473	0.215406	0	0.938307	0.0464664		0.00608248	0.0638124		0.00659882	0		10.7816	0		0.942653	0.00546193	0.00537341	1.03183	0.123002	0.00010193	8.61341e-05	1.86079	0	0.43515	0.00644104	0	5.94162	0	0.00187102	0.0190752	0.000652539	1.91426		0.000195472	0
A21	2.21	21	0	1.14946	0.00148011		2.26557	0.359369	0	0.150911	0.0656444		0.00427685	0.144284		0.00697255	0		7.32451	0.0261337		1.19634	0.00665019	0.00574758	0.633166	0.133157	0.000386781	0	1.76151	0	0.4879	0.0216592	0	1.24835	0	0.00205518	0.0275575	0	1.86638		0.000627235	0
A22	3.15	22	0	0.296274	0.00160328		7.48886	0.692858	0	0.0397155	0.0553726		0.00304401	0.063884		0.00871724	0		22.5258	0.0136012		0.726234	0.0176809	0.00366874	1.84839	0.200495	0.000477857	0	2.64674	0.0164598	0.431095	0.00905493	0	0.0609629	0	0.00143528	0.00473209	0	2.91947		0.000463006	0
A23	2.89	23	0.0225437	0	0.00219454		3.94597	0.162856	5.35833e-05	0.271294	0.183973		0.00778159	0.112085		0.00819299	0		16.449	0.0177279		0.724179	0.0193698	0.00459972	1.53949	0.142675	0.000120589	0	1.54238	0	0.431914	0.0304	0	1.15097	0	0	0.00567786	0	3.33892		0.000244206	0
A24	3.34	24	0	0.548183	0.000767859		7.28105	0.220873	0	0.0464035	0.192166		0.00975169	0.281449		0.0105708	0		12.6533	0.0263538		1.95854	0.0260136	0.0068506	1.66799	0	0.000242704	0	2.9016	0	0.559917	0.0378356	0	0.00915117	0.00067218	0.00331265	0.00453521	0	1.64554		0.000112007	0
A25	2.43	25	0	0.5012	0.000800628		3.99602	0.856819	0	0.435139	0.0488473		0.00426808	0.0949065		0.00586266	0		13.4801	0.0130501		0.931169	0.0116573	0.00452113	0.383378	0.107283	0.000192529	0	2.31334	0.000538528	0.447809	0.00474334	0	0.0156791	0.000445193	0	0.0120906	0	2.03948		0.000131494	0
A26	1.89	26	0	0.259034	0.00259134		1.45959	0.195825	0	0.0394382	0.0496597		0.00338529	0.0990412		0.00763038	0		3.83864	0.0243386		0.333705	0.0119112	0.00583604	0.570696	0.104824	4.35333e-05	0.000473801	0.903738	0	0.22515	0.00484797	0	4.23163	0	0.00160349	0.0127112	0	1.32992		0.000245373	0
A27	2.43	27	0	1.03702	0.00270452		4.42214	0.769701	0	0.0336429	0.0534474		0.00526138	0.257621		0.00387957	0		11.3886	0.0233598		1.04327	0.0173293	0.00569427	0.919572	0.199609	0.000195169	0.000133667	1.85482	0.0150332	0.476528	0.0217815	0	4.68999	0	0.00302407	0.0176812	0.00502755	2.60971		7.35545e-05	0
A28	2.93	28	0	1.01594	0.000575572		3.28771	0.428817	0	0.0295022	0.0805482		0.00739333	0.294176		0.00990029	0		13.5497	0		1.16578	0.0155249	0.00659727	1.17633	0.18258	0.000132418	0.000232761	1.55242	0.00204883	0.415378	0.00637745	0	6.01883	0	0	0.0255565	0	3.04358		0	0
A29	2.31	29	0	0.404096	0.00287851		1.7901	0.305442	0	0.0304848	0.0524379		0.00155035	0.240997		0.00733505	0		7.47392	0		1.18041	0.0142601	0.00706322	0.871174	0.141191	0.000117529	0.000181756	1.78438	0.0130152	0.327216	0.00297823	0	5.9061	0	0	0.0155388	0	1.723		0.000426645	0
A30	2.56	30	0.0134445	0.527181	0.00245546		3.38206	0.687597	0	0.055761	0.0895674		0.00152041	0.269899		0.0166926	0		8.81476	0.00792196		0.81075	0.0324766	0.0072156	1.53083	0.102013	0.000157889	0.000226558	0.974907	0	0.264052	0.0166242	0	3.17934	0	0	0.0252783	0	2.70697		0.000400747	0.00343144
A31	2.45	31	0	0.815997	0.0016612		3.6003	1.18203	0.0644256	0.0692784	0.0618026		0.00415405	0.190599		0.00431725	0		12.7475	0.0317103		1.05164	0.0152439	0.00493635	0.988359	0.137928	0	6.5461e-05	2.12707	0.0183771	0.48414	0.0379507	0	3.13121	0	0.00667912	0.016806	0.0589991	2.00945		9.70994e-05	0.00271741
A32	1.78	32	0	0.731833	0.000729889		2.62804	0.58217	0	0.037961	0.0438618		0.003412	0.168574		0.00224997	0		7.4793	0.0199627		0.952366	0.00664206	0.00367364	0.753867	0.148313	0.000181109	0.00013853	1.80152	0	0.365372	0.018901	0	3.32721	0	0	0.011349	0	1.55241		4.55274e-05	0
A33	1.25	33	0.0203172	0.0613206	0.000860911		1.43432	0.27965	0	0.0359401	0.0837206		0.00172698	0.0834235		0.0100225	0		5.77494	0		0.499448	0.0125149	0.0022704	0.369701	0.084106	0.000282019	8.55876e-05	0.685646	0	0.145729	0.00845373	0	2.13844	0	0.00103549	0.0104906	0	1.37977		0.000122096	0
A34	3.26	34	0	1.89764	0.000313523		5.27389	0.996013	9.30757e-05	0.0981296	0.0751959		0.0052707	0.163029		0.00696056	0		18.0023	0.0254542		1.20132	0.0137787	0.00511236	0.801869	0.108641	0.00177167	5.82331e-05	2.30416	0	0.44261	0.0289322	0	0.171801	0.00227977	0	0.0261281	0	2.99303		0.00036829	0
A35	2.65	35	0.0126861	0.543818	0.00277604		3.74755	1.16499	0	0.0593725	0.103179		0.000534375	0.240014		0.00941423	0		11.9516	0.0193511		1.09128	0.0141257	0.00465782	0.545501	0.186468	0.000111098	8.98189e-05	1.44119	0	0.268819	0.0204871	0	0.0830883	0.000361326	0.00144293	0.0501786	0	2.89229		0.000677597	0
A36	2.37	36	0	1.1774	0.00147057		2.49858	0.110399	0	0.109625	0.0652747		0.00507794	0.207854		0.00988077	0		9.90388	0.0284018		1.46044	0.00509108	0.00381587	0.362306	0.265273	0.000469843	0	2.36773	0	0.534308	0.0315601	0	0.00574109	0	0	0.0277433	0	1.93798		0.000550601	0
A37	2.27	37	0	0.690663	0.00240194		4.39226	1.01518	0	0.160342	0.097592		0.0040435	0.536536		0.00479641	0		13.6332	0.0384793		1.29772	0.0141654	0.00280064	0.446654	0.297068	9.29977e-05	0	2.09546	0.00395173	0.325018	0.011141	0	0.0141896	0	0.00137172	0.00324731	0	2.89864		0.00039588	0
A38	2.87	38	0.0203744	0.0394079	0.00105829		4.39	1.00864	0	0.329295	0.125019		0.00155327	0.2245		0.0121905	0		8.23863	0.0132896		0.819506	0.0138305	0.00463131	0.417975	0.135055	0.000706265	0.000159361	1.96934	0	0.275854	0.017059	0	0.0534458	0	0.00199847	0.0396709	0	3.56056		0.000797042	0.00163568
A39	2.58	39	0	0.323318	0.00350879		2.93455	0.27766	0	0.0278643	0.0764461		0.0037696	0.166489		0.00950475	0		5.62357	0		0.799114	0.012163	0.0068202	1.30781	0.142777	4.6442e-05	0	1.58024	0.0104508	0.294353	0.00159905	0	5.04358	0	0	0.00502934	0	2.84799		0.000403599	0
A40	2.05	40	0	0	0.00112993		2.02809	0.121891	0	0.0406663	0.0573865		0.0060098	0.166245		0.00930573	0		4.69952	0.0421922		0.768871	0.0075995	0.00570441	0.707492	0.200879	0.000184228	0.000105336	1.16403	0.00859543	0.33322	0	0	2.98734	0	0	0.00612741	0	2.66136		0.000621326	0
A41	2.46	41	0	0.524968	0.000783002		3.09555	0.393111	0	0.0301494	0.0536464		0.00574696	0.387344		0.00476123	0		6.9502	0.0211843		1.00424	0.00899291	0.00467715	0.746584	0.231493	0.000409164	0.000158136	0.872724	0.00118187	0.28422	0.0118395	0	4.63929	0	0	0.00455102	0	2.26666		0.000192617	0
A42	2.54	42	0	1.3352	0.00152835		2.66969	0.327584	0	0.026057	0.0710412		0.0030343	0.170491		0.00758171	0		9.958	0.00819703		0.976647	0.00815303	0.00304736	0.638693	0.164492	4.08969e-05	7.39595e-05	1.55285	0	0.295754	0.00278054	0	3.53199	0.000620499	0.00492264	0.0203097	0.000807526	2.21086		0	0
A43	2.46	43	0.0168502	0	0.0028257		3.142	0.408374	0	0.0384534	0.0804771		0.0024428	0.152331		0.0097151	0		4.88434	0.00453904		0.719598	0.0177553	0.00863812	1.05678	0.0578452	0.000318642	0.000191232	1.18749	0.00187982	0.17551	0.00894175	0	0.0520387	0	0	0.019757	0	3.95428		0.000707081	0
A44	2.38	44	0	0.16481	0.00150181		2.73804	0.223444	0	0.0397922	0.0694889		0.00459289	0.370327		0.00610523	0		5.53468	0.0103129		1.54074	0.0120982	0.00422554	0.524112	0.198017	0.000490421	0	1.46029	0.00182689	0.216572	0	0	0.037025	0	0	0.0102655	0	2.4131		0.000199945	0.00220758
A45	2.6	45	0	0	0.000502494		5.2262	0.435945	0	0.00816463	0.356378		0.00251762	0.498432		0.00839016	0		3.79158	0.125884		1.09972	0.0182413	0.00581581	1.46469	0.828817	0.000308883	9.38753e-05	1.48938	0.00181154	0.181912	0.0117983	0	0.0138552	0	0	0.00601498	0	1.04653		0.000319021	0
A46	2.13	46	0.0236753	0.0566259	0.00101596		3.79356	0.333221	0	0.18799	0.12184		0.00421026	0.322765		0.00754614	0		6.64659	0.0145033		0.597501	0.0177306	0.00319159	0.521462	0.132684	0.000178655	0.000109317	1.22274	0.00320543	0.202847	0.0112812	0	0.0654587	0	0.0015718	0.0154782	0	2.50064		0.000331747	0
A47	2.49	47	0	0.039106	0.00272506		3.07995	0.0391878	0.0338035	0.504121	0.120201		0.00188244	0.446335		0.00959606	0		5.39561	0.0277804		1.54832	0.0165215	0.00647367	0.664034	0.30693	0.000258157	0.000111224	1.3259	0.000850458	0.245346	0.0107971	0	0.0103845	0	0	0.0217341	0	3.09113		0.000142151	0
A48	1.94	48	0	0.193627	0.000818319		1.7792	0	0	0.649399	0.0902409		0.00647994	0.326198		0.00547096	0		2.7536	0.0111259		1.56286	0.00326085	0.00440301	0.417585	0.139069	7.56654e-05	0	0.866028	0.000991296	0.248699	0.0114597	0	0.00544479	0.000679025	0	0	0	1.75906		0.000656211	0
B1	1.9	49	0	1.30752	0.00200432		2.4979	0.992572	0.0382815	0.0372962	0.0668527		0.00469712	0.140937		0.00476876	0		18.6438	0.0113009		1.2002	0.0131284	0.00871765	0.538687	0.137874	0.000451111	0.000182289	2.02055	0.0151609	0.441822	0.0337993	0	0.00698958	0	0.00229313	0.0150755	0.000642062	2.17493		0.000718624	0.00698805
B2	2.21	50	0.0117297	0.243873	0.00119636		3.00617	0.60049	0	0.141887	0.0889845		0.0051505	0.173936		0.0067329	0		13.6662	0.0180391		0.994425	0.0120574	0.0111652	0.937944	0.2074	0.000216914	8.71574e-05	2.01685	0	0.346588	0.00846584	0	0.153543	0	0.00190562	0.00616034	0	2.36279		0.000294018	0
B3	2.18	51	0	1.20096	0.00567066		3.67614	1.28266	0	0.0210201	0.101755		0.00314691	0.0574145		0.00643009	0		16.595	0.00581536		0.902093	0.0151435	0.0180118	1.55031	0.1093	0.000300765	0.000273106	1.90574	0	0.488302	0.0201175	0	5.42746	0	0.00545854	0.0215074	0	2.79666		0.000685505	0.00316579
B4	2.77	52	0.0109297	0.409617	0.00110373		2.25942	0.505775	0	0.0668908	0.0547206		0.00267065	0.0409198		0.0111608	0		10.2895	0.00296382		0.769435	0.00962085	0.0161847	0.368891	0.0454551	0.00099641	0.000356772	1.34556	0.000461787	0.223546	0.014387	0	0.0690705	0	0	0.0253651	0.00038537	1.56538		0.000429347	0
B5	2.5	53	0	0.156786	0.00203743		2.06754	0.432144	0	0.162568	0.0643934		0.00270671	0.106087		0.0142639	0		8.75948	0.00462019		0.710724	0.0131069	0.0290587	0.678116	0.0580044	8.42422e-05	0.000600953	0.813494	0	0.18182	0.0137087	0	4.96711	0	0	0.029964	0	2.3577		0.000318971	0
B6	2.32	54	0.00900039	0.391769	0.00175286		2.20257	0.748719	0	0.069799	0.0728559		0.00356501	0.212839		0.0104663	0		9.71677	0.0131658		0.791471	0.0168678	0.0235921	0.506716	0.132547	0.000562274	0.000652415	1.37096	0	0.233457	0.016606	0	0.113191	0	0	0.0314851	0	2.20623		0.000250832	0
B7	2.74	55	0	0.22973	0.00535988		2.56939	0.337984	0	0.108403	0.0621053		0.00453797	0.0873478		0.0104043	0		8.3047	0.0141388		1.08156	0.0129652	0.0213756	1.06758	0.101135	0	0.000276126	1.21587	0	0.242069	0.00347767	0	6.64922	0	0.00140599	0.0424847	0	2.11491		0.000318981	0.004267
B8	2.25	56	0.0325222	0.234373	0.000887312		2.60101	0.383765	0	0.0789857	0.0384885		0.00219283	0.10238		0.00414875	0		10.7246	0.024377		0.56928	0.00484644	0.0183052	0.899118	0.13751	0.00024904	0.000287555	1.39451	0	0.387706	0.0090717	0	4.17267	0	0	0.0131359	0	1.61176		0.000659595	0
B9	2.81	57	0.0353262	0.688576	0.0104971		4.02031	1.16654	0	0.130915	0.0926435		0.00250557	0.267967		0.00474925	0		23.6594	0.0190698		1.33927	0.0226981	0.0164304	1.26094	0.213497	0.000175848	0.000390742	2.05182	0.0160133	0.533657	0.0417528	0	0.119239	0.000534243	0	0.027017	0.00182254	3.51311		0.00042763	0.0118192
B10	2.73	58	0.0507443	0.404623	0.00225097		2.32769	0.388775	0	0.0728752	0.067688		0.00340912	0.323019		0.00564181	0		9.47139	0.0545215		1.51142	0.0148071	0.0150789	0.567964	0.174327	0	0.000142692	1.95361	0.000650045	0.313577	0.00423359	0	0.0534882	0	0	0.0226762	0.000971547	2.31633		0.000141496	0.00324204
B11	2.19	59	0	0.56665	0.00350816		1.47421	0.0598589	0	0.4744	0.0579486		0.00583151	0.192146		0.00806572	0		9.06328	0.0257738		0.966502	0.00566126	0.0276297	0.689015	0.22684	0.000904322	0.000115268	1.17287	0	0.503639	0.0328631	0	0	0	0	0.00485051	0	2.08307		0.000822986	0
B12	2.14	60	0.0175532	0.0564375	0.000572574		1.36543	0.0238443	0	0.0690423	0.072318		0.00386776	0.0904638		0.0104343	0		5.40676	0		0.889162	0.00643082	0.0202796	0.318284	0.0629053	0.000209352	7.08176e-05	0.710539	0	0.139227	0.00874784	0	0.0165728	0	0.00129242	0.0120736	0	1.07226		0.000483861	0
B13	3.17	61	0	1.95086	0.00146185		4.53121	1.14529	0	0.197883	0.0627156		0.00435162	0.428559		0.0056385	0		23.0465	0.0309168		0.887474	0.0146353	0.0111733	0.659733	0.179068	0.000298043	0.000226322	2.17795	0.0149458	0.436636	0.0121641	0	0.0640202	0	0.00258964	0.0162031	0	2.2675		0.000635568	0.00503928
B14	2.54	62	0	0.470608	0.00142236		2.68723	0.648035	0	0.298205	0.0678148		0.00390079	0.199729		0.00636352	0		15.2444	0.0248203		1.04511	0.0113305	0.0151721	0.7241	0.280357	0.000241186	0.000205948	1.76473	0	0.39198	0.0152443	0	0.0351621	0	0.00193969	0.0272092	0	1.97049		0.000574959	0.003249
B15	2.07	63	0.0122206	0	0.00117228		1.68278	0.162006	0	0.0304317	0.0690564		0.00336422	0.0677198		0.00505841	0		5.17446	0.00705718		0.439883	0.00965695	0.0106846	0.739907	0.056494	7.86196e-05	0.000148468	0.587953	0	0.1899	0.01445	0	2.026	0	0.00180366	0.00333054	0	1.44381		0.000144315	0.00763596
B16	2.25	64	0.0385259	0.16278	0.00122844		3.40619	0.356657	0	0.0654264	0.0685261		0.00473657	0.170446		0.00473173	0		15.7655	0.0196706		1.12299	0.0138922	0.00799207	1.37396	0.176122	0.000145378	0.000123403	2.29291	0	0.38932	0.00901698	0	0.0282014	0	0	0.00426031	0.00087148	2.3122		0	0
B17	2.8	65	0	0.0211811	0.000495936		2.03383	0.619527	0	0.253129	0.113188		0.00279816	0.111603		0.01167	0		6.04446	0		0.724385	0.0140174	0.00451222	0.299716	0.0723552	0.000376515	3.68427e-05	1.27609	0.00179216	0.194906	0.0134271	0	0.103693	0	0	0.0238501	0	2.22645		0.000423947	0
B18	2.3	66	0	0.220664	0.00262219		5.05093	0.507627	0	0.212008	0.0784592		0.00589233	0.361341		0.00651909	0		4.70337	0.00947986		1.18719	0.0177087	0.00725094	0.491431	0.15403	9.13454e-05	4.9182e-05	1.90954	0.000676947	0.412862	0.0050597	0	0.103255	0	0	0.0137921	0	2.44446		0.00070608	0
B19	1.75	67	0	0	0.000703429		1.86693	0	0	0.130664	0.0575072		0.0066684	0.119655		0.00496254	0		2.55258	0.0108095		0.834505	0.00739091	0.00357199	0.416476	0.17938	0	0	0.770387	0	0.11565	0.00492799	0	0.0618749	0	0.00328248	0	0	1.6589		0.00026442	0
B20	2.38	68	0.0103663	0.249789	0.00170514		4.07336	0.404512	0	0.105079	0.124926		0.00343566	0.416572		0.010748	0		7.4423	0.0185493		0.949251	0.0118076	0.00586566	1.47796	0.26194	6.05618e-05	9.4217e-05	1.74755	0.00233395	0.280447	0.00302941	0	1.1976	0	0	0.0307662	0	2.65877		0.000139525	0
B21	2.61	69	0.0672203	2.19049	0.0018138		6.15176	1.60248	0	0.116882	0.0845508		0.00430089	0.414488		0.00750014	0		15.7806	0.020004		1.27983	0.022898	0.00784896	0.559491	0.22339	0	0.000120509	3.17942	0.0198278	0.596778	0.0419529	0	0.0921897	0	0.0061633	0.0100144	0	3.59633		0	0.00220381
B22	2.2	70	0	0.0935141	0.00116334		2.01272	0.244996	0	0.212448	0.0474923		0.00415223	0.145875		0.0087909	0		4.70941	0.0217984		0.89994	0.00897447	0.00559764	0.642967	0.146818	0.000288076	0	1.11011	0	0.233304	0	0	3.1047	0	0	0.0158146	0	1.88681		0.000323016	0
B23	2.41	71	0	1.06327	0.00181634		2.39029	0.201664	0	0.830602	0.0556158		0.00577506	0.269154		0.0106756	0		6.98819	0.0313449		1.15943	0.00482898	0.00742155	0.749817	0.251292	0.000538278	0	1.31022	0	0.423401	0.00172264	0	0.0105024	0	0	0.0124733	0	2.43476		0.00150162	0
B24	2.06	72	0	0.283313	0.00328684		2.4681	0.0272439	0	0.672474	0.062801		0.00649396	0.387282		0.00863425	0		5.89767	0.0245101		1.52471	0.00456948	0.00656173	0.544012	0.322231	0.00107912	0	1.21786	0.00462129	0.31357	0.0123299	0	0.0170892	0	0	0.0184138	0	2.20374		0.000276209	0
B25	1.79	73	0.0236498	0.0498788	0.000556034		1.5613	0	0	0.0805943	0.135708		0.0040837	0.129861		0.00975965	0		5.08228	0.00298811		0.450356	0.00717787	0.00287447	0.276617	0.138494	0.000454038	0	0.651288	0.000618425	0.114878	0.00560367	0	0.0291882	0	0.0013573	0.00715074	0	1.13721		0.000516476	0
B26	2.19	74	0.0428029	0.186256	0.00152622		2.90095	0.204939	0	0.0913501	0.0676726		0.00609079	0.517781		0.0114556	0		3.92214	0		1.21112	0.00775684	0.00707545	0.49186	0.260861	0.000233222	0	1.2107	0.00596556	0.251362	0.0116809	0	0.0219247	0	0	0.0048825	0	2.41853		0.000436986	0
B27	2.48	75	0.0369644	0.604114	0.00239183		4.49299	0.805166	0	0.193937	0.0602771		0.00518836	0.147877		0.00898388	0		11.8095	0.0265446		1.24759	0.0114132	0.00524568	0.891163	0.1368	8.84349e-05	8.16683e-05	3.10257	0	0.429244	0.00401286	0	0.108361	0	0	0.0297374	0	2.66911		0.000532166	0
B28	2.84	76	0.0206415	0.405377	0.00271391		4.31763	0.867648	0	0.0898738	0.111689		0.00280845	0.582687		0.00773666	0		7.21187	0.0192779		0.857284	0.0118864	0.00600618	0.564255	0.243552	0.000356318	0.000173513	1.89987	0	0.285795	0.0148962	0	0.294513	0	0.00245499	0.036135	0	2.92596		0.00117449	0
B29	2.42	77	0.0200471	0.0559881	0.000759475		2.89353	1.0965	0	0.440727	0.10377		0.00633922	0.142493		0.0073012	0		10.0629	0.00689131		0.779024	0.0140887	0.00416218	0.514186	0.0839927	0.000140055	0.000241084	1.7704	0	0.312608	0.0193029	0	0.628229	0	0.00546787	0.0319711	0	2.34611		0.000239491	0
B30	2.65	78	0.00530193	0.544068	0.0029936		4.95413	0.799803	0	0.406035	0.0596164		0.00348507	0.39933		0.00781415	0		5.99925	0.0139363		1.23459	0.00933976	0.00420998	0.614952	0.205559	0.000487421	0	1.95013	0	0.404587	0.00371589	0	0.169113	0	0	0.0264797	0.000735401	2.26101		0.000244042	0
B31	2.43	79	0.0175641	0.0359657	0.00115866		2.52901	0.706141	0	0.0847388	0.0982906		0.00228499	0.170686		0.0127217	0		5.43667	0.00485068		1.00376	0.0096279	0.00830273	0.455653	0.0938097	0.00011719	0.000225209	1.40211	0	0.208391	0.0147731	0	0.116372	0	0.00106856	0.0102464	0	1.79307		0.00032197	0
B32	2.68	80	0	1.10884	0.00104648		4.83454	0.615159	0	0.0584788	0.070634		0.00720881	0.285344		0.00640839	0		9.82338	0.0115938		1.16049	0.0101079	0.00555461	0.962501	0.203566	0.000919232	0	2.45763	0.00858499	0.411309	0.00277119	0	0.140235	0	0	0.0160781	0	2.55083		0.000510377	0
B33	2.08	81	0	0.335691	0.000675464		4.70823	1.12504	0	0.350712	0.0557596		0.00422249	0.360328		0.00489341	0		7.69225	0.0492623		1.25579	0.00701848	0.00460099	0.539961	0.238475	0.000115321	9.07765e-05	2.91777	0	0.415432	0.00744336	0	0.0325638	0	0	0.015031	0	2.64133		0.000197349	0
B34	2.05	82	0	0.0964458	0.000935966		4.45275	0.316603	0	0.228276	0.0462484		0.00404881	0.237239		0.00453418	0		3.42264	0.0108854		1.38426	0.00684986	0.00263886	0.358267	0.154749	0	0	2.06627	0.0180704	0.340654	0	0	0.0138253	0	0.00254779	0.00428592	0.000668	2.21179		0.000195393	0
B35	1.33	83	0	0.312408	0.000301126		1.90907	0	0	0.0529781	0.0462322		0.00185467	0.123921		0.0117362	0		2.89037	0.0177247		1.25207	0.0110709	0.00426645	0.225454	0.141225	0.00102152	0	0.831398	0.00347723	0.134314	0.00114884	0	0.0125221	0	0	0.0136828	0	1.53362		0.000163276	0
B36	2.62	84	0	0.243224	0.00124224		5.67284	0.738207	0	0.216003	0.154902		0.00255924	0.523943		0.0103668	0		4.76382	0.0346046		0.894102	0.0152892	0.00418302	0.334485	0.186936	0	0	1.97357	0	0.285453	0.0170325	0	0.0385222	0	0	0.0276982	0	3.33713		0.000336618	0
B37	2.18	85	0	0.278074	0.000384391		5.47866	0.438946	0	0.0262311	0.103606		0.00415841	0.6122		0.00623061	0		4.1802	0.0817104		1.14329	0.0117633	0.00743996	0.37357	0.344093	0.000289307	0.000186666	2.1467	0.0184856	0.338437	0.0112008	0	0.00378104	0	0.00256435	0.00932446	0.00118526	3.18469		0.00023273	0
B38	2.25	86	0.0183372	0	0.000434219		5.06823	0.723456	0.0400539	0.232253	0.119232		0.00324315	0.37052		0.0150969	0		4.07314	0.0140895		0.591848	0.0102825	0.00337269	0.255365	0.100596	0.00020141	0.000118289	1.61688	0.000586003	0.310644	0.0228361	0	0.0150087	0	0.0075387	0.0163454	0.000363098	2.75339		0.000534431	0
B39	1.72	87	0	0.0707538	0.000375176		4.07693	0.496264	0	0.186599	0.17184		0.00392479	0.354335		0.00380435	0		6.48658	0		1.34857	0.0129897	0.00338234	0.351669	0.182378	0.000440024	0	2.10489	0	0.33883	0.0108609	0	0	0	0.00414149	0.00714592	0.00413157	2.40736		0.00058621	0
B40	3.24	88	0	0.034783	0.00596624		5.02222	0.114352	0	0.0232471	0.102392		0.00501815	0.68062		0.00830764	0		10.218	0.0592836		1.24533	0.0184251	0.00364269	0.797517	0.264239	0.000413697	4.64559e-05	1.94572	0.000591118	0.250342	0.00370417	0	0.0252005	0	0	0.0149326	0	2.8475		0.000379074	0
B41	2.29	89	0	0.0654505	0.00198783		5.3973	0.370544	0.0234474	0.0313218	0.0707075		0.00328033	0.413888		0.00935446	0		9.53917	0.0320244		1.26023	0.0172194	0.00352214	0.631	0.229734	0.000160562	5.57184e-05	2.21016	0	0.285034	0	0	0.0727422	0	0.00517283	0.00819253	0	3.03721		0.000897623	0
B42	1.74	90	0	0.107292	0.000254923		3.14791	0.24929	0	0.0762766	0.131583		0.00299574	0.833877		0.00686336	0		3.87081	0.0271525		0.769479	0.00618455	0.00434649	0.294358	0.209133	0.000175837	0	1.28926	0.00175383	0.219366	0.00798949	0	0.0583288	0	0.00642765	0.00742129	0	1.43428		0.000212744	0
B43	2.15	91	0.018881	0.473225	0.000841732		5.65514	1.11141	0	0.157897	0.0623681		0.0048731	0.573441		0.00233337	0		7.62411	0.0687439		1.12934	0.0122505	0.00454107	0.442498	0.196483	0.000166181	0	2.90087	0.00528849	0.42512	0.0134905	0	0.0251579	0	0.00987083	0.00798908	0.00663596	2.87974		0.000385345	0
B44	2.26	92	0	0.255738	0.00286857		4.82563	0.643572	0	0.0404006	0.205379		0	0.544724		0.00725809	0		7.53737	0.00910004		1.19531	0.0128912	0.00711534	0.635253	0.239369	0.000104838	6.11524e-05	1.7782	0.00321388	0.279128	0.00110602	0	0.0327001	0	0.00154259	0.0189293	0	3.48082		0.000700222	0
B45	1.63	93	0	0.0476113	0.000680578		2.1105	0	0	0.0362478	0.0633537		0.00565629	0.284306		0.0086298	0		2.89932	0		1.30007	0.00883304	0.00562418	0.36297	0.177758	0.00026763	0	0.996422	0	0.124503	0.000454429	0	0.0106852	0	0	0.00398343	0	1.96038		0.000435623	0
B46	2.72	94	0	0.828735	0.000605846		5.34669	0.61283	0	0.0242657	0.0786486		0.00449966	1.00536		0.00714962	0		3.7177	0.0302118		1.11313	0.0226485	0.00636291	0.445679	0.306002	0.000125931	0	1.21705	0.00555605	0.269448	0.00237183	0	0.0137221	0	0	0.0151574	0.000409745	2.78538		0.000373696	0.00253224
B47	2.32	95	0	0.524528	0.000443393		3.50216	0.527497	0	0.0203764	0.112641		0.00403165	0.746094		0.00695746	0		2.89109	0.0694521		0.310257	0.0202822	0.00536743	0.296958	0.27561	0.000264021	0.000225859	0.517534	0	0.17892	0	0	0.00739317	0	0	0.0151108	0	2.54264		0.000433112	0
B48	2.31	96	0	0.0355377	0.000934643		3.01338	0.24214	0	0.0685938	0.0946089		0.000661386	1.00686		0.0135797	0		3.76967	0.0671055		0.991049	0.0138128	0.00421489	0.231804	0.326313	0.000225304	0	1.15636	0.00138251	0.137054	0.00936567	0	0.00414728	0	0.00311133	0.00720571	0	2.26029		0.00106194	0
(AUC/ISTD)/mg			Fructose-6-Phosphate - ISTD	Fructose-6-Phosphate - ISTD			to Fructose-6-Phosphate - ISTD	to Fructose-6-Phosphate - ISTD	to Fructose-6-Phosphate - ISTD	to Succinate - ISTD			to Succinate - ISTD			to Acetyl-CoA - ISTD	to Fructose-6-Phosphate - ISTD		to Fructose-6-Phosphate - ISTD			to Succinate - ISTD	to Succinate - ISTD	to Succinate - ISTD	to Succinate - ISTD	to Succinate - ISTD	to Acetyl-CoA - ISTD	to Succinate - ISTD	to Fructose-6-Phosphate - ISTD	to Fructose-6-Phosphate - ISTD	to Fructose-6-Phosphate - ISTD	to Fructose-6-Phosphate - ISTD	to Fructose-6-Phosphate - ISTD	to Succinate - ISTD		to Fructose-6-Phosphate - ISTD	to Succinate - ISTD	to Succinate - ISTD			to Acetyl-CoA - ISTD	to Succinate - ISTD
Code	Sample weight	Filename	1,3-bisphosphoglycerate/2,3-diphosphoglycerate	3-phosphoglycerate	Acetyl-CoA	Acetyl-CoA - ISTD	adenosine-5'-phosphate (AMP)	adenosine-5'-diphosphate (ADP)	adenosine-5'-triphosphate (ATP)	Alpha-Ketoglutarate	Aspartate	Aspartate - ISTD	beta-hydroxybutyrate	Citrate	Citrate - ISTD	CoASH	fructose-1,6-bisphosphate/glucose-1,6-bisphosphate	Fructose-6-Phosphate - ISTD	fructose-6-phosphate/glucose-6-phosphate/glucose-1-phosphate	Fumarate	Fumarate - ISTD	Glutamate	Glutamine	Iso/Leucine	Lactate	malate	malonyl-CoA	Methionine	NAD+	NADH	NADP+	NADPH	phosphoenolpyruvate	Pyruvate	SAH	SAM	Sarcosine	Spermidine	succinate	Succinate - ISTD	Succinyl-CoA	Valine
A1	2	1	0	0.0167646	0.0034829	0	0.985008	0.169605	0	0.214717	0.0398961	0	0.00195104	0.0902034	0	0.00307782	0	0	5.15783	0.00429685	0	0.479564	0.00482535	0.00822809	0.296964	0.0925446	0.000211882	4.10201e-05	0.410821	0	0.117682	0.00390609	0	0.0118136	0	0	0.0170772	0	0.937731	0	0.000365802	0
A2	5.77	2	0.00634292	0.111873	0.000688988	0	0.477231	0.131584	0	0.028701	0.0120161	0	0	0.0514429	0	0.00104331	0	0	2.82601	0.00531337	0	0.187958	0.00170864	0.00160074	0.107988	0.0344166	0	2.39516e-05	0.263186	0	0.0698297	0.00223464	0	0.00075174	0	0.000285682	0.00538474	0	0.363057	0	4.30479e-05	0.00044565
A3	3.15	3	0	0.125527	0.00115797	0	1.03839	0.38974	0	0.0871922	0.0620732	0	0.00105092	0.041509	0	0.0026574	0	0	5.84964	0.00240256	0	0.261142	0.0124444	0.00292732	0.189189	0.0583495	7.17622e-05	5.07831e-05	0.503605	0.000731651	0.0921688	0.00494819	0	0.0270647	0	0	0.00809375	0	0.87606	0	0.000105082	0.000920055
A4	2.87	4	0	0.0915145	0.000776572	0	1.43609	0.306751	0	0.0906163	0.045086	0	0.00137298	0.0571479	0	0.00475092	0	0	5.65391	0.00142284	0	0.268786	0.00544328	0.00266522	0.190413	0.0343999	0.000207628	4.4354e-05	0.566942	0	0.102135	0.0064186	0	0.0277169	0	0	0.0118239	0	0.738033	0	6.61316e-05	0.000830289
A5	2.51	5	0.00579789	0.169011	0.000491614	0	1.80474	0.498939	0	0.152809	0.0213206	0	0.00073385	0.0460593	0	0.00177879	0	0	10.3297	0.00611301	0	0.41261	0.00587004	0.005037	0.252611	0.0614189	0.000114933	0	1.10443	0	0.232198	0.00509312	0	0.00614618	0	0	0.00524777	0.0146035	1.00095	0	0.000475351	0.00250763
A6	2.64	6	0	0.0237436	0.0012998	0	0.999069	0.25662	0	0.400155	0.0214688	0	0	0.138055	0	0.00203934	0	0	6.30022	0.00473936	0	0.439126	0.00385158	0.00337528	0.17066	0.0963257	0	4.24346e-05	0.524418	0.00447516	0.148638	0.00136431	0	0.00442633	0	0.000575999	0.00318682	0	0.910887	0	0.000146849	0
A7	2.88	7	0.00776828	0.0546378	0.00492007	0	1.39252	0.401236	0	0.0502332	0.0239257	0	0.00145503	0.0712849	0	0.00369715	0	0	7.98463	0.00844838	0	0.337831	0.00838308	0.00440322	0.429321	0.0506019	0.000159788	8.28683e-05	1.07431	0	0.19085	0.00517745	0	0.0168271	0	0	0.0130273	0	1.61688	0	0.000150397	0.00155289
A8	2.58	8	0	0.0359626	0.00134819	0	0.859996	0.253543	0	0.064121	0.0548498	0	0.00177078	0.033607	0	0.00391447	0	0	4.05536	0	0	0.284684	0.00740982	0.00441432	0.226566	0.0242335	7.62625e-05	0.000106043	0.694007	0	0.111652	0.00697795	0	0.0453008	0	0.000593657	0.0134051	0	1.02721	0	6.29321e-05	0.00304559
A9	3.03	9	0	0.522233	0.0036141	0	1.31319	0.229752	0	0.363647	0.0418166	0	0.00108324	0.0383526	0	0.00443581	0	0	5.31448	0	0	0.257031	0.00314351	0.00600362	0.39833	0.0292981	0.000204453	6.7135e-05	0.888816	0	0.190232	0.0122777	0	0.0585827	0	0.000914243	0.00784208	0	0.972051	0	4.83718e-05	0.0010709
A10	2.47	10	0	0.130134	0.00107391	0	0.861173	0.0480567	0	0.341037	0.0386221	0	0.00233417	0.0744843	0	0.00681008	0	0	4.30175	0.00203688	0	0.316733	0.00937484	0.00624281	0.360858	0.086119	6.24545e-05	0.000173798	0.469559	0	0.123439	0.00798773	0	0.0383247	0	0	0.00830258	0	1.20736	0	0.000329731	0
A11	5.56	11	0	0.283419	0.000391232	0	0.432229	0.0873769	0	0.015659	0.0124748	0	0.0013919	0.0265789	0	0.00124034	0	0	4.85186	0.00208204	0	0.202628	0.00250411	0.00386436	0.139302	0.0445615	0.000211345	3.65921e-05	0.417561	0	0.139243	0.00820187	0	0.00129613	0.000757224	0	0.00384171	0.00393949	0.694334	0	0.000233762	0
A12	2.58	12	0	0.440603	0.000419688	0	0.36206	0.0242564	0	0.0218657	0.0332979	0	0.00281584	0.0819841	0	0.00312269	0	0	8.9349	0.00883457	0	0.456909	0.00254145	0.00946383	0.250315	0.0854595	5.97882e-05	7.58901e-05	0.696596	0	0.291375	0.00327381	0	0.00776462	0	0	0.0102406	0	0.93237	0	0.00040165	0
A13	1.97	13	0.01087	0.121989	0.000930359	0	1.30074	0.333626	0	0.0930707	0.0241329	0	0.00229122	0.0190468	0	0.00330936	0	0	8.56199	0	0	0.690085	0.00434749	0.00514062	0.240457	0.0636103	0.000133615	7.07251e-05	1.11228	0.0111099	0.241288	0	0	0.00307008	0	0	0.00550289	0	0.921239	0	4.79537e-05	0.00139981
A14	2.98	14	0.00549541	0.255412	0.000531958	0	0.79278	0.421055	0	0.0545881	0.0376394	0	0.00125409	0.0862128	0	0.00397229	0	0	6.11596	0.00189133	0	0.336868	0.00794136	0.00435718	0.237406	0.0454449	0	3.32108e-05	0.527358	0	0.10459	0.00809681	0	0.0399547	0	0.00042506	0.0109308	0	0.901873	0	4.16763e-05	0.00217008
A15	2.25	15	0	0.0888037	0.000452084	0	0.815804	0.124602	0	0.0109261	0.0193765	0	0.00158412	0.0304618	0	0.00366246	0	0	3.80238	0.00581303	0	0.326795	0.001748	0.00682109	0.513333	0.0416001	0.000286151	0.000165199	0.530371	0	0.108145	0	0	2.67853	0	0.000484758	0.013183	0	0.748125	0	2.17986e-05	0
A16	2.74	16	0.00445058	0	0.000969053	0	0.842474	0.194585	0	0.204739	0.0456039	0	0.00146793	0.0638159	0	0.00287563	0	0	3.43085	0.00188231	0	0.3374	0.0052793	0.00576943	0.23017	0.0304149	7.50633e-05	0	0.51565	0.000190359	0.0816265	0.00532614	0	0.0179891	0	0.000213917	0.0100425	0	0.76864	0	0.000174272	0.00187188
A17	2.4	17	0	0.0101943	0.000892109	0	1.63296	0.303035	0	0.0199703	0.0352975	0	0.00122562	0.150117	0	0.00470762	0	0	2.74732	0.0125598	0	0.397933	0.00902608	0.00154403	0.384188	0.105728	0	4.44515e-05	0.494717	0	0.0962373	0.00600902	0	0.0189101	0	0	0.00662773	0	1.07151	0	0.000239907	0
A18	2.61	18	0.00846546	0.0141167	0.00083869	0	1.75663	0.295091	0	0.101757	0.0638238	0	0.000903232	0.0621535	0	0.00512788	0	0	3.20596	0.00531752	0	0.267402	0.008144	0.0021127	0.22453	0.0432276	6.67708e-05	2.35314e-05	0.629004	0	0.128848	0.0076657	0	0.0292043	0	0	0.0115195	0	0.969578	0	0.000180241	0.00106231
A19	2.28	19	0	0.157126	0.000675771	0	1.37732	0.406066	0	0.0661143	0.0474774	0	0.00107352	0.082329	0	0.00612922	0	0	3.92552	0.00553261	0	0.321976	0.00894472	0.00203663	0.32241	0.0452033	7.83403e-05	3.01728e-05	0.581545	0	0.120781	0.00686318	0	0.036606	0	0	0.00465896	0	1.25397	0	0.000335321	0.000770498
A20	2.46	20	0	0.244788	0.00107706	0	1.16859	0.0875636	0	0.381426	0.0188888	0	0.00247255	0.02594	0	0.00268245	0	0	4.38278	0	0	0.383192	0.0022203	0.00218431	0.419443	0.0500007	4.14351e-05	3.50138e-05	0.756418	0	0.17689	0.00261831	0	2.41529	0	0.000760576	0.00775415	0.00026526	0.778155	0	7.946e-05	0
A21	2.21	21	0	0.520119	0.000669731	0	1.02515	0.16261	0	0.0682853	0.0297034	0	0.00193522	0.0652869	0	0.003155	0	0	3.31426	0.0118252	0	0.54133	0.00300913	0.00260072	0.2865	0.060252	0.000175014	0	0.797061	0	0.220769	0.00980056	0	0.564864	0	0.000929946	0.0124695	0	0.844514	0	0.000283817	0
A22	3.15	22	0	0.0940553	0.000508978	0	2.37742	0.219955	0	0.0126081	0.0175786	0	0.000966352	0.0202807	0	0.00276738	0	0	7.15105	0.00431785	0	0.230551	0.00561297	0.00116468	0.58679	0.0636491	0.000151701	0	0.840233	0.00522535	0.136856	0.00287458	0	0.0193533	0	0.000455644	0.00150225	0	0.926817	0	0.000146986	0
A23	2.89	23	0.00780058	0	0.000759358	0	1.36539	0.0563516	1.85409e-05	0.0938733	0.0636585	0	0.00269259	0.0387839	0	0.00283494	0	0	5.69171	0.00613423	0	0.250581	0.00670234	0.0015916	0.532695	0.0493686	4.17261e-05	0	0.533696	0	0.149451	0.010519	0	0.398258	0	0	0.00196466	0	1.15534	0	8.45004e-05	0
A24	3.34	24	0	0.164127	0.000229898	0	2.17996	0.0661297	0	0.0138933	0.0575347	0	0.00291967	0.0842662	0	0.00316491	0	0	3.78842	0.00789037	0	0.58639	0.00778851	0.00205108	0.499398	0	7.26658e-05	0	0.868742	0	0.16764	0.011328	0	0.00273987	0.000201252	0.000991811	0.00135785	0	0.492677	0	3.35349e-05	0
A25	2.43	25	0	0.206255	0.000329476	0	1.64445	0.3526	0	0.17907	0.0201018	0	0.00175641	0.0390562	0	0.00241262	0	0	5.54736	0.00537041	0	0.383197	0.00479724	0.00186055	0.157769	0.0441493	7.92299e-05	0	0.951994	0.000221616	0.184283	0.00195199	0	0.00645232	0.000183207	0	0.00497555	0	0.839293	0	5.41128e-05	0
A26	1.89	26	0	0.137055	0.00137108	0	0.772271	0.103611	0	0.0208668	0.026275	0	0.00179116	0.0524027	0	0.00403724	0	0	2.03102	0.0128775	0	0.176564	0.00630223	0.00308785	0.301956	0.0554622	2.30335e-05	0.000250688	0.478168	0	0.119127	0.00256506	0	2.23896	0	0.000848408	0.00672549	0	0.703661	0	0.000129827	0
A27	2.43	27	0	0.426756	0.00111297	0	1.81981	0.316749	0	0.0138448	0.0219948	0	0.00216518	0.106017	0	0.00159653	0	0	4.68665	0.00961309	0	0.429329	0.0071314	0.00234332	0.378425	0.0821437	8.03165e-05	5.50071e-05	0.7633	0.0061865	0.196102	0.0089636	0	1.93004	0	0.00124447	0.00727622	0.00206895	1.07395	0	3.02693e-05	0
A28	2.93	28	0	0.346737	0.000196441	0	1.12208	0.146354	0	0.010069	0.0274909	0	0.00252332	0.100401	0	0.00337894	0	0	4.62447	0	0	0.397876	0.00529861	0.00225163	0.401477	0.0623138	4.51939e-05	7.94405e-05	0.529837	0.00069926	0.141767	0.00217661	0	2.05421	0	0	0.00872235	0	1.03877	0	0	0
A29	2.31	29	0	0.174933	0.00124611	0	0.774935	0.132226	0	0.0131969	0.0227004	0	0.000671148	0.104328	0	0.00317535	0	0	3.23546	0	0	0.510998	0.00617322	0.00305767	0.377132	0.0611218	5.08784e-05	7.86824e-05	0.772461	0.00563428	0.141652	0.00128928	0	2.55675	0	0	0.00672676	0	0.745889	0	0.000184695	0
A30	2.56	30	0.00525175	0.20593	0.000959165	0	1.32112	0.268592	0	0.0217816	0.0349872	0	0.00059391	0.105429	0	0.00652053	0	0	3.44326	0.00309451	0	0.316699	0.0126862	0.0028186	0.597982	0.0398488	6.16752e-05	8.84993e-05	0.380823	0	0.103145	0.00649382	0	1.24193	0	0	0.00987434	0	1.05741	0	0.000156542	0.0013404
A31	2.45	31	0	0.33306	0.000678041	0	1.46951	0.482462	0.0262961	0.0282769	0.0252256	0	0.00169553	0.0777954	0	0.00176214	0	0	5.20306	0.012943	0	0.429239	0.00622198	0.00201484	0.403412	0.056297	0	2.67188e-05	0.86819	0.00750085	0.197608	0.0154901	0	1.27805	0	0.00272617	0.0068596	0.0240813	0.820186	0	3.96324e-05	0.00110915
A32	1.78	32	0	0.411142	0.00041005	0	1.47643	0.327062	0	0.0213264	0.0246414	0	0.00191685	0.0947042	0	0.00126403	0	0	4.20185	0.011215	0	0.535037	0.00373149	0.00206384	0.423521	0.0833219	0.000101746	7.78258e-05	1.01209	0	0.205265	0.0106186	0	1.86922	0	0	0.00637586	0	0.872143	0	2.55772e-05	0
A33	1.25	33	0.0162537	0.0490564	0.000688729	0	1.14746	0.22372	0	0.0287521	0.0669765	0	0.00138158	0.0667388	0	0.00801802	0	0	4.61995	0	0	0.399558	0.010012	0.00181632	0.295761	0.0672848	0.000225615	6.84701e-05	0.548517	0	0.116583	0.00676298	0	1.71075	0	0.000828391	0.0083925	0	1.10382	0	9.76764e-05	0
A34	3.26	34	0	0.582098	9.61727e-05	0	1.61776	0.305526	2.85508e-05	0.0301011	0.0230662	0	0.00161678	0.0500088	0	0.00213514	0	0	5.52219	0.00780804	0	0.368502	0.0042266	0.00156821	0.245972	0.0333254	0.000543457	1.78629e-05	0.706797	0	0.13577	0.00887492	0	0.0526998	0.000699315	0	0.00801475	0	0.918107	0	0.000112972	0
A35	2.65	35	0.0047872	0.205214	0.00104756	0	1.41417	0.439618	0	0.0224047	0.0389355	0	0.000201651	0.0905715	0	0.00355254	0	0	4.51002	0.0073023	0	0.411806	0.00533047	0.00175767	0.20585	0.0703651	4.19238e-05	3.38939e-05	0.543844	0	0.101441	0.00773097	0	0.0313541	0.000136349	0.000544501	0.0189353	0	1.09143	0	0.000255697	0
A36	2.37	36	0	0.496795	0.000620495	0	1.05425	0.0465817	0	0.0462554	0.0275421	0	0.00214259	0.0877021	0	0.0041691	0	0	4.17885	0.0119839	0	0.61622	0.00214813	0.00161007	0.152872	0.11193	0.000198246	0	0.999043	0	0.225447	0.0133165	0	0.0024224	0	0	0.0117061	0	0.817713	0	0.000232321	0
A37	2.27	37	0	0.304257	0.00105812	0	1.93492	0.447216	0	0.0706354	0.0429921	0	0.00178128	0.23636	0	0.00211296	0	0	6.00581	0.0169512	0	0.571681	0.00624025	0.00123376	0.196764	0.130867	4.09682e-05	0	0.923109	0.00174085	0.14318	0.00490791	0	0.00625091	0	0.000604283	0.00143053	0	1.27693	0	0.000174396	0
A38	2.87	38	0.0070991	0.013731	0.000368742	0	1.52962	0.351443	0	0.114737	0.0435605	0	0.00054121	0.078223	0	0.00424757	0	0	2.8706	0.00463052	0	0.285542	0.00481899	0.0016137	0.145636	0.0470575	0.000246085	5.55266e-05	0.686182	0	0.0961165	0.00594391	0	0.0186222	0	0.00069633	0.0138226	0	1.24061	0	0.000277715	0.000569922
A39	2.58	39	0	0.125317	0.00136	0	1.13742	0.10762	0	0.0108001	0.0296303	0	0.00146108	0.0645307	0	0.00368401	0	0	2.17968	0	0	0.309734	0.00471434	0.00264349	0.506904	0.0553401	1.80008e-05	0	0.612498	0.00405069	0.11409	0.000619786	0	1.95488	0	0	0.00194936	0	1.10387	0	0.000156434	0
A40	2.05	40	0	0	0.000551183	0	0.98931	0.059459	0	0.0198372	0.0279934	0	0.00293161	0.0810951	0	0.00453938	0	0	2.29245	0.0205816	0	0.375059	0.00370707	0.00278264	0.345118	0.0979899	8.98674e-05	5.13836e-05	0.567819	0.00419289	0.162546	0	0	1.45724	0	0	0.00298898	0	1.29823	0	0.000303086	0
A41	2.46	41	0	0.213402	0.000318293	0	1.25835	0.159801	0	0.0122559	0.0218075	0	0.00233616	0.157457	0	0.00193546	0	0	2.82528	0.0086115	0	0.408229	0.00365566	0.00190128	0.30349	0.0941028	0.000166327	6.42828e-05	0.354766	0.000480433	0.115537	0.00481279	0	1.88589	0	0	0.00185001	0	0.921406	0	7.82995e-05	0
A42	2.54	42	0	0.52567	0.000601711	0	1.05106	0.12897	0	0.0102586	0.027969	0	0.00119461	0.0671223	0	0.00298493	0	0	3.92047	0.00322718	0	0.384507	0.00320986	0.00119975	0.251454	0.0647604	1.61012e-05	2.91179e-05	0.611359	0	0.116438	0.0010947	0	1.39055	0.000244291	0.00193805	0.00799596	0.000317924	0.870418	0	0	0
A43	2.46	43	0.00684966	0	0.00114866	0	1.27723	0.166006	0	0.0156315	0.0327143	0	0.00099301	0.061923	0	0.00394923	0	0	1.9855	0.00184514	0	0.29252	0.0072176	0.00351143	0.429585	0.0235143	0.000129529	7.77365e-05	0.482718	0.000764155	0.0713456	0.00363486	0	0.021154	0	0	0.00803131	0	1.60743	0	0.000287431	0
A44	2.38	44	0	0.0692478	0.000631014	0	1.15044	0.0938839	0	0.0167194	0.029197	0	0.00192979	0.155599	0	0.00256522	0	0	2.3255	0.00433317	0	0.647369	0.00508327	0.00177544	0.220215	0.0832005	0.000206059	0	0.613565	0.000767599	0.0909968	0	0	0.0155567	0	0	0.00431322	0	1.01391	0	8.40104e-05	0.000927554
A45	2.6	45	0	0	0.000193267	0	2.01008	0.167671	0	0.00314024	0.137068	0	0.000968314	0.191705	0	0.00322699	0	0	1.4583	0.0484168	0	0.422969	0.00701587	0.00223685	0.563341	0.318776	0.000118801	3.61059e-05	0.572838	0.000696745	0.069966	0.00453781	0	0.00532892	0	0	0.00231345	0	0.402513	0	0.0001227	0
A46	2.13	46	0.0111152	0.0265849	0.000476976	0	1.78102	0.156442	0	0.0882582	0.0572019	0	0.00197665	0.151533	0	0.00354279	0	0	3.12046	0.00680907	0	0.280517	0.00832421	0.0014984	0.244818	0.0622929	8.38757e-05	5.13224e-05	0.574056	0.0015049	0.0952332	0.00529632	0	0.0307318	0	0.000737934	0.00726677	0	1.17401	0	0.00015575	0
A47	2.49	47	0	0.0157052	0.0010944	0	1.23693	0.0157381	0.0135757	0.202458	0.0482736	0	0.000755999	0.179251	0	0.00385384	0	0	2.16691	0.0111568	0	0.621817	0.00663514	0.00259987	0.26668	0.123265	0.000103678	4.46683e-05	0.532491	0.000341549	0.0985327	0.00433619	0	0.00417047	0	0	0.00872857	0	1.24142	0	5.70887e-05	0
A48	1.94	48	0	0.0998076	0.000421814	0	0.917114	0	0	0.334742	0.0465159	0	0.00334018	0.168144	0	0.00282008	0	0	1.41938	0.00573499	0	0.805599	0.00168085	0.00226959	0.21525	0.0716852	3.90028e-05	0	0.446406	0.000510977	0.128196	0.00590707	0	0.00280659	0.000350013	0	0	0	0.90673	0	0.000338253	0
B1	1.9	49	0	0.688167	0.00105491	0	1.31469	0.522407	0.0201482	0.0196296	0.0351856	0	0.00247217	0.0741775	0	0.00250988	0	0	9.81255	0.00594787	0	0.631683	0.00690967	0.00458824	0.283519	0.0725654	0.000237427	9.59415e-05	1.06345	0.00797942	0.232538	0.0177891	0	0.00367873	0	0.00120691	0.00793449	0.000337927	1.1447	0	0.000378223	0.00367792
B2	2.21	50	0.00530756	0.11035	0.00054134	0	1.36026	0.271715	0	0.0642022	0.0402645	0	0.00233054	0.0787042	0	0.00304656	0	0	6.18381	0.00816249	0	0.449966	0.00545583	0.00505215	0.424409	0.0938461	9.81512e-05	3.94377e-05	0.912603	0	0.156827	0.0038307	0	0.0694766	0	0.000862272	0.00278748	0	1.06913	0	0.00013304	0
B3	2.18	51	0	0.550897	0.00260122	0	1.6863	0.588375	0	0.00964223	0.0466767	0	0.00144354	0.0263369	0	0.00294958	0	0	7.61241	0.0026676	0	0.413804	0.00694656	0.00826228	0.711153	0.0501378	0.000137965	0.000125278	0.874192	0	0.223992	0.0092282	0	2.48966	0	0.00250392	0.00986576	0	1.28287	0	0.000314452	0.0014522
B4	2.77	52	0.00394575	0.147876	0.000398458	0	0.815674	0.18259	0	0.0241483	0.0197547	0	0.000964133	0.0147725	0	0.00402918	0	0	3.71463	0.00106997	0	0.277774	0.00347323	0.00584284	0.133174	0.0164098	0.000359715	0.000128798	0.485762	0.00016671	0.0807024	0.00519387	0	0.0249352	0	0	0.00915708	0.000139123	0.565119	0	0.000154999	0
B5	2.5	53	0	0.0627143	0.000814974	0	0.827014	0.172858	0	0.0650271	0.0257574	0	0.00108268	0.0424346	0	0.00570557	0	0	3.50379	0.00184807	0	0.284289	0.00524275	0.0116235	0.271246	0.0232018	3.36969e-05	0.000240381	0.325398	0	0.0727278	0.00548348	0	1.98684	0	0	0.0119856	0	0.943078	0	0.000127588	0
B6	2.32	54	0.00387948	0.168866	0.000755544	0	0.949382	0.322724	0	0.0300858	0.0314034	0	0.00153664	0.091741	0	0.00451135	0	0	4.18826	0.00567491	0	0.341151	0.00727059	0.010169	0.218412	0.0571323	0.00024236	0.000281213	0.590929	0	0.100628	0.00715777	0	0.0487892	0	0	0.0135712	0	0.950961	0	0.000108117	0
B7	2.74	55	0	0.0838429	0.00195616	0	0.937733	0.123352	0	0.0395632	0.0226662	0	0.00165619	0.0318788	0	0.00379719	0	0	3.03091	0.00516014	0	0.39473	0.00473184	0.00780132	0.389627	0.0369105	0	0.000100776	0.443749	0	0.0883462	0.00126922	0	2.42672	0	0.000513133	0.0155054	0	0.771864	0	0.000116416	0.0015573
B8	2.25	56	0.0144543	0.104166	0.000394361	0	1.156	0.170562	0	0.0351048	0.017106	0	0.000974593	0.0455021	0	0.00184389	0	0	4.76651	0.0108342	0	0.253013	0.00215397	0.00813566	0.399608	0.0611156	0.000110684	0.000127802	0.619782	0	0.172314	0.00403187	0	1.85452	0	0	0.00583816	0	0.716339	0	0.000293153	0
B9	2.81	57	0.0125716	0.245045	0.00373563	0	1.43072	0.41514	0	0.0465889	0.0329692	0	0.000891661	0.0953618	0	0.00169013	0	0	8.4197	0.00678641	0	0.476607	0.00807761	0.00584712	0.448732	0.0759774	6.25792e-05	0.000139054	0.730183	0.0056987	0.189913	0.0148587	0	0.0424337	0.000190122	0	0.00961458	0.000648592	1.25022	0	0.000152182	0.00420611
B10	2.73	58	0.0185876	0.148214	0.000824531	0	0.852635	0.142408	0	0.0266942	0.0247941	0	0.00124876	0.118322	0	0.0020666	0	0	3.46938	0.0199712	0	0.553634	0.00542385	0.00552339	0.208045	0.063856	0	5.2268e-05	0.715607	0.000238112	0.114864	0.00155076	0	0.0195927	0	0	0.00830631	0.000355878	0.848474	0	5.18299e-05	0.00118756
B11	2.19	59	0	0.258744	0.0016019	0	0.673153	0.0273328	0	0.216621	0.0264606	0	0.00266279	0.087738	0	0.00368298	0	0	4.13848	0.0117689	0	0.441325	0.00258505	0.0126163	0.314619	0.10358	0.000412933	5.26337e-05	0.535558	0	0.229972	0.015006	0	0	0	0	0.00221484	0	0.951172	0	0.000375793	0
B12	2.14	60	0.00820242	0.0263727	0.000267558	0	0.638053	0.0111422	0	0.0322627	0.0337935	0	0.00180736	0.0422728	0	0.00487585	0	0	2.52653	0	0	0.415496	0.00300506	0.00947646	0.148731	0.029395	9.78283e-05	3.30923e-05	0.332028	0	0.0650594	0.00408777	0	0.0077443	0	0.000603933	0.00564189	0	0.501055	0	0.000226103	0
B13	3.17	61	0	0.615414	0.000461152	0	1.4294	0.361289	0	0.0624236	0.0197841	0	0.00137275	0.135192	0	0.00177871	0	0	7.27017	0.00975293	0	0.27996	0.00461682	0.00352469	0.208118	0.0564882	9.40199e-05	7.1395e-05	0.687052	0.00471476	0.13774	0.00383726	0	0.0201956	0	0.000816922	0.00511138	0	0.715299	0	0.000200495	0.00158968
B14	2.54	62	0	0.185279	0.000559985	0	1.05796	0.255132	0	0.117404	0.0266987	0	0.00153575	0.0786336	0	0.00250532	0	0	6.00175	0.00977177	0	0.411461	0.00446084	0.00597325	0.285079	0.110377	9.4955e-05	8.10817e-05	0.694777	0	0.154323	0.00600171	0	0.0138433	0	0.000763659	0.0107123	0	0.775784	0	0.000226362	0.00127914
B15	2.07	63	0.00590365	0	0.00056632	0	0.812939	0.0782636	0	0.0147013	0.0333606	0	0.00162523	0.0327149	0	0.00244368	0	0	2.49974	0.00340926	0	0.212504	0.00466519	0.00516165	0.357443	0.0272918	3.79805e-05	7.17236e-05	0.284035	0	0.0917393	0.00698069	0	0.978745	0	0.000871332	0.00160895	0	0.697494	0	6.97176e-05	0.00368887
B16	2.25	64	0.0171226	0.0723465	0.000545974	0	1.51386	0.158514	0	0.0290784	0.030456	0	0.00210514	0.0757537	0	0.00210299	0	0	7.00689	0.00874248	0	0.499106	0.00617432	0.00355203	0.610648	0.0782766	6.46124e-05	5.48456e-05	1.01907	0	0.173031	0.00400755	0	0.012534	0	0	0.00189347	0.000387325	1.02764	0	0	0
B17	2.8	65	0	0.00756469	0.00017712	0	0.726367	0.22126	0	0.0904033	0.0404245	0	0.000999342	0.0398584	0	0.00416784	0	0	2.15874	0	0	0.258709	0.00500623	0.00161151	0.107042	0.0258411	0.00013447	1.31581e-05	0.455747	0.000640058	0.0696092	0.00479539	0	0.0370334	0	0	0.00851789	0	0.795161	0	0.00015141	0
B18	2.3	66	0	0.0959408	0.00114008	0	2.19606	0.220707	0	0.0921774	0.0341127	0	0.00256188	0.157105	0	0.00283439	0	0	2.04494	0.00412168	0	0.516171	0.00769942	0.00315258	0.213666	0.0669695	3.97154e-05	2.13835e-05	0.830234	0.000294325	0.179505	0.00219987	0	0.0448933	0	0	0.00599658	0	1.06281	0	0.000306991	0
B19	1.75	67	0	0	0.00040196	0	1.06681	0	0	0.074665	0.0328613	0	0.00381051	0.0683743	0	0.00283574	0	0	1.45862	0.00617684	0	0.47686	0.00422338	0.00204114	0.237986	0.102503	0	0	0.440221	0	0.0660857	0.00281599	0	0.0353571	0	0.0018757	0	0	0.947944	0	0.000151097	0
B20	2.38	68	0.00435558	0.104953	0.000716445	0	1.71149	0.169963	0	0.0441506	0.0524897	0	0.00144356	0.17503	0	0.00451598	0	0	3.12702	0.00779384	0	0.398845	0.00496118	0.00246456	0.620993	0.110059	2.54461e-05	3.9587e-05	0.734266	0.00098065	0.117835	0.00127286	0	0.503194	0	0	0.012927	0	1.11713	0	5.86239e-05	0
B21	2.61	69	0.0257549	0.839267	0.000694944	0	2.357	0.613979	0	0.0447823	0.032395	0	0.00164785	0.158808	0	0.00287362	0	0	6.04621	0.00766438	0	0.490355	0.00877318	0.00300726	0.214364	0.0855899	0	4.61721e-05	1.21817	0.00759686	0.22865	0.0160739	0	0.0353217	0	0.00236142	0.00383693	0	1.3779	0	0	0.000844371
B22	2.2	70	0	0.0425064	0.00052879	0	0.914871	0.111362	0	0.0965673	0.0215874	0	0.00188738	0.0663068	0	0.00399586	0	0	2.14064	0.00990836	0	0.409064	0.00407931	0.00254438	0.292258	0.0667356	0.000130944	0	0.504594	0	0.106047	0	0	1.41123	0	0	0.00718846	0	0.857641	0	0.000146826	0
B23	2.41	71	0	0.441193	0.000753668	0	0.991822	0.0836782	0	0.344648	0.0230771	0	0.00239629	0.111682	0	0.00442969	0	0	2.89966	0.0130062	0	0.48109	0.00200373	0.00307948	0.311127	0.104271	0.000223352	0	0.543661	0	0.175685	0.000714789	0	0.00435785	0	0	0.00517565	0	1.01027	0	0.000623077	0
B24	2.06	72	0	0.137531	0.00159555	0	1.19811	0.0132252	0	0.326444	0.0304859	0	0.00315241	0.188001	0	0.00419138	0	0	2.86295	0.0118981	0	0.740148	0.0022182	0.00318531	0.264083	0.156423	0.000523844	0	0.591194	0.00224334	0.152218	0.0059854	0	0.00829572	0	0	0.00893873	0	1.06978	0	0.000134082	0
B25	1.79	73	0.0132122	0.0278652	0.000310633	0	0.872236	0	0	0.0450248	0.0758143	0	0.0022814	0.0725483	0	0.00545232	0	0	2.83926	0.00166933	0	0.251596	0.00400998	0.00160585	0.154535	0.0773711	0.000253653	0	0.363848	0.000345489	0.0641774	0.00313054	0	0.0163063	0	0.000758268	0.00399483	0	0.635315	0	0.000288534	0
B26	2.19	74	0.0195447	0.0850486	0.000696903	0	1.32463	0.0935796	0	0.0417124	0.0309007	0	0.00278118	0.23643	0	0.00523086	0	0	1.79093	0	0	0.553021	0.00354194	0.0032308	0.224594	0.119114	0.000106494	0	0.552829	0.002724	0.114777	0.00533374	0	0.0100113	0	0	0.00222945	0	1.10435	0	0.000199537	0
B27	2.48	75	0.014905	0.243594	0.000964446	0	1.81169	0.324664	0	0.0782005	0.0243053	0	0.00209208	0.0596279	0	0.00362253	0	0	4.76189	0.0107035	0	0.50306	0.00460208	0.00211519	0.35934	0.0551612	3.56592e-05	3.29308e-05	1.25104	0	0.173082	0.00161809	0	0.0436938	0	0	0.0119909	0	1.07625	0	0.000214583	0
B28	2.84	76	0.00726813	0.142738	0.000955603	0	1.52029	0.30551	0	0.0316457	0.039327	0	0.00098889	0.205172	0	0.00272418	0	0	2.53939	0.00678801	0	0.301861	0.00418534	0.00211485	0.198681	0.0857578	0.000125464	6.1096e-05	0.66897	0	0.100632	0.00524516	0	0.103702	0	0.000864434	0.0127236	0	1.03027	0	0.000413552	0
B29	2.42	77	0.00828391	0.0231356	0.000313833	0	1.19567	0.453098	0	0.182119	0.0428803	0	0.00261951	0.0588814	0	0.00301702	0	0	4.15821	0.00284765	0	0.321911	0.00582178	0.00171991	0.212473	0.0347077	5.78741e-05	9.96214e-05	0.731569	0	0.129177	0.00797641	0	0.259599	0	0.00225945	0.0132112	0	0.969465	0	9.89632e-05	0
B30	2.65	78	0.00200073	0.205309	0.00112966	0	1.86948	0.301812	0	0.153221	0.0224968	0	0.00131512	0.150691	0	0.00294873	0	0	2.26387	0.00525898	0	0.465883	0.00352444	0.00158867	0.232057	0.0775693	0.000183933	0	0.735899	0	0.152674	0.00140222	0	0.0638162	0	0	0.00999234	0.00027751	0.853211	0	9.20913e-05	0
B31	2.43	79	0.00722801	0.0148007	0.000476813	0	1.04074	0.290593	0	0.034872	0.0404488	0	0.000940325	0.070241	0	0.00523528	0	0	2.23731	0.00199616	0	0.413069	0.0039621	0.00341676	0.187512	0.0386048	4.82265e-05	9.26787e-05	0.577001	0	0.0857576	0.00607948	0	0.0478899	0	0.000439736	0.00421665	0	0.737888	0	0.000132498	0
B32	2.68	80	0	0.413748	0.000390477	0	1.80393	0.229537	0	0.0218205	0.026356	0	0.00268986	0.106472	0	0.00239119	0	0	3.66544	0.00432604	0	0.433018	0.00377161	0.00207262	0.359142	0.0759573	0.000342997	0	0.917025	0.00320335	0.153474	0.00103403	0	0.0523266	0	0	0.00599927	0	0.951801	0	0.000190439	0
B33	2.08	81	0	0.16139	0.000324742	0	2.26357	0.540883	0	0.168612	0.0268075	0	0.00203005	0.173234	0	0.0023526	0	0	3.6982	0.0236838	0	0.603746	0.00337427	0.00221201	0.259597	0.114652	5.54429e-05	4.36425e-05	1.40277	0	0.199727	0.00357854	0	0.0156557	0	0	0.00722645	0	1.26987	0	9.48795e-05	0
B34	2.05	82	0	0.0470467	0.000456569	0	2.17207	0.154441	0	0.111354	0.0225602	0	0.00197503	0.115727	0	0.0022118	0	0	1.66958	0.00530994	0	0.67525	0.0033414	0.00128725	0.174764	0.0754875	0	0	1.00794	0.00881483	0.166173	0	0	0.00674406	0	0.00124282	0.00209069	0.000325853	1.07892	0	9.53139e-05	0
B35	1.33	83	0	0.234893	0.000226411	0	1.43539	0	0	0.0398331	0.0347611	0	0.00139449	0.0931733	0	0.00882421	0	0	2.17321	0.0133268	0	0.941404	0.00832397	0.00320786	0.169515	0.106184	0.000768059	0	0.625111	0.00261446	0.100988	0.000863793	0	0.00941508	0	0	0.0102878	0	1.1531	0	0.000122764	0
B36	2.62	84	0	0.0928337	0.000474138	0	2.1652	0.281759	0	0.0824439	0.059123	0	0.000976808	0.199978	0	0.00395679	0	0	1.81825	0.0132079	0	0.34126	0.00583556	0.00159657	0.127666	0.0713497	0	0	0.75327	0	0.108952	0.00650094	0	0.0147031	0	0	0.0105718	0	1.27371	0	0.00012848	0
B37	2.18	85	0	0.127557	0.000176326	0	2.51314	0.201351	0	0.0120326	0.0475256	0	0.00190753	0.280826	0	0.00285808	0	0	1.91752	0.0374818	0	0.524447	0.00539601	0.00341283	0.171362	0.157841	0.000132709	8.56265e-05	0.984723	0.00847965	0.155246	0.00513796	0	0.00173442	0	0.00117631	0.00427727	0.000543696	1.46086	0	0.000106757	0
B38	2.25	86	0.00814987	0	0.000192986	0	2.25255	0.321536	0.0178017	0.103223	0.0529919	0	0.0014414	0.164675	0	0.00670972	0	0	1.81028	0.006262	0	0.263044	0.00457	0.00149897	0.113496	0.0447092	8.95155e-05	5.25728e-05	0.718614	0.000260446	0.138064	0.0101494	0	0.00667054	0	0.00335053	0.00726461	0.000161377	1.22373	0	0.000237525	0
B39	1.72	87	0	0.0411359	0.000218126	0	2.37031	0.288525	0	0.108488	0.0999071	0	0.00228186	0.206009	0	0.00221183	0	0	3.77127	0	0	0.784054	0.00755218	0.00196648	0.204459	0.106034	0.000255828	0	1.22377	0	0.196994	0.0063145	0	0	0	0.00240784	0.0041546	0.00240208	1.39963	0	0.00034082	0
B40	3.24	88	0	0.0107355	0.00184143	0	1.55007	0.0352938	0	0.00717502	0.0316023	0	0.00154881	0.210068	0	0.00256409	0	0	3.1537	0.0182974	0	0.384361	0.00568677	0.00112429	0.246147	0.0815551	0.000127684	1.43382e-05	0.600532	0.000182444	0.0772661	0.00114326	0	0.00777794	0	0	0.00460883	0	0.878857	0	0.000116998	0
B41	2.29	89	0	0.028581	0.000868049	0	2.3569	0.161809	0.0102391	0.0136777	0.0308767	0	0.00143246	0.180737	0	0.00408492	0	0	4.16558	0.0139845	0	0.550319	0.00751939	0.00153805	0.275546	0.100321	7.01145e-05	2.43312e-05	0.965134	0	0.124469	0	0	0.0317652	0	0.00225888	0.00357753	0	1.32629	0	0.000391975	0
B42	1.74	90	0	0.0616619	0.000146507	0	1.80914	0.14327	0	0.0438371	0.0756222	0	0.00172169	0.47924	0	0.00394446	0	0	2.22461	0.0156049	0	0.442229	0.00355434	0.00249799	0.169171	0.120191	0.000101055	0	0.740952	0.00100795	0.126072	0.00459166	0	0.0335223	0	0.00369405	0.00426511	0	0.824297	0	0.000122267	0
B43	2.15	91	0.00878187	0.220105	0.000391503	0	2.6303	0.516935	0	0.0734403	0.0290084	0	0.00226656	0.266717	0	0.00108529	0	0	3.5461	0.0319739	0	0.525274	0.00569789	0.00211213	0.205813	0.0913876	7.72935e-05	0	1.34924	0.00245976	0.19773	0.00627463	0	0.0117014	0	0.00459108	0.00371585	0.00308649	1.33941	0	0.00017923	0
B44	2.26	92	0	0.113158	0.00126928	0	2.13523	0.284766	0	0.0178764	0.0908757	0	0	0.241028	0	0.00321154	0	0	3.33512	0.00402657	0	0.528898	0.00570407	0.00314838	0.281085	0.105916	4.63885e-05	2.70586e-05	0.786812	0.00142207	0.123508	0.000489391	0	0.0144691	0	0.000682561	0.00837581	0	1.54019	0	0.000309833	0
B45	1.63	93	0	0.0292094	0.000417533	0	1.29478	0	0	0.0222379	0.0388673	0	0.00347012	0.174421	0	0.00529436	0	0	1.77873	0	0	0.797591	0.00541905	0.00345042	0.222681	0.109054	0.00016419	0	0.611302	0	0.0763824	0.000278791	0	0.00655534	0	0	0.00244382	0	1.20269	0	0.000267253	0
B46	2.72	94	0	0.304682	0.000222737	0	1.96569	0.225305	0	0.00892121	0.0289149	0	0.00165429	0.369618	0	0.00262854	0	0	1.3668	0.0111073	0	0.409237	0.00832664	0.00233931	0.163852	0.112501	4.62982e-05	0	0.447444	0.00204267	0.0990619	0.000871998	0	0.0050449	0	0	0.00557259	0.000150641	1.02404	0	0.000137388	0.000930971
B47	2.32	95	0	0.226089	0.000191118	0	1.50955	0.227369	0	0.00878292	0.0485519	0	0.00173778	0.321592	0	0.0029989	0	0	1.24616	0.0299362	0	0.133731	0.00874233	0.00231355	0.127999	0.118797	0.000113802	9.73529e-05	0.223075	0	0.0771205	0	0	0.00318671	0	0	0.00651328	0	1.09596	0	0.000186686	0
B48	2.31	96	0	0.0153843	0.000404607	0	1.30449	0.104822	0	0.0296943	0.0409562	0	0.000286314	0.435869	0	0.00587864	0	0	1.63189	0.02905	0	0.429025	0.00597958	0.00182463	0.100348	0.141261	9.75343e-05	0	0.500587	0.000598489	0.0593306	0.0040544	0	0.00179536	0	0.0013469	0.00311936	0	0.978482	0	0.000459715	0
[(AUC/ISTD)/mg]/Average(all)			Fructose-6-Phosphate - ISTD	Fructose-6-Phosphate - ISTD			to Fructose-6-Phosphate - ISTD	to Fructose-6-Phosphate - ISTD	to Fructose-6-Phosphate - ISTD	to Succinate - ISTD			to Succinate - ISTD			to Acetyl-CoA - ISTD	to Fructose-6-Phosphate - ISTD		to Fructose-6-Phosphate - ISTD			to Succinate - ISTD	to Succinate - ISTD	to Succinate - ISTD	to Succinate - ISTD	to Succinate - ISTD	to Acetyl-CoA - ISTD	to Succinate - ISTD	to Fructose-6-Phosphate - ISTD	to Fructose-6-Phosphate - ISTD	to Fructose-6-Phosphate - ISTD	to Fructose-6-Phosphate - ISTD	to Fructose-6-Phosphate - ISTD	to Succinate - ISTD		to Fructose-6-Phosphate - ISTD	to Succinate - ISTD	to Succinate - ISTD			to Acetyl-CoA - ISTD	to Succinate - ISTD
Code	Sample weight	Filename	1,3-bisphosphoglycerate/2,3-diphosphoglycerate	3-phosphoglycerate	Acetyl-CoA	Acetyl-CoA - ISTD	adenosine-5'-phosphate (AMP)	adenosine-5'-diphosphate (ADP)	adenosine-5'-triphosphate (ATP)	Alpha-Ketoglutarate	Aspartate	Aspartate - ISTD	beta-hydroxybutyrate	Citrate	Citrate - ISTD	CoASH	fructose-1,6-bisphosphate/glucose-1,6-bisphosphate	Fructose-6-Phosphate - ISTD	fructose-6-phosphate/glucose-6-phosphate/glucose-1-phosphate	Fumarate	Fumarate - ISTD	Glutamate	Glutamine	Iso/Leucine	Lactate	malate	malonyl-CoA	Methionine	NAD+	NADH	NADP+	NADPH	phosphoenolpyruvate	Pyruvate	SAH	SAM	Sarcosine	Spermidine	succinate	Succinate - ISTD	Succinyl-CoA	Valine
A1	2	1	0	0.0966439	4.11116	#DIV/0!	0.714799	0.768302	0	2.68582	1.07329	#DIV/0!	1.16441	0.790306	#DIV/0!	0.881309	#DIV/0!	#DIV/0!	1.29451	0.527261	#DIV/0!	1.1328	0.885338	2.35968	1.02781	1.2455	1.7422	0.823544	0.600233	0	0.862787	0.761344	#DIV/0!	0.0276044	0	0	2.38628	0	0.94633	#DIV/0!	2.08018	0
A2	5.77	2	1.916	0.644925	0.81327	#DIV/0!	0.346316	0.59607	0	0.359011	0.32326	#DIV/0!	0	0.450711	#DIV/0!	0.298744	#DIV/0!	#DIV/0!	0.709273	0.651997	#DIV/0!	0.443982	0.313496	0.459066	0.373752	0.463193	0	0.480868	0.384529	0	0.511959	0.435557	#DIV/0!	0.00175656	0	0.505521	0.752434	0	0.366387	#DIV/0!	0.244797	1.01842
A3	3.15	3	0	0.723637	1.36685	#DIV/0!	0.753536	1.7655	0	1.09066	1.66991	#DIV/0!	0.6272	0.363676	#DIV/0!	0.760926	#DIV/0!	#DIV/0!	1.46814	0.294815	#DIV/0!	0.616854	2.28326	0.839505	0.654796	0.785292	0.590064	1.01955	0.735795	0.576982	0.675739	0.964461	#DIV/0!	0.063241	0	0	1.13098	0	0.884094	#DIV/0!	0.597563	2.10255
A4	2.87	4	0	0.52756	0.916652	#DIV/0!	1.04214	1.38957	0	1.13349	1.21292	#DIV/0!	0.819411	0.500695	#DIV/0!	1.36039	#DIV/0!	#DIV/0!	1.41902	0.174595	#DIV/0!	0.634909	0.998715	0.764339	0.659033	0.462968	1.70722	0.890478	0.828334	0	0.748807	1.25106	#DIV/0!	0.064765	0	0	1.6522	0	0.744801	#DIV/0!	0.376066	1.89741
A5	2.51	5	1.75136	0.974312	0.580293	#DIV/0!	1.30966	2.26016	0	1.91144	0.573572	#DIV/0!	0.437971	0.403543	#DIV/0!	0.509341	#DIV/0!	#DIV/0!	2.59255	0.75012	#DIV/0!	0.974643	1.07701	1.44453	0.874301	0.826602	0.945036	0	1.61364	0	1.70237	0.992709	#DIV/0!	0.0143615	0	0	0.733296	25.9172	1.01013	#DIV/0!	2.70314	5.73055
A6	2.64	6	0	0.136877	1.53426	#DIV/0!	0.725003	1.16247	0	5.0054	0.57756	#DIV/0!	0	1.20955	#DIV/0!	0.583949	#DIV/0!	#DIV/0!	1.58123	0.581561	#DIV/0!	1.03728	0.706674	0.967971	0.590664	1.29639	0	0.851944	0.766203	3.52913	1.08974	0.265919	#DIV/0!	0.0103428	0	1.01924	0.44531	0	0.91924	#DIV/0!	0.835077	0
A7	2.88	7	2.34656	0.314974	5.80757	#DIV/0!	1.01052	1.81758	0	0.628349	0.643655	#DIV/0!	0.868381	0.624554	#DIV/0!	1.05865	#DIV/0!	#DIV/0!	2.00398	1.03669	#DIV/0!	0.798003	1.5381	1.26277	1.48591	0.681021	1.31386	1.66372	1.56963	0	1.39922	1.00915	#DIV/0!	0.0393191	0	0	1.82036	0	1.63171	#DIV/0!	0.855254	3.54872
A8	2.58	8	0	0.207316	1.59138	#DIV/0!	0.62408	1.14853	0	0.802068	1.47558	#DIV/0!	1.05682	0.294444	#DIV/0!	1.12088	#DIV/0!	#DIV/0!	1.01781	0	#DIV/0!	0.672465	1.35953	1.26595	0.78416	0.326144	0.627068	2.12899	1.01398	0	0.818581	1.36009	#DIV/0!	0.105853	0	1.05049	1.87316	0	1.03663	#DIV/0!	0.357871	6.9599
A9	3.03	9	0	3.01055	4.26602	#DIV/0!	0.952953	1.04076	0	4.54874	1.12496	#DIV/0!	0.646492	0.336022	#DIV/0!	1.27016	#DIV/0!	#DIV/0!	1.33383	0	#DIV/0!	0.607144	0.576761	1.72174	1.37865	0.394306	1.68111	1.34784	1.29861	0	1.39469	2.39308	#DIV/0!	0.136888	0	1.61777	1.09581	0	0.980965	#DIV/0!	0.275072	2.44725
A10	2.47	10	0	0.750192	1.26763	#DIV/0!	0.624934	0.217694	0	4.26592	1.03902	#DIV/0!	1.39306	0.652585	#DIV/0!	1.95001	#DIV/0!	#DIV/0!	1.07965	0.249943	#DIV/0!	0.748169	1.72006	1.79033	1.24895	1.15903	0.513532	3.48928	0.686052	0	0.904994	1.5569	#DIV/0!	0.0895519	0	0	1.16016	0	1.21844	#DIV/0!	1.87506	0
A11	5.56	11	0	1.63385	0.461804	#DIV/0!	0.313659	0.395812	0	0.195873	0.3356	#DIV/0!	0.830705	0.232867	#DIV/0!	0.355162	#DIV/0!	#DIV/0!	1.21772	0.255485	#DIV/0!	0.478635	0.459446	1.10823	0.482133	0.599727	1.73779	0.734645	0.61008	0	1.02087	1.59864	#DIV/0!	0.00302862	26.3213	0	0.536821	6.99151	0.700702	#DIV/0!	1.32932	0
A12	2.58	12	0	2.53998	0.495392	#DIV/0!	0.262739	0.10988	0	0.273511	0.89579	#DIV/0!	1.68053	0.718294	#DIV/0!	0.894156	#DIV/0!	#DIV/0!	2.24248	1.08408	#DIV/0!	1.07928	0.466296	2.71407	0.866357	1.15015	0.491608	1.52362	1.01777	0	2.13622	0.638105	#DIV/0!	0.0181433	0	0	1.43096	0	0.94092	#DIV/0!	2.28403	0
A13	1.97	13	3.28351	0.703237	1.09818	#DIV/0!	0.943921	1.51131	0	1.16419	0.649231	#DIV/0!	1.36743	0.166877	#DIV/0!	0.947608	#DIV/0!	#DIV/0!	2.14889	0	#DIV/0!	1.63008	0.797663	1.47424	0.832237	0.856094	1.09865	1.41992	1.62511	8.76128	1.76901	0	#DIV/0!	0.00717374	0	0	0.768945	0	0.929687	#DIV/0!	0.272695	3.1989
A14	2.98	14	1.66	1.47239	0.627915	#DIV/0!	0.575303	1.90735	0	0.682823	1.01259	#DIV/0!	0.748455	0.755343	#DIV/0!	1.13743	#DIV/0!	#DIV/0!	1.53499	0.232083	#DIV/0!	0.795729	1.45705	1.24956	0.821677	0.611617	0	0.66676	0.770499	0	0.766809	1.57816	#DIV/0!	0.0933605	0	0.752153	1.52741	0	0.910144	#DIV/0!	0.236997	4.95914
A15	2.25	15	0	0.511933	0.533632	#DIV/0!	0.592011	0.564441	0	0.136671	0.521272	#DIV/0!	0.945421	0.266887	#DIV/0!	1.04872	#DIV/0!	#DIV/0!	0.954322	0.71331	#DIV/0!	0.771936	0.320717	1.95617	1.77668	0.559872	2.35288	3.31664	0.774901	0	0.792868	0	#DIV/0!	6.25881	0	0.85779	1.84212	0	0.754986	#DIV/0!	0.12396	0
A16	2.74	16	1.34438	0	1.14385	#DIV/0!	0.611365	0.881461	0	2.56102	1.22685	#DIV/0!	0.876082	0.559116	#DIV/0!	0.823414	#DIV/0!	#DIV/0!	0.861074	0.230975	#DIV/0!	0.796985	0.968628	1.65457	0.796635	0.409337	0.617208	0	0.753394	0.150117	0.598447	1.03813	#DIV/0!	0.0420344	0	0.378532	1.40328	0	0.775688	#DIV/0!	0.991017	4.27769
A17	2.4	17	0	0.0587677	1.05303	#DIV/0!	1.185	1.37273	0	0.249802	0.949583	#DIV/0!	0.731464	1.31523	#DIV/0!	1.34799	#DIV/0!	#DIV/0!	0.689523	1.5412	#DIV/0!	0.939973	1.65607	0.442802	1.3297	1.42293	0	0.892437	0.722809	0	0.705567	1.17123	#DIV/0!	0.0441866	0	0	0.926123	0	1.08134	#DIV/0!	1.36426	0
A18	2.61	18	2.55716	0.0813796	0.989975	#DIV/0!	1.27474	1.33675	0	1.27284	1.71701	#DIV/0!	0.53906	0.544551	#DIV/0!	1.46833	#DIV/0!	#DIV/0!	0.804631	0.652507	#DIV/0!	0.631642	1.49423	0.605887	0.777114	0.581775	0.549023	0.472432	0.91901	0	0.944652	1.49414	#DIV/0!	0.0682405	0	0	1.60967	0	0.978469	#DIV/0!	1.02496	2.42763
A19	2.28	19	0	0.905794	0.797668	#DIV/0!	0.99949	1.83945	0	0.827002	1.27725	#DIV/0!	0.640691	0.721316	#DIV/0!	1.75505	#DIV/0!	#DIV/0!	0.985227	0.6789	#DIV/0!	0.760553	1.64115	0.58407	1.11588	0.608365	0.644153	0.605769	0.84967	0	0.885512	1.33772	#DIV/0!	0.0855359	0	0	0.651018	0	1.26547	#DIV/0!	1.90684	1.76077
A20	2.46	20	0	1.41115	1.27134	#DIV/0!	0.848021	0.396658	0	4.77112	0.508152	#DIV/0!	1.47565	0.22727	#DIV/0!	0.768096	#DIV/0!	#DIV/0!	1.09999	0	#DIV/0!	0.905154	0.407372	0.626424	1.45172	0.67293	0.3407	0.70296	1.10517	0	1.29688	0.510339	#DIV/0!	5.64372	0	1.34586	1.08352	0.470763	0.785291	#DIV/0!	0.451859	0
A21	2.21	21	0	2.99837	0.790539	#DIV/0!	0.743926	0.736616	0	0.854158	0.799088	#DIV/0!	1.15497	0.572004	#DIV/0!	0.903408	#DIV/0!	#DIV/0!	0.831813	1.45106	#DIV/0!	1.2787	0.552106	0.74584	0.991596	0.810897	1.43905	0	1.16455	0	1.61858	1.91025	#DIV/0!	1.3199	0	1.64556	1.74242	0	0.852259	#DIV/0!	1.61396	0
A22	3.15	22	0	0.542208	0.600789	#DIV/0!	1.72524	0.996383	0	0.15771	0.472905	#DIV/0!	0.576731	0.177686	#DIV/0!	0.792415	#DIV/0!	#DIV/0!	1.79477	0.529838	#DIV/0!	0.544593	1.02985	0.33401	2.03092	0.856617	1.24736	0	1.22763	4.12073	1.00336	0.56029	#DIV/0!	0.0452221	0	0.806273	0.209917	0	0.935316	#DIV/0!	0.835855	0
A23	2.89	23	2.35632	0	0.896333	#DIV/0!	0.990832	0.25527	0.0202017	1.17423	1.71256	#DIV/0!	1.60697	0.3398	#DIV/0!	0.811763	#DIV/0!	#DIV/0!	1.4285	0.752724	#DIV/0!	0.591908	1.22972	0.456443	1.84369	0.664423	0.343093	0	0.77976	0	1.09571	2.05029	#DIV/0!	0.930594	0	0	0.274531	0	1.16593	#DIV/0!	0.480522	0
A24	3.34	24	0	0.946154	0.271368	#DIV/0!	1.58195	0.299564	0	0.173786	1.54782	#DIV/0!	1.74249	0.738289	#DIV/0!	0.906247	#DIV/0!	#DIV/0!	0.950817	0.968217	#DIV/0!	1.38514	1.42901	0.588214	1.72845	0	0.597494	0	1.26928	0	1.22906	2.20797	#DIV/0!	0.00640215	6.99556	1.75503	0.189738	0	0.497195	#DIV/0!	0.190701	0
A25	2.43	25	0	1.18901	0.388908	#DIV/0!	1.19334	1.59726	0	2.23992	0.540783	#DIV/0!	1.04825	0.342186	#DIV/0!	0.690832	#DIV/0!	#DIV/0!	1.39228	0.658997	#DIV/0!	0.905165	0.880181	0.533573	0.546047	0.59418	0.651468	0	1.39092	0.174767	1.35108	0.380466	#DIV/0!	0.0150769	6.36832	0	0.695257	0	0.84699	#DIV/0!	0.307719	0
A26	1.89	26	0	0.790091	1.6184	#DIV/0!	0.560421	0.469352	0	0.261015	0.706857	#DIV/0!	1.06899	0.45912	#DIV/0!	1.15603	#DIV/0!	#DIV/0!	0.509747	1.58019	#DIV/0!	0.417068	1.15631	0.885543	1.04509	0.746433	0.189393	5.03298	0.69863	0	0.873383	0.499961	#DIV/0!	5.23168	0	1.50128	0.939784	0	0.710114	#DIV/0!	0.738278	0
A27	2.43	27	0	2.46015	1.31373	#DIV/0!	1.3206	1.43486	0	0.17318	0.591711	#DIV/0!	1.2922	0.928853	#DIV/0!	0.457154	#DIV/0!	#DIV/0!	1.17626	1.17961	#DIV/0!	1.01414	1.30845	0.672025	1.30975	1.10552	0.660402	1.10436	1.11522	4.87869	1.43773	1.74711	#DIV/0!	4.50984	0	2.20212	1.01674	3.67182	1.0838	#DIV/0!	0.17213	0
A28	2.93	28	0	1.99886	0.231875	#DIV/0!	0.814272	0.662974	0	0.12595	0.739567	#DIV/0!	1.50595	0.879654	#DIV/0!	0.967531	#DIV/0!	#DIV/0!	1.16065	0	#DIV/0!	0.939838	0.972172	0.645728	1.38954	0.838646	0.371607	1.5949	0.774121	0.551438	1.03937	0.424246	#DIV/0!	4.79999	0	0	1.21881	0	1.04829	#DIV/0!	0	0
A29	2.31	29	0	1.00845	1.47088	#DIV/0!	0.562353	0.598976	0	0.165075	0.610693	#DIV/0!	0.400549	0.914054	#DIV/0!	0.909234	#DIV/0!	#DIV/0!	0.812036	0	#DIV/0!	1.20705	1.13264	0.876888	1.30528	0.822603	0.418348	1.57968	1.12861	4.44321	1.03853	0.251295	#DIV/0!	5.97426	0	0	0.939961	0	0.752729	#DIV/0!	1.05029	0
A30	2.56	30	1.58639	1.18714	1.13218	#DIV/0!	0.958707	1.21671	0	0.272459	0.941237	#DIV/0!	0.354453	0.923708	#DIV/0!	1.8671	#DIV/0!	#DIV/0!	0.864191	0.379724	#DIV/0!	0.748088	2.32762	0.808325	2.06965	0.536302	0.507124	1.77677	0.556404	0	0.756214	1.26572	#DIV/0!	2.90197	0	0	1.37979	0	1.06711	#DIV/0!	0.890194	3.06315
A31	2.45	31	0	1.92002	0.800347	#DIV/0!	1.06639	2.18553	28.6516	0.353706	0.678625	#DIV/0!	1.01191	0.681595	#DIV/0!	0.504575	#DIV/0!	#DIV/0!	1.30586	1.58822	#DIV/0!	1.01392	1.14159	0.577821	1.39623	0.757669	0	0.536423	1.26847	5.91519	1.44877	3.0192	#DIV/0!	2.98636	0	4.82402	0.958524	42.7377	0.827707	#DIV/0!	0.225375	2.53467
A32	1.78	32	0	2.37014	0.484016	#DIV/0!	1.07141	1.48157	0	0.266764	0.662911	#DIV/0!	1.144	0.82974	#DIV/0!	0.361945	#DIV/0!	#DIV/0!	1.05458	1.37618	#DIV/0!	1.26383	0.684642	0.591874	1.46583	1.12138	0.836609	1.56248	1.47872	0	1.50491	2.06968	#DIV/0!	4.36773	0	0	0.890928	0	0.880141	#DIV/0!	0.145448	0
A33	1.25	33	4.90976	0.282799	0.812964	#DIV/0!	0.832684	1.01344	0	0.35965	1.80182	#DIV/0!	0.824544	0.584724	#DIV/0!	2.29589	#DIV/0!	#DIV/0!	1.15951	0	#DIV/0!	0.943813	1.83696	0.520889	1.02365	0.905548	1.85512	1.37465	0.801413	0	0.854731	1.31819	#DIV/0!	3.99745	0	1.46586	1.17272	0	1.11394	#DIV/0!	0.555449	0
A34	3.26	34	0	3.35566	0.113521	#DIV/0!	1.17397	1.38401	0.0311082	0.376524	0.620534	#DIV/0!	0.964914	0.438146	#DIV/0!	0.61138	#DIV/0!	#DIV/0!	1.38596	0.958115	#DIV/0!	0.870454	0.775481	0.449736	0.851325	0.448508	4.46858	0.358627	1.03267	0	0.995401	1.72983	#DIV/0!	0.123142	24.3084	0	1.11994	0	0.926527	#DIV/0!	0.642431	0
A35	2.65	35	1.44607	1.18301	1.23653	#DIV/0!	1.02623	1.99144	0	0.280253	1.04745	#DIV/0!	0.120348	0.793531	#DIV/0!	1.01724	#DIV/0!	#DIV/0!	1.13192	0.896057	#DIV/0!	0.972743	0.978016	0.504069	0.712459	0.947004	0.344718	0.680476	0.794586	0	0.743719	1.50686	#DIV/0!	0.0732638	4.73955	0.963508	2.64592	0	1.10144	#DIV/0!	1.45405	0
A36	2.37	36	0	2.86391	0.732421	#DIV/0!	0.76505	0.211012	0	0.578593	0.740944	#DIV/0!	1.27872	0.768391	#DIV/0!	1.19379	#DIV/0!	#DIV/0!	1.04881	1.47053	#DIV/0!	1.4556	0.394132	0.461741	0.529098	1.5064	1.63008	0	1.45966	0	1.65287	2.59555	#DIV/0!	0.00566033	0	0	1.63574	0	0.825212	#DIV/0!	1.32112	0
A37	2.27	37	0	1.75397	1.24899	#DIV/0!	1.40413	2.02586	0	0.883554	1.15659	#DIV/0!	1.06309	2.07084	#DIV/0!	0.605027	#DIV/0!	#DIV/0!	1.50734	2.08006	#DIV/0!	1.35039	1.14494	0.353822	0.681012	1.76126	0.336861	0	1.34871	1.37284	1.04973	0.95661	#DIV/0!	0.0146063	0	1.06929	0.199895	0	1.28864	#DIV/0!	0.991727	0
A38	2.87	38	2.14442	0.079156	0.435257	#DIV/0!	1.11001	1.59202	0	1.43521	1.17188	#DIV/0!	0.323001	0.685341	#DIV/0!	1.21626	#DIV/0!	#DIV/0!	0.720464	0.568205	#DIV/0!	0.67449	0.884171	0.46278	0.504055	0.63332	2.02343	1.11479	1.00255	0	0.704681	1.15854	#DIV/0!	0.0435139	0	1.23217	1.9315	0	1.25199	#DIV/0!	1.57926	1.30241
A39	2.58	39	0	0.722425	1.60532	#DIV/0!	0.825403	0.487514	0	0.135095	0.797122	#DIV/0!	0.871993	0.565378	#DIV/0!	1.05489	#DIV/0!	#DIV/0!	0.547056	0	#DIV/0!	0.731635	0.864972	0.758107	1.75443	0.744791	0.148011	0	0.894893	3.19439	0.836458	0.120804	#DIV/0!	4.56788	0	0	0.272393	0	1.114	#DIV/0!	0.88958	0
A40	2.05	40	0	0	0.650607	#DIV/0!	0.717921	0.269346	0	0.248137	0.753087	#DIV/0!	1.74962	0.710505	#DIV/0!	1.29981	#DIV/0!	#DIV/0!	0.575359	2.52554	#DIV/0!	0.885943	0.680161	0.798013	1.19448	1.31879	0.738935	1.03161	0.829615	3.30653	1.19171	0	#DIV/0!	3.40508	0	0	0.417664	0	1.31013	#DIV/0!	1.72353	0
A41	2.46	41	0	1.23021	0.375708	#DIV/0!	0.91316	0.723891	0	0.153305	0.586671	#DIV/0!	1.39425	1.37954	#DIV/0!	0.554203	#DIV/0!	#DIV/0!	0.70909	1.05671	#DIV/0!	0.964294	0.670727	0.545255	1.0504	1.26648	1.36762	1.29058	0.518332	0.378871	0.84706	0.93807	#DIV/0!	4.40668	0	0	0.25851	0	0.929856	#DIV/0!	0.44526	0
A42	2.54	42	0	3.03037	0.71025	#DIV/0!	0.762732	0.584227	0	0.128322	0.75243	#DIV/0!	0.712957	0.588084	#DIV/0!	0.854709	#DIV/0!	#DIV/0!	0.983961	0.396003	#DIV/0!	0.908259	0.588933	0.344067	0.870298	0.871573	0.132392	0.58459	0.89323	0	0.853672	0.21337	#DIV/0!	3.24924	8.49163	3.42942	1.11731	0.564227	0.8784	#DIV/0!	0	0
A43	2.46	43	2.06907	0	1.35586	#DIV/0!	0.926861	0.751996	0	0.195529	0.880088	#DIV/0!	0.592641	0.542531	#DIV/0!	1.13083	#DIV/0!	#DIV/0!	0.498321	0.226414	#DIV/0!	0.690972	1.32426	1.00702	1.48682	0.316466	1.06505	1.56069	0.705278	0.602615	0.523072	0.708477	#DIV/0!	0.0494296	0	0	1.12225	0	1.62217	#DIV/0!	1.63451	0
A44	2.38	44	0	0.399198	0.744838	#DIV/0!	0.834848	0.425289	0	0.209137	0.785466	#DIV/0!	1.15172	1.36327	#DIV/0!	0.73453	#DIV/0!	#DIV/0!	0.583653	0.531718	#DIV/0!	1.52918	0.932662	0.509165	0.762179	1.11975	1.69432	0	0.896453	0.605331	0.667146	0	#DIV/0!	0.0363507	0	0	0.602706	0	1.02321	#DIV/0!	0.477736	2.11968
A45	2.6	45	0	0	0.228129	#DIV/0!	1.45867	0.759541	0	0.0392802	3.68745	#DIV/0!	0.577902	1.6796	#DIV/0!	0.924021	#DIV/0!	#DIV/0!	0.366004	5.94117	#DIV/0!	0.999112	1.28725	0.64149	1.94976	4.29022	0.976844	0.724884	0.836948	0.549455	0.512958	0.884472	#DIV/0!	0.0124519	0	0	0.323269	0	0.406204	#DIV/0!	0.697751	0
A46	2.13	46	3.35755	0.153256	0.563014	#DIV/0!	1.29244	0.708673	0	1.10399	1.53886	#DIV/0!	1.17969	1.32764	#DIV/0!	1.01445	#DIV/0!	#DIV/0!	0.783174	0.835532	#DIV/0!	0.66262	1.5273	0.429715	0.84733	0.838365	0.689668	1.03038	0.838728	1.18677	0.698206	1.03232	#DIV/0!	0.0718097	0	1.30579	1.01542	0	1.18478	#DIV/0!	0.885691	0
A47	2.49	47	0	0.0905372	1.29181	#DIV/0!	0.897612	0.0712925	14.7917	2.53248	1.29867	#DIV/0!	0.45119	1.57049	#DIV/0!	1.10352	#DIV/0!	#DIV/0!	0.543851	1.36903	#DIV/0!	1.46882	1.21739	0.745597	0.922998	1.65895	0.85249	0.896788	0.777999	0.269347	0.722396	0.845175	#DIV/0!	0.00974497	0	0	1.21968	0	1.2528	#DIV/0!	0.324642	0
A48	1.94	48	0	0.575368	0.497902	#DIV/0!	0.66553	0	0	4.18717	1.25139	#DIV/0!	1.99346	1.47317	#DIV/0!	0.807507	#DIV/0!	#DIV/0!	0.356236	0.703733	#DIV/0!	1.90294	0.308397	0.650881	0.744994	0.96477	0.3207	0	0.652224	0.402958	0.93987	1.15136	#DIV/0!	0.00655805	12.1665	0	0	0	0.915045	#DIV/0!	1.92352	0
B1	1.9	49	0	3.96713	1.24519	#DIV/0!	0.954039	2.36647	21.9529	0.24554	0.946574	#DIV/0!	1.47542	0.649897	#DIV/0!	0.718682	#DIV/0!	#DIV/0!	2.46275	0.729856	#DIV/0!	1.49212	1.26776	1.31583	0.981278	0.976616	1.95224	1.92618	1.55375	6.2926	1.70486	3.46731	#DIV/0!	0.00859594	0	2.13566	1.10872	0.599729	1.1552	#DIV/0!	2.15081	8.40494
B2	2.21	50	1.60325	0.636142	0.638988	#DIV/0!	0.987109	1.23085	0	0.803083	1.08321	#DIV/0!	1.3909	0.689558	#DIV/0!	0.872357	#DIV/0!	#DIV/0!	1.55201	1.00161	#DIV/0!	1.06288	1.00102	1.44887	1.46891	1.26302	0.807048	0.791776	1.33336	0	1.14978	0.746649	#DIV/0!	0.162343	0	1.52581	0.389508	0	1.07894	#DIV/0!	0.756547	0
B3	2.18	51	0	3.1758	3.07043	#DIV/0!	1.22371	2.6653	0	0.120611	1.25571	#DIV/0!	0.861522	0.230748	#DIV/0!	0.844589	#DIV/0!	#DIV/0!	1.91056	0.327338	#DIV/0!	0.977464	1.27453	2.36948	2.46134	0.674776	1.13442	2.51516	1.27724	0	1.6422	1.79869	#DIV/0!	5.8175	0	4.43074	1.37859	0	1.29464	#DIV/0!	1.78817	3.31862
B4	2.77	52	1.19189	0.852474	0.470333	#DIV/0!	0.591917	0.827123	0	0.302063	0.531447	#DIV/0!	0.575406	0.129427	#DIV/0!	1.15372	#DIV/0!	#DIV/0!	0.932297	0.131295	#DIV/0!	0.656142	0.637257	1.67563	0.460922	0.22085	2.95775	2.58584	0.709726	0.131468	0.591672	1.01235	#DIV/0!	0.0582651	0	0	1.27956	0.246905	0.570301	#DIV/0!	0.881421	0
B5	2.5	53	0	0.361534	0.961981	#DIV/0!	0.600146	0.783036	0	0.813402	0.692932	#DIV/0!	0.64616	0.371786	#DIV/0!	1.63374	#DIV/0!	#DIV/0!	0.879382	0.226775	#DIV/0!	0.671532	0.961922	3.33341	0.938801	0.312259	0.277073	4.82604	0.475424	0	0.533207	1.06879	#DIV/0!	4.64258	0	0	1.6748	0	0.951727	#DIV/0!	0.725546	0
B6	2.32	54	1.17187	0.973475	0.891831	#DIV/0!	0.688946	1.46192	0	0.376333	0.844824	#DIV/0!	0.917087	0.803778	#DIV/0!	1.29179	#DIV/0!	#DIV/0!	1.05117	0.696361	#DIV/0!	0.805847	1.33398	2.91629	0.755938	0.768911	1.9928	5.64581	0.863381	0	0.737757	1.39513	#DIV/0!	0.114004	0	0	1.89636	0	0.959681	#DIV/0!	0.614823	0
B7	2.74	55	0	0.483336	2.30902	#DIV/0!	0.680493	0.558777	0	0.494883	0.609772	#DIV/0!	0.988437	0.279302	#DIV/0!	1.08729	#DIV/0!	#DIV/0!	0.760699	0.633194	#DIV/0!	0.932408	0.868181	2.23728	1.34852	0.496758	0	2.02324	0.648342	0	0.647713	0.247387	#DIV/0!	5.67042	0	0.908001	2.16664	0	0.778942	#DIV/0!	0.662015	3.5588
B8	2.25	56	4.3662	0.600492	0.465497	#DIV/0!	0.838886	0.772637	0	0.439114	0.460191	#DIV/0!	0.581649	0.398661	#DIV/0!	0.527983	#DIV/0!	#DIV/0!	1.1963	1.32945	#DIV/0!	0.597652	0.395204	2.33317	1.38307	0.82252	0.910103	2.56584	0.905536	0	1.26333	0.785859	#DIV/0!	4.33339	0	0	0.815793	0	0.722908	#DIV/0!	1.66705	0
B9	2.81	57	3.7975	1.41263	4.40947	#DIV/0!	1.03824	1.88056	0	0.582765	0.886947	#DIV/0!	0.532154	0.835501	#DIV/0!	0.483954	#DIV/0!	#DIV/0!	2.11318	0.832752	#DIV/0!	1.12581	1.48205	1.67685	1.55309	1.02254	0.514558	2.79174	1.06684	4.49401	1.39236	2.89613	#DIV/0!	0.0991531	6.60869	0	1.34349	1.15107	1.26168	#DIV/0!	0.865399	9.61197
B10	2.73	58	5.61476	0.854419	0.973262	#DIV/0!	0.618739	0.645101	0	0.333909	0.667019	#DIV/0!	0.745276	1.03666	#DIV/0!	0.591753	#DIV/0!	#DIV/0!	0.870744	2.45065	#DIV/0!	1.30776	0.99515	1.58401	0.720059	0.859402	0	1.04937	1.04554	0.187776	0.842126	0.302262	#DIV/0!	0.0457816	0	0	1.16068	0.631586	0.856254	#DIV/0!	0.294737	2.71386
B11	2.19	59	0	1.4916	1.89085	#DIV/0!	0.488493	0.123816	0	2.70964	0.71185	#DIV/0!	1.58919	0.768706	#DIV/0!	1.05459	#DIV/0!	#DIV/0!	1.03868	1.44414	#DIV/0!	1.04247	0.474296	3.61814	1.08892	1.39402	3.39534	1.05671	0.78248	0	1.68605	2.92484	#DIV/0!	0	0	0	0.30949	0	0.959894	#DIV/0!	2.13699	0
B12	2.14	60	2.4777	0.152033	0.315821	#DIV/0!	0.463021	0.0504735	0	0.403564	0.909122	#DIV/0!	1.07866	0.370368	#DIV/0!	1.39616	#DIV/0!	#DIV/0!	0.634107	0	#DIV/0!	0.98146	0.551358	2.71769	0.514767	0.395611	0.804393	0.664382	0.485111	0	0.476985	0.796756	#DIV/0!	0.0180958	0	1.06867	0.788367	0	0.50565	#DIV/0!	1.28576	0
B13	3.17	61	0	3.54772	0.544336	#DIV/0!	1.03729	1.63662	0	0.780835	0.532238	#DIV/0!	0.819276	1.18447	#DIV/0!	0.509318	#DIV/0!	#DIV/0!	1.82467	1.19677	#DIV/0!	0.661305	0.847078	1.01082	0.720309	0.760242	0.773078	1.43337	1.00382	3.71807	1.00985	0.747928	#DIV/0!	0.0471904	0	1.44556	0.714237	0	0.721859	#DIV/0!	1.14014	3.6328
B14	2.54	62	0	1.06809	0.660997	#DIV/0!	0.767742	1.15573	0	1.46856	0.718257	#DIV/0!	0.916552	0.688939	#DIV/0!	0.717378	#DIV/0!	#DIV/0!	1.50632	1.19908	#DIV/0!	0.971928	0.818461	1.71303	0.986676	1.4855	0.780767	1.62785	1.01511	0	1.13142	1.1698	#DIV/0!	0.0323472	0	1.35131	1.49688	0	0.782898	#DIV/0!	1.28723	2.92313
B15	2.07	63	1.78331	0	0.668474	#DIV/0!	0.589932	0.354529	0	0.183894	0.897476	#DIV/0!	0.969956	0.286628	#DIV/0!	0.699727	#DIV/0!	#DIV/0!	0.627384	0.418347	#DIV/0!	0.501964	0.855953	1.48027	1.23713	0.367304	0.312295	1.43997	0.414991	0	0.67259	1.36062	#DIV/0!	2.28699	0	1.54184	0.224827	0	0.703891	#DIV/0!	0.396458	8.42995
B16	2.25	64	5.17222	0.417061	0.644458	#DIV/0!	1.09858	0.71806	0	0.363732	0.819337	#DIV/0!	1.25637	0.663707	#DIV/0!	0.602174	#DIV/0!	#DIV/0!	1.75859	1.07278	#DIV/0!	1.17896	1.13284	1.01866	2.11349	1.05348	0.531275	1.10112	1.48892	0	1.26858	0.781119	#DIV/0!	0.0292876	0	0	0.264583	0.687395	1.03707	#DIV/0!	0	0
B17	2.8	65	0	0.0436088	0.209069	#DIV/0!	0.527108	1.00229	0	1.13082	1.08751	#DIV/0!	0.59642	0.349214	#DIV/0!	1.19343	#DIV/0!	#DIV/0!	0.541799	0	#DIV/0!	0.611106	0.918525	0.462153	0.370478	0.347781	1.10568	0.26417	0.665872	0.504752	0.510342	0.934679	#DIV/0!	0.0865344	0	0	1.19024	0	0.802453	#DIV/0!	0.86101	0
B18	2.3	66	0	0.553077	1.34573	#DIV/0!	1.59363	0.999792	0	1.15302	0.91771	#DIV/0!	1.52896	1.37645	#DIV/0!	0.811603	#DIV/0!	#DIV/0!	0.51324	0.505766	#DIV/0!	1.21927	1.41266	0.904107	0.73951	0.901304	0.32656	0.429308	1.21302	0.232106	1.31605	0.428781	#DIV/0!	0.1049	0	0	0.83793	0	1.07255	#DIV/0!	1.74574	0
B19	1.75	67	0	0	0.474466	#DIV/0!	0.774164	0	0	0.933959	0.884043	#DIV/0!	2.27416	0.599053	#DIV/0!	0.811991	#DIV/0!	#DIV/0!	0.366084	0.757952	#DIV/0!	1.12641	0.774891	0.585363	0.823686	1.37953	0	0	0.643187	0	0.48451	0.54887	#DIV/0!	0.0826175	0	3.3191	0	0	0.956636	#DIV/0!	0.859234	0
B20	2.38	68	1.31569	0.605033	0.84568	#DIV/0!	1.24199	0.769924	0	0.552265	1.41209	#DIV/0!	0.861532	1.53351	#DIV/0!	1.29311	#DIV/0!	#DIV/0!	0.784818	0.956372	#DIV/0!	0.942128	0.910261	0.706794	2.1493	1.48122	0.209231	0.794773	1.0728	0.773344	0.86391	0.248096	#DIV/0!	1.17579	0	0	1.80635	0	1.12737	#DIV/0!	0.333372	0
B21	2.61	69	7.77977	4.83819	0.8203	#DIV/0!	1.71042	2.78129	0	0.560166	0.871498	#DIV/0!	0.983459	1.39137	#DIV/0!	0.822836	#DIV/0!	#DIV/0!	1.51748	0.940486	#DIV/0!	1.15829	1.60967	0.862431	0.741929	1.15191	0	0.926979	1.77981	5.99091	1.67636	3.133	#DIV/0!	0.0825349	0	4.17858	0.536152	0	1.39054	#DIV/0!	0	1.92959
B22	2.2	70	0	0.24504	0.624174	#DIV/0!	0.663902	0.504462	0	1.20793	0.58075	#DIV/0!	1.12641	0.580939	#DIV/0!	1.14418	#DIV/0!	#DIV/0!	0.537258	1.21584	#DIV/0!	0.966266	0.748457	0.729685	1.01152	0.898156	1.07668	0	0.73724	0	0.777488	0	#DIV/0!	3.29756	0	0	1.00448	0	0.865506	#DIV/0!	0.834942	0
B23	2.41	71	0	2.54338	0.889616	#DIV/0!	0.719744	0.379057	0	4.31109	0.620827	#DIV/0!	1.43014	0.978488	#DIV/0!	1.26841	#DIV/0!	#DIV/0!	0.727758	1.59597	#DIV/0!	1.1364	0.367637	0.883142	1.07683	1.40332	1.83651	0	0.794319	0	1.28804	0.139321	#DIV/0!	0.0101828	0	0	0.723218	0	1.01954	#DIV/0!	3.54321	0
B24	2.06	72	0	0.792834	1.88337	#DIV/0!	0.869442	0.0599093	0	4.08337	0.820141	#DIV/0!	1.8814	1.64715	#DIV/0!	1.20017	#DIV/0!	#DIV/0!	0.718543	1.46	#DIV/0!	1.74833	0.406987	0.913491	0.91401	2.1052	4.30731	0	0.863768	1.76911	1.11599	1.16662	#DIV/0!	0.0193843	0	0	1.24905	0	1.07959	#DIV/0!	0.762475	0
B25	1.79	73	3.991	0.160637	0.366666	#DIV/0!	0.632963	0	0	0.5632	2.03958	#DIV/0!	1.36157	0.635623	#DIV/0!	1.56123	#DIV/0!	#DIV/0!	0.712598	0.204842	#DIV/0!	0.594304	0.735738	0.46053	0.534854	1.04129	2.08566	0	0.531602	0.272453	0.470519	0.61018	#DIV/0!	0.0381022	0	1.34177	0.558216	0	0.641141	#DIV/0!	1.64079	0
B26	2.19	74	5.90387	0.490286	0.822613	#DIV/0!	0.961259	0.42391	0	0.521766	0.8313	#DIV/0!	1.65984	2.07145	#DIV/0!	1.49781	#DIV/0!	#DIV/0!	0.449488	0	#DIV/0!	1.30631	0.649863	0.926538	0.777333	1.60309	0.875645	0	0.807714	2.14815	0.841492	1.03961	#DIV/0!	0.023393	0	0	0.311532	0	1.11448	#DIV/0!	1.13469	0
B27	2.48	75	4.50234	1.40427	1.13842	#DIV/0!	1.3147	1.47071	0	0.978183	0.653868	#DIV/0!	1.24858	0.522422	#DIV/0!	1.03728	#DIV/0!	#DIV/0!	1.19514	1.31341	#DIV/0!	1.1883	0.844374	0.606601	1.2437	0.742383	0.293208	0.661139	1.82783	0	1.26896	0.315385	#DIV/0!	0.102098	0	0	1.67554	0	1.08612	#DIV/0!	1.22025	0
B28	2.84	76	2.19548	0.822855	1.12798	#DIV/0!	1.10324	1.38394	0	0.395845	1.05799	#DIV/0!	0.590182	1.79759	#DIV/0!	0.780045	#DIV/0!	#DIV/0!	0.637336	0.832948	#DIV/0!	0.713037	0.767912	0.606503	0.687648	1.15416	1.03163	1.2266	0.977402	0	0.737786	1.02234	#DIV/0!	0.242316	0	1.52964	1.77793	0	1.03972	#DIV/0!	2.35172	0
B29	2.42	77	2.50232	0.133372	0.370442	#DIV/0!	0.867675	2.05251	0	2.27806	1.15358	#DIV/0!	1.56336	0.515883	#DIV/0!	0.8639	#DIV/0!	#DIV/0!	1.04363	0.349432	#DIV/0!	0.760398	1.06816	0.493241	0.735384	0.467111	0.47587	2.00006	1.06886	0	0.947064	1.5547	#DIV/0!	0.606594	0	3.99815	1.84606	0	0.978355	#DIV/0!	0.562766	0
B30	2.65	78	0.604359	1.18356	1.33343	#DIV/0!	1.35664	1.36719	0	1.91659	0.605215	#DIV/0!	0.784881	1.32026	#DIV/0!	0.844346	#DIV/0!	#DIV/0!	0.568186	0.645323	#DIV/0!	1.10048	0.646652	0.455604	0.803165	1.04396	1.51239	0	1.07519	0	1.11934	0.27331	#DIV/0!	0.149117	0	0	1.39628	0.492504	0.861035	#DIV/0!	0.523689	0
B31	2.43	79	2.18336	0.0853226	0.562822	#DIV/0!	0.755245	1.31637	0	0.436201	1.08817	#DIV/0!	0.561198	0.615408	#DIV/0!	1.49908	#DIV/0!	#DIV/0!	0.561521	0.244947	#DIV/0!	0.975728	0.726952	0.979868	0.648989	0.51956	0.396542	1.86067	0.84303	0	0.628735	1.18496	#DIV/0!	0.111902	0	0.778123	0.589211	0	0.744655	#DIV/0!	0.753465	0
B32	2.68	80	0	2.38516	0.460912	#DIV/0!	1.30908	1.03979	0	0.272945	0.709036	#DIV/0!	1.60534	0.932839	#DIV/0!	0.684697	#DIV/0!	#DIV/0!	0.919953	0.530843	#DIV/0!	1.02285	0.692003	0.594391	1.24301	1.02227	2.82029	0	1.33982	2.52617	1.1252	0.201544	#DIV/0!	0.12227	0	0	0.838306	0	0.96053	#DIV/0!	1.08296	0
B33	2.08	81	0	0.930377	0.38332	#DIV/0!	1.64263	2.45017	0	2.10911	0.721183	#DIV/0!	1.21156	1.51777	#DIV/0!	0.673647	#DIV/0!	#DIV/0!	0.928173	2.90621	#DIV/0!	1.42613	0.619099	0.634368	0.898481	1.54303	0.455879	0.876195	2.04953	0	1.4643	0.697499	#DIV/0!	0.036582	0	0	1.00979	0	1.28151	#DIV/0!	0.539544	0
B34	2.05	82	0	0.271214	0.538926	#DIV/0!	1.57623	0.699607	0	1.39289	0.60692	#DIV/0!	1.17872	1.01392	#DIV/0!	0.63333	#DIV/0!	#DIV/0!	0.419031	0.651576	#DIV/0!	1.59504	0.613068	0.36916	0.60487	1.01594	0	0	1.47265	6.9514	1.2183	0	#DIV/0!	0.0157586	0	2.19921	0.292142	0.5783	1.08881	#DIV/0!	0.542014	0
B35	1.33	83	0	1.35411	0.267251	#DIV/0!	1.04163	0	0	0.498259	0.935152	#DIV/0!	0.832249	0.816327	#DIV/0!	2.52674	#DIV/0!	#DIV/0!	0.545433	1.63532	#DIV/0!	2.22373	1.52725	0.919959	0.586701	1.42907	6.31537	0	0.913322	2.06177	0.740395	0.168364	#DIV/0!	0.0219999	0	0	1.43756	0	1.16367	#DIV/0!	0.698112	0
B36	2.62	84	0	0.535166	0.559665	#DIV/0!	1.57124	1.27635	0	1.03126	1.59054	#DIV/0!	0.582971	1.75208	#DIV/0!	1.13299	#DIV/0!	#DIV/0!	0.456345	1.62072	#DIV/0!	0.806105	1.07069	0.457869	0.44186	0.960254	0	0	1.10057	0	0.798782	1.26711	#DIV/0!	0.0343562	0	0	1.47725	0	1.28539	#DIV/0!	0.730617	0
B37	2.18	85	0	0.735338	0.208132	#DIV/0!	1.82373	0.912109	0	0.150512	1.27855	#DIV/0!	1.13843	2.46042	#DIV/0!	0.818388	#DIV/0!	#DIV/0!	0.48126	4.59935	#DIV/0!	1.23882	0.990041	0.97874	0.593096	2.12429	1.0912	1.71909	1.43874	6.68708	1.13819	1.00145	#DIV/0!	0.00405276	0	2.08151	0.597683	0.964911	1.47426	#DIV/0!	0.607086	0
B38	2.25	86	2.46183	0	0.227797	#DIV/0!	1.63462	1.45654	19.3963	1.29119	1.4256	#DIV/0!	0.860245	1.44278	#DIV/0!	1.92127	#DIV/0!	#DIV/0!	0.454345	0.768403	#DIV/0!	0.621346	0.838488	0.429879	0.392816	0.601715	0.736041	1.05548	1.04993	0.205388	1.01222	1.97823	#DIV/0!	0.0155868	0	5.92885	1.01512	0.2864	1.23495	#DIV/0!	1.35071	0
B39	1.72	87	0	0.237139	0.257472	#DIV/0!	1.72008	1.307	0	1.35703	2.68773	#DIV/0!	1.36184	1.80492	#DIV/0!	0.633339	#DIV/0!	#DIV/0!	0.946513	0	#DIV/0!	1.85205	1.38565	0.563952	0.707645	1.42705	2.10354	0	1.788	0	1.44427	1.23077	#DIV/0!	0	0	4.26074	0.580542	4.26303	1.41246	#DIV/0!	1.93811	0
B40	3.24	88	0	0.0618877	2.1736	#DIV/0!	1.12485	0.159879	0	0.0897499	0.850175	#DIV/0!	0.924351	1.84049	#DIV/0!	0.734205	#DIV/0!	#DIV/0!	0.791515	2.24525	#DIV/0!	0.907914	1.04339	0.322426	0.851931	1.0976	1.04988	0.287864	0.877411	0.143876	0.566479	0.222835	#DIV/0!	0.0181744	0	0	0.644014	0	0.886916	#DIV/0!	0.665324	0
B41	2.29	89	0	0.164763	1.02463	#DIV/0!	1.71035	0.732987	11.1562	0.171089	0.830653	#DIV/0!	0.854908	1.58351	#DIV/0!	1.16968	#DIV/0!	#DIV/0!	1.04548	1.71602	#DIV/0!	1.29993	1.37963	0.441087	0.953683	1.35016	0.576516	0.488488	1.41011	0	0.91255	0	#DIV/0!	0.0742244	0	3.99713	0.499904	0	1.33846	#DIV/0!	2.22902	0
B42	1.74	90	0	0.355467	0.172935	#DIV/0!	1.31285	0.649005	0	0.548344	2.03441	#DIV/0!	1.02752	4.1988	#DIV/0!	1.12946	#DIV/0!	#DIV/0!	0.558332	1.91486	#DIV/0!	1.04461	0.652138	0.716379	0.585512	1.61759	0.830929	0	1.08257	0.79487	0.924304	0.894969	#DIV/0!	0.0783302	0	6.53671	0.595984	0	0.831856	#DIV/0!	0.695285	0
B43	2.15	91	2.65274	1.26885	0.462124	#DIV/0!	1.90875	2.34169	0	0.918639	0.780393	#DIV/0!	1.35271	2.33681	#DIV/0!	0.310764	#DIV/0!	#DIV/0!	0.89	3.92348	#DIV/0!	1.24077	1.04543	0.605721	0.712331	1.22993	0.635546	0	1.97132	1.93978	1.44967	1.223	#DIV/0!	0.0273421	0	8.12403	0.519233	5.47768	1.3517	#DIV/0!	1.01922	0
B44	2.26	92	0	0.652332	1.49823	#DIV/0!	1.54949	1.28997	0	0.22361	2.44476	#DIV/0!	0	2.11174	#DIV/0!	0.919599	#DIV/0!	#DIV/0!	0.837048	0.494095	#DIV/0!	1.24933	1.04656	0.902902	0.972854	1.42546	0.381429	0.543245	1.14958	1.12145	0.905504	0.0953881	#DIV/0!	0.0338093	0	1.20781	1.17039	0	1.55431	#DIV/0!	1.7619	0
B45	1.63	93	0	0.168385	0.492848	#DIV/0!	0.939595	0	0	0.278166	1.04562	#DIV/0!	2.07101	1.52817	#DIV/0!	1.51599	#DIV/0!	#DIV/0!	0.446425	0	#DIV/0!	1.88402	0.994268	0.989521	0.770713	1.46769	1.35005	0	0.893146	0	0.56	0.0543396	#DIV/0!	0.0153176	0	0	0.341487	0	1.21372	#DIV/0!	1.51977	0
B46	2.72	94	0	1.75642	0.262915	#DIV/0!	1.42646	1.02062	0	0.111592	0.777878	#DIV/0!	0.987299	3.23837	#DIV/0!	0.752659	#DIV/0!	#DIV/0!	0.34304	1.36296	#DIV/0!	0.966676	1.52774	0.670873	0.567104	1.51408	0.380687	0	0.65374	1.61085	0.726276	0.169963	#DIV/0!	0.0117882	0	0	0.778684	0.267347	1.03343	#DIV/0!	0.781275	2.12749
B47	2.32	95	0	1.30335	0.225592	#DIV/0!	1.09545	1.02997	0	0.109863	1.30616	#DIV/0!	1.03713	2.81759	#DIV/0!	0.858712	#DIV/0!	#DIV/0!	0.312761	3.67344	#DIV/0!	0.315893	1.60401	0.663486	0.443013	1.59883	0.935737	1.95452	0.325925	0	0.565412	0	#DIV/0!	0.00744627	0	0	0.910131	0	1.10602	#DIV/0!	1.06161	0
B48	2.31	96	0	0.0886869	0.477591	#DIV/0!	0.946642	0.47484	0	0.371436	1.10182	#DIV/0!	0.170876	3.81882	#DIV/0!	1.6833	#DIV/0!	#DIV/0!	0.409572	3.56469	#DIV/0!	1.01342	1.09711	0.523272	0.347311	1.90115	0.801975	0	0.731386	0.471971	0.434984	0.790251	#DIV/0!	0.00419514	0	2.38337	0.435882	0	0.987455	#DIV/0!	2.61422	0
