# Supplementary material for: Chameau (HBO1) regulates starvation resistance in Drosophila melanogaster in a temperature-dependent manner
Source: Life Sci Alliance. 2025 Nov 6;9(1):e202503524. doi: 10.26508/lsa.202503524 (PMC12592709; doi:10.26508/lsa.202503524)
Supplement: Supplementary file 22 [file LSA-2025-03524_SdataF6.zip › Figure_6/A-D/Metadata_metabolomics.xlsx]

## Sheet: Metadata_metabolomics
Codes	Genotype	Replicate	Temperature	TimePoint
A1	CTRL	1	23	0
A2	CHM	1	23	0
A3	CTRL	2	23	0
A4	CHM	2	23	0
A5	CTRL	3	23	0
A6	CHM	3	23	0
A7	CTRL	4	23	0
A8	CHM	4	23	0
A9	CTRL	5	23	0
A10	CHM	5	23	0
A11	CTRL	6	23	0
A12	CHM	6	23	0
A13	CTRL	7	23	0
A14	CHM	7	23	0
A15	CTRL	8	23	0
A16	CHM	8	23	0
A17	CTRL	1	23	24
A18	CHM	1	23	24
A19	CTRL	2	23	24
A20	CHM	2	23	24
A21	CTRL	3	23	24
A22	CHM	3	23	24
A23	CTRL	4	23	24
A24	CHM	4	23	24
A25	CTRL	5	23	24
A26	CHM	5	23	24
A27	CTRL	6	23	24
A28	CHM	6	23	24
A29	CTRL	7	23	24
A30	CHM	7	23	24
A31	CTRL	8	23	24
A32	CHM	8	23	24
A33	CTRL	1	23	34
A34	CHM	1	23	34
A35	CTRL	2	23	34
A36	CHM	2	23	34
A37	CTRL	3	23	34
A38	CHM	3	23	34
A39	CTRL	4	23	34
A40	CHM	4	23	34
A41	CTRL	5	23	34
A42	CHM	5	23	34
A43	CTRL	6	23	34
A44	CHM	6	23	34
A45	CTRL	7	23	34
A46	CHM	7	23	34
A47	CTRL	8	23	34
A48	CHM	8	23	34
B1	CTRL	1	25	0
B2	CHM	1	25	0
B3	CTRL	2	25	0
B4	CHM	2	25	0
B5	CTRL	3	25	0
B6	CHM	3	25	0
B7	CTRL	4	25	0
B8	CHM	4	25	0
B9	CTRL	5	25	0
B10	CHM	5	25	0
B11	CTRL	6	25	0
B12	CHM	6	25	0
B13	CTRL	7	25	0
B14	CHM	7	25	0
B15	CTRL	8	25	0
B16	CHM	8	25	0
B17	CTRL	1	25	24
B18	CHM	1	25	24
B19	CTRL	2	25	24
B20	CHM	2	25	24
B21	CTRL	3	25	24
B22	CHM	3	25	24
B23	CTRL	4	25	24
B24	CHM	4	25	24
B25	CTRL	5	25	24
B26	CHM	5	25	24
B27	CTRL	6	25	24
B28	CHM	6	25	24
B29	CTRL	7	25	24
B30	CHM	7	25	24
B31	CTRL	8	25	24
B32	CHM	8	25	24
B33	CTRL	1	25	34
B34	CHM	1	25	34
B35	CTRL	2	25	34
B36	CHM	2	25	34
B37	CTRL	3	25	34
B38	CHM	3	25	34
B39	CTRL	4	25	34
B40	CHM	4	25	34
B41	CTRL	5	25	34
B42	CHM	5	25	34
B43	CTRL	6	25	34
B44	CHM	6	25	34
B45	CTRL	7	25	34
B46	CHM	7	25	34
B47	CTRL	8	25	34
B48	CHM	8	25	34
