# Supplementary material for: Chameau (HBO1) regulates starvation resistance in Drosophila melanogaster in a temperature-dependent manner
Source: Life Sci Alliance. 2025 Nov 6;9(1):e202503524. doi: 10.26508/lsa.202503524 (PMC12592709; doi:10.26508/lsa.202503524)
Supplement: Supplementary file 22 [file LSA-2025-03524_SdataF6.zip › Figure_6/E/Citrate_supplementation.xlsx]

## Sheet: Survival_curves
Time	wt	chm	wt + cit	chm + cit	Batch			Time	wt		chm		wt + cit		chm + cit
0	1	1	1	1	1			0	1	0	1	0	1	0	1	0
10	1	1	1	1	1			10	1	0	1	0	1	0	1	0
24	1	1	1	1	1			24	1	0	1	0	1	0	1	0
34	1	1	1	1	1			34	0.999199	0.000801282	0.998575	0.000908304	0.999266	0.000734214	0.998619	0.000877909
48	0.990385	0.980583	1	0.990291	1			48	0.996249	0.00145921	0.983633	0.00473754	0.995093	0.00170139	0.991554	0.00189059
58	0.971154	0.912621	0.961905	0.951456	1			58	0.973903	0.00597702	0.939195	0.0127932	0.976439	0.00621331	0.96482	0.00622667
72	0.721154	0.621359	0.828571	0.796117	1			72	0.79297	0.0395402	0.631955	0.0559988	0.852808	0.0292717	0.785151	0.0331551
82	0.346154	0.135922	0.47619	0.349515	1			82	0.376635	0.0563176	0.183317	0.0420356	0.462022	0.0506109	0.330648	0.0473293
96	0	0	0.0952381	0.0194175	1			96	0.0215494	0.00927755	0.00808691	0.00399039	0.0698747	0.0184014	0.0213237	0.00563154
106	0	0	0	0	1			106	0	0	0	0	0	0	0	0
0	1	1	1	1	2
10	1	1	1	1	2
24	1	1	1	1	2
34	1	1	0.995595	0.995516	2
48	1	0.991228	0.995595	0.986547	2
58	0.982456	0.95614	0.982379	0.950673	2
72	0.77193	0.565789	0.797357	0.704036	2
82	0.267544	0.109649	0.286344	0.170404	2
96	0.00877193	0.00877193	0.00440529	0.00896861	2
106	0	0	0	0	2
0	1	1	1	1	3
10	1	1	1	1	3
24	1	1	1	1	3
34	0.995192	0.995283	1	1	3
48	0.995192	0.976415	0.995238	1	3
58	0.956731	0.948113	0.990476	0.976415	3
72	0.774038	0.726415	0.933333	0.84434	3
82	0.355769	0.231132	0.52381	0.396226	3
96	0.0192308	0.00943396	0.0809524	0.0283019	3
106	0	0	0	0	3
0	1	1	1	1	4
10	1	1	1	1	4
24	1	1	1	1	4
34	1	0.996169	1	1	4
48	0.996139	0.965517	0.996183	0.988636	4
58	0.957529	0.888889	0.965649	0.950758	4
72	0.683398	0.413793	0.801527	0.666667	4
82	0.223938	0.0881226	0.366412	0.204545	4
96	0.011583	0	0.0229008	0.00378788	4
106	0	0	0	0	4
0	1	1	1	1	5
10	1	1	1	1	5
24	1	1	1	1	5
34	1	1	1	1	5
48	0.995781	0.991803	0.987342	0.991453	5
58	0.983122	0.963115	0.962025	0.978632	5
72	0.85654	0.651639	0.801688	0.863248	5
82	0.464135	0.168033	0.476793	0.41453	5
96	0.0253165	0.00409836	0.105485	0.025641	5
106	0	0	0	0	5
0	1	1	1	1	6
10	1	1	1	1	6
24	1	1	1	1	6
34	1	1	1	0.996198	6
48	1	0.996255	0.996198	0.992395	6
58	0.992424	0.966292	0.996198	0.980989	6
72	0.950758	0.812734	0.954373	0.836502	6
82	0.602273	0.367041	0.642586	0.448669	6
96	0.0643939	0.0262172	0.110266	0.0418251	6
106	0	0	0	0	6

## Sheet: Mean_survival
n_flies	mean_survival_time	Supplementation	Genotype	Batch	Group
261	73.06	No	chm	1	chm
264	78.28	Yes	chm	1	chm_NaCit
259	79.18	No	wt	1	wt
262	82.84	Yes	wt	1	wt_NaCit
212	77.96	No	chm	2	chm
212	82.92	Yes	chm	2	chm_NaCit
208	81.1	No	wt	2	wt
210	86.34	Yes	wt	2	wt_NaCit
228	76.14	No	chm	3	chm
223	78	Yes	chm	3	chm_NaCit
228	80.88	No	wt	3	wt
227	81.54	Yes	wt	3	wt_NaCit
267	82.87	No	chm	4	chm
263	84.87	Yes	chm	4	chm_NaCit
264	88.93	No	wt	4	wt
263	89.77	Yes	wt	4	wt_NaCit
244	77.16	No	chm	5	chm
234	83.57	Yes	chm	5	chm_NaCit
237	84.73	No	wt	5	wt
237	84.3	Yes	wt	5	wt_NaCit
103	75.91	No	chm	6	chm
103	81.93	Yes	chm	6	chm_NaCit
104	81.95	No	wt	6	wt
105	85.03	Yes	wt	6	wt_NaCit
