# Supplementary material for: Chameau (HBO1) regulates starvation resistance in Drosophila melanogaster in a temperature-dependent manner
Source: Life Sci Alliance. 2025 Nov 6;9(1):e202503524. doi: 10.26508/lsa.202503524 (PMC12592709; doi:10.26508/lsa.202503524)
Supplement: Supplementary file 22 [file LSA-2025-03524_SdataF6.zip › Figure_6/E/README.txt]

README Source data Fig. 6E

Source data for Fig 6E (left) are from the sheet named "Survival_curves"" and for Fig 6E (right) are from the sheet named "Mean_survival" of the excel file provided
