# Supplementary material for: Chameau (HBO1) regulates starvation resistance in Drosophila melanogaster in a temperature-dependent manner
Source: Life Sci Alliance. 2025 Nov 6;9(1):e202503524. doi: 10.26508/lsa.202503524 (PMC12592709; doi:10.26508/lsa.202503524)
Supplement: Supplementary file 22 [file LSA-2025-03524_SdataF6.zip › Figure_6/F/Acetate_supplementation.xlsx]

## Sheet: Survival_curves
Time	wt	chm	wt-NaAc	chm-NaAc	Batch			Time	wt		chm		wt + ace		chm + ace
0	1	1	1	1	1			0	1	0	1	0	1	0	1	0
10	1	1	1	1	1			10	1	0	1	0	1	0	1	0
24	1	1	1	1	1			24	1	0	1	0	1	0	1	0
34	1	1	0.996226	1	1			34	0.998798	0.00120192	0.997863	0.00124703	0.999057	0.000943396	1	0
48	0.977186	0.980769	0.992453	0.975962	1			48	0.991075	0.00463352	0.978626	0.00543876	0.994636	0.00211673	0.988999	0.00504329
58	0.920152	0.855769	0.958491	0.927885	1			58	0.954384	0.0129522	0.913972	0.0251617	0.971556	0.00596108	0.949598	0.0154873
72	0.486692	0.153846	0.758491	0.509615	1			72	0.700167	0.0794577	0.486423	0.129349	0.856585	0.037495	0.715832	0.0869098
82	0.0874525	0.00480769	0.162264	0.0240385	1			82	0.282824	0.081564	0.123024	0.0490802	0.478801	0.112326	0.269004	0.111256
96	0	0	0	0	1			96	0.0140326	0.00545635	0.00338308	0.00223635	0.0814468	0.0353478	0.0226612	0.0115211
106	0	0	0	0	1			106	0	0	0	0	0	0	0	0
0	1	1	1	1	2
10	1	1	1	1	2
24	1	1	1	1	2
34	0.995192	0.995283	1	1	2
48	0.995192	0.976415	0.990291	1	2
58	0.956731	0.948113	0.970874	0.961905	2
72	0.774038	0.726415	0.864078	0.842857	2
82	0.355769	0.231132	0.529126	0.32381	2
96	0.0192308	0.00943396	0.116505	0.0333333	2
106	0	0	0	0	2
0	1	1	1	1	3
10	1	1	1	1	3
24	1	1	1	1	3
34	1	0.996169	1	1	3
48	0.996139	0.965517	1	0.992481	3
58	0.957529	0.888889	0.969466	0.921053	3
72	0.683398	0.413793	0.862595	0.635338	3
82	0.223938	0.0881226	0.530534	0.180451	3
96	0.011583	0	0.0496183	0.0075188	3
106	0	0	0	0	3
0	1	1	1	1	4
10	1	1	1	1	4
24	1	1	1	1	4
34	1	1	1	1	4
48	0.995781	0.991803	0.995798	0.987552	4
58	0.983122	0.963115	0.987395	0.987552	4
72	0.85654	0.651639	0.941176	0.875519	4
82	0.464135	0.168033	0.693277	0.547718	4
96	0.0253165	0.00409836	0.159664	0.0497925	4
106	0	0	0	0	4

## Sheet: Mean_survival
n_flies	mean_survival_time	Genotype	Supplementation	Group	Batch
244	77.16	chm	No	chm	1
241	86.38	chm	Yes	chm_NaAc	1
237	84.73	wt	No	wt	1
238	90.19	wt	Yes	wt_NaAc	1
208	69.35	chm	No	chm	2
208	72.01	chm	Yes	chm_NaAc	2
263	73.58	wt	No	wt	2
265	76.93	wt	Yes	wt_NaAc	2
261	73.06	chm	No	chm	3
266	76.95	chm	Yes	chm_NaAc	3
259	79.18	wt	No	wt	3
262	86.45	wt	Yes	wt_NaAc	3
212	77.96	chm	No	chm	4
210	81.01	chm	Yes	chm_NaAc	4
208	81.1	wt	No	wt	4
206	85.7	wt	Yes	wt_NaAc	4
