# Supplementary material for: Chameau (HBO1) regulates starvation resistance in Drosophila melanogaster in a temperature-dependent manner
Source: Life Sci Alliance. 2025 Nov 6;9(1):e202503524. doi: 10.26508/lsa.202503524 (PMC12592709; doi:10.26508/lsa.202503524)
Supplement: Supplementary file 23 [file LSA-2025-03524_TableS17.xlsx]

## Sheet: Supplementary_table-17
term	df	sumsq	meansq	statistic	p.value	metabolite	qvalue
Genotype	1	0.711443	0.711443	6.74947	0.0119612	Citrate	0.139472
Genotype	1	4.60808	4.60808	5.16503	0.0269042	Acetyl_CoA	0.210077
Genotype	1	0.115042	0.115042	2.41778	0.125598	succinate	0.513707
Genotype	1	0.181166	0.181166	1.42193	0.238205	malate	0.724053
Genotype	1	0.0587783	0.0587783	0.332596	0.566531	beta_hydroxybutyrate	0.796376
Genotype	1	0.0604055	0.0604055	0.31131	0.579101	Glutamine	0.796376
Genotype	1	1.55266	1.55266	0.469184	0.496239	Pyruvate	0.796376
Genotype	1	0.038222	0.038222	0.258851	0.612909	CoASH	0.797633
Genotype	1	0.0331659	0.0331659	0.0205953	0.886402	Alpha_Ketoglutarate	0.920189
Genotype	1	0.00673842	0.00673842	0.0498278	0.824175	Aspartate	0.920189
Genotype	1	0.00297042	0.00297042	0.00983822	0.92135	Sarcosine	0.920189
Genotype	1	4.23384e-05	4.23384e-05	0.000510319	0.982057	Glutamate	0.938048
Genotype	1	1.14498e-05	1.14498e-05	6.01753e-05	0.993838	Lactate	0.938048
time_point	1	1.48508	1.48508	14.089	0.000416305	Citrate	0.0357571
time_point	1	5.8744	5.8744	6.58441	0.0129905	Acetyl_CoA	0.139472
time_point	1	0.485614	0.485614	3.81147	0.0560003	malate	0.337475
time_point	1	0.489516	0.489516	2.76992	0.101844	beta_hydroxybutyrate	0.471032
time_point	1	0.225123	0.225123	1.5246	0.222081	CoASH	0.706477
time_point	1	0.134117	0.134117	1.61656	0.208828	Glutamate	0.706477
time_point	1	0.469455	0.469455	1.55486	0.217703	Sarcosine	0.706477
time_point	1	0.128529	0.128529	0.950417	0.333806	Aspartate	0.724053
time_point	1	2.99468	2.99468	0.904936	0.345624	Pyruvate	0.724053
time_point	1	0.132394	0.132394	0.695806	0.407741	Lactate	0.762962
time_point	1	0.0317728	0.0317728	0.667753	0.417299	succinate	0.762962
time_point	1	0.0350654	0.0350654	0.180716	0.672388	Glutamine	0.836993
time_point	1	0.163294	0.163294	0.101402	0.751338	Alpha_Ketoglutarate	0.891642
Temperature	1	0.840719	0.840719	7.97592	0.00655457	Citrate	0.0938305
Temperature	1	0.721241	0.721241	3.71705	0.0589362	Glutamine	0.337475
Temperature	1	0.438533	0.438533	3.44195	0.068923	malate	0.34823
Temperature	1	0.222274	0.222274	2.67914	0.107279	Glutamate	0.471032
Temperature	1	0.830514	0.830514	0.930894	0.338779	Acetyl_CoA	0.724053
Temperature	1	0.195668	0.195668	1.10718	0.297381	beta_hydroxybutyrate	0.724053
Temperature	1	3.53872	3.53872	1.06933	0.305622	Pyruvate	0.724053
Temperature	1	1.28436	1.28436	0.797562	0.375645	Alpha_Ketoglutarate	0.73329
Temperature	1	0.16157	0.16157	0.849142	0.360748	Lactate	0.73329
Temperature	1	0.0129848	0.0129848	0.0960168	0.757813	Aspartate	0.891642
Temperature	1	0.00477404	0.00477404	0.100333	0.752608	succinate	0.891642
Temperature	1	0.0107849	0.0107849	0.0730385	0.787957	CoASH	0.91458
Temperature	1	0.0114932	0.0114932	0.0380661	0.846029	Sarcosine	0.920189
Genotype:time_point	1	7.96249	7.96249	8.92487	0.00416938	Acetyl_CoA	0.071623
Genotype:time_point	1	1.14667	1.14667	6.02644	0.0172254	Lactate	0.147952
Genotype:time_point	1	16.4804	16.4804	4.98006	0.0297356	Pyruvate	0.212837
Genotype:time_point	1	0.0966919	0.0966919	0.917318	0.342297	Citrate	0.724053
Genotype:time_point	1	0.0488145	0.0488145	1.02591	0.315478	succinate	0.724053
Genotype:time_point	1	0.0625411	0.0625411	0.462465	0.499276	Aspartate	0.796376
Genotype:time_point	1	0.0238483	0.0238483	0.287452	0.593982	Glutamate	0.796376
Genotype:time_point	1	0.0497978	0.0497978	0.390852	0.534437	malate	0.796376
Genotype:time_point	1	0.0872088	0.0872088	0.288841	0.593132	Sarcosine	0.796376
Genotype:time_point	1	0.0286038	0.0286038	0.193714	0.661537	CoASH	0.835596
Genotype:time_point	1	0.0190329	0.0190329	0.0118191	0.913817	Alpha_Ketoglutarate	0.920189
Genotype:time_point	1	0.00720161	0.00720161	0.0407502	0.840779	beta_hydroxybutyrate	0.920189
Genotype:time_point	1	0.00107664	0.00107664	0.00554868	0.940886	Glutamine	0.9289
Temperature:time_point	1	40.8747	40.8747	12.3515	0.000889999	Pyruvate	0.0382217
Temperature:time_point	1	2.0216	2.0216	10.6247	0.00190046	Lactate	0.0408083
Temperature:time_point	1	9.7498	9.7498	6.05442	0.0169813	Alpha_Ketoglutarate	0.147952
Temperature:time_point	1	0.424113	0.424113	4.02358	0.0497085	Citrate	0.328427
Temperature:time_point	1	0.591129	0.591129	1.95785	0.167358	Sarcosine	0.624984
Temperature:time_point	1	0.349673	0.349673	1.8021	0.184875	Glutamine	0.661635
Temperature:time_point	1	0.240506	0.240506	1.3609	0.248508	beta_hydroxybutyrate	0.724053
Temperature:time_point	1	0.163137	0.163137	1.28043	0.262729	malate	0.724053
Temperature:time_point	1	0.110949	0.110949	0.820419	0.368938	Aspartate	0.73329
Temperature:time_point	1	0.0947134	0.0947134	0.641429	0.426579	CoASH	0.762962
Temperature:time_point	1	0.0293857	0.0293857	0.617584	0.435259	succinate	0.762962
Temperature:time_point	1	0.493367	0.493367	0.552997	0.460204	Acetyl_CoA	0.775117
Temperature:time_point	1	0.00117336	0.00117336	0.0141429	0.905761	Glutamate	0.920189
Genotype:Temperature	1	0.376044	0.376044	3.56754	0.0641024	Citrate	0.344116
Genotype:Temperature	1	0.336825	0.336825	2.64366	0.109681	malate	0.471032
Genotype:Temperature	1	0.170428	0.170428	2.05422	0.157344	Glutamate	0.614298
Genotype:Temperature	1	0.1674	0.1674	1.23785	0.270639	Aspartate	0.724053
Genotype:Temperature	1	0.133731	0.133731	0.905671	0.345355	CoASH	0.724053
Genotype:Temperature	1	2.18415	2.18415	0.660007	0.42006	Pyruvate	0.762962
Genotype:Temperature	1	0.0977626	0.0977626	0.553188	0.460242	beta_hydroxybutyrate	0.775117
Genotype:Temperature	1	0.291623	0.291623	0.32687	0.569796	Acetyl_CoA	0.796376
Genotype:Temperature	1	0.663257	0.663257	0.411869	0.523641	Alpha_Ketoglutarate	0.796376
Genotype:Temperature	1	0.0618217	0.0618217	0.318609	0.574699	Glutamine	0.796376
Genotype:Temperature	1	0.0184913	0.0184913	0.388621	0.535556	succinate	0.796376
Genotype:Temperature	1	0.00352888	0.00352888	0.0185463	0.892163	Lactate	0.920189
Genotype:Temperature	1	3.6973e-05	3.6973e-05	0.000122457	0.991211	Sarcosine	0.938048
Genotype:Temperature:time_point	1	1.12087	1.12087	10.6337	0.00189267	Citrate	0.0408083
Genotype:Temperature:time_point	1	0.128191	0.128191	1.00614	0.320222	malate	0.724053
Genotype:Temperature:time_point	1	0.0542558	0.0542558	1.14026	0.290178	succinate	0.724053
Genotype:Temperature:time_point	1	0.349135	0.349135	0.391333	0.534141	Acetyl_CoA	0.796376
Genotype:Temperature:time_point	1	0.048458	0.048458	0.274199	0.602672	beta_hydroxybutyrate	0.796376
Genotype:Temperature:time_point	1	0.0299706	0.0299706	0.361245	0.550241	Glutamate	0.796376
Genotype:Temperature:time_point	1	0.778745	0.778745	0.235322	0.629532	Pyruvate	0.807038
Genotype:Temperature:time_point	1	0.0358429	0.0358429	0.118714	0.731748	Sarcosine	0.891642
Genotype:Temperature:time_point	1	0.0511995	0.0511995	0.0317938	0.859124	Alpha_Ketoglutarate	0.920189
Genotype:Temperature:time_point	1	0.0038159	0.0038159	0.0258424	0.872864	CoASH	0.920189
Genotype:Temperature:time_point	1	0.00313889	0.00313889	0.0161768	0.899247	Glutamine	0.920189
Genotype:Temperature:time_point	1	0.00270657	0.00270657	0.0142246	0.905491	Lactate	0.920189
Genotype:Temperature:time_point	1	7.91586e-05	7.91586e-05	0.000585344	0.980784	Aspartate	0.938048
