# Supplementary material for: Chameau (HBO1) regulates starvation resistance in Drosophila melanogaster in a temperature-dependent manner
Source: Life Sci Alliance. 2025 Nov 6;9(1):e202503524. doi: 10.26508/lsa.202503524 (PMC12592709; doi:10.26508/lsa.202503524)
Supplement: Supplementary file 24 [file LSA-2025-03524_TableS18.xlsx]

## Sheet: Supplementary_table-18
stratum	term	df	sumsq	meansq	statistic	p.value	metabolite	p.adj
Within	Genotype	1	120.89	120.89	40.6111	0.000129366	mean_survival_time_acetate	0.000388098
Within	Supplementation	1	97.5156	97.5156	32.7588	0.000285678	mean_survival_time_acetate	0.000428516
Within	Genotype:Supplementation	1	0.216225	0.216225	0.0726373	0.793612	mean_survival_time_acetate	0.793612
Within	Genotype	1	121.14	121.14	72.7343	3.88288e-07	mean_survival_time_citrate	1.16486e-06
Within	Supplementation	1	65.0763	65.0763	39.0727	1.5531e-05	mean_survival_time_citrate	2.32965e-05
Within	Genotype:Supplementation	1	7.50402	7.50402	4.50552	0.0508409	mean_survival_time_citrate	0.0508409
