# Supplementary material for: Chameau (HBO1) regulates starvation resistance in Drosophila melanogaster in a temperature-dependent manner
Source: Life Sci Alliance. 2025 Nov 6;9(1):e202503524. doi: 10.26508/lsa.202503524 (PMC12592709; doi:10.26508/lsa.202503524)
Supplement: Supplementary file 25 [file LSA-2025-03524_TableS19.xlsx]

## Sheet: Supplementary_table-19
Components	Amount (Germany)	Amount (Japan)
Agarose	130.00 g	187.20 g
Corn meal	1300.00 g	1600.00 g
Soy flour	150.00 g	160.00 g
Yeast	300.00 g	296.00 g
Maltase	650.00 g	640.00 g
Molasses	1300.00 g	640.00 g
Methyl 4-Hydroxybenzoate (Nipagin)	415.00 ml Ethanol (10%)	320.00 ml Ethanol (10%)
Acid mix	295.00 ml	-
85% phosphate	-	19.20 ml
Water	Up to 16 l	Up to 16 l
