# Supplementary material for: Chameau (HBO1) regulates starvation resistance in Drosophila melanogaster in a temperature-dependent manner
Source: Life Sci Alliance. 2025 Nov 6;9(1):e202503524. doi: 10.26508/lsa.202503524 (PMC12592709; doi:10.26508/lsa.202503524)
Supplement: Supplementary file 26 [file LSA-2025-03524_TableS20.xlsx]

## Sheet: Supplementary_table-20
Fly lines	Source	ID
w1118	Gift from Carla Margulies, University of Munich (LMU)	-
+;cyo*	Gift from Carla Margulies, University of Munich (LMU)	-
chmJF02348*	Bloomington	#27027
chm14*	Gift from Yacine Graba, IBDM (France)
chm14/cyoGFP	Gift from Yacine Graba, IBDM (France)	-
chm14/cyoGFP;UAS-chmmyc	Gift from Yacine Graba, IBDM (France)	-
da-Gal4*	Gift from Miura Masayiki, University of Tokyo	-
*Flies have been backcrossed to w1118 for at least 7 generations
