# Supplementary material for: Chameau (HBO1) regulates starvation resistance in Drosophila melanogaster in a temperature-dependent manner
Source: Life Sci Alliance. 2025 Nov 6;9(1):e202503524. doi: 10.26508/lsa.202503524 (PMC12592709; doi:10.26508/lsa.202503524)
Supplement: Supplementary file 27 [file LSA-2025-03524_TableS21.xlsx]

## Sheet: Supplementary_table-21
Target gene	Forward primer (5’-3’)	Reverse primer (5’-3’)
Actin-5c	CAGAGCAAGCGTGGTATCCT	GTGTGGTGCCAGATCTTCT
chm-Exon8	CAATATCCAGCCGAGCTCAT	AGCCAAGAATTCGTCATCGT
