# Supplementary material for: Chameau (HBO1) regulates starvation resistance in Drosophila melanogaster in a temperature-dependent manner
Source: Life Sci Alliance. 2025 Nov 6;9(1):e202503524. doi: 10.26508/lsa.202503524 (PMC12592709; doi:10.26508/lsa.202503524)
Supplement: Supplementary file 28 [file LSA-2025-03524_TableS22.xlsx]

## Sheet: Supplementary_table-22
Components	For 1 litre
Water	640 ml
Agar	29 g
Apple juice	280 ml
Rubensirup	40 ml
10% Nipagin (in ethanol)	22.5 ml
Brilliant FCF (0.5% w/v)	5g
